# Supplementary material for: Tropical peatland carbon storage linked to global latitudinal trends in peat recalcitrance
Source: Nat Commun. 2018 Sep 7;9:3640. doi: 10.1038/s41467-018-06050-2 (PMC6128871; doi:10.1038/s41467-018-06050-2)
Supplement: Supplementary file 4 — Supplementary Data 1 [file 41467_2018_6050_MOESM4_ESM.xlsx]

## Sheet: Sample Info
Sample Name	Category	Description	% Cellulose + Hemicellulose (measured)	% Klason lignin (measured)
GN 11-389	needles	Abies Firma Momi fir	30.84	35.9944
GN 11-400	needles	Cupressocyparis leylandii Leyland cypress	24.97	33.9405
GN 11-407	needles	Juniperus chinensis Chinese juniper	33.62	26.7552
GN 11-411	needles	Metasequoia glyptostroboides Dawn redwood	18.44	35.0016
GN 11-416	needles	Pinus strobus Torulosa	30.92	33.11
GN 11-419	needles	Pseudolarix amabili Golden Larch	33.55	27.936
GN 11-422	needles	Sequoia sempervirens California redwood	24.08	32.9672
GN 11-423	needles	Taxodium distichum Cascade Falls	12.53	35.695
GN 11-428	needles	Thuja occidentalis Eastern Arborvitae	25.17	36.936
GN 11-434	needles	Tsuga caroliniana Carolina Hemlock	34.87	28.905
GN 11-435	needles	Picea abies Norway Spruce	32.14	28.8
GN 11-460	needles	Pinus taeda Loblolly pine	32.92	32.23
HW 07-151	hardwood	Quercus sp. Red oak (from local lumber yard)	60.1	23.8095
HW 11-137	hardwood	Acer saccharum Sugar maple	51.69	24.2592
HW 11-144	hardwood	Fraxinus americana White ash	52.12	25.9224
HW 11-146	hardwood	Aesculus octandra Buckeye	41.36	23.3184
HW 11-148	hardwood	Ailanthus altissima Tree of Heaven	62.54	15.812
HW 11-149	hardwood	Salix nigra Black willow	58.91	19.9957
HW 11-172	hardwood	Quercus viginiana Live oak	46.51	28.2295
HW 11-173	hardwood	Populus alba White Poplar	58.89	18.6427
HW 11-176	hardwood	Quercus rubra red oak	55.13	21.8946
HW 11-179	hardwood	Betula papyrifera Paper birch	60.67	17.1396
HW 11-184	hardwood	Acer rubrum red maple	58.11	22.5148
LG 09-384	leaves and grasses		36.7	12.7431
LG 11-309	leaves and grasses	Betula nigra Red birch	22.14	32.9235
LG 11-393	leaves and grasses	Camelia japonica white by the gate	20.77	25.938
LG 11-395	leaves and grasses	Carpitus betulus European Hornbeam	25.32	22.3468
LG 11-397	leaves and grasses	Clethra alnifolia Sweet pepperbrush	18.91	38.8884
LG 11-404	leaves and grasses	Ilex calina Carolina holly	25.7	27.1362
LG 11-412	leaves and grasses	Miscanthus sinensis Maiden grass	53.55	17.8377
LG 11-414	leaves and grasses	Nyssa sylvatica Black tupelo	20.35	21.8879
LG 11-418	leaves and grasses	Prunus incisa Fuji cherry	15.45	32.585
LG 11-432	leaves and grasses	Acer rubrum red maple	17.56	23.8752
LG 11-433	leaves and grasses	Cornus florida Flowering dogwood	21.34	18.0765
LG 11-438	leaves and grasses	Eremochloa ophiuroides Centipede grass	49.41	16.9155
LG 11-461	leaves and grasses	Quercus viginiana Live oak	25.68	31.7532
SW 11-138	softwood	Tsuga heterophyla Western hemlock	47.33	34.7116
SW 11-139	softwood	Pinus monticola Western white pine	54.44	27.4905
SW 11-154	softwood	Pinus strobus Eastern white pine	52.7	31.176
SW 11-158	softwood	Pinus taeda Loblolly pine	56.59	27.4715
SW 11-178	softwood	Tsuga caroliniana Carolina Hemlock	45.91	34.587
OCC 11-457	old corrugated cardboard	OCC 1	77.09	10.186
OCC 11-462	old corrugated cardboard	OCC 3	75.75	14.1818
OCC 11-463	old corrugated cardboard	OCC 2	71.82	13.7368
OMG 08-82	old magazines	Australia Paper	46.35	19.5738
OMG 11-454	old magazines	ESPN Magazine dated Sept 2011	47.6	19.3536
OMG 11-455	old magazines	W Magazine dated Sept 2011	48.99	14.5761
OMG 11-456	old magazines	CPU Magazine	59.13	10.6645
ONP 08-78	old newsprint	Australia Paper	63.2	24.0786
ONP 09-388	old newsprint	Eleazer 1997 sample	57.5	23.8994
ONP 11-450	old newsprint	News and Observer dated Aug 2011	69.52	16.3485
ONP 11-451	old newsprint	Houston Chronicle dated Sept 2011	59.77	24.0492
ONP 11-458	old newsprint	Indianapolis star	57.16	28.842
ONP 11-459	old newsprint	Los Angeles Times	65.03	19.5228
OFF 10-506	office paper		72.54	20.3574
OFF 13-144	office paper		73.62	31.8451
OFF 08-80	office paper		72.68	56.245
OFF 08-852	office paper		70.07	5.423

## Sheet: Raw Spectra (absorbance)
wavenumber	GN 11-389	GN 11-400	GN 11-407	GN 11-411	GN 11-416	GN 11-419	GN 11-422	GN 11-423	GN 11-428	GN 11-434	GN 11-435	GN 11-460	HW 07-151	HW 11-137	HW 11-144	HW 11-146	HW 11-148	HW 11-149	HW 11-172	HW 11-173	HW 11-176	HW 11-179	HW 11-184	LG 09-384	LG 11-309	LG 11-393	LG 11-395	LG 11-397	LG 11-404	LG 11-412	LG 11-414	LG 11-418	LG 11-432	LG 11-433	LG 11-438	LG 11-461	SW 11-138	SW 11-139	SW 11-154	SW 11-158	SW 11-178	OCC 11-457	OCC 11-462	OCC 11-463	OMG 08-82	OMG 11-454	OMG 11-455	OMG 11-456	ONP 08-78
4000	0.000361218	0.00019913	0.000104377	0.000198334	0.0001921	0.00022849	8.71e-05	0.000236082	0.000111355	0.000448811	5.68e-05	0.00038489	0.000193467	0.000162527	8.76e-05	9.08e-05	0.00019634	0.000203176	0.000163898	0.000134386	0.000142864	0.000197112	0.000135751	0.000140945	0.000167319	0.000607918	0.000138173	0.000229072	0.000165108	8.7e-05	0.000104646	0.000367492	0.00023805	0.000625939	0.000476722	8.13e-05	0.000125434	0.000183262	0.000175266	0.000155694	0.000212229	0.000154564	0.00021782	0.000110729	0.000226932	0.000224008	0.000248391	0.000300067	0.000215351
3999	0.00043127	0.000378692	0.00020271	0.000230706	0.00024889	0.000283634	0.000138888	0.000192491	0.000140731	0.000388178	0.000154228	0.000342911	0.000213541	0.00016912	0.00019381	0.000201445	0.000182352	0.000253705	0.00021451	0.000210313	0.000149534	0.000177293	0.000222373	0.000104851	0.000238014	0.0006182	0.000273646	0.000341646	0.000255965	0.000270499	0.000166002	0.000355181	0.000352527	0.000637779	0.000421744	0.000152199	0.000150406	0.000265396	0.000257749	0.000241389	0.000234331	0.000188512	0.00020994	0.000247182	0.000259429	0.000262946	0.000238094	0.000261888	0.000188584
3998	0.000501363	0.000558319	0.000320327	0.000263111	0.000277076	0.000338609	0.000222827	0.00014707	0.000219121	0.000324757	0.000263734	0.000298288	0.000179408	0.000142309	0.000269008	0.000276937	0.000146012	0.000223807	0.000239946	0.000220983	0.000113418	0.00014032	0.000274066	0.000111025	0.000269923	0.000654746	0.000435621	0.000404458	0.000347024	0.00023108	0.000203375	0.000341942	0.00044316	0.000651698	0.000390279	0.000223246	0.000128004	0.000290173	0.00028486	0.000253911	0.000200416	0.000216493	0.00015103	0.000328241	0.000301299	0.000254144	0.000227404	0.000221806	0.000148987
3997	0.000571242	0.000737771	0.000393832	0.000295387	0.000303075	0.000394009	0.000312758	0.000126741	0.000323146	0.000257918	0.000351826	0.000250256	0.000105659	8.46e-05	0.000321136	0.000297223	9.04e-05	0.000141297	0.000222995	0.000155381	5.35e-05	0.000101932	0.000270817	0.000145624	0.0002434	0.000697399	0.000569149	0.000436361	0.000369448	0.0002634	0.000227191	0.000294787	0.000494329	0.000510085	0.000383653	0.000276268	6.65e-05	0.000255322	0.00025016	0.000201042	0.000141211	0.000235815	7.26e-05	0.000359927	0.000345287	0.000202333	0.000216173	0.00017874	0.000109269
3996	0.000666665	0.000914824	0.000407512	0.000340545	0.000343245	0.00038409	0.000375124	0.000115611	0.000411961	0.000225782	0.000406802	0.000176176	3.86e-05	4.46e-05	0.000342161	0.000296042	7.09e-05	6.06e-05	0.000193281	6.58e-05	5.1e-06	9.88e-05	0.000209251	0.000181284	0.000178142	0.000732088	0.000629626	0.000462049	0.000332252	0.000221696	0.000251478	0.000248316	0.00050996	0.000493077	0.000382765	0.000298063	4.04e-05	0.000192408	0.000228447	0.000138714	0.000105052	0.00024532	2.38e-05	0.000317381	0.00040251	0.000139864	0.000203858	0.000159831	8.16e-05
3995	0.000704499	0.000987043	0.000407748	0.000368314	0.000397063	0.00033758	0.00038573	0.000143272	0.000447814	0.000258157	0.000446376	0.000136226	3.54e-05	6.95e-05	0.000355105	0.000286671	0.000117598	2.88e-05	0.000196444	4.34e-05	0	0.000156668	0.000143242	0.000204319	2.99e-05	0.000754741	0.000625253	0.000500493	0.000275458	0.000147907	0.000276281	0.00023289	0.000518857	0.000505225	0.000378679	0.000296588	6.27e-05	0.000141827	0.000214192	0.000155066	0.000127753	0.000255028	9.02e-05	0.000284164	0.00046446	0.000105172	0.000190586	0.000144778	7.32e-05
3994	0.000611882	0.000915989	0.000452003	0.000353271	0.000438047	0.000294878	0.000341131	0.000185492	0.00042114	0.000348371	0.000493835	0.000142947	0.000102014	0.000172705	0.000356917	0.000301995	0.000210843	5.5e-05	0.000247805	7.66e-05	4.55e-05	0.000261263	0.000118577	0.000212196	6.86e-06	0.000761966	0.000595304	0.000539089	0.000235266	8.88e-05	0.000284171	0.000248594	0.000534785	0.000540358	0.000382988	0.00028525	0.00015168	0.00015221	0.000242998	0.000203637	0.000204404	0.000278488	0.000157638	0.000296485	0.000504724	0.000116834	0.000152617	0.000125303	8.3e-05
3993	0.000524831	0.000767446	0.00054531	0.000297169	0.000441285	0.000275505	0.000257944	0.000224656	0.000353165	0.000461497	0.00054591	0.000212795	0.000209557	0.000311912	0.000326405	0.000326617	0.00029355	0.00011208	0.000309523	0.000155381	0.000117283	0.00035988	0.000139479	0.00020659	3.12e-05	0.000748335	0.000573614	0.00055243	0.000221415	6.99e-05	0.000261982	0.000269293	0.000547789	0.000577364	0.000410701	0.000271559	0.000253317	0.000151611	0.00027023	0.000265917	0.000284179	0.000313142	0.00023153	0.000329209	0.000500847	0.00016718	0.00012427	0.000119491	0.000105742
3992	0.000501861	0.000657573	0.000631854	0.000229782	0.000405393	0.000271767	0.000163056	0.000242128	0.000274228	0.000516037	0.000567555	0.000298088	0.000293727	0.000408727	0.000246299	0.000321317	0.000315836	0.000142934	0.000320998	0.000213388	0.000175255	0.000394427	0.000166212	0.000192077	6.93e-05	0.000720352	0.000564432	0.000530958	0.00022367	8.86e-05	0.000219126	0.000278358	0.000543574	0.000598181	0.000461642	0.000255323	0.000301159	0.000139384	0.000241991	0.000275935	0.00030272	0.00033009	0.000261205	0.000317637	0.000456488	0.000236743	0.000138258	0.000159506	0.000138097
3991	0.000565397	0.000595777	0.000649757	0.000186171	0.000354749	0.000266742	8.36e-05	0.000235123	0.000204524	0.000608854	0.000523667	0.000364368	0.00031249	0.000405068	0.000131596	0.000261165	0.000271608	0.000128807	0.000255528	0.000202968	0.000194614	0.000340058	0.000154491	0.00018013	9.24e-05	0.000702134	0.000552841	0.000495246	0.000233894	0.000130374	0.000182841	0.000288264	0.000527429	0.000600933	0.000518582	0.000238433	0.000266657	0.000103189	0.000155114	0.000209351	0.000234612	0.000293442	0.000227454	0.00022366	0.000402914	0.000309304	0.000196135	0.000263609	0.000181749
3990	0.00066476	0.000646003	0.000588901	0.000184336	0.000317965	0.000254346	3.98e-05	0.000225503	0.000156928	0.00068667	0.000416493	0.000403173	0.00027619	0.000312579	3.24e-05	0.000163699	0.000201573	8.21e-05	0.000147935	0.000133207	0.000185579	0.000222326	9.94e-05	0.000182893	9.82e-05	0.000717072	0.000522426	0.000474164	0.000253749	0.000179421	0.000173763	0.00031922	0.000515065	0.000594879	0.000559321	0.00022723	0.000174932	6.2e-05	7.17e-05	0.000108459	0.000119277	0.000196179	0.000158043	8.58e-05	0.000374928	0.000372165	0.000265482	0.000414189	0.000235855
3989	0.000732396	0.000670089	0.000495414	0.000220747	0.000303472	0.000241179	3.84e-05	0.000243387	0.000148948	0.000742205	0.000291267	0.000421409	0.000228192	0.000206636	0	8.01e-05	0.000162226	4.29e-05	6.72e-05	6.15e-05	0.000181614	0.000101777	4.31e-05	0.000202253	0.000103929	0.000763132	0.000461558	0.000469395	0.000279947	0.00021693	0.000186061	0.000367902	0.000505216	0.000586968	0.000570982	0.000223056	7.99e-05	5.12e-05	6.87e-05	4.76e-05	3.18e-05	7.76e-05	0.000106734	0	0.000379374	0.000409581	0.000303162	0.000562876	0.000285373
3988	0.000744376	0.000626253	0.000426285	0.000278824	0.0002958	0.0002355	7.06e-05	0.000298672	0.000198071	0.000757703	0.000205773	0.000420669	0.000199563	0.000160698	4.57e-05	5.5e-05	0.000183188	4.76e-05	6.03e-05	4.29e-05	0.00020678	3.44e-05	3.92e-05	0.000231232	0.00012933	0.000811665	0.000366818	0.000449285	0.000292917	0.000225224	0.000193158	0.00041013	0.000475136	0.000578445	0.000559003	0.000216871	2.43e-05	9.21e-05	0.000167067	7.05e-05	2.26e-05	0	0.000109586	3.73e-05	0.000387517	0.000404207	0.000287775	0.000661445	0.000299705
3987	0.000728679	0.000545779	0.000406637	0.000338674	0.000278252	0.000241859	0.000117657	0.000370779	0.000299808	0.000717715	0.000193219	0.000397527	0.00018753	0.000181836	0.00013549	9.29e-05	0.000246708	0.000102632	0.000120352	8.59e-05	0.000256302	3.64e-05	0.000105568	0.000266429	0.000185121	0.000833001	0.00025519	0.000385884	0.000274488	0.000204742	0.000175968	0.000431277	0.000409762	0.000572382	0.00054717	0.000202696	1.65e-05	0.000173539	0.000309854	0.000159684	8.46e-05	3.41e-06	0.000158685	0.000176773	0.000364918	0.000347175	0.000232751	0.000690791	0.000252097
3986	0.000727631	0.000484082	0.00042514	0.000386892	0.000256569	0.000264331	0.000160054	0.000427886	0.00041688	0.000630139	0.00024505	0.00036338	0.00017392	0.000211836	0.000221968	0.000159305	0.000304809	0.000181277	0.000201302	0.000153791	0.000307426	8.31e-05	0.000210075	0.000312101	0.000271087	0.000821233	0.000168718	0.000292137	0.000237517	0.000182131	0.000145395	0.000442493	0.000327269	0.000576227	0.000565061	0.000194157	3.76e-05	0.000260359	0.000408751	0.000261051	0.000172871	8.08e-05	0.00021611	0.000321567	0.000311101	0.00024654	0.00017196	0.000664198	0.000149064
3985	0.000753719	0.000463154	0.000454766	0.000425055	0.000254557	0.000304623	0.000183991	0.000455968	0.000501179	0.000527043	0.000317683	0.000348457	0.000153373	0.000191334	0.000279047	0.000212462	0.00031608	0.000244692	0.00025838	0.000204335	0.000342022	0.000139139	0.000295359	0.000369615	0.000377979	0.000793529	0.00014973	0.000212516	0.00022461	0.000189491	0.000134781	0.000464899	0.000267115	0.000593386	0.000624596	0.000215144	6.35e-05	0.000315187	0.000415782	0.000331175	0.000249158	0.000189562	0.000249989	0.000382416	0.000266269	0.000128825	0.000133895	0.000611076	4.2e-05
3984	0.000776408	0.000462509	0.000469501	0.000465849	0.000287689	0.000352137	0.000187139	0.000468367	0.000533104	0.000440395	0.000357917	0.000372319	0.000136248	0.000118837	0.000305411	0.000229889	0.000269334	0.000266212	0.000274027	0.000219494	0.000352843	0.000188578	0.000317875	0.000429195	0.000490713	0.000766964	0.000204441	0.000180838	0.000266082	0.000234775	0.000169722	0.000504667	0.000255179	0.000618058	0.000703461	0.000269235	8.22e-05	0.000315493	0.000352444	0.000357744	0.000303083	0.000280901	0.000254039	0.000343278	0.000274835	3.35e-05	0.000127571	0.000561664	0
3983	0.000751362	0.000455508	0.000450053	0.000514826	0.000349111	0.000383797	0.000183107	0.000487783	0.000537954	0.000380067	0.000337224	0.000416441	0.000128153	4.51e-05	0.000305437	0.0002101	0.00018176	0.000240899	0.000251564	0.000202361	0.00033429	0.000232594	0.000268335	0.000476214	0.000591356	0.00074028	0.000297362	0.000199734	0.000344937	0.000298915	0.000248052	0.000547676	0.000287193	0.000644033	0.000756253	0.000328555	9.25e-05	0.000259043	0.000274484	0.000343243	0.000336937	0.000321529	0.000237252	0.000250191	0.000345036	0	0.00014735	0.000540079	6.01e-05
3982	0.000665968	0.000442902	0.000392757	0.000555695	0.000419753	0.000383008	0.000195823	0.000521458	0.000560417	0.00033956	0.000275786	0.00044032	0.000117578	1.83e-05	0.000277887	0.000162942	8.64e-05	0.000181903	0.000196712	0.000162678	0.000281995	0.00026895	0.000169264	0.00050073	0.000660348	0.000700662	0.000384009	0.000254786	0.000412852	0.000358128	0.000346088	0.000574955	0.000342065	0.000674442	0.000748539	0.000360229	9.71e-05	0.000164717	0.000216809	0.00028548	0.000344627	0.000301677	0.00020642	0.000155032	0.000443959	4.97e-05	0.000185368	0.00055855	0.000199505
3981	0.000557682	0.000449497	0.000322604	0.000556624	0.00048226	0.000358709	0.000238188	0.000554112	0.000619724	0.000318241	0.000231493	0.000428152	9.08e-05	4.21e-05	0.000225373	0.000109074	2.09e-05	0.000115422	0.000116228	0.000115732	0.000209326	0.00028632	6.36e-05	0.000497439	0.0006793	0.00064665	0.000445354	0.000328229	0.000440947	0.000402341	0.000435735	0.000579822	0.000402612	0.00071593	0.000685096	0.000359314	0.000102635	6.94e-05	0.000175175	0.000185597	0.000315958	0.000238546	0.000163639	8.13e-05	0.000524719	0.000172928	0.00023779	0.000611345	0.000355893
3980	0.000484796	0.000491327	0.000287104	0.000495366	0.000525279	0.000339363	0.000293253	0.000561951	0.000689956	0.000328123	0.000252376	0.000408872	5.76e-05	8.79e-05	0.00016789	8.3e-05	1.47e-05	7.52e-05	3.48e-05	8.62e-05	0.000156187	0.000281306	0	0.000462609	0.000638884	0.000598557	0.000490726	0.000396982	0.00044682	0.000436214	0.00049443	0.000569914	0.000464402	0.000764087	0.000606745	0.000349655	0.000122659	1.51e-05	0.000135142	7.18e-05	0.000260614	0.000172222	0.00011531	3.57e-05	0.000555269	0.000330647	0.000300984	0.000676842	0.000474623
3979	0.000478004	0.000549647	0.00032145	0.000384325	0.000543979	0.000346409	0.000325075	0.000531489	0.000725683	0.000376243	0.000332423	0.000423384	5.44e-05	0.000135896	0.000137318	0.000118761	7.46e-05	8.9e-05	0	9.72e-05	0.000168057	0.000271506	1.25e-05	0.000397491	0.000547794	0.000580951	0.000533104	0.000435778	0.000470677	0.000468834	0.000509704	0.000556155	0.000529667	0.000800035	0.000559913	0.000356217	0.000173177	2.85e-05	0.000104125	0	0.000218235	0.00014697	7.76e-05	3.06e-05	0.000531171	0.000469732	0.000365113	0.000728378	0.000535559
3978	0.000519177	0.000580102	0.000415005	0.000277024	0.000541348	0.000375648	0.000317102	0.000471101	0.000707579	0.000450327	0.000415168	0.00047891	0.000116979	0.000195466	0.000154097	0.000219876	0.000179495	0.000160996	5.5e-05	0.000151149	0.000259294	0.000285066	9.89e-05	0.000313294	0.000432946	0.000594641	0.000565405	0.000435573	0.000531226	0.000499652	0.000485552	0.000543729	0.000593543	0.000801615	0.000562666	0.0003827	0.000260114	0.000108601	0.000107705	1.85e-05	0.000235403	0.000184972	7.33e-05	8.31e-05	0.000475711	0.000542477	0.000414245	0.000746077	0.000542189
3977	0.000565834	0.00055255	0.000518013	0.000243191	0.000531218	0.000403778	0.000297732	0.000412385	0.000662441	0.000529779	0.000445095	0.000542454	0.000247051	0.000284422	0.000210076	0.000346212	0.000293228	0.000268355	0.000199184	0.000228063	0.000396487	0.000337647	0.000220057	0.000231311	0.00033029	0.000614503	0.000567343	0.000420812	0.000604732	0.000514862	0.000447746	0.000535041	0.000641731	0.000762189	0.000596096	0.000417586	0.00037094	0.000230101	0.000159958	0.000125806	0.000327026	0.000271213	0.000120208	0.000192755	0.000430625	0.000527794	0.000435113	0.0007258	0.000501257
3976	0.000594346	0.000483258	0.00058559	0.000319275	0.000533743	0.00040933	0.000318345	0.000397455	0.000634598	0.000604727	0.000416302	0.000576423	0.000406948	0.000396415	0.000277496	0.000440062	0.000385374	0.000378806	0.000379682	0.000306226	0.000520098	0.00042032	0.000325962	0.000174253	0.00027157	0.000619655	0.000535565	0.000436261	0.000642237	0.000499544	0.000434162	0.000537708	0.000663013	0.000701618	0.000625854	0.000453333	0.000478595	0.000357872	0.000247148	0.000267108	0.000460475	0.000363697	0.000216308	0.00032943	0.000433231	0.00044657	0.000427334	0.00068435	0.0004255
3975	0.000616112	0.000423523	0.000611654	0.000468518	0.000557109	0.000384369	0.000402643	0.00045071	0.000636295	0.000671436	0.000370627	0.000572258	0.000546184	0.000495961	0.000333242	0.000469937	0.000444048	0.00047007	0.00052488	0.000378872	0.000583767	0.000505609	0.000387531	0.000150668	0.000269304	0.000616693	0.00049508	0.000504112	0.000607514	0.000450432	0.000466178	0.000559875	0.000656646	0.000654723	0.000626576	0.000490157	0.000554055	0.000458906	0.000340408	0.000373177	0.000577898	0.000421432	0.000330581	0.00044672	0.000487609	0.000355632	0.000405214	0.000654529	0.000351483
3974	0.00065373	0.00041294	0.000619313	0.000593494	0.000583972	0.000331486	0.000520019	0.000551415	0.000630481	0.000713042	0.00035108	0.000551296	0.000632808	0.000546197	0.000371382	0.000449955	0.000474728	0.000532986	0.00059281	0.0004481	0.000578855	0.000563671	0.000405854	0.000146984	0.000306625	0.000627544	0.000474049	0.000595561	0.000508465	0.000376539	0.000525444	0.000593887	0.000628198	0.000644046	0.000591232	0.000524574	0.000580352	0.000510798	0.000416421	0.000406216	0.000635424	0.000429142	0.000416558	0.000511258	0.000556908	0.000311282	0.0003878	0.000665018	0.000333901
3973	0.000707478	0.000444781	0.000622607	0.00060606	0.000584602	0.000259861	0.000610297	0.000638816	0.000569881	0.00070394	0.000357982	0.000539913	0.000661461	0.000537337	0.000391593	0.000416818	0.000488104	0.000561322	0.000591743	0.000506588	0.000527345	0.000576721	0.000396343	0.000142243	0.000346457	0.000661047	0.000472461	0.000654044	0.000397216	0.00029222	0.000564351	0.000613892	0.000585873	0.000664602	0.000531062	0.000543252	0.000559658	0.000507805	0.000461696	0.000375045	0.00062446	0.000399893	0.00044406	0.000518742	0.000593052	0.000325844	0.000384307	0.000717548	0.000402313
3972	0.000753359	0.000478873	0.000608024	0.000495546	0.000549147	0.000190638	0.000633028	0.000654631	0.00045221	0.00064409	0.000353081	0.000546801	0.000637932	0.000485583	0.000382522	0.000389997	0.000484781	0.000545908	0.000558255	0.000532386	0.000455314	0.000542484	0.000370391	0.000134174	0.000358984	0.000707369	0.00046617	0.000650001	0.000334854	0.000217549	0.000545849	0.000600057	0.000545365	0.000697503	0.000474816	0.000532691	0.000506661	0.000459834	0.000462517	0.000315145	0.000561552	0.000355421	0.000418265	0.000481663	0.000577521	0.000358804	0.000387037	0.000783321	0.000520515
3971	0.000771266	0.0004824	0.000556248	0.000332111	0.000497283	0.000158802	0.000594836	0.000585594	0.000330405	0.00057542	0.000306194	0.000557489	0.000567243	0.000411002	0.000326994	0.000356177	0.000451353	0.000482553	0.000519225	0.00050581	0.000374208	0.000468682	0.000332134	0.000143313	0.000341653	0.000754358	0.00043433	0.000602335	0.00034676	0.000176646	0.000471417	0.000562938	0.00052388	0.000729292	0.000455108	0.000489277	0.000436086	0.000383305	0.000403809	0.000260306	0.000466956	0.000305987	0.000366917	0.000408658	0.000529211	0.00035279	0.000377389	0.000821075	0.000598439
3970	0.000769875	0.000457025	0.000475601	0.000206	0.000453404	0.000194572	0.000536346	0.000467747	0.000265425	0.000549597	0.000235807	0.000549464	0.000462008	0.000325222	0.000227773	0.000291261	0.000377572	0.000385181	0.00047512	0.000430682	0.00028475	0.000369108	0.000287739	0.000189577	0.000314629	0.000798136	0.000375472	0.000548162	0.000403702	0.0001826	0.000371507	0.000535516	0.000522585	0.000755078	0.000481911	0.000420273	0.00036002	0.000291896	0.000286744	0.00022811	0.000356876	0.000248998	0.000312524	0.000303619	0.000473813	0.00028366	0.000341294	0.00080034	0.000558697
3969	0.000777049	0.000431634	0.000404172	0.000164816	0.000421101	0.000294736	0.000493882	0.000353762	0.000273073	0.00057851	0.00019788	0.000516738	0.00035769	0.000241395	0.000123218	0.000196683	0.000281013	0.000288076	0.000417757	0.000335171	0.000194869	0.000266428	0.000253611	0.000270298	0.000300422	0.000837139	0.000302391	0.000503686	0.000444529	0.00021915	0.000276114	0.000541171	0.000523858	0.000771875	0.000530985	0.000340101	0.000297958	0.00019866	0.000146725	0.000222703	0.000251582	0.000185599	0.000261571	0.000185265	0.000415605	0.000180496	0.000282578	0.000715953	0.000400353
3968	0.000805145	0.000433321	0.000374816	0.000199531	0.000384281	0.000413331	0.000472108	0.000280747	0.000320393	0.00062168	0.000230426	0.000479423	0.00030539	0.000184446	6.75e-05	0.00011096	0.000206721	0.00022886	0.000356059	0.000249573	0.000127423	0.000189547	0.000251383	0.000361037	0.000307104	0.000861969	0.000229279	0.000456131	0.000423647	0.000240863	0.000195895	0.000574075	0.000507892	0.000776851	0.000561785	0.0002651	0.000278355	0.000123996	4.37e-05	0.000241809	0.00017873	0.000134027	0.000214899	9.48e-05	0.000345665	0.000101494	0.000223005	0.000590827	0.000200627
3967	0.000833451	0.000465843	0.000384407	0.000272173	0.000338563	0.000490151	0.000451558	0.0002603	0.000366761	0.000627202	0.000314675	0.000468929	0.000336666	0.000179528	8.9e-05	8.24e-05	0.000193281	0.00022337	0.00031732	0.000185966	0.000106663	0.000157306	0.0002906	0.00043422	0.000323221	0.000859105	0.000173126	0.000395362	0.000348657	0.000211311	0.000130929	0.000607317	0.000476939	0.000772817	0.000548617	0.000214106	0.000316677	9.33e-05	2.41e-05	0.000277919	0.00015714	0.000121396	0.000176684	7.25e-05	0.000274128	8.88e-05	0.000187682	0.000467459	5.57e-05
3966	0.000828079	0.000510801	0.000402419	0.000345722	0.00031165	0.000494787	0.000418868	0.0002825	0.000398798	0.000583835	0.000393614	0.0005017	0.000430028	0.000228929	0.000165855	0.000126904	0.000238445	0.000254742	0.000322976	0.000142254	0.000137205	0.000164168	0.000354896	0.00047459	0.00032665	0.000828678	0.000157552	0.000341041	0.000277298	0.000144401	9.06e-05	0.000615687	0.000456878	0.000768966	0.000497031	0.000207864	0.000390469	0.000120311	8.79e-05	0.000317048	0.000176924	0.00015946	0.000151224	0.000125993	0.000241977	0.000139404	0.000187633	0.000388028	1.39e-05
3965	0.00077941	0.000547924	0.000408246	0.000393734	0.000336286	0.000444664	0.000385818	0.000321162	0.000424653	0.000533165	0.000425384	0.000567937	0.000517928	0.000307112	0.000244599	0.000211813	0.000303024	0.000289092	0.000367889	0.000120671	0.000199063	0.000189823	0.000410357	0.000480476	0.000301862	0.000792741	0.000197399	0.000324624	0.000268112	9.57e-05	9.29e-05	0.000592872	0.000468998	0.000768732	0.000431153	0.000255835	0.000446831	0.000193886	0.000194142	0.000343742	0.000204944	0.000229832	0.000138218	0.000224947	0.000287351	0.000215821	0.000214718	0.000374301	5.58e-05
3964	0.000717496	0.000572114	0.000413095	0.000397348	0.000408044	0.000381802	0.000377449	0.000343675	0.000447831	0.000529309	0.000414318	0.000640355	0.000535487	0.000380949	0.000285719	0.000281925	0.000347422	0.000303576	0.000425164	0.000132582	0.000263657	0.000223684	0.000432494	0.000460981	0.000255287	0.00078137	0.000280519	0.000354533	0.000323243	0.000112086	0.00014457	0.00055256	0.000509252	0.000761812	0.000374288	0.000341409	0.000442942	0.000282918	0.000298757	0.000352253	0.000216036	0.000294017	0.00013603	0.000323071	0.000399869	0.000281151	0.000249775	0.000422137	0.000126236
3963	0.000694668	0.000592786	0.000442025	0.00034945	0.000476035	0.000334617	0.000403825	0.000331817	0.000458127	0.000585866	0.000395767	0.000693293	0.000470787	0.000432318	0.000292572	0.000302929	0.000361325	0.000300755	0.00046648	0.000182193	0.000313593	0.000272326	0.000425605	0.000431363	0.000214262	0.000804905	0.000368781	0.000405607	0.000379844	0.000187573	0.000225904	0.000514914	0.000553381	0.000731584	0.000340639	0.000424132	0.000382593	0.000357211	0.000385319	0.000352509	0.000218097	0.000320959	0.000145942	0.000383763	0.000514666	0.000325945	0.000274228	0.000510092	0.000180808
3962	0.000748959	0.000620022	0.00049725	0.000267266	0.000480639	0.000301949	0.000447152	0.000299325	0.000448833	0.00066227	0.000399084	0.00071784	0.000370173	0.00046045	0.000296896	0.000283565	0.00035972	0.000297853	0.000476152	0.000251717	0.000346585	0.000338785	0.000412774	0.000403261	0.00020644	0.000840347	0.000421512	0.000440742	0.000370842	0.000266162	0.000301304	0.000489416	0.000575918	0.000670783	0.000336794	0.000465638	0.000313429	0.000404218	0.000458278	0.000360756	0.000241431	0.00030974	0.000167732	0.000392979	0.000562495	0.000363072	0.000277349	0.000609094	0.000209104
3961	0.000875069	0.000654232	0.000543771	0.000192274	0.000404763	0.000270376	0.000475459	0.000282298	0.000432542	0.000704476	0.000423756	0.000724205	0.000295115	0.000469096	0.000319367	0.000259802	0.000358175	0.000306576	0.000453478	0.000309764	0.000363106	0.000403047	0.000408302	0.00037947	0.000240143	0.000852241	0.000425866	0.000440398	0.000296891	0.000293356	0.00034792	0.000470998	0.000567997	0.000591624	0.000365079	0.000459729	0.000289564	0.000427502	0.000515824	0.000382244	0.000303813	0.000287726	0.000190776	0.00036176	0.000530072	0.000402228	0.000259068	0.000685905	0.000224748
3960	0.00102211	0.00068664	0.000534495	0.000164728	0.000296642	0.000240287	0.000466743	0.000305187	0.000431237	0.00069479	0.000442573	0.000729908	0.000273657	0.000461006	0.000348831	0.00026046	0.000357862	0.00032455	0.000410628	0.000333091	0.000356095	0.000431395	0.00040571	0.000361801	0.000304386	0.000833216	0.000414536	0.000418252	0.000228475	0.000270809	0.000375378	0.000453395	0.000551191	0.000526564	0.00042762	0.000438779	0.000331874	0.000432585	0.000540171	0.000404131	0.000390432	0.000286304	0.000194223	0.000322278	0.000472305	0.000435935	0.000231319	0.000709604	0.000243499
3959	0.00112111	0.000704191	0.000453262	0.000189832	0.00022742	0.00023041	0.000423585	0.000356896	0.000451837	0.000655104	0.000426687	0.000739903	0.000290355	0.000444533	0.000360478	0.000287619	0.000354326	0.000344621	0.000367476	0.000321532	0.000317429	0.000406976	0.000391693	0.000354096	0.000377022	0.000813715	0.000436018	0.000398105	0.000231674	0.000246091	0.000406748	0.000439705	0.000559129	0.000506931	0.000516903	0.000438429	0.000415288	0.000420682	0.000518669	0.00040697	0.000468158	0.000318628	0.000164888	0.000315011	0.000459362	0.000450365	0.00021672	0.00066871	0.000273337
3958	0.00113159	0.000696388	0.000333939	0.000231159	0.000228543	0.000258341	0.000368748	0.000404028	0.000478798	0.000610623	0.000372259	0.000740987	0.000314307	0.000435695	0.000346095	0.000324531	0.000354	0.000368397	0.000339278	0.000295532	0.000254032	0.000345892	0.00036567	0.000358256	0.000432797	0.000829009	0.000500211	0.000384987	0.000300878	0.000253659	0.000440169	0.000432244	0.000603572	0.000538371	0.000608463	0.000460449	0.000488096	0.000396489	0.000466513	0.000381186	0.000512913	0.000376673	0.000117167	0.000364326	0.00051111	0.000445886	0.000240487	0.000586048	0.000319353
3957	0.00107223	0.000666426	0.000238714	0.000244956	0.000274227	0.000323597	0.000327321	0.000426154	0.000493435	0.000568901	0.000309119	0.000718902	0.000327989	0.000446341	0.000320269	0.000355467	0.000374551	0.000407476	0.000324767	0.000281755	0.000192526	0.000283285	0.000342577	0.000371923	0.000454988	0.000886722	0.000560316	0.000365303	0.000369348	0.000277065	0.000441641	0.000422034	0.000661961	0.000598633	0.000675923	0.000474027	0.000505472	0.000377475	0.00042267	0.000332691	0.00051968	0.000443227	9.14e-05	0.000456687	0.000583992	0.000442639	0.000315996	0.000513579	0.000386229
3956	0.000999755	0.000632659	0.00021148	0.000220364	0.00030788	0.000403489	0.000309181	0.000436407	0.000496725	0.000526633	0.00027888	0.000673279	0.000330791	0.000471016	0.000299447	0.000374861	0.000424837	0.000466763	0.000307971	0.000293763	0.000161837	0.00024404	0.000338106	0.00038678	0.000445748	0.000960466	0.000549359	0.000321429	0.000381805	0.00026485	0.000374917	0.00039821	0.000689572	0.000652692	0.000710814	0.00044368	0.000453726	0.000386581	0.000421419	0.000275155	0.000495094	0.000504355	0.000122814	0.000540267	0.000614687	0.000465318	0.000431669	0.00050161	0.000468716
3955	0.000954863	0.000613577	0.000250208	0.000185929	0.000297029	0.000464269	0.000309282	0.000465538	0.00050921	0.000487507	0.000303737	0.000616165	0.000328122	0.000492779	0.000285444	0.000381914	0.000488645	0.000528011	0.000276998	0.000320462	0.000170111	0.000228943	0.000353578	0.000390146	0.0004196	0.00100716	0.000452871	0.0002592	0.00035128	0.000194043	0.000244678	0.000363142	0.000661265	0.000673912	0.000723918	0.000362986	0.000353067	0.0004323	0.000469236	0.000220307	0.00044968	0.000551787	0.000206553	0.000556825	0.000580391	0.00052011	0.000551634	0.000563444	0.000544709
3954	0.000930054	0.000608946	0.0003193	0.000179126	0.00026232	0.000479601	0.000319317	0.000528195	0.000547632	0.000465309	0.000370579	0.000560095	0.000328996	0.000504953	0.000273954	0.000376094	0.00053705	0.000558792	0.000242865	0.000337547	0.000203179	0.000230844	0.000375521	0.000370326	0.000385989	0.000990445	0.000337999	0.000218596	0.000344271	0.000104868	0.000106394	0.000329867	0.000599983	0.000659502	0.000728544	0.000263633	0.000246207	0.000499501	0.000548121	0.000177029	0.00039945	0.000580333	0.00030066	0.000489679	0.000520622	0.000585946	0.000636483	0.000666009	0.000587172
3953	0.000894098	0.000604354	0.000385841	0.000214348	0.000252787	0.000450307	0.000335119	0.000605682	0.000603348	0.000478907	0.000443089	0.000516059	0.000350859	0.000521707	0.000271708	0.000361672	0.000556579	0.000544192	0.000235556	0.000332537	0.000246206	0.00025937	0.00039017	0.000327351	0.000343524	0.000901158	0.000299844	0.000248118	0.000414216	6.6e-05	2.76e-05	0.000309239	0.000560867	0.000635414	0.000728037	0.00019334	0.000182268	0.00056063	0.000633386	0.000155599	0.000365728	0.000588154	0.0003669	0.000384863	0.00050239	0.000627458	0.000669814	0.000754851	0.000585998
3952	0.000835011	0.0005945	0.000445239	0.000272745	0.000292066	0.000410338	0.000355209	0.000658945	0.000645892	0.000539736	0.000492019	0.000493416	0.000414517	0.000560297	0.000298386	0.000354481	0.000561182	0.000509921	0.000278222	0.000318885	0.000302116	0.000341256	0.00039832	0.000282283	0.000295114	0.000770469	0.000374381	0.000356352	0.000545637	0.000105952	3.35e-05	0.000308155	0.000580398	0.000644441	0.000719383	0.000177981	0.000198614	0.000595799	0.000707403	0.000167577	0.000363623	0.000579797	0.000406869	0.000319282	0.00055955	0.000616007	0.000664166	0.000790597	0.000554061
3951	0.000773817	0.000593449	0.000513111	0.000315194	0.000354207	0.000404729	0.000379573	0.000658902	0.000651358	0.000636585	0.000514943	0.000494164	0.000522695	0.000612166	0.000366765	0.000374545	0.00057304	0.000502524	0.00036184	0.000320576	0.000382084	0.000485206	0.000412316	0.000271158	0.000260911	0.000659072	0.000506735	0.000491226	0.000662622	0.00018756	8.64e-05	0.000335998	0.000640566	0.000716503	0.000702147	0.000201498	0.000299387	0.00059996	0.000759024	0.000215927	0.000389282	0.00056441	0.000449682	0.000335687	0.000660663	0.000543184	0.000638592	0.000763196	0.000509568
3950	0.000739248	0.000616904	0.000597714	0.000312197	0.000407485	0.000451802	0.000410797	0.000609054	0.000628965	0.000731102	0.000530863	0.000507591	0.000643361	0.000640721	0.000462508	0.000425971	0.000597371	0.000541829	0.000445265	0.000344847	0.000480058	0.000648609	0.000437643	0.000323968	0.000265055	0.000622594	0.000613202	0.000588792	0.000689872	0.000258718	0.000127697	0.000398022	0.000697326	0.000843858	0.00068401	0.000229483	0.000442169	0.000576628	0.000778439	0.000286615	0.000421453	0.000547254	0.000506865	0.000405909	0.000738059	0.00042244	0.000594032	0.000679653	0.000459108
3949	0.000731278	0.000654036	0.000682081	0.000271055	0.000459483	0.000516561	0.000447813	0.000547223	0.000618098	0.000771449	0.000556098	0.00051263	0.000723218	0.000615802	0.000545924	0.000486202	0.000621188	0.000596443	0.000484173	0.000375573	0.000565316	0.000752122	0.000461531	0.000434808	0.000308158	0.000673384	0.000658809	0.000630589	0.00061237	0.000301252	0.000139445	0.000479745	0.000728886	0.00098069	0.000676666	0.000243015	0.00055402	0.000534582	0.000761332	0.000356565	0.000439775	0.000526215	0.000551516	0.000460273	0.000749731	0.000285506	0.000516685	0.000549451	0.000402967
3948	0.000725604	0.000670573	0.00073885	0.000236225	0.000532201	0.000534299	0.000479287	0.000521789	0.000651903	0.000731198	0.000592437	0.000496657	0.000730046	0.00054834	0.000581462	0.000523681	0.000633993	0.000615552	0.000466083	0.000396152	0.000607926	0.000741237	0.000465755	0.000549122	0.000359212	0.000767748	0.000663104	0.00063603	0.000483155	0.000318954	0.000156538	0.000548447	0.000739948	0.00106733	0.000679015	0.000241769	0.000580704	0.000492488	0.000721514	0.000414022	0.000441215	0.000500415	0.000548636	0.000453912	0.000709836	0.000173437	0.000404565	0.000389657	0.000352382
3947	0.000719164	0.000645175	0.00075864	0.00025669	0.000612528	0.000475775	0.00048937	0.000554602	0.000720272	0.000643232	0.000635998	0.0004766	0.000683534	0.00048238	0.000568382	0.000528088	0.000641168	0.000583969	0.000419655	0.000413187	0.000608925	0.000633791	0.000450418	0.000596948	0.000386933	0.000840033	0.000653724	0.000620713	0.000378943	0.000309879	0.000222047	0.000577421	0.000736484	0.00106843	0.000674488	0.000228635	0.000531413	0.000475968	0.000693289	0.000466397	0.000436528	0.00047763	0.000498401	0.000400904	0.0006621	0.000119877	0.00028182	0.000238776	0.00032892
3946	0.000750579	0.000593985	0.000753468	0.000349873	0.000648733	0.000385907	0.000472599	0.000620124	0.000774762	0.000584807	0.000680167	0.000493324	0.000637169	0.000452087	0.00053746	0.000515569	0.00065259	0.000534598	0.000387297	0.000446566	0.000597718	0.000502736	0.000439471	0.000544711	0.000393673	0.000854398	0.000630975	0.000580372	0.000347886	0.000270577	0.000339036	0.000569304	0.000712347	0.000993595	0.000648837	0.000204043	0.000471949	0.000497173	0.000706651	0.000521171	0.000432996	0.000469132	0.000439495	0.000348184	0.000633341	0.000134441	0.000183768	0.000150555	0.000342557
3945	0.000851218	0.000552812	0.000734287	0.000487158	0.000589586	0.000343885	0.00044056	0.000661904	0.000773803	0.000609638	0.000704351	0.000569634	0.000627752	0.000453409	0.000517083	0.000504168	0.000664846	0.00050658	0.000388632	0.000496086	0.000600664	0.000414761	0.000459703	0.000412898	0.000406009	0.000821241	0.000569324	0.000504112	0.000387313	0.000211165	0.000459124	0.000550059	0.000653217	0.000877816	0.000599613	0.000168639	0.000467081	0.000537776	0.000754021	0.000562975	0.000425029	0.000479507	0.000410976	0.000328365	0.000614304	0.000198509	0.000132194	0.000160183	0.000377912
3944	0.000988483	0.000542514	0.000699641	0.000607646	0.000439166	0.00038244	0.000412868	0.000636725	0.000718765	0.000695331	0.000678729	0.000677475	0.000648189	0.000462631	0.000509522	0.000495256	0.00066467	0.000503823	0.000414696	0.000530704	0.000618735	0.000388687	0.000516233	0.000255506	0.00043577	0.000774934	0.000459682	0.000406866	0.000458408	0.000163646	0.000519383	0.000538736	0.000564291	0.00075082	0.000534187	0.000131361	0.00052703	0.00056231	0.000790556	0.000562255	0.00040513	0.000504882	0.000418481	0.000342477	0.000581917	0.000277818	0.000126487	0.000252588	0.000409032
3943	0.00108557	0.000557503	0.000649937	0.000656995	0.000275337	0.000453814	0.000400076	0.000553157	0.000648656	0.000765965	0.000594756	0.000759455	0.000669121	0.000473893	0.000502159	0.000486202	0.000654192	0.000501713	0.000455563	0.000523221	0.000633938	0.000405924	0.000589383	0.000126596	0.000462714	0.000746372	0.000347538	0.000340728	0.000519138	0.000166898	0.000496003	0.000527012	0.000488368	0.000630887	0.000471051	0.000113417	0.000609386	0.00055386	0.000779308	0.000513814	0.000383693	0.000540247	0.000441918	0.000379249	0.000533796	0.00034203	0.000151766	0.000367604	0.000426037
3942	0.00110431	0.000582177	0.000593669	0.000629741	0.000193144	0.000478502	0.00039226	0.00047022	0.00060826	0.000770433	0.000476787	0.000785699	0.000676844	0.000506244	0.000491483	0.000490192	0.000662686	0.000484268	0.000520244	0.000490033	0.000630355	0.00044464	0.000651889	5.04e-05	0.000459499	0.000746579	0.000309252	0.000353653	0.000551849	0.000228916	0.000427671	0.000493219	0.000473516	0.000536878	0.000438196	0.000139647	0.000667773	0.000532692	0.000733673	0.000458533	0.000390627	0.000582435	0.000468577	0.000436577	0.000499762	0.000376969	0.000188532	0.000442792	0.000440696
3941	0.00108653	0.000613049	0.000534504	0.000573872	0.000215897	0.000426443	0.000370123	0.000447288	0.000618507	0.000735213	0.000354622	0.000780557	0.000683573	0.000571656	0.000487922	0.000527573	0.000717536	0.000462801	0.000619735	0.000478811	0.00060597	0.00049558	0.000685476	1.4e-05	0.000422876	0.000757015	0.00037159	0.000430461	0.000565047	0.000306475	0.000374609	0.000432731	0.000513283	0.000481627	0.000446412	0.000216602	0.000692497	0.000533317	0.000702723	0.000451875	0.00044792	0.000625256	0.000505882	0.000517381	0.000511207	0.000381843	0.000217553	0.000455671	0.000462027
3940	0.00108548	0.000650046	0.000468762	0.000542544	0.000300187	0.000335672	0.000329037	0.000490891	0.00067094	0.00072278	0.000239491	0.000781345	0.00070391	0.000648023	0.000498503	0.00059306	0.0008032	0.000456639	0.000737981	0.000512483	0.000564758	0.000549628	0.000684385	0	0.000376701	0.000747018	0.00048799	0.000516546	0.000568149	0.000353975	0.000369266	0.000366752	0.00056403	0.000465549	0.00047813	0.000332099	0.000700997	0.000564555	0.000715317	0.000509596	0.000538927	0.000656147	0.000558557	0.000606419	0.000567296	0.000359387	0.000226532	0.000427619	0.000474223
3939	0.0010815	0.000671864	0.000403691	0.000542628	0.000402666	0.000259801	0.000289374	0.000554374	0.000740802	0.000749503	0.000138635	0.000784019	0.0007347	0.000692724	0.000516181	0.000644993	0.000865379	0.000467368	0.000834236	0.000562068	0.000507123	0.000585061	0.000651618	1.37e-05	0.000350373	0.000707059	0.000591516	0.000580769	0.000553326	0.000369373	0.000403088	0.000327367	0.000601955	0.000482521	0.000506651	0.000464767	0.000704451	0.000600328	0.000752457	0.000592694	0.000612895	0.000666886	0.00061058	0.000665726	0.000636744	0.000312993	0.000219854	0.00039439	0.00044821
3938	0.00101562	0.000649584	0.000369779	0.00054173	0.00051162	0.000225054	0.000282566	0.000583354	0.000800323	0.000777967	8.07e-05	0.000757696	0.0007595	0.000681538	0.000526243	0.000638277	0.000863923	0.000476673	0.000874096	0.000581851	0.000436553	0.0005744	0.000597475	7.11e-05	0.000357544	0.000659179	0.000652454	0.000633059	0.000512818	0.000382259	0.000438684	0.000333638	0.000638098	0.00052682	0.000519788	0.000588019	0.000694262	0.000608227	0.000773162	0.000646252	0.000627539	0.000667799	0.000637684	0.000662028	0.000685396	0.000256004	0.000221149	0.000377431	0.000377439
3937	0.000889657	0.000588112	0.000404159	0.000523246	0.0006363	0.000239749	0.000324698	0.000556915	0.00082695	0.000777426	0.000106295	0.000700746	0.000765694	0.000629343	0.000518157	0.000570376	0.000816276	0.000467402	0.000853092	0.000563807	0.000370925	0.000508625	0.000540174	0.000173806	0.00039211	0.000643008	0.000695114	0.000701429	0.000461925	0.000420745	0.000441936	0.000382248	0.000699303	0.000597079	0.000531951	0.000679934	0.000659248	0.000582574	0.000758985	0.000648859	0.000585475	0.000683259	0.000631737	0.000600538	0.00070083	0.000216549	0.000257335	0.00038193	0.000294583
3936	0.000780228	0.000528898	0.000507968	0.000510378	0.000767509	0.000305816	0.000394545	0.000496876	0.000808719	0.000747267	0.000212447	0.000644895	0.000750231	0.000573294	0.000485941	0.000490487	0.000779119	0.000438797	0.000792181	0.000546167	0.000335942	0.000411604	0.00049911	0.000299308	0.000438317	0.000688247	0.000754548	0.000787821	0.000431018	0.000482325	0.000404859	0.000459603	0.000789317	0.000690024	0.000571807	0.000726409	0.000602523	0.000545114	0.00072682	0.000622623	0.000528488	0.000727387	0.000603184	0.000525044	0.000689608	0.000225578	0.000330241	0.000407448	0.0002456
3935	0.000752853	0.000509506	0.00062814	0.000531909	0.000867691	0.000408361	0.000446144	0.000445211	0.000748257	0.000693635	0.000327571	0.000608566	0.000713521	0.000541339	0.000425872	0.000458303	0.00078423	0.000401357	0.000717807	0.000566814	0.000343277	0.00032613	0.000480909	0.000415583	0.000479206	0.000793056	0.000833176	0.000861066	0.000433166	0.000541477	0.000352635	0.000554712	0.000879415	0.000791139	0.000654501	0.000724286	0.000535046	0.000517203	0.000702536	0.000600546	0.000496279	0.000781626	0.000559497	0.000477864	0.000660487	0.000290414	0.000402753	0.000448265	0.000247821
3934	0.000785799	0.000524791	0.000691403	0.000572934	0.000895926	0.000507259	0.000451229	0.000430186	0.000661927	0.000608958	0.000365244	0.000568698	0.00065737	0.000538795	0.000343862	0.000491755	0.00080356	0.000364573	0.000650775	0.000619557	0.000380099	0.000283557	0.000471593	0.000502719	0.000501747	0.000923752	0.00089766	0.000884556	0.000451549	0.000570815	0.000328746	0.000652737	0.000926913	0.000871732	0.000762649	0.000681482	0.00046405	0.000499969	0.000692333	0.000592659	0.00049557	0.000803284	0.000496315	0.000464489	0.000617487	0.000379039	0.00042448	0.000484052	0.000277888
3933	0.000804764	0.000534518	0.000666214	0.000574854	0.000837897	0.000564072	0.000429243	0.000443994	0.000572372	0.00050039	0.000310256	0.000501887	0.000587609	0.000555721	0.00026188	0.000548528	0.000779849	0.000331169	0.000602548	0.000656602	0.000420233	0.000283669	0.000447163	0.000562576	0.000502208	0.00103552	0.000907583	0.000843126	0.000464372	0.000552783	0.000363057	0.000723393	0.000902048	0.000903802	0.000855739	0.000616458	0.000394852	0.000480859	0.000679427	0.000583757	0.000506388	0.000759931	0.000413481	0.000457996	0.000566927	0.000438291	0.000377997	0.000483819	0.000300539
3932	0.000769603	0.000501816	0.000594067	0.000491187	0.00072324	0.000579364	0.000423274	0.000449949	0.000500037	0.000412366	0.000239066	0.000429988	0.000512479	0.000575449	0.00020702	0.000557346	0.000686022	0.00029811	0.000569294	0.000629143	0.000440412	0.000299354	0.000395113	0.000615531	0.000492343	0.00110772	0.000855211	0.000756584	0.000471084	0.000489251	0.000452101	0.000739607	0.000815897	0.000895104	0.000909809	0.000560436	0.000337282	0.0004522	0.000644031	0.000555782	0.000505938	0.000655321	0.000328202	0.000431781	0.000526569	0.000437142	0.000299203	0.000432616	0.000302791
3931	0.000707747	0.000420459	0.000549364	0.000337235	0.000604071	0.000584569	0.000442382	0.000424275	0.00045941	0.000392808	0.000238194	0.000399432	0.000435789	0.000576475	0.000187976	0.00047526	0.000546263	0.000257138	0.000529487	0.000524847	0.000425558	0.000296215	0.000323248	0.000681464	0.000493665	0.00115534	0.000772261	0.000664165	0.000489214	0.000404342	0.000560294	0.000717517	0.000714851	0.000898582	0.000940946	0.000545157	0.000296782	0.000415656	0.000581424	0.000502833	0.000480688	0.000520946	0.000259063	0.000378192	0.000515361	0.000396587	0.000246562	0.000352619	0.000297277
3930	0.000673044	0.000317254	0.00057383	0.00018379	0.000522203	0.000600522	0.000450428	0.000388777	0.000457297	0.000450802	0.00032478	0.000427695	0.000358607	0.000541852	0.000192118	0.000324557	0.00040694	0.000202293	0.000461137	0.00037615	0.000371462	0.000253718	0.000249477	0.000759676	0.000516018	0.00120237	0.000704574	0.000601638	0.000530291	0.000339653	0.000643552	0.000716388	0.000648932	0.000968571	0.000982842	0.000582643	0.000261315	0.000375673	0.000505564	0.000428585	0.000423498	0.00038654	0.000205162	0.000301876	0.000534319	0.000372328	0.000251627	0.000291831	0.000300199
3929	0.000692909	0.000235582	0.000647688	0.000102578	0.00046788	0.000611485	0.00041286	0.000393737	0.000488462	0.000552582	0.00044675	0.000487024	0.0002917	0.000478049	0.000209119	0.000182085	0.000305662	0.000146902	0.000371901	0.000245791	0.000293917	0.000181345	0.000188799	0.000818203	0.000542571	0.00124544	0.000659311	0.000558066	0.000588396	0.00030864	0.000664455	0.000783114	0.000614331	0.00109371	0.00103838	0.0006388	0.000215086	0.000341563	0.000444649	0.000344353	0.000340447	0.000268593	0.000160649	0.00021677	0.000558354	0.000407844	0.000303135	0.000288816	0.00031243
3928	0.00077169	0.000223571	0.000708448	0.00012199	0.00038118	0.000587276	0.000333359	0.000463865	0.000538002	0.000659981	0.000526911	0.000545278	0.0002549	0.000417744	0.000243057	0.000123038	0.000263444	0.000124839	0.000302361	0.000192788	0.000228652	0.000115762	0.000152119	0.000815062	0.000541297	0.00125058	0.000590442	0.000470588	0.000647333	0.000274574	0.000596821	0.000901779	0.000546068	0.00119131	0.00106638	0.000647198	0.000164408	0.000329129	0.00042604	0.000271285	0.000263833	0.000180067	0.000140148	0.000148232	0.000552341	0.00050279	0.000371762	0.000348595	0.000321558
3927	0.000904731	0.000319297	0.000688678	0.000218841	0.000235354	0.000520206	0.00024	0.000563873	0.00059329	0.000749769	0.000499097	0.000593443	0.000258011	0.000396095	0.000296055	0.000163967	0.000283566	0.000164681	0.000290212	0.000233456	0.000212322	9.62e-05	0.000151531	0.000743234	0.000496779	0.00119406	0.000472649	0.000308439	0.000684001	0.000213402	0.000455933	0.0010076	0.000406096	0.0011875	0.00102798	0.000579371	0.000136245	0.000348722	0.000456024	0.000235493	0.000240666	0.000132696	0.000168081	0.000125486	0.000506917	0.0006125	0.000436467	0.000444729	0.000317192
3926	0.0010555	0.000514158	0.000567212	0.000329126	7.73e-05	0.000427899	0.000163853	0.000621904	0.000648436	0.000791744	0.000352625	0.000625349	0.000288598	0.000420967	0.000349827	0.000254507	0.000344512	0.000259843	0.000330919	0.000327644	0.000256367	0.00013501	0.000194429	0.000634787	0.000419253	0.00108336	0.000342138	0.00011778	0.000672722	0.000152858	0.000303413	0.00104283	0.000231008	0.00107697	0.000913986	0.000474903	0.000147999	0.000390995	0.000511207	0.000251445	0.000295632	0.000131711	0.000242388	0.000165112	0.000445158	0.000671674	0.000488394	0.000533697	0.000301394
3925	0.00114774	0.000731272	0.000408535	0.000385329	0	0.000333394	0.000138538	0.000597618	0.000699532	0.000753065	0.000174131	0.000624765	0.000327903	0.000466441	0.000378099	0.00032974	0.000407506	0.000373194	0.000385988	0.000416311	0.000335185	0.000212713	0.000269443	0.000536226	0.000329548	0.000948625	0.000271705	0	0.000603576	0.000155151	0.000210477	0.000995935	0.000111228	0.000925048	0.000749351	0.000410696	0.000189188	0.000432983	0.00056002	0.00030949	0.000402964	0.000171272	0.000324026	0.000259869	0.000398151	0.000634543	0.000519658	0.000579106	0.000286796
3924	0.00112748	0.000874597	0.000314199	0.000373782	6.8e-05	0.000258423	0.000184092	0.000527757	0.000744516	0.00065561	9.4e-05	0.000596581	0.000373841	0.000500763	0.000377407	0.00037123	0.000445653	0.000473333	0.000431368	0.000477657	0.000407745	0.000300971	0.000347977	0.000482933	0.000255265	0.000832661	0.000312274	3.77e-05	0.000500704	0.000251834	0.000207693	0.000902791	0.000118078	0.00083032	0.000599643	0.000433652	0.000240302	0.00046374	0.000595296	0.000386907	0.000506371	0.000236264	0.000375386	0.000387233	0.000382881	0.000516139	0.00052159	0.000579106	0.000287827
3923	0.00102598	0.000912502	0.000315904	0.000351964	0.000254174	0.000226626	0.000275263	0.000487095	0.000782371	0.000589173	0.00015881	0.000582707	0.00043542	0.000519718	0.000373113	0.000408834	0.000458182	0.000553975	0.000474113	0.000529349	0.00045691	0.00037797	0.000404288	0.000477544	0.000222531	0.000771993	0.000444957	0.000219906	0.000410669	0.0003969	0.000258678	0.000818704	0.000238258	0.0008554	0.000538524	0.000512917	0.000295636	0.000496312	0.000631048	0.000468105	0.000567308	0.00031178	0.000394244	0.00052266	0.000393879	0.000393095	0.000499284	0.000569606	0.000312555
3922	0.000921947	0.000886797	0.000349806	0.000379351	0.000474537	0.000243215	0.000350142	0.000505652	0.000805097	0.00060966	0.000292773	0.000607827	0.000508274	0.000548596	0.000393178	0.000469889	0.000456473	0.000620798	0.000519221	0.000581772	0.000502654	0.000428122	0.000430967	0.000494617	0.000235683	0.000780703	0.000601711	0.000461317	0.00036675	0.000512778	0.000300338	0.000780756	0.000403815	0.000978639	0.000591206	0.00057415	0.000360965	0.000550465	0.000671344	0.000549781	0.000586245	0.000390929	0.000401416	0.000644497	0.000412854	0.000340775	0.000476327	0.000586317	0.000357909
3921	0.000867188	0.00084766	0.000339988	0.000443825	0.000658142	0.000276943	0.000360586	0.000546763	0.000796604	0.000665857	0.000390796	0.000637383	0.000568821	0.000609677	0.000440103	0.000544234	0.00044946	0.00067202	0.000545319	0.000615929	0.000570448	0.000442825	0.00043218	0.00050889	0.000276921	0.000849756	0.000713445	0.000672913	0.00037434	0.000559202	0.000301753	0.000791096	0.000558495	0.001114	0.000716625	0.000570657	0.000437262	0.000627277	0.000698056	0.000627371	0.000581345	0.000470646	0.000410054	0.000734209	0.000425022	0.000367384	0.000474011	0.000619529	0.000408263
3920	0.000884042	0.000819027	0.00027835	0.000489205	0.000778389	0.00029744	0.000308643	0.000560287	0.000750762	0.000685532	0.000416015	0.000626062	0.000593578	0.000693789	0.000488635	0.000599827	0.000444056	0.000696474	0.000527853	0.000609979	0.000651946	0.000426647	0.000412638	0.000522685	0.000333179	0.000959626	0.000743677	0.000811947	0.00042851	0.000557463	0.000280955	0.000828021	0.000688972	0.00118409	0.000851026	0.000520852	0.000510714	0.000701156	0.000688409	0.000682829	0.000560497	0.000538239	0.000417054	0.000776762	0.00043008	0.000416201	0.000490798	0.000616283	0.000442316
3919	0.000971187	0.000800407	0.000215758	0.000493666	0.000835004	0.000322003	0.000232755	0.000536434	0.000688928	0.000679962	0.000399982	0.000571719	0.000577889	0.000766143	0.00050798	0.000620006	0.000447631	0.000685148	0.000477452	0.000569319	0.000701467	0.000396829	0.000382195	0.000554771	0.000403466	0.00108621	0.000697458	0.000878968	0.000522494	0.000557648	0.000274765	0.000863475	0.000803355	0.00117373	0.000954066	0.000482651	0.000557426	0.000736402	0.000636114	0.000693021	0.000518435	0.00057262	0.000418541	0.000764829	0.000439507	0.00042709	0.000507356	0.000534195	0.00044901
3918	0.00107833	0.000767594	0.000195237	0.000479192	0.000825842	0.000387936	0.000175465	0.000505093	0.000643202	0.000702005	0.0003795	0.000494865	0.000533768	0.000796308	0.000485731	0.000615534	0.000461152	0.000640373	0.0004384	0.0005183	0.00067352	0.000371515	0.000363372	0.000599543	0.00047004	0.00119559	0.000610195	0.000883632	0.000635028	0.000584137	0.000299385	0.000872561	0.000890473	0.00111433	0.00100786	0.000494197	0.000560792	0.00071441	0.000553247	0.000651357	0.000455702	0.000568796	0.000422136	0.000704317	0.000463261	0.000387993	0.000505503	0.000389829	0.000439595
3917	0.00113398	0.000697343	0.000215247	0.000458994	0.000754795	0.000490414	0.000172217	0.000491463	0.0006166	0.000750279	0.00036728	0.000407314	0.00048095	0.000778718	0.00043838	0.000607806	0.000476995	0.000580774	0.000450715	0.000476075	0.000565455	0.000365262	0.000378452	0.000622244	0.00048817	0.00125012	0.000532676	0.00083532	0.000724217	0.000619278	0.00034205	0.000838588	0.000917785	0.00103464	0.000998258	0.000543875	0.000534046	0.000653085	0.000465722	0.000580197	0.000391297	0.000555079	0.000442254	0.00062002	0.000499775	0.000327002	0.000477637	0.000250264	0.000438061
3916	0.00113664	0.000614985	0.000247411	0.000419467	0.000659817	0.000585026	0.000243695	0.000485835	0.000578404	0.000780278	0.000365648	0.000332712	0.000440302	0.000727868	0.000398985	0.000607577	0.000488937	0.000534693	0.000519255	0.000449747	0.000426025	0.000391253	0.000424972	0.000610254	0.000440425	0.00124574	0.000512486	0.000763766	0.000751392	0.000635004	0.000387809	0.00076872	0.000874398	0.000952583	0.000938179	0.000592816	0.000520654	0.000598402	0.000408404	0.000517503	0.000354218	0.000569531	0.000485864	0.000550254	0.000540807	0.000272042	0.000424608	0.000177451	0.000451718
3915	0.00116901	0.000592084	0.000267655	0.0003616	0.000586122	0.000654007	0.000372702	0.000459321	0.000509627	0.000789268	0.000373835	0.000322717	0.000423805	0.000660141	0.000391056	0.000609568	0.000499938	0.000518528	0.000614629	0.000440986	0.000321243	0.00045321	0.000473609	0.000591702	0.00037145	0.00122071	0.000553998	0.00070247	0.000711425	0.000613796	0.000431573	0.000700694	0.000781666	0.000886006	0.000875318	0.000605851	0.000557181	0.000589204	0.00040988	0.000487261	0.000362253	0.000618429	0.000541948	0.000524425	0.000576264	0.000229582	0.00035166	0.00018527	0.00045652
3914	0.00128166	0.000666395	0.000270522	0.000314648	0.000547891	0.000722201	0.000502235	0.000397653	0.00043516	0.000811286	0.00038283	0.000403338	0.000422189	0.000584636	0.000412501	0.000600217	0.000515272	0.000518949	0.000691242	0.00044418	0.000291617	0.000529115	0.000496871	0.000588871	0.000341781	0.00121629	0.000612072	0.000661895	0.000636172	0.000553691	0.000475566	0.00067905	0.000674382	0.000849985	0.000852418	0.000573615	0.000631911	0.000627285	0.000468962	0.000482865	0.000407633	0.000664178	0.000581864	0.000541192	0.000600394	0.000194036	0.000270807	0.000244612	0.000420307
3913	0.00140994	0.00078462	0.000271523	0.000298221	0.000528063	0.000804572	0.000573407	0.000318484	0.000400375	0.000845501	0.000382635	0.000525814	0.000414432	0.000506001	0.000446799	0.000574068	0.000537428	0.000508416	0.00071331	0.000448633	0.000332971	0.000579185	0.000494589	0.000579354	0.000356507	0.00122777	0.00063187	0.000629635	0.000573954	0.000469579	0.000519159	0.000718136	0.000580277	0.000835044	0.000854811	0.000518744	0.000695465	0.000683884	0.000553999	0.000480199	0.000463731	0.000661664	0.000578384	0.000574932	0.000614133	0.000163181	0.0002076	0.000317859	0.000339647
3912	0.00145384	0.00085396	0.000296471	0.000300607	0.00052883	0.000873286	0.000568615	0.000261336	0.000424588	0.000855539	0.000371126	0.000614938	0.000391181	0.00043148	0.000479523	0.000536801	0.000565106	0.000474474	0.000675776	0.000445701	0.000408022	0.000576622	0.000493079	0.000538877	0.000374752	0.00122234	0.000612491	0.000614833	0.000560157	0.00040578	0.000560615	0.00079267	0.000533642	0.0008324	0.000845969	0.000493887	0.000706276	0.000724539	0.000625052	0.000462586	0.000506137	0.000596015	0.000525025	0.000597219	0.000629314	0.00014563	0.000199177	0.000386729	0.000252041
3911	0.00139308	0.000843022	0.000359345	0.000309322	0.000568549	0.00088755	0.000517952	0.000260481	0.000485528	0.000828665	0.0003519	0.000643481	0.000373559	0.000375811	0.000510454	0.000498715	0.000595276	0.000433249	0.000609988	0.000437844	0.000478112	0.000533675	0.000521876	0.000485136	0.000362027	0.00118229	0.000599472	0.000638827	0.000586113	0.000398962	0.000589519	0.000867682	0.000551482	0.000846898	0.000815324	0.00053109	0.000664599	0.000731841	0.000662632	0.000435651	0.000529258	0.00049474	0.000446104	0.000599245	0.000656828	0.000151373	0.000273611	0.00045173	0.000207467
3910	0.0012838	0.000800002	0.000443223	0.000326194	0.000633823	0.000822663	0.000467921	0.000320302	0.00054732	0.00078244	0.000320218	0.000631224	0.000398167	0.000355515	0.000547089	0.000463644	0.000620184	0.000408149	0.000561424	0.000434751	0.00052837	0.000488032	0.000587881	0.000464316	0.000316824	0.00111921	0.000615428	0.000689931	0.000603307	0.000429982	0.000576331	0.000921327	0.000599296	0.000879466	0.000780515	0.000592724	0.000599869	0.000704264	0.000670949	0.00041612	0.000546131	0.000409199	0.000381412	0.000590076	0.000685356	0.000177085	0.000420097	0.000506132	0.000228224
3909	0.00117998	0.000789427	0.000518813	0.000361622	0.000674239	0.000689659	0.000451269	0.000412496	0.000594006	0.000750044	0.000280148	0.000606051	0.00048723	0.000379645	0.000601	0.000433843	0.000632116	0.00041142	0.000557914	0.000447575	0.000572136	0.000474022	0.000670123	0.000496482	0.000249365	0.00105119	0.000630949	0.000724191	0.000565576	0.000436589	0.000495476	0.000945372	0.000612389	0.000905036	0.000749969	0.00059745	0.000542015	0.000651969	0.000667933	0.000417381	0.00057302	0.000381369	0.000361823	0.000587227	0.000683536	0.000202912	0.000579337	0.000528355	0.000298545
3908	0.00107733	0.000821858	0.000566158	0.000419542	0.000641663	0.000523437	0.000468381	0.000503012	0.000629861	0.000752908	0.000250414	0.000573524	0.00063041	0.000444024	0.000680377	0.000422461	0.000634036	0.000444089	0.000594789	0.000487901	0.000632402	0.000505954	0.000734697	0.000555114	0.000172889	0.000984893	0.000592122	0.000703503	0.000475099	0.000366081	0.000351765	0.000940745	0.000546846	0.000890448	0.000714869	0.000493856	0.000511624	0.000596201	0.000673348	0.000447822	0.000623141	0.000426872	0.000397937	0.000610701	0.00062333	0.000214909	0.000675621	0.000501944	0.000385533
3907	0.000948822	0.000860177	0.000582778	0.000505851	0.000542198	0.000373137	0.000490351	0.000582046	0.000663557	0.000798389	0.000256113	0.000534252	0.000787952	0.000530567	0.000776683	0.000447622	0.000638278	0.000499414	0.000639355	0.000559554	0.000714932	0.000576635	0.000754716	0.000604143	0.000111833	0.000924609	0.000477474	0.000641114	0.000380948	0.000233218	0.000188406	0.000925871	0.0004285	0.000840393	0.000678117	0.000323438	0.000518331	0.000562384	0.000696639	0.000511859	0.000703823	0.000533226	0.000474289	0.000669177	0.000508051	0.000224092	0.00066275	0.000440757	0.000466575
3906	0.000780952	0.000858646	0.00057264	0.000625054	0.000455012	0.00027578	0.000476484	0.000669263	0.000700512	0.000844956	0.000310386	0.000482638	0.000907259	0.000614527	0.000854635	0.000507142	0.000650254	0.000557651	0.000650673	0.000645305	0.000799436	0.000657571	0.000721817	0.000644191	0.000104373	0.000894117	0.000340167	0.000615608	0.000331079	0.000136147	7.65e-05	0.000933681	0.000357951	0.000817029	0.000676979	0.000213266	0.000551131	0.000561356	0.000727259	0.000601219	0.000806064	0.000662512	0.000547998	0.000742814	0.000386062	0.000254096	0.000549428	0.000379588	0.000540328
3905	0.000591237	0.000796267	0.000556642	0.000757764	0.00047744	0.000232378	0.000420007	0.000783387	0.000742011	0.00079804	0.00042848	0.000402046	0.000944582	0.000676036	0.000867723	0.000563579	0.000654707	0.000587885	0.000602382	0.00070208	0.000855109	0.00070545	0.000647537	0.000699616	0.00015927	0.000925535	0.0002769	0.000715607	0.000329732	0.000196082	8e-05	0.000978699	0.000445632	0.000883366	0.000742542	0.000282334	0.000570574	0.000574619	0.000738423	0.000685943	0.000892316	0.000763159	0.000561593	0.000782436	0.000324395	0.000307866	0.000391927	0.000337765	0.000619898
3904	0.00041709	0.000683077	0.00057906	0.000847912	0.000643285	0.000207243	0.000368906	0.000904995	0.00078645	0.000583813	0.000634929	0.000275387	0.000895288	0.000711278	0.000805795	0.000574705	0.000634053	0.00058185	0.000511719	0.000693383	0.000867224	0.00069669	0.000560263	0.000773567	0.000224928	0.00103163	0.000356388	0.000965342	0.000342548	0.000453832	0.000221902	0.00102162	0.000723148	0.00103926	0.00086239	0.000533937	0.000538563	0.000570558	0.000722665	0.00073266	0.000909221	0.0007939	0.000485761	0.000747264	0.000360041	0.000354057	0.000259002	0.000300234	0.000713205
3903	0.000321493	0.000563354	0.000662404	0.000850446	0.00084552	0.000175471	0.000368915	0.000982303	0.000830867	0.000277583	0.000912379	0.000137	0.000807728	0.000733199	0.000720094	0.000543294	0.000597903	0.000577617	0.000438438	0.000629065	0.000851303	0.000658866	0.000495209	0.000815084	0.000233483	0.00117849	0.000532279	0.00125177	0.000349514	0.000778475	0.000447394	0.000999066	0.00106171	0.00120631	0.000986452	0.000813098	0.000465119	0.000539907	0.000714999	0.000737926	0.000837245	0.000754322	0.000358504	0.000650793	0.000456479	0.000365059	0.000190494	0.000244507	0.000803606
3902	0.000368073	0.000500282	0.000766096	0.000793364	0.000899198	0.00016541	0.000403054	0.000973419	0.000873578	8.39e-05	0.0011672	7.88e-05	0.000752968	0.000757423	0.000682534	0.000518556	0.000577775	0.000624852	0.000431496	0.000555595	0.000837647	0.000650378	0.000477248	0.000760414	0.000173117	0.00128828	0.000665326	0.00138082	0.000366551	0.000951271	0.00063071	0.000886666	0.00124262	0.00127833	0.00106053	0.000916679	0.000406179	0.000504795	0.000756086	0.000729736	0.000719427	0.000689875	0.000260684	0.000553529	0.000518174	0.000351895	0.00018252	0.00018076	0.000853517
3901	0.000534567	0.00051384	0.000815687	0.000741822	0.000734239	0.000213477	0.000416022	0.000879927	0.000911694	0.000116544	0.00128478	0.000152355	0.000766629	0.000784973	0.000717197	0.000538688	0.000593447	0.00072462	0.000477265	0.000506929	0.000837829	0.000703771	0.000506672	0.000617652	0.000110714	0.00130638	0.000674384	0.00126161	0.000404044	0.000875672	0.000676451	0.000727542	0.00116384	0.00121126	0.00107154	0.000777348	0.000405999	0.000490449	0.000835323	0.000732534	0.000623318	0.000654663	0.000247404	0.000509241	0.000480788	0.000339402	0.000203333	0.000144439	0.000832188
3900	0.00070006	0.000552249	0.000779669	0.000713545	0.000452946	0.000296854	0.000390705	0.000748655	0.000933539	0.000273407	0.00123236	0.000297035	0.000819723	0.000797609	0.000778962	0.000584467	0.000635289	0.000818467	0.000513945	0.00047622	0.000828607	0.000793179	0.00055603	0.000470127	0.000129988	0.00124849	0.000602662	0.000978557	0.000440172	0.000641476	0.000594667	0.000603543	0.000910328	0.00104867	0.00103769	0.0005055	0.000454713	0.000498932	0.000889163	0.000739791	0.000577505	0.000668167	0.00030946	0.000526037	0.000377731	0.000324581	0.00022033	0.000152179	0.000741174
3899	0.000774675	0.000558345	0.00069951	0.000676934	0.000238005	0.000359837	0.000363796	0.00064002	0.000920576	0.000393522	0.00108754	0.000415244	0.00084911	0.000774525	0.000799317	0.000599983	0.000680486	0.000844634	0.000500724	0.000438618	0.000772539	0.000858622	0.000586284	0.000410563	0.000261139	0.00118571	0.000566701	0.000729895	0.000451938	0.000434118	0.00048509	0.000573243	0.000671379	0.000891682	0.000990544	0.000287208	0.000509091	0.000511174	0.000862092	0.00072677	0.000553673	0.000701164	0.000393127	0.000571806	0.000316426	0.000286839	0.000220184	0.000187194	0.00061601
3898	0.000792431	0.000538599	0.000633538	0.000618803	0.00019715	0.000390214	0.000364496	0.000586175	0.000860103	0.000455755	0.000952251	0.000481063	0.000813073	0.000719273	0.000744435	0.000550333	0.000711751	0.00079328	0.000456676	0.000385303	0.000659394	0.000852776	0.000575639	0.000459647	0.000465287	0.00117943	0.000638652	0.000667811	0.000444087	0.000374619	0.000443263	0.000634852	0.000579021	0.000830671	0.00096392	0.000230186	0.000540782	0.00050497	0.000755182	0.00068439	0.000510833	0.000704271	0.000448212	0.00060801	0.000381747	0.000237019	0.000212766	0.000228337	0.000504189
3897	0.000826433	0.000535089	0.000597824	0.000561081	0.000278719	0.000417785	0.000378759	0.000574779	0.000754771	0.000537845	0.000865001	0.000526393	0.000720684	0.000663272	0.000632334	0.000451773	0.000716861	0.000703759	0.000426648	0.000329697	0.000522296	0.000766698	0.000532703	0.000544684	0.000658222	0.0012128	0.000765698	0.000767478	0.000435244	0.000432147	0.000467127	0.00073371	0.000605792	0.000864502	0.000955566	0.000287389	0.000556236	0.00046689	0.000612531	0.000630511	0.000445412	0.000658163	0.000456915	0.000615635	0.000551655	0.000225635	0.000215847	0.000271628	0.000438886
3896	0.000877127	0.000555223	0.000579638	0.000507705	0.000367068	0.000450927	0.000387981	0.000571313	0.000624435	0.000657475	0.000813878	0.000566283	0.000615951	0.000639292	0.000510592	0.000350076	0.000685128	0.000625041	0.000432387	0.000293462	0.000411258	0.000627754	0.000485116	0.000579354	0.000764915	0.0012176	0.000844779	0.000891726	0.000432529	0.000505881	0.000487358	0.000801497	0.000647311	0.000925069	0.000939279	0.00034315	0.00057717	0.000396156	0.00048234	0.000590981	0.000388254	0.000583171	0.000428119	0.000597032	0.000728213	0.000291901	0.000236551	0.000319043	0.000428917
3895	0.000908661	0.000576601	0.000570961	0.000436718	0.000385897	0.000471437	0.00039829	0.000558863	0.000501623	0.00076198	0.000783187	0.000600942	0.000548096	0.000655512	0.000429094	0.000288207	0.000620819	0.000590703	0.000471674	0.000300949	0.000358452	0.000488165	0.000456692	0.000538938	0.000767337	0.00114729	0.000820338	0.000911159	0.00043899	0.000519679	0.000447645	0.00080604	0.000621514	0.000950724	0.000900656	0.000318817	0.000623004	0.000315712	0.000404491	0.000580167	0.000370362	0.000514467	0.000387463	0.000573188	0.000824601	0.000420479	0.000271116	0.000364109	0.00045796
3894	0.000950941	0.000602784	0.000568734	0.00035825	0.000331684	0.000494364	0.000415321	0.000553075	0.000432045	0.000836793	0.00075673	0.000666506	0.000539526	0.000693588	0.000406372	0.000280364	0.000546353	0.000602834	0.000534895	0.000362632	0.000361648	0.000396798	0.00045311	0.000468358	0.000707239	0.00101786	0.000708843	0.000780687	0.000470175	0.000469165	0.00034314	0.00076814	0.000517398	0.000931693	0.000856667	0.000218302	0.000695237	0.000266026	0.000397578	0.000589108	0.000397638	0.000474767	0.000358504	0.000562459	0.000815575	0.000552316	0.000318495	0.000397987	0.00049136
3893	0.00105355	0.000652693	0.000560945	0.000329302	0.000270695	0.00057568	0.00041088	0.000578731	0.000459743	0.000909883	0.000707414	0.000791764	0.000572684	0.000731757	0.000416277	0.000308255	0.000488155	0.000630858	0.000607023	0.000455528	0.000395077	0.000374469	0.000465646	0.000428006	0.000632716	0.000891726	0.000579431	0.000567052	0.000523161	0.000430068	0.000222539	0.000729843	0.000412728	0.000890118	0.000830339	0.000115965	0.000769188	0.000278003	0.000441748	0.00059216	0.000446009	0.000467791	0.000345367	0.00055981	0.000733587	0.000619882	0.000383602	0.000420063	0.00049618
3892	0.00113369	0.000681873	0.000538427	0.0003637	0.000284483	0.000702865	0.000355428	0.000634966	0.000580772	0.000932496	0.00062427	0.000888407	0.00059805	0.000765463	0.000408327	0.000334344	0.000455048	0.00062695	0.000657324	0.000520617	0.000431782	0.000403487	0.000484055	0.000424825	0.000547535	0.000831627	0.000495813	0.000394679	0.000538642	0.000487366	0.000154364	0.000702123	0.000420008	0.00084223	0.00082066	8.76e-05	0.000796404	0.000336918	0.000475677	0.000568585	0.000477389	0.000486877	0.000331395	0.000539606	0.000630373	0.000586758	0.000465645	0.000424453	0.000468703
3891	0.00102226	0.000611471	0.000517794	0.000388296	0.000399213	0.000754302	0.000283065	0.000694211	0.000722874	0.000804405	0.000562291	0.000808845	0.000581315	0.000798409	0.000371996	0.000340345	0.000444485	0.000574477	0.000661577	0.000512322	0.000464208	0.00045343	0.000500162	0.000408167	0.000419613	0.000857632	0.000481349	0.000349038	0.000442848	0.000635021	0.000180013	0.000662054	0.000578378	0.000792224	0.000806625	0.000142041	0.000745654	0.000395933	0.000453487	0.000525979	0.000465464	0.000521669	0.000305219	0.000496109	0.000543514	0.00047093	0.000547125	0.000394517	0.000439926
3890	0.000746325	0.000469562	0.00051378	0.000346087	0.00056653	0.000648426	0.000263973	0.000737874	0.000801479	0.000584218	0.000594639	0.000581893	0.000539007	0.000820822	0.000356836	0.000348523	0.000460942	0.000512614	0.000636816	0.000446951	0.000510904	0.000505234	0.000504063	0.000351236	0.000262605	0.000943194	0.000529796	0.000424648	0.000256476	0.000777217	0.000270065	0.000593848	0.000800547	0.00075859	0.000790094	0.00021688	0.000643503	0.000428902	0.000398598	0.000491453	0.00041962	0.000554119	0.000279023	0.000465615	0.00047779	0.000348153	0.0006032	0.000327398	0.000446357
3889	0.000586444	0.000413943	0.000516684	0.000310454	0.000734653	0.000490336	0.000329812	0.00076237	0.000796516	0.000535614	0.000726903	0.000458283	0.00051157	0.000810176	0.000411101	0.000386284	0.000508142	0.000498398	0.000623873	0.000373052	0.00059079	0.000548377	0.000494057	0.000298255	0.000148947	0.00105633	0.000634213	0.000576413	8.5e-05	0.000854035	0.000357745	0.000516308	0.000984728	0.000779225	0.000807695	0.000257434	0.000552294	0.000454177	0.000379439	0.000479705	0.0003743	0.000561321	0.000273089	0.00048608	0.000416901	0.000305322	0.000618787	0.000259124	0.000496579
3888	0.000700415	0.000520244	0.000479493	0.000375868	0.000863687	0.00042438	0.000429861	0.000769361	0.000767421	0.000775181	0.000840455	0.000584217	0.00050926	0.000751835	0.000511335	0.000438707	0.000569219	0.000549103	0.000641078	0.000309987	0.000687487	0.000565974	0.000487127	0.000306341	0.000138634	0.00118617	0.000761874	0.000748209	5.11e-06	0.000874806	0.000404301	0.000473119	0.00109288	0.000880217	0.000888007	0.000263681	0.000513234	0.000500503	0.000439607	0.000479215	0.000357572	0.000535523	0.000299371	0.000544075	0.000358358	0.000366866	0.000589506	0.000226731	0.000563229
3887	0.000947621	0.000685218	0.000364407	0.000520159	0.000899317	0.000456325	0.000482432	0.000762654	0.000795013	0.00110106	0.000780406	0.000827769	0.000498607	0.000659238	0.000568473	0.000451283	0.000600857	0.000621412	0.000659914	0.000228517	0.000752037	0.000532553	0.000512031	0.000371217	0.000215258	0.0013105	0.000847949	0.000873027	2.89e-05	0.000872811	0.00041991	0.000503143	0.00112467	0.00102187	0.000987295	0.00027094	0.000513702	0.000562056	0.000549806	0.00046553	0.000371858	0.000492807	0.000351255	0.000569943	0.00032867	0.000467692	0.000513443	0.000220384	0.000614505
3886	0.00106372	0.000746194	0.00023909	0.000623155	0.000824378	0.000478998	0.000494661	0.000726719	0.000890593	0.00119683	0.000566917	0.000933391	0.000454323	0.000580115	0.000532816	0.000398409	0.000571168	0.000661144	0.000640775	0.000108039	0.00075518	0.000448988	0.000585223	0.000432627	0.000300905	0.00138321	0.000865321	0.000922759	0.000124113	0.000887582	0.000454123	0.000588767	0.0011051	0.00110248	0.00101032	0.000311146	0.000518451	0.00060803	0.000639677	0.000435625	0.000396916	0.000462472	0.000414882	0.000516366	0.000363143	0.000496572	0.000404327	0.000203247	0.000650154
3885	0.000932091	0.000646605	0.00023021	0.000573819	0.000712353	0.000403463	0.000552826	0.000636704	0.000962558	0.000946684	0.000398445	0.000791808	0.000409151	0.000558928	0.000473114	0.000335201	0.000510142	0.000670278	0.000598637	6.67e-06	0.000723299	0.000367944	0.000681141	0.000449615	0.000339124	0.00139206	0.000855067	0.000940475	0.000249507	0.000928078	0.000554992	0.000662686	0.00107209	0.00106668	0.000943022	0.000386257	0.000528472	0.000627369	0.000679331	0.000419505	0.000415112	0.000464569	0.000488964	0.000434232	0.000471795	0.00039588	0.000293273	0.000162555	0.000684859
3884	0.000746035	0.000516974	0.000358623	0.000401944	0.000655864	0.000290132	0.000678367	0.000505376	0.000902034	0.000604857	0.000397321	0.000591641	0.00041462	0.00058943	0.000494439	0.000338299	0.000485636	0.000688662	0.000593526	1.92e-05	0.00070879	0.000347095	0.000741861	0.000441865	0.000348072	0.00138045	0.000853801	0.00097615	0.000397605	0.000941372	0.000694928	0.00068503	0.0010256	0.000972485	0.000895986	0.000465727	0.000574108	0.000635421	0.000689825	0.000440219	0.000436528	0.000489809	0.000570113	0.000420156	0.000615126	0.000236971	0.000203712	0.000134838	0.00071182
3883	0.000769763	0.000532543	0.000522635	0.000266196	0.000664013	0.000308309	0.0007898	0.000375568	0.000706155	0.000528951	0.000496522	0.00059951	0.000476925	0.00062806	0.000616026	0.000415559	0.000529112	0.000734356	0.000654764	0.000166612	0.000740042	0.000394245	0.000731422	0.0004405	0.000361737	0.00138224	0.000829818	0.00100879	0.000557194	0.000858796	0.000770876	0.000674644	0.000925822	0.000901648	0.000948398	0.000508585	0.000661833	0.000650975	0.000695327	0.000486099	0.000484921	0.000516046	0.000633294	0.00050722	0.000719699	0.000151496	0.000146059	0.000173556	0.000707062
3882	0.000955248	0.000666976	0.000609012	0.000244019	0.000673344	0.000499177	0.000788599	0.000277528	0.000487223	0.000728281	0.000552581	0.000806368	0.000556739	0.000648673	0.000758827	0.00050606	0.000611982	0.000788195	0.000751691	0.000368928	0.000807098	0.000468971	0.000667831	0.000449483	0.000372837	0.00138286	0.000723145	0.000972479	0.0006603	0.000668956	0.000695002	0.000659287	0.000757188	0.000874824	0.00104175	0.000495306	0.000758293	0.000676965	0.000702914	0.000531463	0.000568523	0.000541929	0.000648587	0.000637302	0.000727347	0.000196089	0.000126831	0.000276324	0.000661375
3881	0.00104185	0.000735324	0.000601078	0.000267948	0.000662629	0.000720473	0.000669424	0.000210954	0.000364648	0.00092107	0.00051655	0.000983241	0.00061232	0.00067018	0.000824453	0.000548735	0.000684368	0.000819737	0.000827424	0.000515036	0.000878257	0.000520733	0.000607392	0.000470544	0.000365847	0.00136259	0.000566317	0.000869596	0.000627217	0.000468649	0.000493819	0.000649342	0.000596041	0.0008802	0.00106929	0.000453002	0.000817435	0.00069723	0.000717085	0.000567155	0.000671151	0.000584672	0.000609808	0.000720729	0.000644733	0.000313024	0.000140329	0.000378074	0.000603148
3880	0.000887526	0.000634988	0.000576616	0.000242109	0.000676345	0.000806543	0.000535049	0.00015378	0.000361746	0.000892134	0.0004671	0.000958492	0.000633168	0.000725733	0.000781446	0.00053945	0.000728127	0.000816377	0.000848717	0.000557649	0.00091693	0.000529249	0.000597479	0.000510988	0.00035941	0.00133842	0.000485747	0.000774455	0.000450496	0.000382603	0.000306317	0.000652636	0.000547198	0.000924349	0.00101657	0.000426063	0.000819502	0.000692104	0.000753283	0.000605815	0.000761283	0.000651167	0.000549476	0.000716962	0.000550249	0.000396767	0.000167822	0.000419702	0.000579836
3879	0.00063365	0.000469544	0.000589505	0.000152077	0.00074846	0.00072893	0.000478385	0.000107483	0.000402276	0.000709703	0.000472284	0.00078859	0.000640205	0.000810364	0.000685156	0.000524815	0.000764661	0.000788689	0.000825042	0.000543868	0.000901544	0.000512891	0.000634048	0.000566259	0.000388461	0.00133675	0.000569101	0.000742854	0.000240651	0.000437699	0.000255559	0.000690944	0.000618612	0.00102315	0.000971827	0.000432034	0.000783678	0.000660788	0.000821478	0.000656322	0.000810197	0.000716699	0.000512482	0.000658057	0.000532697	0.000398688	0.000190181	0.000402557	0.000610901
3878	0.000567575	0.000437554	0.000619348	0.000100423	0.000868154	0.000627266	0.000501385	0.000104613	0.000400954	0.000636616	0.000508572	0.000691635	0.000655415	0.000877482	0.000614273	0.000543918	0.000810945	0.000749592	0.000777816	0.000545153	0.000836024	0.000500122	0.000672166	0.000621599	0.000454207	0.00134638	0.000778609	0.000777697	0.000150203	0.000573618	0.000337867	0.000779561	0.000734489	0.00115127	0.00100293	0.000458831	0.000739662	0.000621627	0.000896289	0.000701813	0.000806614	0.000743174	0.000512189	0.000597062	0.000604091	0.000368796	0.000203527	0.00038775	0.00067073
3877	0.000766544	0.000585378	0.000616846	0.000187904	0.000977066	0.00063429	0.000542947	0.000166326	0.000347605	0.000777439	0.000502007	0.000766856	0.00067672	0.000883337	0.00059834	0.000585861	0.000856374	0.000701468	0.000714743	0.000581234	0.00073703	0.000504091	0.000677771	0.000652156	0.000509495	0.00132077	0.000979564	0.000838027	0.000224281	0.000706189	0.000455573	0.00089942	0.000820888	0.00123346	0.00106954	0.000483628	0.000701839	0.000590858	0.000929649	0.00071554	0.000758216	0.000719862	0.000532406	0.000554672	0.000696639	0.000385962	0.000229344	0.000437297	0.000719042
3876	0.00100093	0.000744772	0.000538484	0.000378611	0.000996125	0.000706731	0.000536429	0.000279299	0.000304924	0.000939775	0.000387749	0.000872908	0.000677698	0.000825765	0.000598469	0.000597394	0.000875209	0.00063628	0.000632311	0.000607479	0.000627031	0.000509535	0.000662405	0.000622806	0.000500956	0.0012122	0.00105121	0.000878043	0.000368482	0.000773978	0.000518688	0.00100055	0.00084997	0.00119956	0.00106591	0.000493578	0.000662134	0.000559886	0.000881346	0.000687869	0.000687052	0.000666614	0.000548153	0.000509868	0.000742026	0.000473707	0.000296513	0.000544386	0.000742189
3875	0.00101264	0.000732746	0.000402856	0.000538955	0.000903622	0.000700654	0.000486103	0.000393625	0.000330831	0.00088762	0.000209405	0.000817449	0.000638399	0.000751677	0.000565009	0.000536191	0.000853638	0.000558728	0.000534771	0.000565853	0.000542765	0.000491927	0.00067537	0.000500651	0.000403712	0.0010071	0.000993337	0.000897397	0.000443775	0.000783804	0.000507475	0.00102542	0.000853505	0.00102695	0.000911975	0.000482815	0.000606105	0.000508019	0.000750462	0.000643954	0.000622859	0.000614492	0.000538262	0.000440265	0.000723468	0.00058305	0.000414254	0.000639965	0.00076887
3874	0.000780705	0.000534173	0.000311834	0.000548701	0.00078625	0.000546837	0.000475989	0.000460254	0.000402922	0.000594063	0.000130226	0.000572467	0.000578914	0.00071722	0.000511275	0.000427931	0.00081698	0.000511649	0.000458505	0.000464552	0.000519856	0.000459689	0.000751476	0.000302949	0.000245507	0.00077052	0.000925345	0.000951256	0.000388915	0.0008123	0.000472744	0.000947156	0.000906375	0.000777306	0.000650911	0.000447711	0.000546124	0.000438552	0.000598311	0.000634092	0.000590773	0.000591784	0.000502795	0.000367293	0.000673084	0.000641333	0.000556764	0.000664225	0.000834369
3873	0.000565501	0.000327917	0.000350497	0.000417843	0.000752211	0.00035283	0.000554986	0.000485732	0.000444212	0.000309152	0.00025386	0.000335978	0.000541421	0.000731539	0.000498228	0.000351223	0.000813359	0.000546894	0.000456719	0.000384407	0.000558255	0.000454392	0.000862209	0.000127609	0.000118244	0.000637779	0.00094901	0.00108271	0.000275514	0.000920149	0.000466859	0.00081009	0.00104796	0.000596524	0.00045983	0.00039442	0.000517133	0.000380139	0.000510434	0.00068747	0.00059752	0.000600886	0.000461524	0.000335845	0.000632774	0.000631347	0.000672452	0.000626291	0.000930184
3872	0.000615229	0.000315999	0.000471075	0.000298956	0.000803656	0.000312331	0.0006373	0.000509001	0.000424763	0.000320811	0.000459254	0.000325783	0.000533357	0.00075151	0.000542414	0.000353139	0.000848899	0.000653851	0.000532178	0.000378937	0.000618796	0.000493976	0.000933613	9.05e-05	0.000117582	0.000710219	0.0010321	0.00125019	0.000218243	0.00107797	0.000483666	0.000706726	0.00122843	0.000605707	0.000493026	0.000343561	0.000522058	0.000348158	0.000509439	0.000772654	0.000620628	0.000607436	0.000419102	0.000347604	0.000612748	0.000606886	0.0007265	0.000588832	0.00100095
3871	0.000811964	0.00047556	0.000550681	0.000307117	0.000843942	0.000466367	0.000592899	0.000533149	0.000397647	0.000576165	0.000525313	0.00048796	0.000514948	0.000736057	0.000579928	0.000398353	0.000859682	0.000746602	0.000606016	0.000400411	0.00065871	0.000542298	0.000920496	0.000214183	0.000236223	0.000944779	0.00106038	0.00135373	0.000249633	0.00120558	0.000485609	0.000685579	0.00136419	0.000760739	0.000697792	0.000324857	0.000512298	0.000327445	0.000532144	0.000822517	0.000618526	0.000579204	0.000347393	0.000345985	0.000587082	0.00061185	0.00072221	0.000586938	0.000999878
3870	0.000793215	0.000565914	0.000580473	0.00037773	0.000811248	0.000626671	0.00045995	0.000526574	0.000431953	0.000705165	0.000450618	0.000542711	0.000467868	0.000697584	0.000561413	0.000425136	0.000785669	0.000763787	0.000600612	0.000377347	0.000670123	0.000566678	0.000854671	0.000397241	0.000356863	0.00117689	0.00100156	0.00135083	0.000314649	0.00126783	0.000480167	0.000694927	0.00143004	0.00088152	0.000856147	0.000365558	0.000461127	0.000313805	0.000530146	0.000814864	0.000567026	0.0005316	0.000232637	0.000299106	0.000541281	0.000610656	0.000677359	0.000584277	0.000942505
3869	0.000477199	0.000456554	0.000665711	0.000382732	0.000735614	0.000614743	0.000419784	0.00049642	0.000530472	0.000517888	0.000457057	0.000371949	0.000447315	0.000683095	0.000537907	0.000432151	0.000660573	0.000756265	0.000550945	0.000343799	0.000681635	0.000593651	0.000798625	0.000514753	0.000391267	0.00127789	0.000936059	0.0012941	0.000373977	0.00127522	0.0005126	0.000655186	0.00143711	0.000860832	0.000846588	0.000456224	0.000432712	0.000344379	0.000554815	0.000804972	0.000494584	0.000513723	0.000128974	0.000270663	0.000506456	0.000544518	0.00061182	0.000529183	0.00088353
3868	0.000253532	0.000337539	0.000844162	0.000356274	0.000674737	0.000525776	0.000548993	0.000502268	0.000631351	0.000309252	0.000650588	0.000228431	0.000504497	0.000708445	0.000575442	0.000450894	0.000565187	0.000801867	0.000554344	0.00038948	0.00071511	0.00065241	0.000767151	0.0005376	0.000375621	0.00125907	0.000931303	0.0012531	0.000461102	0.00124368	0.00058238	0.000567818	0.0013813	0.000780263	0.000774247	0.000554008	0.000497314	0.000438665	0.000658956	0.000842278	0.000457514	0.000541362	0.000105024	0.000336582	0.000522684	0.000439677	0.00055342	0.000440956	0.000853732
3867	0.000425149	0.000442819	0.00102767	0.000442926	0.000666926	0.00058463	0.000740247	0.000572534	0.000687275	0.000412123	0.000880581	0.000362128	0.000597295	0.000736951	0.000647826	0.000462194	0.000522514	0.000883056	0.000633634	0.000508668	0.000750626	0.000710305	0.000726628	0.000511835	0.000368266	0.00121061	0.000975419	0.00124966	0.000584675	0.00119431	0.000651656	0.000502929	0.00128692	0.000777541	0.000792345	0.000638836	0.000612289	0.00054363	0.000780529	0.000898107	0.000467496	0.000577279	0.000161158	0.000470812	0.000602592	0.000374135	0.000521232	0.000391581	0.000841292
3866	0.000772717	0.000702712	0.00110848	0.000627265	0.000675235	0.000790738	0.000846943	0.000675982	0.000706881	0.00068966	0.000939184	0.000643524	0.00063144	0.000720146	0.000672323	0.00040886	0.000494659	0.000906617	0.000720943	0.000591511	0.000747596	0.000706508	0.000650902	0.000453424	0.000345381	0.00117863	0.000982412	0.00120928	0.000690366	0.0011035	0.00068021	0.000507978	0.00116775	0.00085903	0.000888118	0.000699339	0.000660304	0.000579997	0.000799349	0.000903813	0.000481734	0.000584962	0.000241057	0.000572275	0.000724708	0.000369213	0.000497551	0.000396327	0.000819491
3865	0.000943786	0.000880304	0.0010817	0.000750538	0.000667433	0.000951339	0.000838145	0.000752445	0.000721156	0.00081943	0.000817619	0.000807373	0.000576719	0.000646769	0.000623568	0.000290694	0.000458315	0.000820643	0.000754418	0.00055729	0.000692655	0.000630412	0.000555807	0.000370102	0.000263106	0.00115079	0.000910784	0.00108322	0.000744523	0.000972293	0.000647892	0.000555653	0.00104364	0.000921169	0.000932386	0.000735374	0.000593329	0.0005327	0.000680318	0.000832356	0.000464141	0.000565193	0.000292274	0.00058048	0.000843172	0.00037582	0.000444639	0.000399942	0.000777422
3864	0.000908337	0.000876626	0.00102108	0.00072033	0.000710501	0.000952102	0.000782437	0.000750337	0.000736614	0.000736438	0.000690545	0.000797246	0.00050075	0.000556333	0.000566213	0.000199944	0.000444734	0.000676005	0.000751444	0.000450896	0.000613543	0.000541293	0.000490051	0.000331834	0.000179433	0.00115114	0.000845683	0.000968189	0.000759405	0.000894127	0.000582674	0.000586593	0.000978796	0.000934442	0.000906694	0.000770828	0.000496009	0.000470412	0.000523786	0.000726705	0.000430618	0.000537794	0.000308296	0.000541034	0.000913188	0.000349921	0.000365761	0.000368925	0.000724931
3863	0.000888383	0.000794897	0.000947219	0.000577135	0.000857505	0.000841013	0.000719543	0.000678834	0.000723257	0.000610606	0.000659745	0.000739058	0.000476226	0.000495619	0.000560764	0.00022754	0.000489284	0.000555532	0.000766081	0.000377937	0.000542146	0.000493911	0.000487673	0.000402344	0.000196924	0.00123235	0.00087174	0.000973251	0.000751179	0.000940743	0.000526424	0.000594	0.000992674	0.000975026	0.000920818	0.000809338	0.000482725	0.000464357	0.000450599	0.000637826	0.000423209	0.000517651	0.000315842	0.000541154	0.000909682	0.000306541	0.000314206	0.000335978	0.000678601
3862	0.00102751	0.000776711	0.000826736	0.000423183	0.00105929	0.000721869	0.000642791	0.0006048	0.000648216	0.00058536	0.000673033	0.000735624	0.000494903	0.00047382	0.000589926	0.000356636	0.000568236	0.000484941	0.000804642	0.00037348	0.000484839	0.000477455	0.000538494	0.000554912	0.000311477	0.00137832	0.000976284	0.00109073	0.000724555	0.00108446	0.000494377	0.000617304	0.0010422	0.00109494	0.00103336	0.000834716	0.000560015	0.000508308	0.000474239	0.000558409	0.000446091	0.000502482	0.000326056	0.000597736	0.000844439	0.000290335	0.000337917	0.000353917	0.000660209
3861	0.00122761	0.000831015	0.000667789	0.000330838	0.00123039	0.000645163	0.000553312	0.000580077	0.000508617	0.000639562	0.000667873	0.000764596	0.000505324	0.000472538	0.000606685	0.00048921	0.000626195	0.000449088	0.000831423	0.000394867	0.000438413	0.000458563	0.000608579	0.000700986	0.000408077	0.00148558	0.00110521	0.00123676	0.000678112	0.0012447	0.000482769	0.000668822	0.00109265	0.00123043	0.00116613	0.000841171	0.000644164	0.000544584	0.000528304	0.000452634	0.000461526	0.000485545	0.000333106	0.000658257	0.000764055	0.000320116	0.000436621	0.000432629	0.000687556
3860	0.0012947	0.000847254	0.000530354	0.000310603	0.00128436	0.000595696	0.00045525	0.000596522	0.00032849	0.000668428	0.000647105	0.000751618	0.00048002	0.000478635	0.000585857	0.000540268	0.000633653	0.000427696	0.000815909	0.000393928	0.000410656	0.000430817	0.000678552	0.000757902	0.000398776	0.0014379	0.00119018	0.00129551	0.000616343	0.00132325	0.000458957	0.000710875	0.00110101	0.00125259	0.00119364	0.000809449	0.000664088	0.000526982	0.000547973	0.000320601	0.000454967	0.000472804	0.000334007	0.000670401	0.000707	0.000386743	0.000560006	0.000525395	0.000754832
3859	0.00113087	0.000740362	0.000482462	0.000342055	0.0011687	0.000546561	0.000344652	0.000602104	0.000147333	0.000613364	0.000663985	0.000662079	0.000438695	0.000499048	0.000535695	0.000501749	0.000608174	0.000406387	0.00075458	0.000365079	0.000419705	0.000419362	0.000758654	0.000682548	0.00028427	0.00117385	0.00118522	0.00118317	0.000534557	0.00127162	0.000384012	0.000689236	0.00101889	0.00106312	0.00103113	0.000705203	0.000622639	0.000460376	0.000513201	0.000216989	0.00046022	0.000477111	0.000331378	0.000629194	0.000676096	0.00046065	0.000640353	0.000570306	0.000838147
3858	0.000759666	0.00051224	0.00055243	0.000374134	0.000913769	0.00045748	0.000237767	0.000555122	2.85e-05	0.000456705	0.000761236	0.000494838	0.000429416	0.000553702	0.000493386	0.000440178	0.000597959	0.000386249	0.000675281	0.000348473	0.000487209	0.000456704	0.000867511	0.00049172	0.000138866	0.000735377	0.00111492	0.000919842	0.000424492	0.00114653	0.000270205	0.000570607	0.000849631	0.000681126	0.000691581	0.000517267	0.000584105	0.000395666	0.000456827	0.000215832	0.000521436	0.000501933	0.000334791	0.000577888	0.000656631	0.000496757	0.000639157	0.000529007	0.000927201
3857	0.000315478	0.000253515	0.00071337	0.000374596	0.000613154	0.000308994	0.000198305	0.000465314	1.9e-05	0.000253219	0.000922119	0.000303263	0.000499336	0.000653806	0.000520198	0.000440525	0.000645093	0.000400191	0.000628702	0.000399573	0.00062878	0.000560521	0.000994032	0.000256612	4.6e-05	0.000272286	0.00103289	0.00061194	0.000307272	0.00105184	0.000191138	0.000380884	0.000657098	0.000254237	0.000293011	0.000281769	0.000618739	0.000392014	0.000452497	0.000359603	0.000641639	0.000534161	0.000361624	0.000573516	0.000639923	0.000458741	0.000560924	0.000414823	0.00103316
3856	0	9.84e-05	0.000877752	0.000385219	0.000358506	0.000147928	0.000247656	0.000391794	8.06e-05	0.000147849	0.00102291	0.000201442	0.000649844	0.000777515	0.000640719	0.000530654	0.000750916	0.000485443	0.000661373	0.000543964	0.00081538	0.000711622	0.00108476	7.89e-05	6.49e-05	0	0.000957056	0.000380015	0.000258848	0.00103545	0.000228012	0.000216216	0.000511945	0	2.46e-05	7.79e-05	0.000745117	0.000462236	0.000562604	0.000618173	0.000772723	0.000551869	0.000424779	0.000629821	0.000625392	0.00036448	0.00044276	0.000295604	0.00115409
3855	5.9e-06	0.000151016	0.000940925	0.000508277	0.000153266	0.0001015	0.000275395	0.000388128	0.00011681	0.000331472	0.000924649	0.000323931	0.000790466	0.000866423	0.000753067	0.000629016	0.000856022	0.000598836	0.000748781	0.000718681	0.000942156	0.000838785	0.00108865	1.42e-05	0.000213577	6.01e-05	0.00086712	0.000256205	0.000363875	0.00104837	0.000385115	0.000177493	0.000423188	6.27e-05	0	0	0.000888519	0.00054419	0.00073954	0.000871478	0.000837673	0.000542327	0.000499083	0.00066846	0.000612198	0.000290598	0.000340135	0.000255215	0.00128682
3854	0.00027217	0.000340319	0.000959629	0.000742946	7.78e-05	0.000227405	0.000249845	0.000416894	8.21e-05	0.000766074	0.000775587	0.000613101	0.000818436	0.000897939	0.00074122	0.000623855	0.000879084	0.000653783	0.000789607	0.000794239	0.000934746	0.000885035	0.00103569	4.61e-05	0.000462007	0.00038616	0.000896673	0.000296168	0.000575942	0.00114353	0.000620993	0.00022124	0.000488777	0.000390032	0.000137426	0.000150698	0.000928339	0.000575	0.000845338	0.000997281	0.00076339	0.000503814	0.000521804	0.000608061	0.000620151	0.000270231	0.000298753	0.000301176	0.00145964
3853	0.000393715	0.000407148	0.0010894	0.000861822	0.000238216	0.000318593	0.000296366	0.000387861	6.72e-05	0.000993694	0.000863528	0.000710858	0.000758741	0.000912521	0.00066668	0.00052604	0.000824494	0.000671217	0.00075106	0.000735983	0.000837305	0.000893739	0.00100318	0.000118835	0.000739908	0.000802929	0.00113022	0.000497419	0.000709943	0.00131588	0.000901145	0.000209385	0.000768103	0.000798698	0.000325924	0.000479133	0.00084291	0.000572799	0.000847638	0.0010068	0.0005654	0.000463748	0.000497901	0.000518196	0.00067698	0.000232787	0.000317645	0.00032183	0.00163261
3852	0.00031402	0.00032009	0.00125414	0.00075141	0.000514568	0.000213438	0.000424299	0.000344818	0.000167094	0.000822142	0.00109188	0.000528234	0.000701658	0.000913655	0.000633078	0.000432237	0.000768436	0.000711877	0.000698103	0.000631224	0.000725104	0.000911449	0.00098412	0.000204108	0.00098874	0.00119265	0.0013799	0.000717224	0.000751067	0.00136209	0.00114194	0.000187423	0.00104546	0.00117051	0.000592601	0.000773558	0.000715005	0.000575459	0.000819114	0.00097736	0.000377836	0.000439595	0.000484325	0.000500534	0.000767199	0.000161962	0.000363138	0.000251967	0.00167826
3851	0.00051141	0.000407431	0.0012773	0.000687203	0.000709179	0.000158053	0.000544555	0.000364555	0.000356976	0.000750976	0.00118375	0.00048132	0.000668782	0.000859478	0.000620259	0.000383121	0.000732439	0.000745293	0.000646181	0.000534729	0.000628593	0.000898143	0.000902186	0.000296865	0.00115957	0.00147118	0.00146549	0.000849403	0.000827631	0.00121119	0.00123017	0.000276081	0.00111786	0.00144879	0.000915932	0.000899512	0.000603481	0.000576794	0.000773658	0.00092255	0.000300325	0.000403209	0.000472914	0.000526485	0.000826435	0.000142263	0.000432427	0.00019317	0.00153929
3850	0.00100422	0.00071946	0.00111953	0.00080917	0.000806253	0.000317542	0.000621465	0.000417397	0.000580755	0.000961914	0.00104818	0.000688296	0.000624896	0.000741867	0.000564958	0.000352932	0.000683192	0.000709603	0.00055997	0.000444176	0.000539914	0.000809314	0.000730846	0.000381265	0.00119507	0.00159535	0.00140408	0.000920509	0.000909437	0.00102189	0.00116847	0.000443146	0.00107289	0.00160513	0.00118747	0.000899366	0.000513775	0.000554364	0.000682412	0.000818321	0.000298523	0.000340315	0.000420977	0.000514252	0.000833024	0.000189669	0.000550615	0.000224271	0.00127528
3849	0.00137353	0.000963804	0.000850486	0.000914867	0.000846543	0.000509853	0.000679599	0.000481845	0.000811361	0.00111427	0.000767688	0.000871236	0.000557863	0.000605032	0.000469544	0.000324583	0.000605409	0.000600007	0.000448672	0.000371536	0.000454838	0.000664143	0.000523722	0.000420419	0.00107928	0.00156962	0.0012562	0.000943126	0.000911596	0.000900957	0.00102978	0.000600489	0.00103022	0.00163303	0.00132448	0.000842644	0.000444294	0.00050959	0.000559433	0.000666791	0.000297287	0.000279906	0.000328254	0.000446839	0.000824412	0.000240251	0.000665322	0.000281219	0.000985278
3848	0.00148373	0.00101859	0.000570711	0.000893053	0.000896989	0.000583385	0.000756323	0.000571721	0.00102686	0.00106254	0.000494534	0.000903545	0.000498041	0.00050757	0.000394063	0.000318924	0.000521085	0.000468307	0.00037469	0.000348862	0.000385362	0.000523516	0.00036499	0.00042382	0.00087691	0.00145547	0.00109777	0.000948523	0.000849707	0.000873992	0.000886539	0.000720329	0.00104269	0.0015699	0.00135307	0.00077235	0.000401063	0.000460451	0.000459668	0.000500336	0.00027328	0.000248977	0.000233254	0.000370114	0.0008426	0.000258039	0.000687879	0.00029107	0.00075152
3847	0.00148525	0.000990661	0.00034356	0.000821003	0.000986787	0.000571638	0.000849609	0.00068415	0.00118732	0.00092677	0.000337398	0.000868514	0.000475065	0.000476809	0.00038458	0.000360495	0.000463431	0.000373777	0.000391117	0.000383713	0.000343021	0.00043397	0.000305504	0.000439964	0.00069497	0.00134782	0.000987698	0.000961523	0.000775045	0.000900202	0.000768505	0.000831757	0.00107578	0.00147855	0.00135903	0.000690808	0.000385855	0.000414794	0.000421862	0.000355885	0.000256301	0.000243055	0.000182573	0.000332725	0.000886955	0.000264889	0.000627792	0.000265409	0.00061706
3846	0.001506	0.000997566	0.000182259	0.000773917	0.00107799	0.000552679	0.000928213	0.000790589	0.0012489	0.000830353	0.00030026	0.000856687	0.000476869	0.000487712	0.000426405	0.000429429	0.00043573	0.000339948	0.000480877	0.000426772	0.000321671	0.000387389	0.000327275	0.000503162	0.000596236	0.00131285	0.000939768	0.000979921	0.000704028	0.000923191	0.000666518	0.000958224	0.00106844	0.0014035	0.00138451	0.000596738	0.0003817	0.000359809	0.000423847	0.000249275	0.000278626	0.000236571	0.000193482	0.00033613	0.00092134	0.000292787	0.00054454	0.000248714	0.000577849
3845	0.00151459	0.00104152	8.41e-05	0.000747079	0.00112575	0.000547966	0.000970228	0.000864177	0.00120304	0.000796248	0.000309219	0.000874105	0.000463114	0.000486519	0.000469076	0.000463008	0.000409103	0.000355733	0.000571977	0.000407848	0.000302622	0.000339053	0.000370146	0.000606681	0.000556773	0.00134567	0.000952696	0.00101659	0.000622594	0.000942385	0.00057659	0.00107191	0.00102776	0.00135242	0.00139987	0.000536877	0.000362686	0.000282511	0.000409411	0.000176851	0.000339371	0.000212284	0.000240053	0.000343214	0.000921974	0.000336648	0.000469535	0.000254344	0.000594581
3844	0.0013926	0.00103291	5.93e-05	0.000700468	0.00113799	0.000523256	0.000977639	0.000902533	0.0010867	0.000782859	0.000295069	0.000871088	0.000409091	0.000443417	0.000481259	0.000408566	0.000359386	0.000395724	0.000605999	0.000301814	0.000280352	0.000259616	0.000400484	0.000705307	0.00051239	0.0013864	0.00104199	0.0011129	0.0005234	0.00101274	0.000529295	0.0011186	0.00103294	0.0013089	0.00136331	0.000577196	0.000315544	0.000192535	0.000351971	0.000139026	0.000417234	0.000182163	0.000279359	0.000329754	0.000907134	0.000365599	0.000402136	0.000257482	0.000623261
3843	0.00108199	0.000901253	0.000127166	0.000618808	0.00111157	0.000435183	0.000967646	0.00092134	0.000947993	0.000739537	0.000267284	0.000802493	0.000335616	0.000375623	0.000479107	0.000282146	0.000305328	0.000438227	0.000588719	0.000159319	0.000274796	0.000170418	0.000437608	0.000730697	0.000411375	0.00134924	0.00118316	0.00124217	0.000424829	0.00113632	0.000532855	0.00106921	0.00109225	0.00122328	0.00123651	0.000692431	0.000260796	0.000121937	0.00028855	0.000152922	0.000499176	0.00018578	0.000293467	0.00031213	0.000895327	0.000362528	0.000334932	0.000234433	0.000644636
3842	0.000694477	0.000690417	0.00027783	0.000526729	0.00106032	0.000282265	0.000952719	0.000925231	0.000816201	0.000670333	0.000288589	0.000691839	0.000286361	0.00032485	0.00050035	0.00016203	0.000297042	0.000471751	0.000575965	6.63e-05	0.000313614	0.000124373	0.0005153	0.000683238	0.000272373	0.00121555	0.00135041	0.00135956	0.000363109	0.00128173	0.00057131	0.000939411	0.0011552	0.00109855	0.00104393	0.000800544	0.000242285	9.29e-05	0.000282668	0.000232399	0.00057776	0.000236199	0.000293864	0.000309062	0.000890778	0.000347294	0.000285293	0.000203621	0.000680024
3841	0.00044332	0.000540508	0.00044499	0.000478897	0.00103353	0.00013439	0.000927933	0.000888	0.000704235	0.000651556	0.000376557	0.000623647	0.000284527	0.000326855	0.00056406	0.00012283	0.000363038	0.000496322	0.000611396	7.16e-05	0.000409056	0.000157716	0.000634271	0.000640986	0.000170843	0.0010687	0.00154514	0.00146054	0.000360996	0.00142939	0.000641578	0.000782787	0.00118402	0.00101176	0.000864306	0.000851651	0.000295465	0.000103727	0.000359	0.00036616	0.00063612	0.000293783	0.000304762	0.000311674	0.000896572	0.00035858	0.000292215	0.000222334	0.000772634
3840	0.00044016	0.000544576	0.000546504	0.000501104	0.00103939	8.06e-05	0.000890525	0.000770325	0.000615726	0.000724646	0.000467326	0.000637622	0.000313368	0.000391833	0.000647642	0.000170598	0.000467483	0.000511718	0.000674654	0.000145831	0.000542012	0.000252365	0.000756074	0.000655181	0.000155236	0.00100245	0.00171425	0.0015222	0.00041516	0.00154419	0.000738107	0.000652131	0.00115209	0.00101173	0.000735086	0.000840675	0.000411339	0.000137648	0.00047	0.000510471	0.000653499	0.000311914	0.00033552	0.000291822	0.000906563	0.000409625	0.000377398	0.000327038	0.000944222
3839	0.000607037	0.000650342	0.00057655	0.000556237	0.00102482	0.000167158	0.000865369	0.000565202	0.000543836	0.000836863	0.000510661	0.000681967	0.000346321	0.0005019	0.000711107	0.000247391	0.000541485	0.00052126	0.000708121	0.000221813	0.000665656	0.000358022	0.000842098	0.000684726	0.000196278	0.00102186	0.00174473	0.0014921	0.000495658	0.00157803	0.000837494	0.000564385	0.0010561	0.00104829	0.000616613	0.000790914	0.000537472	0.000184338	0.000547083	0.000615632	0.000625221	0.000289711	0.000370529	0.000242414	0.000901688	0.000459956	0.000508088	0.000481009	0.00116285
3838	0.000761966	0.000710336	0.000598217	0.000576893	0.000933698	0.000347718	0.00087198	0.000333622	0.000481553	0.00087282	0.0005211	0.000659763	0.000381603	0.000624681	0.000731515	0.000295432	0.000559048	0.000536597	0.000693636	0.000272351	0.000741215	0.000440267	0.000888117	0.000650457	0.000248128	0.00105594	0.0015724	0.00135304	0.000562782	0.00150328	0.000911906	0.00051203	0.000931444	0.00104093	0.000481057	0.000731447	0.000619491	0.000245426	0.000574886	0.000666791	0.000581864	0.000277788	0.000393795	0.000204596	0.000868641	0.000452634	0.000620768	0.000583652	0.00135095
3837	0.000808871	0.000654573	0.000648554	0.000540263	0.000785778	0.000514178	0.000888109	0.000171241	0.000432274	0.000777958	0.00053227	0.000545535	0.000441558	0.000730974	0.000717094	0.000310842	0.000557687	0.000569978	0.000675776	0.000326032	0.000778807	0.000498496	0.000908965	0.00053555	0.000296071	0.00104256	0.00127106	0.00118169	0.00060261	0.00135198	0.000950047	0.000492631	0.000843623	0.000975721	0.000370705	0.00068716	0.000640857	0.000321454	0.000593671	0.000691451	0.000567169	0.000329411	0.000405528	0.000232881	0.000813512	0.000375833	0.000679808	0.00055378	0.00143592
3836	0.000810257	0.00056052	0.000705495	0.000481904	0.000686293	0.00059988	0.000876145	0.000125968	0.00040048	0.000625576	0.000550474	0.000429257	0.00053938	0.000805833	0.00068877	0.000332851	0.000583563	0.000623947	0.000706389	0.000414931	0.000820931	0.000549624	0.000904247	0.00041209	0.000348674	0.000995791	0.00101292	0.00110963	0.000645699	0.00121339	0.000969887	0.000502881	0.000850379	0.000912874	0.000356714	0.000677617	0.00063021	0.000404296	0.000637926	0.000725811	0.000593645	0.00044593	0.000417744	0.000336284	0.00075708	0.00027673	0.000694802	0.000406625	0.00139943
3835	0.000869159	0.00053913	0.000739962	0.000445295	0.000710669	0.000638949	0.000832052	0.000171949	0.000387862	0.000544141	0.00056455	0.00042451	0.000655629	0.000841401	0.000656009	0.000390711	0.000638768	0.000686804	0.000782374	0.000527198	0.000881288	0.000606457	0.00085782	0.000355369	0.000397239	0.000970639	0.000910535	0.00118719	0.000721127	0.00115777	0.000988768	0.000525099	0.000947426	0.000906473	0.000453155	0.000700467	0.000631383	0.000485698	0.000697187	0.000779902	0.000633093	0.000579252	0.000441724	0.000469554	0.000713802	0.000212203	0.000679173	0.000237984	0.00127364
3834	0.000987322	0.000609526	0.000741335	0.000438515	0.00084847	0.000697688	0.000777256	0.000259948	0.00040077	0.000578457	0.000554157	0.000538607	0.00074683	0.000829578	0.000612877	0.000474187	0.000688195	0.00073572	0.000850395	0.000616654	0.000922988	0.000666421	0.000767182	0.000387302	0.000414717	0.00100463	0.000956912	0.0013558	0.000807711	0.00119465	0.00100751	0.000541376	0.00108633	0.000968841	0.00061852	0.000738594	0.000662658	0.000563093	0.000736481	0.000832595	0.000649831	0.000671364	0.000477811	0.000575542	0.000688258	0.000203999	0.000626711	0.000139172	0.00110429
3833	0.00108869	0.000710654	0.000710583	0.000452182	0.00102277	0.000792993	0.000726923	0.000359221	0.000446878	0.000673227	0.000498181	0.000680596	0.000769533	0.000768689	0.000545782	0.000545878	0.000696071	0.000741212	0.000852896	0.000638604	0.00089585	0.000705631	0.000656612	0.000475358	0.000378212	0.00108667	0.00106245	0.00150215	0.000849746	0.00126635	0.00100955	0.000558629	0.00120314	0.00106545	0.000792178	0.00076265	0.000694648	0.000631019	0.000726763	0.000847533	0.000634715	0.000694301	0.000513224	0.000622796	0.000670907	0.000240655	0.000546609	0.000137993	0.000927434
3832	0.00110561	0.000764488	0.000663913	0.00047522	0.00114957	0.000872635	0.000694936	0.000453483	0.000526193	0.000739786	0.000408101	0.000756368	0.000707418	0.000673551	0.000449909	0.000573293	0.000653114	0.000685757	0.000772648	0.000581636	0.000782093	0.000689591	0.000556536	0.000565798	0.000291215	0.00116498	0.00112805	0.00153416	0.000812912	0.00128659	0.00097415	0.000594929	0.00124886	0.00113378	0.000923938	0.000744888	0.000670273	0.000672255	0.000659847	0.000795806	0.000600322	0.000658393	0.000531095	0.000609366	0.000639123	0.000293699	0.000489836	0.000201205	0.00077146
3831	0.00104351	0.000729946	0.000616868	0.000491909	0.0012152	0.000869539	0.000700905	0.000532637	0.000624865	0.000753727	0.000325839	0.000759529	0.000587395	0.000571703	0.000346108	0.00055403	0.000578475	0.000588722	0.000650293	0.000478387	0.000612188	0.000601344	0.000474059	0.000636333	0.00020263	0.0012061	0.00112368	0.00145506	0.000726899	0.00121833	0.00090946	0.000656458	0.00123296	0.00114837	0.00101998	0.000693218	0.000557881	0.000665038	0.000553508	0.000677811	0.000553331	0.000580865	0.000523158	0.000548412	0.000582669	0.000335705	0.000508053	0.000272843	0.000658175
3830	0.000986589	0.000636048	0.000562537	0.000512095	0.00124659	0.000790984	0.000754916	0.000603725	0.000717064	0.000796924	0.000280273	0.000776617	0.000458498	0.000484736	0.000269076	0.000511652	0.000499106	0.000493406	0.000549908	0.00037764	0.000441199	0.000455841	0.000392339	0.000699014	0.000182053	0.00122308	0.00106394	0.00131777	0.000669403	0.00107853	0.000838141	0.000743517	0.00118591	0.00113631	0.00112522	0.000632482	0.00038473	0.000601326	0.000439533	0.000526027	0.000492349	0.000466507	0.000492128	0.00045615	0.000511124	0.000363375	0.000596463	0.000320069	0.00059367
3829	0.00100671	0.00055276	0.000480201	0.000579417	0.00124843	0.000722585	0.000836309	0.000690336	0.00078219	0.000947399	0.000255809	0.00087566	0.0003513	0.000414306	0.000237952	0.000472443	0.000435416	0.000425655	0.000505066	0.000307003	0.000311668	0.000289964	0.000301077	0.000769281	0.00025833	0.0012379	0.000959262	0.00115691	0.000688416	0.00091369	0.000768725	0.000853665	0.00112352	0.00113257	0.00124935	0.00058225	0.000220638	0.000498403	0.000346808	0.000386344	0.000426282	0.00032613	0.000440668	0.000347873	0.000448002	0.00039295	0.000690791	0.000349418	0.000566093
3828	0.00106374	0.000519215	0.000361941	0.000706835	0.00121941	0.000721748	0.000891257	0.000801746	0.000814522	0.00112916	0.000201138	0.000998082	0.000260127	0.000358772	0.000244328	0.000444086	0.00040015	0.000375912	0.000500874	0.000260763	0.000243811	0.000140212	0.000228059	0.000845036	0.000399114	0.00124938	0.000843421	0.00100625	0.000748731	0.000795344	0.000715859	0.000968782	0.00107214	0.00115385	0.00135143	0.000567527	0.000124808	0.000389376	0.000290595	0.000299242	0.000380672	0.000194675	0.000364253	0.000241046	0.000434985	0.000429187	0.000718552	0.000374706	0.000559797
3827	0.00103179	0.000516909	0.000244903	0.00082474	0.00117325	0.000743348	0.0008834	0.000900476	0.000806398	0.00113676	9.93e-05	0.000997093	0.000176401	0.000341015	0.000280339	0.000421531	0.000402626	0.000333664	0.000505795	0.000222581	0.00024944	3.69e-05	0.000230392	0.000884939	0.000520314	0.00122403	0.000780307	0.000902148	0.000769021	0.000777527	0.000708876	0.00104799	0.00105366	0.00116354	0.00135686	0.000591631	0.000114337	0.000309987	0.000278235	0.000297205	0.000383395	0.000129663	0.000269672	0.000167072	0.000502447	0.000445241	0.000654675	0.000382124	0.000566755
3826	0.000851214	0.000504994	0.000200616	0.000816988	0.00115288	0.000689965	0.000848609	0.000920751	0.00074111	0.00085086	1.99e-05	0.000805027	0.000132882	0.000402024	0.000369449	0.000410426	0.000451172	0.000332009	0.000521289	0.000200304	0.000335445	1.16e-05	0.000341464	0.000845203	0.000542365	0.00113976	0.00082405	0.000878379	0.000713747	0.000864504	0.000767679	0.00104498	0.00107081	0.00110018	0.00123295	0.000620198	0.000174992	0.000284199	0.000322484	0.000399238	0.000442831	0.000170835	0.000192245	0.000165427	0.000625621	0.000404703	0.000533477	0.000340746	0.000584076
3825	0.000652825	0.000494815	0.000264154	0.000651361	0.0012174	0.00055152	0.000863431	0.000832016	0.00060449	0.000434592	5.53e-05	0.000554791	0.000194889	0.000562127	0.000551153	0.000438175	0.000553754	0.000437481	0.000593816	0.000233587	0.0004935	9.6e-05	0.000528745	0.000748047	0.000464506	0.00104258	0.000978372	0.00096556	0.000624574	0.00102326	0.000881115	0.000958939	0.00112079	0.000961274	0.00105889	0.00061545	0.000291624	0.000316621	0.00044279	0.000595694	0.000545625	0.000297267	0.000187622	0.000263793	0.000728499	0.000313089	0.000414673	0.000252143	0.000602726
3824	0.000636651	0.000541829	0.000380743	0.000440795	0.00135453	0.000434774	0.000945116	0.000674575	0.000401271	0.000200459	0.000191284	0.000457896	0.000383934	0.000785307	0.000810215	0.000521785	0.000701615	0.000667172	0.0007563	0.000345184	0.000682293	0.000284087	0.000706091	0.000671268	0.000365553	0.00102469	0.00114719	0.00113545	0.000555747	0.00117781	0.0009926	0.000861068	0.00117567	0.000822856	0.000974406	0.000563119	0.000442723	0.000382789	0.000628546	0.000827445	0.000671558	0.000441536	0.000288236	0.000447449	0.000729286	0.000233765	0.000346559	0.000168975	0.000600929
3823	0.000826888	0.000644015	0.000433674	0.000343441	0.00140579	0.000436648	0.000989694	0.000531231	0.000191702	0.000282012	0.000284983	0.00057295	0.000618361	0.000980592	0.00102752	0.000625739	0.00085091	0.000918825	0.000960028	0.000488456	0.000820775	0.000496076	0.000792237	0.000652801	0.000309501	0.00110961	0.00114651	0.00124449	0.000502839	0.00120485	0.00100356	0.000837834	0.0011416	0.00074133	0.00101592	0.000466708	0.000571699	0.000431106	0.000801523	0.000986687	0.000792958	0.000541955	0.000450298	0.000636278	0.000588889	0.000231849	0.000345117	0.000150978	0.000567972
3822	0.00100045	0.000687059	0.000377644	0.000413532	0.00122865	0.000517689	0.000901735	0.000455925	7.98e-05	0.000487729	0.000242308	0.000734056	0.000760929	0.00106857	0.00105787	0.000675025	0.000930292	0.00102521	0.00108519	0.00056309	0.000842739	0.000613442	0.000782718	0.000646233	0.000292528	0.00119551	0.000911478	0.00117021	0.000413086	0.00108066	0.000866294	0.000884338	0.000974655	0.000687003	0.00105324	0.000367003	0.000600574	0.000418066	0.00085022	0.000983788	0.000864598	0.000577201	0.00055453	0.000726219	0.000364334	0.000300247	0.00038858	0.000201201	0.000547035
3821	0.000866226	0.000527189	0.000344902	0.000519824	0.000945081	0.000503231	0.000768025	0.000420264	0.000114502	0.000466381	0.000192273	0.000694804	0.000761413	0.00105689	0.000902826	0.000639663	0.000906247	0.000938262	0.00107184	0.000529559	0.00075982	0.00060316	0.000761034	0.000581079	0.000270977	0.00118474	0.000650193	0.00100123	0.000262805	0.000972469	0.000703481	0.00089782	0.000817728	0.000621031	0.000966202	0.000337158	0.000523612	0.000358506	0.000767273	0.000856436	0.000848872	0.00058006	0.00052455	0.000701609	0.000211023	0.000346995	0.000429909	0.000253701	0.000595798
3820	0.000467745	0.000198368	0.000452527	0.000489619	0.000806389	0.000282709	0.000722462	0.000383593	0.00022694	0.000155397	0.000294462	0.00044752	0.000702555	0.00101342	0.000710303	0.000575553	0.000834155	0.000787346	0.00101138	0.00048135	0.000639239	0.000561733	0.000804468	0.000461534	0.000259668	0.00112287	0.000624284	0.000933762	0.000152709	0.00102738	0.0006913	0.000828552	0.000818384	0.000613201	0.000847318	0.000403205	0.0004547	0.00031384	0.000690151	0.0007525	0.000777793	0.000600955	0.00043224	0.000654316	0.000256881	0.000314396	0.000431139	0.000254991	0.000703049
3819	0.000279513	0	0.000633306	0.000403032	0.00089138	3.68e-05	0.000775757	0.000346542	0.000318988	0	0.00051714	0.000335704	0.000679833	0.000987103	0.000595302	0.000547766	0.000781928	0.000708526	0.00101224	0.000515757	0.000549246	0.00058623	0.000902055	0.000369027	0.000336608	0.00111001	0.00087036	0.00104363	0.000216174	0.00122887	0.000838229	0.000744258	0.000946113	0.000779117	0.000875941	0.000521104	0.000505016	0.000327511	0.000725999	0.000769786	0.000731921	0.000635237	0.000400175	0.000659618	0.000474367	0.000262429	0.0003987	0.000250057	0.0008001
3818	0.000519242	0.000121284	0.000724351	0.000434094	0.00108494	0	0.000825468	0.000307078	0.000376286	0.000275715	0.000665979	0.000540927	0.00069339	0.000972035	0.000545181	0.000550272	0.000749688	0.000707719	0.00105495	0.0006057	0.000509702	0.000663435	0.000977445	0.000366061	0.000509622	0.0011691	0.00119543	0.00123825	0.000418841	0.00146159	0.00101139	0.000707144	0.00108978	0.00112113	0.00108137	0.000633689	0.000660064	0.000388134	0.000827842	0.000866905	0.000743943	0.00063981	0.00045942	0.000695103	0.000721269	0.000259284	0.000373566	0.000307797	0.000825889
3817	0.000880099	0.000396678	0.000643428	0.000538374	0.00119657	0.000159004	0.000765176	0.000282157	0.000445538	0.000682838	0.000586969	0.000834466	0.000661076	0.000924441	0.000470515	0.000509324	0.000686047	0.000684942	0.0010218	0.000630984	0.000477246	0.000691865	0.000966204	0.000419449	0.000671355	0.00123106	0.00135613	0.00134078	0.000614987	0.00157663	0.00108433	0.000707767	0.00114832	0.00147793	0.00130794	0.000704305	0.000788138	0.000440603	0.000847173	0.000914813	0.000761993	0.000586004	0.000528366	0.000672414	0.000872213	0.000283875	0.000368098	0.00040563	0.000776665
3816	0.0010225	0.000578044	0.000511375	0.000582628	0.00111531	0.000364725	0.0006389	0.000308466	0.000554912	0.000839034	0.000404011	0.000937943	0.000539805	0.000817018	0.000348187	0.000384203	0.000570103	0.000577072	0.000849934	0.000526945	0.000402399	0.000614469	0.00087218	0.000428546	0.000691775	0.00119911	0.00127154	0.0012467	0.000711667	0.00149127	0.00102913	0.000687314	0.00108395	0.00161603	0.0013427	0.000718683	0.000780976	0.000451889	0.000707308	0.000834239	0.000703932	0.00048574	0.000520282	0.000558194	0.00089721	0.000265481	0.000371352	0.000462765	0.000714026
3815	0.000943518	0.000595585	0.000479825	0.00053884	0.000903084	0.000510055	0.000575265	0.000402137	0.000677866	0.000716002	0.000357439	0.000828844	0.000400811	0.000670437	0.000273422	0.000241391	0.00045725	0.000446571	0.000637021	0.000384438	0.000299798	0.000497211	0.000747572	0.000360173	0.000575206	0.00108063	0.00106136	0.00102399	0.000728767	0.00125138	0.00091195	0.000613021	0.000940229	0.00147789	0.00115776	0.000684962	0.000678052	0.000447865	0.000510642	0.000678267	0.000554252	0.000380076	0.000453208	0.000436432	0.000853835	0.000194357	0.000413826	0.000444069	0.000696683
3814	0.000951617	0.000599675	0.000511436	0.000523594	0.000721376	0.000628171	0.000594814	0.000538563	0.000752577	0.000647507	0.000460947	0.000752371	0.000334408	0.000530007	0.000318015	0.000168989	0.000405322	0.000376778	0.000519865	0.000329627	0.000231834	0.000428747	0.000636916	0.000296772	0.00045754	0.000993586	0.000885986	0.000839927	0.000742967	0.000995453	0.000800423	0.000537934	0.000800007	0.00125379	0.00094227	0.000636346	0.000590207	0.000458215	0.00040229	0.000551953	0.000390437	0.000294825	0.000400274	0.000396108	0.000802837	0.000159906	0.000524876	0.00040751	0.00071739
3813	0.00118894	0.000715483	0.000472628	0.000631106	0.000645828	0.00078753	0.000622307	0.000656243	0.000737717	0.000836287	0.000542592	0.000855285	0.000345472	0.000430253	0.000430438	0.000166511	0.00040712	0.000360791	0.000506955	0.000368902	0.000231852	0.000410319	0.000562602	0.000296171	0.000416434	0.00100001	0.000782477	0.000765792	0.000762885	0.000825845	0.000698349	0.000523291	0.000701124	0.0011106	0.000823221	0.000591822	0.000554871	0.000470128	0.000402229	0.00049799	0.000295558	0.000235093	0.000384239	0.00042904	0.000744669	0.000228108	0.000673	0.000431414	0.000731852
3812	0.00140277	0.000836277	0.000319134	0.0007339	0.000629116	0.000898943	0.000612733	0.000704256	0.000643448	0.00105362	0.0004969	0.000971916	0.000387718	0.000380923	0.000514213	0.000168366	0.00042354	0.000347699	0.000508196	0.000421026	0.00027579	0.000384715	0.000539345	0.00031361	0.000392233	0.00103706	0.000694787	0.000745194	0.00073365	0.000748688	0.000582503	0.000547406	0.000621619	0.00102398	0.000745803	0.000541024	0.000529297	0.000454659	0.000434226	0.000488123	0.000283306	0.000198435	0.000369516	0.000471963	0.000653333	0.000346052	0.000778312	0.000504521	0.000712413
3811	0.00137768	0.000821269	0.000130582	0.000657845	0.000611373	0.000843073	0.000586091	0.000685191	0.000513431	0.00106059	0.000380364	0.000943235	0.000436496	0.000372793	0.000534066	0.000136211	0.000438498	0.000328562	0.000467981	0.000437595	0.000319807	0.000323293	0.000576088	0.000287034	0.000308443	0.00101979	0.000607651	0.000720906	0.00065089	0.000730011	0.000453503	0.000546983	0.000535841	0.000894266	0.00063601	0.000469364	0.000479961	0.000407765	0.000444237	0.000480641	0.00032037	0.000175395	0.000330857	0.000494301	0.000526371	0.000419228	0.000775209	0.000553349	0.000662089
3810	0.00122751	0.00071116	1.54e-05	0.000443182	0.000596764	0.000681625	0.000564882	0.000647917	0.000397485	0.000952166	0.000302448	0.000856364	0.000489729	0.000385322	0.000524864	9.59e-05	0.000460469	0.000335858	0.000418329	0.000442201	0.000342451	0.000255132	0.000658808	0.000230513	0.000182444	0.000952902	0.000588792	0.000709721	0.000571757	0.000762515	0.000345723	0.000514273	0.000470162	0.00071814	0.000544483	0.000389947	0.000430849	0.000350738	0.000444806	0.00045725	0.000379418	0.00015761	0.000295937	0.000513983	0.000396929	0.000419338	0.000676455	0.000549174	0.000597304
3809	0.00117028	0.000642611	0	0.000285919	0.000609491	0.000583445	0.000507347	0.000652183	0.000343398	0.000951913	0.000268308	0.00087279	0.000518104	0.000394047	0.000517466	9.06e-05	0.00048488	0.0003749	0.000420614	0.000466781	0.000351545	0.000219356	0.000743333	0.000217538	0.000101428	0.00092177	0.000689431	0.000739939	0.000530949	0.00084902	0.00028979	0.000511241	0.000476387	0.000608987	0.000588977	0.00033848	0.0004215	0.000295998	0.000462282	0.000418573	0.00045466	0.000149438	0.000308309	0.000539482	0.00031158	0.000389204	0.000550562	0.000523026	0.000536024
3808	0.00121061	0.000658266	4.5e-05	0.000315023	0.000645066	0.000615096	0.000368446	0.000718567	0.000378539	0.00108559	0.000208836	0.000979055	0.000462861	0.000390452	0.00049135	0.000121745	0.000480287	0.000395106	0.000481836	0.000483483	0.000367366	0.000216437	0.00078908	0.000278628	0.000113049	0.000979177	0.000867561	0.000786988	0.000489049	0.000972362	0.000287848	0.000585944	0.000580481	0.000647957	0.000774222	0.000339469	0.000440323	0.0002354	0.000476889	0.000376562	0.000539882	0.000168117	0.000362327	0.000535128	0.000301589	0.000363787	0.000450297	0.000497373	0.0005056
3807	0.00111152	0.000639894	0.000143301	0.000452578	0.000687497	0.000651654	0.000215157	0.000803312	0.000473795	0.0011218	0.000151343	0.00096567	0.000322787	0.000394979	0.000431083	0.000163916	0.000437185	0.000366626	0.000560802	0.000446618	0.000407084	0.000231542	0.00079928	0.00035117	0.000168684	0.00107127	0.00102247	0.000802337	0.000381719	0.00109669	0.000324695	0.000692474	0.000759305	0.000762493	0.000941449	0.000375369	0.000439091	0.000176451	0.000458378	0.000366624	0.000612977	0.000234379	0.000411981	0.000478917	0.000362607	0.000313129	0.000379223	0.000443043	0.000530154
3806	0.000780419	0.000490804	0.00031798	0.000532292	0.000754596	0.000558574	0.000157616	0.00085573	0.000552579	0.00092288	0.000220536	0.000734853	0.000197129	0.00043307	0.000380929	0.000217834	0.000407566	0.000345135	0.000644474	0.000386601	0.000474655	0.000279034	0.000809485	0.000376758	0.000209367	0.00112283	0.00111462	0.000801191	0.000232717	0.00120352	0.00039143	0.00075349	0.000961247	0.000837202	0.000979323	0.000409419	0.000406394	0.0001601	0.000434834	0.000431541	0.000656722	0.000343908	0.00044147	0.000417504	0.000460263	0.000203578	0.000312111	0.000333623	0.000597381
3805	0.000520311	0.000336898	0.000544038	0.000558536	0.000866227	0.00042901	0.000207681	0.000871191	0.00056235	0.000733783	0.000464877	0.000516242	0.000184218	0.000500677	0.000390378	0.000305785	0.000452726	0.000399895	0.000751901	0.000387614	0.000558995	0.000380446	0.000835395	0.000393037	0.000256657	0.00114045	0.00118772	0.000842499	0.000142175	0.00130786	0.000475241	0.000772264	0.00113421	0.000875123	0.00095887	0.000425122	0.000380249	0.000218951	0.000461188	0.000567211	0.000677748	0.000455743	0.000486843	0.000418007	0.000545783	8.74e-05	0.000244494	0.000225283	0.000666747
3804	0.00062557	0.000369923	0.000717705	0.000661502	0.000981133	0.000458315	0.000278718	0.000856414	0.000525363	0.00083661	0.000753258	0.000562602	0.000268383	0.000560057	0.000440004	0.00041742	0.000563483	0.000513725	0.000865965	0.000471972	0.000635137	0.000509513	0.000846531	0.000477649	0.000357781	0.00118922	0.00124953	0.000927153	0.000141669	0.00140935	0.000554267	0.000814776	0.0012403	0.000974426	0.00100134	0.000439543	0.000383284	0.000328735	0.00053856	0.000700347	0.000679123	0.000517992	0.000575887	0.000481211	0.000580242	6.07e-05	0.000210266	0.00021524	0.00071268
3803	0.000980912	0.000583996	0.000695336	0.00083693	0.00099949	0.00065115	0.000259603	0.000796712	0.000490356	0.00113107	0.000840707	0.000820893	0.000335372	0.000565908	0.000440279	0.000490746	0.000653359	0.000583107	0.000907408	0.000550944	0.000668625	0.000581277	0.000796289	0.000634546	0.000492997	0.00129281	0.00121991	0.00097768	0.000173767	0.00144211	0.000610288	0.000914708	0.00123898	0.00116639	0.00110397	0.000475513	0.00037718	0.000412577	0.000593597	0.000729971	0.000639455	0.000498248	0.000665778	0.000524383	0.000553756	0.000165549	0.000247346	0.000323886	0.000751034
3802	0.00122321	0.000790439	0.000482763	0.000928598	0.000874094	0.000817834	0.000170878	0.000662695	0.000455421	0.0012804	0.000658121	0.00104262	0.000294691	0.000508973	0.00032601	0.0004666	0.000632717	0.000522727	0.000794852	0.000502099	0.000635297	0.000526026	0.000684808	0.000759158	0.000583404	0.00138312	0.00105465	0.000945223	0.000193005	0.00134941	0.000646155	0.00101332	0.00113313	0.00132842	0.00113322	0.0005256	0.000300383	0.000402459	0.000548377	0.000619934	0.000539061	0.000413021	0.000666796	0.000463654	0.000491437	0.000348083	0.000366683	0.000464672	0.000834111
3801	0.00110117	0.000799094	0.000287506	0.000797757	0.000709955	0.000770554	0.000169495	0.000467898	0.000387845	0.00106447	0.000441687	0.00102837	0.000198449	0.000427042	0.000172599	0.000372896	0.000516049	0.000393816	0.000574221	0.000334922	0.000543552	0.000396108	0.000569668	0.000750199	0.000593333	0.00140211	0.00086274	0.000904424	0.000214434	0.00116864	0.000710261	0.00102378	0.00101677	0.00134948	0.00104178	0.00056094	0.000171127	0.000312134	0.000445935	0.000466267	0.000396091	0.000327375	0.000559635	0.000330129	0.000460496	0.000488893	0.000540182	0.000517063	0.000981473
3800	0.000823643	0.000664424	0.000229441	0.000516442	0.000639914	0.000543002	0.000295884	0.000308462	0.000290135	0.000682219	0.000389963	0.000871741	0.000176718	0.000359584	0.000112805	0.000297668	0.000400554	0.000334371	0.000407895	0.000198596	0.000435654	0.000310211	0.000493027	0.00063711	0.000600239	0.00139225	0.000780146	0.000950336	0.000314051	0.000975831	0.000817907	0.0009718	0.000947213	0.00131136	0.00099173	0.000552491	8.43e-05	0.000215449	0.000405703	0.000402805	0.000274814	0.000289879	0.000421369	0.000237168	0.000504566	0.000536101	0.000704281	0.000437587	0.0011228
3799	0.000849563	0.000659688	0.000236153	0.000356595	0.000673859	0.000404014	0.000443819	0.000241638	0.000209318	0.000584401	0.000461047	0.000872015	0.000267976	0.000318554	0.000166014	0.000277846	0.000337874	0.000376379	0.000385613	0.000187932	0.000354473	0.000308861	0.000442643	0.000512019	0.000665678	0.00140526	0.000798628	0.00105842	0.000509288	0.0008194	0.000896024	0.000956798	0.000880476	0.001346	0.00111024	0.000490378	8.98e-05	0.00016188	0.000454508	0.000453626	0.000222915	0.000292478	0.000313985	0.000237965	0.000569476	0.000544654	0.000802437	0.000310781	0.00116402
3798	0.0011787	0.000836591	0.000198969	0.000397058	0.000738519	0.00047901	0.000519905	0.000215689	0.000194761	0.000796549	0.00050453	0.00104151	0.000396744	0.000306441	0.000247918	0.000284201	0.00031581	0.000440847	0.000462791	0.00026652	0.000317338	0.000348039	0.000393137	0.000412744	0.000731598	0.00142466	0.000800825	0.00112031	0.000669654	0.000711051	0.000872805	0.000993274	0.000775771	0.00146099	0.00131791	0.000403895	0.00015751	0.000154675	0.000519482	0.000542879	0.000223559	0.000309744	0.000239811	0.000298599	0.000569059	0.000551408	0.000810973	0.000239234	0.00107427
3797	0.0014363	0.000978223	0.000113181	0.000437123	0.000747296	0.000629244	0.000528036	0.000167095	0.000254199	0.000973085	0.000452459	0.00114349	0.000479471	0.000335484	0.000293912	0.000290457	0.000324001	0.000460794	0.000553772	0.000353222	0.000326129	0.000385263	0.000351022	0.000322476	0.000707296	0.0014003	0.00067991	0.00103947	0.000670655	0.000613137	0.000736339	0.00100827	0.000625638	0.00155755	0.0014409	0.000329868	0.000238929	0.000186183	0.000535914	0.000602264	0.000241094	0.000334954	0.000188669	0.000374108	0.000478744	0.000534903	0.000735582	0.000245884	0.000902564
3796	0.00142968	0.000945335	8.31e-05	0.000338036	0.000664895	0.000727024	0.000538602	9.19e-05	0.000354917	0.000948071	0.000387006	0.00108116	0.000509903	0.000412772	0.000329948	0.000318781	0.000384597	0.000457943	0.000619846	0.000418968	0.000379467	0.000433936	0.000347515	0.000239219	0.00058716	0.00131535	0.000448155	0.000824237	0.000532946	0.00048985	0.000534912	0.000943392	0.00046289	0.00154361	0.00138901	0.000282144	0.000326042	0.000267202	0.000514721	0.000634695	0.000275013	0.000380309	0.00018023	0.000467137	0.000355252	0.000473751	0.000636563	0.000307255	0.000732657
3795	0.00129304	0.000807405	0.00017265	0.000160591	0.000514017	0.000786823	0.000579147	3.8e-05	0.000462001	0.000846146	0.000397039	0.000966537	0.000536152	0.000506894	0.000412897	0.00040175	0.000508288	0.000493951	0.000673545	0.000490108	0.0004641	0.000522532	0.00039315	0.000199529	0.00046823	0.001211	0.000220348	0.000578869	0.000382009	0.000349314	0.000341242	0.00082261	0.000339533	0.00143385	0.00123497	0.000249544	0.000438151	0.000404323	0.000505994	0.000675495	0.000348953	0.000447284	0.000238588	0.000601757	0.000284746	0.00038408	0.000588346	0.000388222	0.00061162
3794	0.00126406	0.000726792	0.000317197	5.05e-05	0.000347543	0.000885075	0.000602306	4.84e-05	0.000560325	0.000864561	0.000452889	0.000945282	0.000580204	0.00055472	0.000532902	0.000520275	0.000643495	0.000574155	0.00072367	0.000578144	0.000545932	0.000626205	0.000459293	0.000225622	0.000436631	0.00113429	0.000102202	0.000411255	0.000315766	0.000238252	0.000209797	0.000730079	0.000292603	0.00131497	0.00111311	0.000221373	0.00056324	0.000566134	0.000522735	0.000718229	0.000459178	0.000503909	0.00033886	0.000762107	0.000303294	0.000300151	0.000585275	0.000449291	0.000519904
3793	0.00139292	0.000763808	0.000404963	6.95e-05	0.000205912	0.00102235	0.000557803	0.00012492	0.000644921	0.00102593	0.000460952	0.00101947	0.000613263	0.000515062	0.000613375	0.000612456	0.000706537	0.000633916	0.000752707	0.000650818	0.00058407	0.000674137	0.000509203	0.000282515	0.000481674	0.00108292	0.000105197	0.000347471	0.000333477	0.000187439	0.000155835	0.000725602	0.000314289	0.00124113	0.00107897	0.000197099	0.000649228	0.000695273	0.000534511	0.000713558	0.000561746	0.000510267	0.000420313	0.000889896	0.000373746	0.000239734	0.00056065	0.000461616	0.000414199
3792	0.00154693	0.000845077	0.000392949	0.000159874	0.000108039	0.00111353	0.000452482	0.00024642	0.000710805	0.00120121	0.000388378	0.00108835	0.000608885	0.000411882	0.000603853	0.000643105	0.000661273	0.000615973	0.000748337	0.000675899	0.000564438	0.000624566	0.00053139	0.000314408	0.000535442	0.00102187	0.000168177	0.000341803	0.000384676	0.000183008	0.000162155	0.000795856	0.000360132	0.00121109	0.00109699	0.000182628	0.000660231	0.000757712	0.000525407	0.000639665	0.000614802	0.000458004	0.000450785	0.000940403	0.000435995	0.000204867	0.000478109	0.000431181	0.000288532
3791	0.00161344	0.000892334	0.000318299	0.000245401	7.94e-05	0.00110152	0.000332702	0.000392319	0.000755536	0.00129424	0.000286146	0.00109624	0.000584406	0.000318939	0.000532511	0.000637039	0.000550195	0.000528881	0.00072591	0.000659601	0.000514824	0.000508305	0.000538398	0.00030856	0.000564681	0.000947634	0.000240076	0.000352399	0.000442303	0.000194981	0.000200819	0.000880082	0.000392158	0.00122291	0.00112689	0.000186034	0.000618645	0.000767173	0.000519542	0.000543204	0.000619469	0.000379012	0.00045235	0.000917688	0.000461129	0.000205661	0.000375682	0.000402808	0.000187042
3790	0.00159191	0.000906371	0.00023604	0.000298723	0.000136546	0.00102104	0.000243314	0.000538163	0.000782432	0.00130415	0.000219438	0.00106916	0.000579467	0.000296807	0.000466997	0.000640628	0.000452147	0.000431881	0.000708514	0.000631806	0.000480028	0.000398955	0.000543474	0.000290675	0.000584282	0.000902708	0.000305278	0.000365891	0.000505204	0.000197669	0.000244309	0.000926429	0.000396479	0.00128521	0.00115599	0.000204144	0.00058544	0.000763942	0.000547035	0.000496096	0.000609897	0.0003244	0.000464511	0.000857992	0.000455112	0.000251044	0.000320788	0.000417628	0.0001605
3789	0.00152823	0.000923804	0.000171571	0.000317149	0.000250598	0.000937646	0.000210618	0.000652385	0.000794248	0.00125463	0.000205517	0.00104407	0.000609284	0.000344576	0.0004482	0.000667313	0.000423673	0.00038501	0.000705527	0.000614224	0.000482148	0.00035289	0.000548445	0.000278225	0.000612	0.000931694	0.000360755	0.000379174	0.000562128	0.000171088	0.000271488	0.000925317	0.000372153	0.00138859	0.00118043	0.000220463	0.000606577	0.000776896	0.000608486	0.000522307	0.000611519	0.000327617	0.000499432	0.000793944	0.000431517	0.000318243	0.000333027	0.000459727	0.000215437
3788	0.00145543	0.000951052	0.000125287	0.000310696	0.000344914	0.000883725	0.000240184	0.000712184	0.000789443	0.00116777	0.000215671	0.00103671	0.000652267	0.000411545	0.000473355	0.00069309	0.000477021	0.000415746	0.000717901	0.00061192	0.000509061	0.000378751	0.000551792	0.000259292	0.000640725	0.00103008	0.0003944	0.000380729	0.000578892	0.000105514	0.000266291	0.000904365	0.000315601	0.00148482	0.00118689	0.000213266	0.00068163	0.000809722	0.000678514	0.00058269	0.000624101	0.000383176	0.000543004	0.00074322	0.000389991	0.000362392	0.000374188	0.000470013	0.000307681
3787	0.00138163	0.000947809	9.43e-05	0.000311021	0.00035341	0.000856535	0.000310862	0.000722744	0.000771926	0.00106838	0.00020809	0.00104748	0.000675382	0.000447808	0.000521676	0.000692133	0.00058647	0.000508099	0.000745935	0.000617642	0.000536889	0.000444666	0.000555048	0.000221214	0.000655928	0.00114348	0.000395817	0.000364124	0.000525297	2.74e-05	0.000222223	0.000894131	0.000239722	0.00151579	0.00116632	0.000174969	0.000768818	0.000849303	0.000726524	0.000625333	0.000637798	0.000453965	0.000579553	0.000712726	0.000325674	0.000365116	0.000402365	0.000419173	0.00038497
3786	0.00129849	0.000867939	8.65e-05	0.000346998	0.00027952	0.000845794	0.000386698	0.000712308	0.00075601	0.000965705	0.0001659	0.00105906	0.000662894	0.000441771	0.000576159	0.000661039	0.000698012	0.000610765	0.000779374	0.000611256	0.000555451	0.000503642	0.000557256	0.000171911	0.000652053	0.00120741	0.000374796	0.000342391	0.000410133	0	0.000155598	0.000899573	0.000190241	0.00145427	0.001124	0.000119927	0.000810823	0.000876438	0.000730749	0.000634695	0.00064535	0.000495008	0.000599251	0.000698819	0.000252111	0.000357733	0.000410117	0.000347736	0.000433078
3785	0.00119009	0.000712194	0.000121053	0.000396181	0.000196842	0.000840767	0.000454032	0.000702187	0.000752041	0.000830366	0.000121948	0.00103174	0.000626234	0.000417188	0.000622403	0.000612006	0.000750839	0.000669832	0.000793661	0.000570569	0.000568587	0.000522459	0.000549444	0.000129824	0.000631235	0.00119395	0.000361466	0.000343161	0.000289895	7.4e-05	0.00011057	0.000902006	0.000221009	0.00132209	0.00107598	7.33e-05	0.000771675	0.000873351	0.000690651	0.000629882	0.000639226	0.000481804	0.000594576	0.00068798	0.000203666	0.000385979	0.000413275	0.000320536	0.000479275
3784	0.00107156	0.000546821	0.000215015	0.000399224	0.000177034	0.000837693	0.000539876	0.000685802	0.000755812	0.000650349	0.000141832	0.000950957	0.000593145	0.00040199	0.000643284	0.000554662	0.000713855	0.000669823	0.000771628	0.000498337	0.000577246	0.000498975	0.000522373	0.000108174	0.000599255	0.00112823	0.000378731	0.000383485	0.000233834	0.000228774	0.000128088	0.000887656	0.000337722	0.00118081	0.00104739	5.2e-05	0.000661125	0.000831329	0.00063465	0.000627813	0.000612687	0.000421951	0.000564232	0.000666366	0.000207048	0.000458987	0.000423559	0.000357232	0.000554259
3783	0.00100625	0.000460743	0.000357968	0.000341984	0.000224844	0.000856121	0.000667609	0.000642609	0.000758806	0.000496443	0.000255193	0.000866729	0.000583163	0.000402332	0.00062233	0.000489028	0.000606881	0.000640673	0.000724348	0.00043129	0.000572391	0.000453806	0.000479613	0.000116835	0.000565383	0.00106584	0.000419636	0.000455578	0.000267112	0.000380666	0.000203248	0.000868083	0.000480145	0.00110025	0.00106937	5.91e-05	0.00052119	0.000754652	0.000601812	0.000620619	0.000573007	0.000343666	0.000517596	0.000631258	0.000250534	0.000542626	0.000443029	0.000426033	0.000655341
3782	0.00104611	0.000490826	0.000504645	0.000286711	0.00027424	0.000926455	0.000803257	0.000567498	0.000765724	0.000465749	0.000411196	0.000840553	0.000584385	0.000399032	0.00054595	0.000409349	0.00047602	0.00061264	0.000672359	0.000403697	0.000540952	0.000401887	0.000435583	0.000154237	0.000525014	0.0010419	0.000440704	0.000519037	0.00034928	0.00044481	0.000276303	0.000865053	0.000555827	0.00110811	0.00114167	8.72e-05	0.000382571	0.000652967	0.000598693	0.000583961	0.000543874	0.000277615	0.000462287	0.000587927	0.000285001	0.000593241	0.000470095	0.000494621	0.000746702
3781	0.00116055	0.000587309	0.000598156	0.000300167	0.000254464	0.00104492	0.000868201	0.000481127	0.000792912	0.000559493	0.000517805	0.000863493	0.000564096	0.00036532	0.000414331	0.000318197	0.000354695	0.000579551	0.000615312	0.000410137	0.000478527	0.000341938	0.000397447	0.000193897	0.000447123	0.00103271	0.000397157	0.000523415	0.00041471	0.000403563	0.000279483	0.000873442	0.000506041	0.00115714	0.00119324	0.000128937	0.000248172	0.00053614	0.000585064	0.000500955	0.000541599	0.000243733	0.000391144	0.000542966	0.00026651	0.000582014	0.000491371	0.000557744	0.000788199
3780	0.00126819	0.000666635	0.000613224	0.000371739	0.000183458	0.00115958	0.000822759	0.0004095	0.000839826	0.000675123	0.00053402	0.000878025	0.000510044	0.000297876	0.000260386	0.000237593	0.000253585	0.000520171	0.000536968	0.000413803	0.000400167	0.000275882	0.000358617	0.000202902	0.000312078	0.000982955	0.00030639	0.00046906	0.000437275	0.000338681	0.000208387	0.000853063	0.000374351	0.00116747	0.00113376	0.000186069	0.000123075	0.000419099	0.000516836	0.00038305	0.000552855	0.000242709	0.000295704	0.000506538	0.000207522	0.000501829	0.000474699	0.0006096	0.000761367
3779	0.00132881	0.000698128	0.00057264	0.00042192	0.000146579	0.0012147	0.000716173	0.000362595	0.000874651	0.000719646	0.000508451	0.000866855	0.000458112	0.000232425	0.00015275	0.000204814	0.000189541	0.000450246	0.000448847	0.000396999	0.000335583	0.000232077	0.000315031	0.000172596	0.000159687	0.000872532	0.000232283	0.000400983	0.000448197	0.00034298	0.000128167	0.0007779	0.000268791	0.00110423	0.000957255	0.000246067	5.27e-05	0.000332361	0.000410315	0.000277208	0.000550105	0.00026392	0.00020791	0.000500577	0.000174968	0.000372464	0.00039004	0.000615402	0.000673108
3778	0.00139826	0.000733867	0.000504553	0.000398885	0.000180843	0.00120448	0.000626736	0.000342544	0.000864482	0.000717702	0.000500886	0.000886944	0.000456187	0.00021578	0.000145993	0.000241101	0.000194564	0.000414992	0.000399321	0.000380021	0.000310561	0.000241328	0.000280573	0.000135604	8.19e-05	0.000749312	0.000208762	0.000348246	0.000495281	0.00041029	9.18e-05	0.000685261	0.000248809	0.00101854	0.000775132	0.000275698	9.53e-05	0.000310333	0.000332827	0.000234786	0.000527044	0.000293883	0.000194262	0.00053732	0.000224648	0.000247049	0.000247523	0.000538898	0.000551778
3777	0.00155531	0.000843022	0.000413497	0.000348477	0.000249286	0.00117775	0.000583282	0.000348987	0.00080875	0.000774584	0.000505277	0.000990982	0.000504506	0.000261869	0.000230491	0.000324921	0.000275229	0.000428528	0.000419331	0.000380619	0.000334324	0.000292417	0.000279007	0.00014523	0.000143049	0.000690189	0.00022211	0.000313811	0.000578979	0.000469523	8.62e-05	0.000647032	0.000299417	0.000992483	0.000714529	0.00025944	0.000247987	0.000361834	0.000323357	0.000264899	0.000498341	0.000317747	0.000283349	0.000589428	0.000345173	0.000192142	0.000108124	0.000399977	0.000443537
3776	0.00174499	0.000994035	0.000302721	0.000330574	0.000308404	0.00115983	0.000562954	0.000370667	0.000730996	0.000894493	0.000469883	0.00111318	0.000547453	0.000336694	0.000339082	0.000400222	0.000378418	0.000447227	0.00047926	0.000380274	0.000392001	0.000330895	0.000319859	0.000227719	0.000319788	0.000744499	0.000245147	0.000294453	0.000645604	0.000477176	7.25e-05	0.000700606	0.000381443	0.0010577	0.000810044	0.000217163	0.000422139	0.000448849	0.000346434	0.000321645	0.000468992	0.000325433	0.000415671	0.00059681	0.000474239	0.000242133	4.12e-05	0.000271641	0.000395341
3775	0.00180581	0.00106595	0.000210125	0.000330667	0.000354784	0.00112165	0.000546272	0.000388626	0.000648058	0.000963515	0.000383264	0.0011232	0.000537074	0.000387139	0.000410113	0.000419968	0.00042363	0.000420064	0.000519255	0.000350361	0.000451226	0.000311341	0.000384207	0.00035819	0.000518618	0.000901188	0.000268334	0.000289399	0.000651999	0.0004476	4.81e-05	0.0008237	0.00046511	0.00117312	0.00099329	0.000181073	0.000511766	0.000509013	0.000336878	0.000343473	0.000424774	0.000315913	0.0004837	0.000516592	0.000558412	0.00037292	6.61e-05	0.000214844	0.000426003
3774	0.00167031	0.000993323	0.000199262	0.000305537	0.000421198	0.00104635	0.000544161	0.000390689	0.000560597	0.000925884	0.00030645	0.000996667	0.000492743	0.000387088	0.000438393	0.000386661	0.00037904	0.000352856	0.000515485	0.000300132	0.000484181	0.000245213	0.000436198	0.000493287	0.000651745	0.00110016	0.00030516	0.000305053	0.000620029	0.000430847	5.55e-05	0.000956942	0.000539695	0.00127431	0.00117135	0.000170278	0.000486838	0.000507521	0.000276268	0.000308563	0.000363684	0.000296364	0.000427076	0.000372237	0.00058597	0.000526482	0.000148438	0.000230982	0.000509998
3773	0.00145686	0.000852324	0.000297878	0.000266632	0.000547266	0.000979122	0.000562359	0.000382062	0.000476685	0.000870478	0.000299522	0.000858307	0.000476115	0.000352698	0.000455837	0.000342945	0.00029382	0.000300254	0.000493973	0.000271464	0.000482425	0.00018775	0.000448974	0.000615114	0.000691098	0.00127799	0.000379529	0.000359752	0.000607674	0.000483306	0.000148953	0.0010478	0.000626842	0.00133801	0.0013044	0.000198022	0.000404583	0.000461431	0.000207837	0.000246978	0.000318719	0.000275985	0.000281246	0.000242942	0.000579961	0.000657341	0.000242484	0.000281813	0.000596052
3772	0.00132253	0.000776375	0.000448833	0.000263102	0.00071911	0.000960741	0.000565088	0.000380511	0.000428387	0.000892143	0.000337411	0.000821202	0.000505959	0.000315639	0.000469725	0.000319296	0.000243717	0.000293477	0.000475725	0.000279986	0.000454185	0.000176909	0.000422778	0.00071545	0.000655133	0.00139199	0.000490983	0.000449294	0.000638152	0.000619118	0.000343772	0.00107273	0.000749476	0.00137735	0.0013916	0.000268294	0.000328746	0.000411037	0.000177076	0.00019823	0.000330169	0.000259904	0.000132696	0.000196134	0.00056927	0.000751872	0.000322534	0.000334776	0.000650119
3771	0.00128056	0.000808242	0.000556051	0.000299885	0.000851297	0.000948281	0.000520181	0.000392572	0.000441344	0.000947635	0.000352582	0.000846166	0.000528367	0.000289931	0.0004521	0.000306131	0.000252808	0.000304994	0.000437027	0.000289417	0.000417196	0.000199919	0.000382008	0.000753818	0.000562423	0.00141252	0.000604513	0.000529534	0.000673896	0.000788077	0.000589211	0.0010242	0.000890847	0.00138129	0.00140479	0.000355779	0.000264203	0.000382947	0.000183196	0.000169703	0.000393367	0.000251596	3.76e-05	0.00023315	0.000566351	0.000805752	0.000386045	0.000379782	0.000681181
3770	0.0012094	0.000855631	0.000578767	0.000311545	0.000882666	0.00085794	0.00046507	0.000398087	0.000490123	0.000915631	0.000339412	0.000812498	0.000489442	0.000272173	0.000401558	0.000287316	0.000288311	0.000303636	0.000358028	0.000272701	0.000396902	0.000227688	0.000358111	0.00069018	0.000439762	0.00134523	0.000703552	0.000586936	0.000667549	0.000927358	0.00080659	0.000901923	0.00102093	0.0013266	0.00132184	0.000421007	0.0001919	0.000386971	0.000207937	0.000150111	0.000453912	0.000257423	0	0.000306198	0.000575604	0.000801348	0.00043528	0.000410878	0.000719119
3769	0.00105777	0.000825217	0.000545603	0.000254736	0.000849612	0.000703296	0.000463348	0.000373865	0.000509943	0.000801149	0.000344903	0.000717997	0.000412203	0.00026625	0.000375608	0.000282401	0.000323525	0.000312217	0.000287429	0.000271609	0.000420034	0.000259306	0.000369174	0.000548709	0.000349636	0.00125104	0.000808549	0.000671149	0.000630509	0.00100587	0.000946131	0.000740505	0.00112131	0.00123931	0.00120334	0.000444219	0.000140513	0.000430643	0.000261838	0.000149578	0.000471301	0.000285613	1.74e-05	0.000379999	0.000603362	0.000726452	0.000459532	0.000414854	0.000766943
3768	0.000944467	0.000752209	0.000488614	0.00018966	0.000804868	0.000615626	0.000512235	0.00032062	0.000467804	0.000758998	0.000371361	0.000699823	0.000364615	0.000289046	0.000423248	0.000328789	0.000368402	0.000368744	0.000300592	0.000343882	0.000493058	0.000306072	0.000408324	0.000397548	0.000340213	0.00118007	0.000900101	0.000793573	0.000618327	0.00100367	0.000972307	0.000601491	0.00114869	0.00116303	0.00112467	0.000420733	0.000170045	0.000509699	0.000357693	0.000193694	0.000466662	0.000339809	0.000103017	0.000451132	0.000630154	0.000605166	0.000444079	0.000389287	0.00079205
3767	0.000979256	0.000724359	0.000408863	0.000200455	0.000774338	0.000680082	0.000544358	0.000255019	0.000404029	0.000856201	0.000356146	0.000818599	0.000369706	0.000347107	0.000514918	0.000428927	0.000435966	0.000459379	0.000402412	0.000468441	0.000581988	0.000355473	0.000452185	0.000288815	0.000377927	0.00112344	0.000929639	0.000905322	0.000643091	0.000932952	0.000871701	0.000518473	0.00108376	0.00110517	0.00107568	0.000372421	0.000284273	0.000586788	0.000462608	0.000280896	0.000483597	0.000407054	0.000249088	0.000514072	0.000620631	0.000481987	0.000392227	0.000357193	0.000767717
3766	0.00110102	0.000742626	0.000307468	0.00026937	0.000768166	0.000812729	0.000512415	0.000203275	0.000389457	0.000939186	0.000257063	0.000940944	0.000384067	0.000421284	0.000570926	0.000537953	0.000509236	0.000528521	0.000516577	0.000548964	0.000630463	0.000378087	0.000482877	0.000223692	0.000376157	0.00104766	0.00089072	0.000956387	0.000659611	0.00083827	0.000687962	0.000481941	0.000972729	0.00104301	0.000981871	0.000336849	0.000403115	0.000609128	0.000515907	0.000373168	0.000531541	0.000462178	0.000405433	0.000544015	0.00057374	0.000387392	0.000328782	0.000346808	0.000706809
3765	0.00119206	0.000752488	0.000226037	0.000314961	0.000774342	0.000873873	0.000455447	0.000196388	0.00045214	0.000846839	0.00013735	0.000920064	0.00036758	0.000484471	0.000557117	0.000611321	0.000559391	0.000552693	0.000574404	0.000518982	0.000613871	0.000371821	0.000503871	0.000164276	0.000285956	0.000941186	0.000827583	0.000935941	0.000640548	0.000752022	0.000502838	0.000469926	0.00088055	0.000956427	0.000800112	0.000323805	0.000446801	0.000570143	0.000499831	0.000439222	0.000589134	0.000495086	0.000518894	0.000528954	0.000529875	0.00032866	0.000283442	0.000366046	0.000650816
3764	0.00124356	0.000749007	0.000217458	0.000312175	0.000781938	0.000848398	0.00045412	0.000249931	0.000554191	0.00063499	0.000110824	0.000794272	0.000343098	0.000531119	0.000523996	0.000649751	0.000583945	0.000572307	0.000588011	0.000418195	0.000569855	0.000377436	0.000535483	9.38e-05	0.000156141	0.000838926	0.000799379	0.000893749	0.000614549	0.000690343	0.000383353	0.000474666	0.000851475	0.000867468	0.000598742	0.000319038	0.000428561	0.000534678	0.000468901	0.000490816	0.000644974	0.000523459	0.000585547	0.000499776	0.000527721	0.000302725	0.000270662	0.000397014	0.000629183
3763	0.00132884	0.000782125	0.000279154	0.000313121	0.000789138	0.000845889	0.000524663	0.000345106	0.000634251	0.000502072	0.000199628	0.000731013	0.000363921	0.000578041	0.000536872	0.00068126	0.000601969	0.000629271	0.000612338	0.000341304	0.00055819	0.000432228	0.000593302	3.71e-05	7.86e-05	0.000793473	0.000814802	0.000885924	0.00061792	0.000659193	0.000336132	0.000502711	0.000886329	0.000823629	0.000508308	0.000315114	0.000430445	0.000573726	0.000489906	0.000558106	0.000708162	0.000571936	0.00064198	0.00050331	0.000558135	0.000306059	0.000277464	0.000409945	0.000632654
3762	0.00143999	0.000858244	0.000350226	0.000347782	0.000787114	0.000932549	0.000593604	0.000436983	0.000659462	0.000531888	0.00030674	0.000808044	0.000443564	0.000637308	0.000596466	0.000712837	0.00061759	0.000699302	0.000659171	0.000333122	0.000593901	0.000522454	0.000672768	1.44e-05	7.88e-05	0.000817245	0.000819207	0.000903234	0.000641081	0.000647893	0.000318575	0.000551671	0.00093989	0.000837732	0.000587243	0.000321932	0.000496112	0.000683547	0.000571371	0.0006396	0.000775647	0.000639364	0.000708393	0.000550412	0.000575938	0.000325524	0.000275167	0.000383247	0.00062856
3761	0.00147835	0.000905843	0.000376748	0.000369657	0.000762796	0.00104283	0.000584794	0.000487486	0.00064231	0.000630261	0.000336291	0.000952586	0.00055153	0.000699004	0.000657105	0.000730583	0.000616066	0.000719652	0.000689693	0.000368277	0.000638841	0.00059967	0.000750568	1.19e-05	9.31e-05	0.000857236	0.00076607	0.000883993	0.000655318	0.000639814	0.000286517	0.000593181	0.000950357	0.000859022	0.000750588	0.000347542	0.000590387	0.000797376	0.000672009	0.000699805	0.000818673	0.000697785	0.000768931	0.000615597	0.000550134	0.000332564	0.00024691	0.000321588	0.000596835
3760	0.001415	0.000863537	0.000360805	0.000340664	0.000758502	0.00108288	0.00051026	0.000490981	0.000631268	0.000703744	0.000291276	0.00107955	0.000657615	0.000742303	0.000695883	0.000730466	0.000590673	0.000670844	0.000679957	0.000406664	0.00065214	0.00063055	0.000803368	3.59e-05	6.91e-05	0.000861555	0.000711576	0.000831838	0.000664308	0.000670097	0.00024322	0.000591539	0.000931484	0.000856707	0.00087946	0.000401827	0.000651624	0.000857877	0.000751353	0.00071243	0.000813611	0.00071264	0.000797029	0.00067064	0.000501524	0.000304988	0.000203139	0.000264555	0.00055278
3759	0.00131473	0.000746277	0.000329563	0.000312351	0.000840322	0.00104422	0.00043837	0.000477945	0.000673797	0.000751382	0.000220436	0.00115903	0.000748232	0.000758745	0.000726511	0.000721372	0.000559786	0.00060171	0.000659427	0.000434716	0.000629074	0.000620242	0.000831569	0.000130749	3.97e-05	0.000851522	0.000767681	0.000826917	0.000684014	0.000791579	0.000236029	0.000558002	0.000961639	0.000878676	0.000955686	0.000483774	0.000656649	0.000857684	0.000791152	0.000693321	0.000776344	0.000667241	0.000792202	0.000707385	0.000481654	0.000254824	0.000167293	0.000256487	0.000533328
3758	0.0012068	0.000610014	0.000292795	0.000366681	0.000980039	0.000967525	0.000401049	0.000495294	0.000761285	0.000776868	0.000131532	0.00116257	0.000801233	0.000752939	0.000739987	0.000694693	0.000545104	0.000556549	0.00065979	0.000445797	0.000585121	0.000583197	0.000855514	0.000305081	6.59e-05	0.000875043	0.000941877	0.000894886	0.000701853	0.000981235	0.000287	0.000555897	0.00105658	0.000967164	0.00102611	0.000564145	0.00062029	0.0008102	0.000768233	0.000672247	0.000749234	0.000576453	0.00077287	0.000718928	0.000508214	0.000223771	0.000149558	0.000290709	0.000564897
3757	0.00105647	0.000496733	0.000275727	0.000515649	0.0010875	0.000869871	0.000387723	0.000561203	0.000822712	0.000754277	3.97e-05	0.00106672	0.000791907	0.000732767	0.000696958	0.000630363	0.000554184	0.000530361	0.000669474	0.000430167	0.000529426	0.00052795	0.000887764	0.00050023	0.000146999	0.000919061	0.00113571	0.000988427	0.000680032	0.0011756	0.000369363	0.000617496	0.00115776	0.00107337	0.00108594	0.000622843	0.000565052	0.000721791	0.000664188	0.000654986	0.000748071	0.000469011	0.000746559	0.000691268	0.000551198	0.000240813	0.000145649	0.000314474	0.000651147
3756	0.000844572	0.000411964	0.000324707	0.000688714	0.001147	0.00074018	0.000386799	0.00064448	0.000783637	0.000676871	0	0.000902709	0.000723	0.000710165	0.000582089	0.000534213	0.000588316	0.000502631	0.000666599	0.000400945	0.000465856	0.000469885	0.000918286	0.000654931	0.000258242	0.00093933	0.0012892	0.00109548	0.000598243	0.00136424	0.000461541	0.00070204	0.00123883	0.00113074	0.00110059	0.00068211	0.000509615	0.000599921	0.000510243	0.00063117	0.000750113	0.000365189	0.000713892	0.000629936	0.000587104	0.000302247	0.000155838	0.00029291	0.00077984
3755	0.000603057	0.000346111	0.000448855	0.000811339	0.0012184	0.000580092	0.000395154	0.000693381	0.000623147	0.000577329	4.19e-05	0.000742419	0.000620214	0.000699676	0.000427865	0.000437158	0.000636183	0.000469675	0.00065406	0.000383634	0.00040268	0.000424904	0.000926157	0.000740792	0.00039752	0.000928494	0.00141971	0.00125751	0.000474073	0.00157203	0.000573333	0.000758655	0.00133152	0.00114742	0.00107559	0.000775933	0.000455984	0.0004579	0.000377598	0.000596973	0.000726643	0.00027142	0.000674607	0.000560987	0.000632369	0.000383558	0.000186937	0.000250211	0.000931931
3754	0.000362374	0.000290181	0.000585507	0.000851473	0.00133532	0.000402304	0.000395211	0.000681931	0.000382491	0.00046554	0.000127719	0.0006118	0.000508604	0.000711047	0.000285706	0.00036673	0.000667972	0.000441499	0.000653762	0.000382804	0.000350559	0.000393818	0.000904457	0.000740125	0.000551177	0.000908066	0.00156375	0.00149508	0.00034847	0.00178915	0.000717091	0.000781732	0.00145484	0.00116861	0.00103018	0.000893243	0.000388263	0.000309524	0.000324551	0.000562658	0.000673072	0.000190815	0.000623168	0.000505097	0.000714532	0.000456332	0.000242273	0.000241633	0.00108886
3753	0.000178179	0.000264809	0.000650619	0.00083537	0.0014613	0.000241217	0.000359115	0.000640613	0.000146319	0.00034845	0.000223096	0.000502622	0.000411826	0.000740211	0.000190989	0.000336018	0.000659865	0.000426453	0.00067875	0.000382638	0.000317749	0.000367362	0.000871263	0.000648784	0.00066353	0.000883087	0.0017403	0.00177016	0.000263671	0.00198019	0.000879615	0.000798977	0.00158717	0.00119232	0.000938707	0.000974136	0.000302696	0.000175222	0.000362144	0.000545385	0.000613587	0.000139334	0.000551425	0.000463675	0.000827829	0.00050218	0.000314982	0.000300925	0.00124049
3752	0.000161357	0.000327006	0.000623744	0.000852835	0.00155751	0.00017616	0.000289855	0.000640661	9.64e-06	0.00029907	0.00036425	0.000442834	0.000365896	0.000771679	0.000160468	0.000350946	0.000629729	0.000431139	0.000719245	0.000385002	0.000318094	0.000349738	0.000858074	0.000535308	0.000689244	0.000842289	0.00194773	0.00203389	0.000226276	0.00216313	0.0010248	0.000819362	0.0017277	0.00117585	0.000765742	0.000978579	0.000239616	9.15e-05	0.000461952	0.000561401	0.000578707	0.000137709	0.000460084	0.000430843	0.000922559	0.000518306	0.000384479	0.00041094	0.00138504
3751	0.00032138	0.000473079	0.000562537	0.000968973	0.00162879	0.000247943	0.000234051	0.00071692	2.29e-05	0.000362501	0.000560133	0.000440598	0.000387281	0.000792808	0.000189616	0.000392529	0.000620767	0.000453235	0.000746229	0.000412593	0.000361588	0.000357918	0.00089003	0.000519577	0.000663758	0.000809994	0.00212165	0.00224301	0.000180978	0.0023696	0.00112557	0.000817902	0.00190494	0.0011213	0.000573224	0.000933944	0.000248648	7.71e-05	0.0005729	0.000617458	0.000576022	0.000184414	0.000366146	0.000405499	0.000951491	0.000509627	0.00042403	0.000502737	0.00150804
3750	0.000443017	0.000566106	0.000529191	0.00109991	0.0016518	0.000343515	0.000237794	0.000817967	0.000127528	0.000401664	0.00071324	0.00038191	0.000429428	0.000796629	0.00024122	0.000400196	0.000633671	0.000463595	0.00072393	0.000453641	0.000425558	0.000388251	0.000964623	0.000607471	0.00064537	0.00082488	0.00213983	0.00232289	8.25e-05	0.00250661	0.00118544	0.000785307	0.00207305	0.00107705	0.000483663	0.000889261	0.000311309	9.24e-05	0.000630809	0.000693863	0.00057869	0.000244676	0.000285362	0.000380613	0.000933347	0.000471211	0.000421618	0.000493753	0.00158066
3749	0.000387591	0.000507601	0.000567134	0.00110188	0.00159143	0.000324945	0.000320569	0.000860726	0.000194305	0.000288353	0.000798921	0.000186863	0.000445141	0.000787712	0.000285414	0.000343244	0.000620012	0.000443968	0.000647537	0.000464556	0.000477588	0.000421997	0.00104792	0.000663699	0.000616631	0.000845717	0.00200681	0.00225372	0	0.00246927	0.00122257	0.000724809	0.00214093	0.00102395	0.000498881	0.000847568	0.000365574	9.4e-05	0.000607226	0.000755402	0.000550183	0.000276556	0.000215959	0.000356304	0.000917596	0.000398083	0.000395433	0.000358791	0.00159914
3748	0.000345566	0.000383861	0.000714188	0.000965605	0.00149409	0.000246281	0.000485016	0.000789432	0.000171584	0.000154692	0.000942262	0	0.000456226	0.000779248	0.000330232	0.000278633	0.000556536	0.000426504	0.000564201	0.000442065	0.000506885	0.000459253	0.00109509	0.000611225	0.000541183	0.000811075	0.00187907	0.00213465	4.19e-05	0.0023204	0.00125295	0.000596658	0.00212739	0.000910664	0.000539103	0.000784669	0.00039947	9.96e-05	0.000550228	0.000788604	0.000483191	0.000273426	0.000163428	0.000361022	0.000901794	0.00031505	0.000377799	0.000165913	0.0015955
3747	0.000558292	0.000345775	0.00092086	0.00080223	0.00145019	0.000277718	0.000679879	0.000602362	0.000129899	0.000213334	0.00116909	1.78e-05	0.000505354	0.000767512	0.000386315	0.000279135	0.000468432	0.000451635	0.00052558	0.000425797	0.000521889	0.000498268	0.00106877	0.00051305	0.000448761	0.000763873	0.00185939	0.00208157	0.000213257	0.0021972	0.00129041	0.000381869	0.00214697	0.000801702	0.000615514	0.000714269	0.000442508	0.000153394	0.000529955	0.000805237	0.000404304	0.000260147	0.000146554	0.000418344	0.000855502	0.000270805	0.000377089	2.45e-05	0.00158493
3746	0.00100382	0.000476031	0.00100931	0.000720167	0.00145513	0.000472131	0.000746378	0.000364112	0.000151099	0.000486984	0.00125154	0.000247138	0.000558557	0.000716758	0.000397409	0.000324903	0.000376517	0.000483706	0.000510312	0.000420327	0.000518731	0.000486324	0.000950845	0.000436203	0.000376838	0.000792853	0.00185454	0.00206992	0.00043514	0.00211702	0.00131061	0.000157835	0.00221621	0.000796922	0.000752903	0.000662736	0.00047811	0.000244451	0.000531484	0.000802638	0.000356833	0.000267685	0.000154493	0.000483194	0.000763377	0.000305028	0.00038014	4.22e-07	0.00153609
3745	0.00138716	0.000714523	0.000910026	0.000740853	0.00142929	0.00068137	0.00063263	0.000165196	0.000235149	0.000784258	0.00105848	0.00050733	0.000510061	0.000600451	0.000279484	0.000305092	0.00027873	0.000424896	0.000417642	0.000365328	0.000469771	0.000368513	0.000780342	0.000347168	0.000297722	0.000889608	0.00174566	0.00198146	0.000608709	0.00203092	0.00127288	2.26e-05	0.00224261	0.000865666	0.000830661	0.0006515	0.000428711	0.00030069	0.000452914	0.000757289	0.000359457	0.000304124	0.000135074	0.000454999	0.000658921	0.00039256	0.000389079	8.95e-05	0.00144805
3744	0.0013425	0.000839806	0.00078737	0.00073943	0.00133661	0.000642741	0.000551958	6.08e-05	0.000317592	0.000819801	0.000826936	0.00054429	0.000367049	0.00046361	0.000116496	0.000195632	0.000221482	0.000304604	0.000236455	0.000265987	0.000390522	0.000227197	0.000641015	0.000195507	0.000191771	0.000973719	0.00158851	0.00177121	0.000653151	0.00189971	0.00121783	0	0.00215139	0.000915667	0.000739673	0.00067939	0.000301267	0.000311881	0.000307983	0.000696352	0.000380192	0.000337479	0.000100152	0.000349633	0.000644913	0.000430789	0.000410382	0.000219619	0.00137097
3743	0.00101151	0.000785248	0.000731968	0.000633987	0.00123124	0.000327236	0.000622583	6.08e-05	0.000328306	0.000641449	0.000725878	0.000404365	0.000273028	0.000370536	6.87e-05	0.000109878	0.000267502	0.00025788	9.99e-05	0.000213886	0.000337079	0.000193647	0.00056138	7.23e-05	0.000138625	0.00102616	0.00150398	0.00155233	0.000645621	0.00171038	0.00119743	8.85e-05	0.00196298	0.000971064	0.000636036	0.00071101	0.000209388	0.000334303	0.000231802	0.000663421	0.000394223	0.000316303	0.00011864	0.000285818	0.00076555	0.000405128	0.000434451	0.000322402	0.00130748
3742	0.000983477	0.000811907	0.000675624	0.000605607	0.00121233	0.000116199	0.000708741	0.000111779	0.000259652	0.000700662	0.000659098	0.000478262	0.000286545	0.00032332	0.000114852	0.000110099	0.000384207	0.000289782	7.68e-05	0.000213925	0.000313844	0.000258392	0.000510443	0.000116252	0.000201726	0.0010792	0.00153075	0.00148315	0.000710133	0.00154581	0.00118493	0.000287694	0.00180348	0.00110795	0.000721998	0.000728152	0.000194161	0.000366925	0.00024644	0.000632302	0.000399476	0.000220682	0.000180923	0.000276859	0.00093365	0.000423848	0.00045932	0.000446165	0.00122976
3741	0.00125977	0.000985236	0.000564418	0.00070791	0.0013106	0.000193608	0.000667241	0.000139195	0.000181127	0.000981398	0.000521252	0.000761954	0.000337322	0.000289832	0.00013828	0.000147957	0.000485958	0.000296743	0.000110322	0.000189373	0.000285515	0.000328001	0.000470271	0.000320292	0.000321426	0.00113583	0.00162497	0.00158397	0.000781906	0.00149612	0.00115458	0.000541315	0.00178538	0.00131477	0.000954869	0.000740898	0.00020073	0.000365609	0.00026993	0.00056278	0.0003751	9.67e-05	0.000225563	0.000254819	0.00107029	0.000505958	0.000504184	0.000628225	0.00115017
3740	0.00137125	0.00108238	0.000426897	0.000724088	0.00147216	0.000305686	0.000499506	0.000146597	0.000161111	0.00103534	0.000335154	0.000890589	0.000352847	0.000254313	0.00010889	0.000161014	0.000521707	0.000227861	0.000133881	0.00011113	0.000240019	0.000348393	0.000443232	0.000577576	0.000407027	0.00119035	0.00171834	0.00175471	0.00076929	0.0015491	0.00111662	0.000772539	0.00190479	0.00152566	0.0011736	0.000758983	0.000177489	0.000315926	0.000265949	0.000461329	0.000310205	1.81e-05	0.000219242	0.000191797	0.00117252	0.000562116	0.000576955	0.000775438	0.00110205
3739	0.00119931	0.00102409	0.000340928	0.000601515	0.00164997	0.000280444	0.000313524	0.000191765	0.000191539	0.000775682	0.000216999	0.000775311	0.000331425	0.000231703	9.66e-05	0.000144021	0.00050278	0.000136353	0.00014179	4.07e-05	0.000200269	0.000337177	0.000431735	0.000810007	0.000443306	0.00127607	0.00180576	0.00191748	0.000697897	0.00164385	0.00109533	0.000958991	0.002097	0.0017054	0.00131719	0.000795373	0.000128995	0.0002562	0.000288077	0.000372184	0.000241742	2.71e-05	0.00018225	0.000124732	0.00126062	0.00054644	0.000661015	0.000823393	0.00109132
3738	0.000960626	0.000906904	0.00033212	0.000499109	0.00177092	0.000201388	0.000201496	0.000308411	0.00021082	0.000448872	0.000220688	0.000594074	0.000305446	0.000247681	0.00015457	0.000130939	0.000472544	0.000100811	0.000165995	5.6e-05	0.000194869	0.000331334	0.000432616	0.000970297	0.000483831	0.00142027	0.00190575	0.00200226	0.000626918	0.00169615	0.00108837	0.0011272	0.00225278	0.00184603	0.00143055	0.000838255	9.02e-05	0.000235973	0.000394764	0.000331647	0.000228277	0.00011414	0.000166482	9.62e-05	0.00132217	0.00050591	0.000726875	0.00081082	0.00108183
3737	0.000830063	0.000798091	0.00036223	0.000515491	0.00171999	0.000189548	0.000202809	0.000449992	0.000185727	0.000236664	0.000303628	0.000486746	0.000283799	0.000309348	0.000247248	0.000139004	0.000449808	0.000135016	0.0002135	0.000140831	0.000232907	0.000330908	0.000444615	0.000989828	0.000527289	0.00154162	0.00198331	0.00192679	0.000567447	0.00164441	0.00105706	0.00125728	0.00225725	0.00188815	0.00150938	0.000847917	6.93e-05	0.000260394	0.000548938	0.000334724	0.000279676	0.000221996	0.000191405	9.65e-05	0.00130874	0.000494312	0.000736756	0.000781488	0.00103542
3736	0.000776759	0.000642362	0.000422696	0.000567754	0.00148013	0.000239164	0.000319672	0.00050124	0.000131619	0.000112308	0.000443406	0.000441125	0.000270573	0.000403208	0.000322605	0.000169343	0.000428098	0.000207157	0.000267872	0.000204068	0.000306553	0.000319593	0.000469468	0.000824356	0.00048694	0.00149417	0.00198416	0.0017025	0.000507201	0.00153114	0.000989032	0.00124159	0.00209691	0.00172589	0.00146908	0.000800363	5.76e-05	0.000300554	0.000654885	0.000361818	0.000345266	0.000285076	0.000230306	0.000107658	0.00119026	0.000495997	0.000676318	0.000728981	0.000955051
3735	0.000745242	0.000391283	0.000542743	0.000536612	0.00121015	0.000283079	0.000473904	0.000387655	8.82e-05	4.4e-05	0.000642313	0.000442147	0.00029005	0.000500074	0.000377596	0.000224145	0.000411111	0.000288402	0.000319916	0.000193404	0.000381106	0.000299246	0.000495815	0.000554508	0.000324121	0.00126904	0.00189204	0.00147853	0.000467538	0.00147671	0.000927938	0.00101583	0.00189543	0.00136863	0.00132171	0.00073039	6.11e-05	0.00032741	0.000662063	0.000405496	0.000382868	0.000277611	0.000250583	0.000148799	0.00100158	0.000472365	0.000586621	0.000653982	0.000874791
3734	0.00080177	0.000154322	0.000680659	0.000456391	0.00104411	0.000327119	0.000520519	0.000176315	0.000102507	0.000138615	0.000815998	0.000553446	0.000351506	0.000564569	0.000422084	0.000289405	0.000413755	0.000348771	0.000363835	0.000139276	0.000406115	0.000277896	0.00050141	0.000325161	0.000131945	0.00103485	0.00170881	0.00134889	0.00046888	0.00150247	0.000895998	0.000689562	0.00174402	0.000997552	0.00121688	0.000683396	8.37e-05	0.000325534	0.000587254	0.000455083	0.000403193	0.000221659	0.000244909	0.000238822	0.000821386	0.000433452	0.000540407	0.000611609	0.000824912
3733	0.000969358	8.91e-05	0.000729072	0.000443957	0.000937456	0.000400754	0.000404824	1.67e-05	0.000200903	0.000433882	0.000836223	0.000761527	0.000418705	0.000573507	0.000441774	0.000329494	0.000426343	0.000351947	0.000381605	9e-05	0.00036763	0.000250261	0.000478845	0.000191152	2.11e-05	0.000936294	0.00143148	0.00122931	0.000480608	0.00148617	0.000847005	0.000456649	0.00160228	0.00078569	0.00123854	0.000649179	0.000102215	0.000298976	0.000463989	0.000480975	0.000437877	0.000171375	0.000221487	0.000350499	0.000710214	0.000407388	0.000574273	0.000643749	0.000807629
3732	0.00110197	0.000184685	0.000653917	0.000502795	0.000811914	0.000453004	0.000240775	0	0.00036482	0.000733321	0.000705598	0.000909342	0.000447765	0.000524341	0.000432006	0.000332423	0.000423768	0.000299992	0.000370511	7.02e-05	0.000305843	0.000224231	0.000446652	0.000112441	0	0.000966759	0.0011124	0.00102757	0.00046862	0.00133598	0.000748539	0.000409107	0.0014273	0.000757939	0.00131594	0.000595933	0.000100941	0.000280124	0.000333934	0.000462209	0.000492669	0.000181017	0.000192956	0.000439301	0.0006931	0.000377039	0.000651983	0.000719821	0.00079661
3731	0.00110685	0.000310312	0.00053111	0.000545605	0.000689692	0.000435441	0.000169902	0.00010393	0.000539043	0.000858111	0.000569601	0.000907913	0.00043626	0.000432758	0.00041988	0.000339359	0.000409442	0.000248973	0.000360373	9.61e-05	0.000273174	0.000230594	0.000426438	5.8e-05	2.58e-05	0.00103839	0.000872972	0.000794449	0.000461643	0.00110007	0.000638342	0.000501718	0.00125694	0.000839121	0.00135369	0.000518054	0.000107427	0.000314995	0.000255339	0.000418902	0.000547095	0.000258807	0.000180221	0.000500228	0.000773867	0.000315011	0.000713279	0.000793853	0.000756411
3730	0.00109976	0.000411938	0.000452628	0.000552735	0.000638807	0.000412259	0.000209182	0.000236456	0.000673028	0.000871769	0.000550848	0.000852598	0.000412906	0.000326731	0.000423201	0.000397302	0.000417661	0.00024893	0.000370077	0.000174162	0.000279894	0.000280017	0.000413768	4.83e-05	7.9e-05	0.00109104	0.000801611	0.000654415	0.000509098	0.00090443	0.000571271	0.000645463	0.00116406	0.000956905	0.00133668	0.000438986	0.00015814	0.000420756	0.000263193	0.000394431	0.00057328	0.000357787	0.000198893	0.000559409	0.000934807	0.000247807	0.000754259	0.000878547	0.0006731
3729	0.00120539	0.00052313	0.000440425	0.000565177	0.000677804	0.000466642	0.000261324	0.000316632	0.00075656	0.000898514	0.000620799	0.000840827	0.00039497	0.000242343	0.000418223	0.000495438	0.000475922	0.000292928	0.000378906	0.000283935	0.000288853	0.000338829	0.000385502	0.000107306	0.000158256	0.00112444	0.000884693	0.00067429	0.000597771	0.000834229	0.000571917	0.000781157	0.00118969	0.00108902	0.00130996	0.000401548	0.000245027	0.000564213	0.000335619	0.000412457	0.000544475	0.000416654	0.000241199	0.000624464	0.00115308	0.000240598	0.000825063	0.00102308	0.000573055
3728	0.00137664	0.000661262	0.000453074	0.000591393	0.000733763	0.00056994	0.000227493	0.000324054	0.000808719	0.000922212	0.000641853	0.00083528	0.000374313	0.000211353	0.000365185	0.000569324	0.000570348	0.000332703	0.000357316	0.000378059	0.000258049	0.000361325	0.000332958	0.000193332	0.0002343	0.00114048	0.00101058	0.000793159	0.000666583	0.000852066	0.000620114	0.000879481	0.00128018	0.00121093	0.00128529	0.000427857	0.000319712	0.000687062	0.000414979	0.000456769	0.000451742	0.000417445	0.000279432	0.000669638	0.00140848	0.000336121	0.000956647	0.00124124	0.000509478
3727	0.00147664	0.00078219	0.000462938	0.000606584	0.000715751	0.000621564	0.000112804	0.000289535	0.00083809	0.000857745	0.000539561	0.000766037	0.000341401	0.000237049	0.00026264	0.000566545	0.000644101	0.000332575	0.000309246	0.000411702	0.000181653	0.000337953	0.000279496	0.000217898	0.000253606	0.00110773	0.00106099	0.000895144	0.000686587	0.000850782	0.000668628	0.000911599	0.0013226	0.0012691	0.001222	0.000499506	0.000343763	0.000747998	0.000460172	0.000486043	0.000319722	0.000398561	0.000283095	0.000665056	0.00167727	0.000515963	0.0011289	0.00149681	0.000529011
3726	0.00144985	0.00081195	0.000481185	0.00060118	0.000631461	0.000580674	1.58e-05	0.000253201	0.000828423	0.000710592	0.000386954	0.000662249	0.00031024	0.000280887	0.000167752	0.000502035	0.000637621	0.00030616	0.000274645	0.000385224	9.59e-05	0.000302122	0.000255766	0.000149918	0.000211369	0.00101873	0.00101941	0.000944782	0.000688672	0.00078395	0.000687347	0.000863161	0.00126677	0.00125567	0.00111911	0.000579632	0.000327668	0.000744032	0.000480767	0.000469448	0.000196203	0.000407093	0.000243694	0.000616177	0.00193954	0.000711609	0.00129913	0.00174698	0.000631635
3725	0.0013858	0.000726989	0.000497207	0.000598211	0.000561397	0.000517763	5e-06	0.000233667	0.000769439	0.000593553	0.000282895	0.000623568	0.000293572	0.000284913	0.000131051	0.000424196	0.000529524	0.000282409	0.000275221	0.000335861	4.3e-05	0.000272796	0.000259106	5.82e-05	0.000181777	0.000939287	0.000944419	0.000986082	0.000718003	0.000695637	0.000668017	0.000775773	0.00115726	0.00125046	0.00105759	0.000626729	0.000300207	0.000683289	0.000497994	0.000403958	0.000119036	0.000444153	0.000179855	0.000553678	0.00218548	0.00086262	0.00144268	0.00197958	0.000761582
3724	0.00139506	0.000590994	0.00047042	0.000617689	0.000528883	0.000530791	5.89e-05	0.000222473	0.000682322	0.000582867	0.000244382	0.000678419	0.000271652	0.000221528	0.000135198	0.0003469	0.000348452	0.000256881	0.000274189	0.000285407	3.57e-05	0.000222701	0.000254994	1.7e-05	0.00022218	0.000942436	0.000861635	0.00102303	0.000765871	0.000631623	0.000600668	0.000722791	0.00104284	0.00131137	0.00108294	0.000594107	0.000260332	0.000564415	0.000491439	0.000308871	8.95e-05	0.000470122	0.000121772	0.000497703	0.00241118	0.000953462	0.00156968	0.00220567	0.000850337
3723	0.00145474	0.000482155	0.000391869	0.000613218	0.000474528	0.000622693	0.000125377	0.000201956	0.000606116	0.000604252	0.000241605	0.000732585	0.000214445	0.000117265	0.000127351	0.000254598	0.000160742	0.000205829	0.000221295	0.000227525	5.68e-05	0.000129795	0.000218496	3.03e-05	0.000296778	0.00102499	0.00074393	0.00099052	0.000772904	0.000582199	0.000478682	0.000725463	0.000920538	0.00138277	0.00112606	0.00045701	0.000195045	0.000399389	0.00042016	0.000216373	8.57e-05	0.00045819	9.89e-05	0.000453042	0.00261869	0.000998703	0.00171193	0.00242141	0.000865173
3722	0.0014763	0.000442283	0.000308451	0.000511074	0.000380092	0.000729331	0.000187992	0.000168388	0.000569331	0.000565728	0.000267831	0.000719151	0.000123339	2.86e-05	9.3e-05	0.000157445	3.43e-05	0.000130945	0.00012132	0.000159411	8.34e-05	3.17e-05	0.000165667	8.04e-05	0.00033872	0.00114241	0.000607712	0.000877228	0.00070229	0.000532763	0.000347059	0.000743312	0.000800668	0.00139194	0.00112204	0.000268974	0.000123242	0.00023457	0.000282898	0.000161126	9.37e-05	0.000413203	0.000128194	0.000426205	0.00283836	0.00102394	0.00189925	0.00261207	0.000821672
3721	0.00143732	0.000480848	0.000266007	0.000313367	0.000281427	0.000817584	0.000260895	0.000140175	0.000572354	0.00049955	0.000328213	0.000689641	3.81e-05	0	7.34e-05	0.000107448	0	6.53e-05	3.6e-05	0.000103406	0.000108301	0	0.000134482	0.000167381	0.000332784	0.00125561	0.000503986	0.000734788	0.000584541	0.000468903	0.00026981	0.000744724	0.000698334	0.0013378	0.00108975	0.000115073	9.88e-05	0.00013492	0.00013285	0.000163972	0.00012333	0.000359456	0.00021153	0.000437698	0.00311409	0.00106584	0.00214775	0.00279198	0.000757603
3720	0.00139057	0.00057623	0.000257638	0.000110885	0.000214356	0.000889767	0.000354464	0.000142576	0.000594955	0.000507749	0.000395736	0.00072168	0	3.71e-05	0.000107697	0.000141876	3.72e-05	3.43e-05	1.98e-05	8.43e-05	0.000132861	6.11e-05	0.000141323	0.000301339	0.0003121	0.00132854	0.000450171	0.000613447	0.000484943	0.000387281	0.000256403	0.000737785	0.000617938	0.00127837	0.00108047	4.46e-05	0.000158342	0.000136717	2.88e-05	0.000210559	0.000188192	0.000317643	0.000327025	0.000498211	0.00346862	0.00116557	0.00246018	0.00301428	0.000705419
3719	0.00136359	0.00066862	0.000238776	0	0.000211345	0.000922255	0.000455084	0.000187855	0.000615124	0.000623602	0.000417452	0.000798914	2.41e-05	0.000117615	0.000192217	0.000235366	0.000104358	4.08e-05	8.16e-05	0.000105978	0.000158469	0.000174737	0.000176537	0.00047208	0.000308417	0.00132534	0.000444408	0.000542556	0.000431039	0.00032315	0.000273724	0.000741368	0.000583688	0.00126848	0.00111008	6.59e-05	0.000285547	0.000227749	0	0.000264552	0.000279408	0.000291851	0.000437831	0.000595914	0.00390519	0.0013489	0.00283594	0.00333434	0.000687874
3718	0.00130518	0.000680382	0.000185799	6.12e-06	0.000261712	0.000856078	0.00053769	0.000273527	0.000620867	0.000771685	0.000373175	0.000828966	0.000103504	0.000214293	0.000294024	0.000324458	0.000173876	8.11e-05	0.000197108	0.000154442	0.000189379	0.000281423	0.0002328	0.000615764	0.000314919	0.00121571	0.000464298	0.000492084	0.000398982	0.000296264	0.000279356	0.000756707	0.000598753	0.00128868	0.00112818	0.000135955	0.000427741	0.00036529	4.67e-05	0.000306721	0.000374166	0.000289456	0.000518389	0.000712239	0.0044066	0.00161597	0.00328344	0.00376451	0.000722479
3717	0.00116438	0.000576291	0.000138464	9.3e-05	0.000333163	0.000677487	0.000599379	0.000388334	0.000615449	0.000873949	0.000325435	0.000777562	0.000229169	0.000303633	0.000394312	0.000374419	0.000241216	0.000162191	0.000340549	0.00022252	0.000234952	0.00036107	0.000318494	0.000664735	0.00029957	0.00101364	0.000495137	0.000425449	0.000357883	0.000307353	0.000258665	0.000767408	0.000652769	0.00127454	0.00107781	0.00019895	0.000541139	0.000504357	0.000157241	0.000352674	0.000453207	0.000327807	0.000564771	0.000834684	0.00495031	0.0019402	0.00381297	0.00427425	0.000816307
3716	0.000974221	0.000400279	0.00015498	0.000217534	0.000430876	0.000465953	0.000655791	0.000517394	0.000609486	0.000935998	0.000354166	0.000721101	0.000387367	0.000369001	0.000494718	0.000400993	0.000311524	0.000286258	0.00049454	0.000316024	0.000301212	0.00043786	0.00043838	0.000627807	0.000265757	0.000815863	0.000559671	0.000373663	0.000309324	0.000375528	0.000245807	0.000767469	0.000761383	0.00121766	0.000989732	0.000239847	0.00061429	0.000608594	0.000311721	0.000428161	0.000507755	0.000412247	0.000589307	0.000951069	0.00554827	0.00228161	0.00441538	0.00482643	0.000952047
3715	0.000821906	0.000246169	0.000238592	0.000357519	0.000586488	0.000335819	0.00070864	0.000641435	0.000594578	0.0010032	0.000449845	0.000747913	0.00053562	0.000398797	0.000578316	0.000417904	0.000374371	0.000413461	0.000623506	0.000415258	0.000372526	0.000527584	0.000568424	0.00057862	0.0002484	0.000752649	0.000673624	0.000404902	0.000288596	0.000524234	0.000289601	0.000779679	0.000943499	0.00118203	0.000963825	0.000285529	0.000646217	0.0006435	0.000467173	0.00052434	0.000529478	0.000521357	0.000600277	0.00102562	0.00626322	0.0026008	0.00505559	0.00541211	0.00108296
3714	0.000757032	0.000183783	0.0003283	0.000483238	0.00080784	0.000333678	0.000730018	0.000732355	0.000536205	0.00106487	0.000511825	0.000837758	0.000608422	0.000385164	0.000591413	0.00039146	0.000399601	0.000466995	0.000666748	0.000455139	0.00040967	0.000602155	0.000657913	0.00057582	0.000260704	0.000878488	0.000807069	0.000542604	0.000339422	0.000737851	0.000407781	0.000825562	0.00116462	0.00121982	0.00105945	0.000369297	0.000627007	0.000586049	0.000566197	0.000590907	0.000501238	0.000618662	0.000590303	0.00100068	0.0071837	0.00287334	0.00570107	0.00606326	0.00116326
3713	0.000783967	0.000223462	0.000363725	0.000550472	0.00104658	0.000426693	0.000696882	0.000750729	0.000416392	0.00107899	0.000470261	0.000892444	0.000573936	0.000331308	0.000493747	0.000279377	0.000362437	0.000398725	0.0005827	0.000374717	0.000386772	0.000612553	0.000663033	0.000611005	0.000274577	0.00110653	0.000909552	0.000737511	0.000470877	0.000951305	0.000563551	0.000887168	0.00132613	0.00129436	0.00121889	0.000487712	0.000556674	0.000456277	0.000578092	0.00058612	0.000411774	0.000682541	0.000549425	0.000850584	0.00835804	0.00311711	0.00637213	0.0068458	0.00119505
3712	0.000874393	0.000315711	0.000357928	0.000527311	0.00124985	0.000557738	0.000643671	0.000662497	0.000281038	0.00104353	0.000387597	0.000853003	0.000486347	0.000263976	0.000332473	0.000113057	0.000275882	0.000258887	0.000411588	0.000203112	0.000332668	0.000548748	0.000586105	0.000644376	0.000263922	0.00128564	0.000983496	0.000936621	0.000604178	0.00111928	0.000698969	0.00091664	0.00138339	0.00133077	0.00133423	0.00060276	0.000468923	0.000323072	0.000534755	0.000533462	0.000280324	0.000720282	0.000484342	0.000640462	0.00974143	0.00340006	0.00715663	0.00782289	0.0012327
3711	0.000972916	0.000392935	0.000372761	0.000414977	0.00135437	0.000680603	0.000627017	0.000490599	0.000215289	0.000994929	0.000375398	0.000766377	0.000442171	0.000221464	0.000221462	0	0.000196958	0.000161274	0.000272702	6.9e-05	0.000299746	0.000459818	0.000478531	0.000645557	0.00024484	0.00135359	0.00103821	0.00107969	0.000609255	0.00120218	0.000772697	0.000905917	0.00137334	0.00131943	0.00136988	0.000649532	0.000412524	0.000248046	0.000507736	0.000506743	0.000163081	0.000753582	0.000428301	0.000497465	0.0112274	0.00379664	0.00814015	0.00899841	0.0013136
3710	0.00106076	0.000456371	0.000424877	0.000266619	0.00128881	0.000769183	0.000642778	0.00032509	0.000254884	0.000976818	0.000439164	0.000747234	0.000472969	0.00021634	0.000224021	1.36e-05	0.00018082	0.000158874	0.000257894	8.16e-05	0.000294877	0.000398575	0.000395362	0.000601123	0.000250147	0.00136328	0.00103327	0.00109106	0.000455801	0.00115982	0.000767186	0.000906109	0.00133261	0.00131886	0.00136824	0.000592286	0.000397097	0.000229073	0.000526115	0.000540234	0.000114439	0.000780795	0.000406101	0.000486583	0.0127689	0.00432048	0.00932315	0.0103052	0.0014077
3709	0.00116453	0.000568861	0.000471989	0.000164714	0.00107634	0.000819257	0.000637782	0.000236095	0.000355598	0.00099519	0.000485315	0.00085221	0.000525897	0.000231173	0.000307159	0.000121689	0.000231988	0.000208588	0.000349736	0.000227525	0.000282229	0.000371907	0.000354922	0.000518146	0.000284753	0.00137999	0.00095309	0.000972047	0.000262424	0.00102684	0.000708845	0.000941325	0.00128483	0.00136681	0.00136902	0.00048632	0.000387168	0.000226371	0.000551149	0.000595113	0.000142356	0.000774624	0.000407394	0.000560467	0.014438	0.00491491	0.0106308	0.0116643	0.00145989
3708	0.00127236	0.000736275	0.000475824	0.000144725	0.00082914	0.000833144	0.000579979	0.000219388	0.000455	0.000973704	0.000439369	0.00100322	0.000537271	0.00024613	0.000399225	0.00023415	0.000307606	0.000250868	0.000460659	0.000402574	0.00023669	0.000351381	0.000342716	0.000414135	0.000318076	0.0014164	0.000832657	0.000805924	0.000178688	0.000886845	0.00065104	0.000974225	0.00124158	0.00142809	0.00137103	0.000418864	0.000352964	0.000220228	0.000534164	0.000617718	0.000220698	0.000741036	0.000415046	0.000636555	0.0163281	0.00552272	0.0119885	0.0130489	0.00145106
3707	0.00134467	0.000892801	0.000443193	0.000180723	0.000653823	0.000823551	0.000489865	0.000233731	0.000527757	0.000838406	0.000318095	0.00107413	0.000496283	0.000257373	0.00045838	0.00029056	0.000361154	0.000280172	0.000524676	0.000515184	0.00017165	0.00032043	0.000337935	0.000315483	0.000318664	0.00144777	0.00072239	0.000683187	0.00026135	0.000804141	0.000632139	0.000963501	0.00120943	0.00144491	0.00135706	0.000429727	0.000306927	0.00022558	0.000473753	0.000595764	0.000323495	0.000742737	0.000435723	0.000682827	0.0184598	0.00614779	0.0133802	0.0145031	0.00140843
3706	0.00138077	0.000987353	0.000409519	0.000236973	0.000582253	0.000818895	0.00041247	0.00024731	0.000580768	0.000632811	0.000201646	0.00101905	0.000438944	0.000274053	0.000491535	0.000294999	0.000379401	0.000331014	0.000542495	0.000547941	0.000121316	0.000297285	0.000332788	0.00025931	0.000291387	0.00145333	0.000653864	0.000648834	0.000447855	0.000786479	0.000645491	0.000917468	0.00118939	0.0014126	0.00133086	0.000487182	0.000290294	0.000264819	0.000420225	0.000554451	0.000431639	0.000843022	0.000491387	0.000727891	0.0207924	0.00685008	0.0148781	0.0161149	0.00137014
3705	0.00141644	0.00102139	0.000398497	0.000300519	0.000555536	0.000846721	0.000368691	0.000250305	0.000625683	0.000499584	0.000155118	0.000902539	0.000395197	0.000297474	0.000517023	0.000277119	0.000377345	0.000410117	0.000546394	0.000535384	0.00010091	0.000309068	0.000325778	0.000269776	0.000272224	0.00142925	0.000606424	0.000665929	0.000617863	0.000776769	0.000635181	0.000891109	0.00115695	0.00137666	0.00131012	0.000512935	0.000322862	0.000335899	0.00042412	0.000513029	0.000517367	0.00103481	0.00058051	0.000802046	0.023303	0.00769753	0.0166138	0.0179796	0.0013573
3704	0.00146085	0.00101564	0.000403149	0.000366874	0.000475621	0.000910728	0.000334892	0.000245372	0.000666137	0.000546137	0.000182276	0.000822809	0.00035859	0.000308394	0.000526449	0.000249775	0.000367818	0.000460023	0.000546748	0.000509284	9.24e-05	0.000347707	0.000306704	0.000332168	0.000287782	0.00137795	0.000522042	0.000649866	0.000677285	0.000692441	0.00053464	0.000935761	0.00106923	0.0013687	0.00129262	0.000439804	0.00037336	0.000411851	0.000483178	0.000461498	0.000545668	0.00123182	0.000663044	0.000889794	0.026044	0.00872436	0.0186925	0.020164	0.00137227
3703	0.00146947	0.000977996	0.000401938	0.000413189	0.000301014	0.000981326	0.000272685	0.000231132	0.000696711	0.000734703	0.000244065	0.000815834	0.000312867	0.000285392	0.00049327	0.000216112	0.000345658	0.000410233	0.00052712	0.000479183	7.47e-05	0.000369126	0.000257301	0.000395626	0.000327871	0.00130103	0.00037008	0.000541951	0.000610022	0.000505038	0.000332235	0.00104689	0.000918042	0.00136348	0.00124591	0.000270291	0.000385902	0.000469305	0.00053992	0.00038087	0.000505281	0.00134024	0.000694227	0.000952123	0.0291097	0.00991278	0.0211337	0.0226625	0.00141274
3702	0.00138838	0.000909587	0.000386855	0.000392915	0.000115632	0.00101113	0.000179606	0.000195692	0.000701686	0.000894258	0.000304687	0.000818451	0.000271537	0.00023789	0.000418691	0.000199386	0.000301835	0.000266876	0.000485295	0.00045042	5.66e-05	0.000340355	0.000175944	0.000416992	0.000357122	0.00121482	0.000207393	0.000380324	0.000472514	0.000294332	0.000114826	0.00115923	0.000782692	0.00132219	0.00115589	9.48e-05	0.000336698	0.000506379	0.000539689	0.000278045	0.000430718	0.00134714	0.000675465	0.00098502	0.0325139	0.0111955	0.0238589	0.0253713	0.00147354
3701	0.00122967	0.000829545	0.00036557	0.000276121	3.84e-05	0.000968016	9.68e-05	0.000137172	0.000663087	0.000882963	0.000348102	0.000745724	0.000267706	0.000205162	0.000348732	0.000233804	0.000245476	0.000130028	0.000453981	0.000440715	6.39e-05	0.000278896	9.19e-05	0.000387061	0.000350198	0.00114934	0.000124196	0.000244749	0.000348986	0.000162265	0	0.00121095	0.000750228	0.00125144	0.00105979	1.01e-05	0.000259474	0.000530101	0.000489024	0.000187517	0.000376064	0.00133509	0.000659925	0.0010337	0.0361012	0.0124859	0.0267263	0.0281266	0.00154137
3700	0.00110241	0.000783023	0.000345002	0.000111444	8.22e-05	0.000879379	6.74e-05	8.5e-05	0.000585338	0.00075762	0.000362331	0.000619834	0.000302947	0.000209892	0.000326242	0.000317678	0.000195851	9.5e-05	0.000455802	0.000458312	0.000101368	0.000226007	4.03e-05	0.000324924	0.000313202	0.00111191	0.000141277	0.000167909	0.000301449	0.000124809	1.06e-05	0.0011962	0.000804903	0.00118777	0.0010029	2.63e-05	0.000206239	0.000534556	0.000438217	0.000132923	0.000358769	0.00139492	0.000687727	0.00112976	0.0396244	0.013728	0.0296042	0.0308033	0.00160106
3699	0.0011024	0.00079553	0.00032392	8.26e-06	0.00017552	0.00081639	9.75e-05	7.95e-05	0.000510391	0.000695553	0.000326073	0.000549725	0.000329141	0.000230818	0.000337768	0.000396047	0.000159185	0.000154992	0.000459861	0.000475394	0.000144887	0.000194099	3.31e-05	0.00026356	0.00027243	0.00108137	0.000211488	0.000147826	0.000327659	0.000142952	7.18e-05	0.00114281	0.00087598	0.00115248	0.000994713	8.86e-05	0.000192222	0.000504112	0.000414601	0.000104344	0.000341947	0.00153164	0.000732281	0.0012386	0.0429062	0.0149119	0.0324171	0.0333571	0.00164963
3698	0.0011795	0.000824833	0.000293901	3.35e-05	0.000251021	0.000811578	0.000158925	0.000144333	0.00049517	0.000754878	0.000224124	0.000575426	0.000297909	0.000233006	0.000327393	0.000406255	0.000131237	0.000219765	0.000414479	0.000442944	0.000174615	0.000162711	6.36e-05	0.000224249	0.000247667	0.0010336	0.00027792	0.000175811	0.000367421	0.000183051	0.000114834	0.00107902	0.00092707	0.0011325	0.00100485	0.000141922	0.000194062	0.000442112	0.000398125	8.42e-05	0.000283194	0.00167336	0.00073829	0.00129674	0.0458812	0.0160337	0.0351142	0.0357586	0.00169659
3697	0.00119972	0.000810938	0.000255802	0.000159808	0.000279295	0.000825469	0.000232821	0.00027388	0.000563796	0.000829817	9.51e-05	0.000633587	0.000225026	0.000213405	0.000267101	0.000339748	0.000120476	0.000222675	0.000322427	0.000339631	0.00020451	0.0001203	0.000126979	0.000209674	0.000233778	0.000954625	0.000304842	0.000230626	0.000368967	0.000226653	0.000127851	0.0010267	0.000966783	0.00109419	0.00098209	0.000155057	0.000194689	0.000386717	0.000363247	7.85e-05	0.000188883	0.00175552	0.00069365	0.00128869	0.0485061	0.0170498	0.0376143	0.0379183	0.0017499
3696	0.00112417	0.00076564	0.000225774	0.000317937	0.000298641	0.000812466	0.000334353	0.000430874	0.000684502	0.000827052	2.57e-05	0.00067714	0.00018971	0.00020479	0.000198584	0.000250808	0.000152802	0.000193546	0.000264765	0.000203741	0.000267462	9.16e-05	0.000221897	0.000242443	0.000229564	0.000868872	0.000310604	0.000310655	0.000339205	0.000285456	0.000146801	0.00100584	0.00104522	0.0010384	0.000922636	0.000137156	0.000209242	0.000381442	0.000326127	0.000112717	0.000109151	0.00177183	0.000643049	0.00126753	0.0507011	0.0178818	0.0398077	0.0397052	0.00180793
3695	0.00103931	0.000762896	0.000210165	0.000462569	0.000376119	0.000770502	0.000476366	0.000565017	0.000792156	0.000774218	5.22e-05	0.000732789	0.000248581	0.000231908	0.000182687	0.000195203	0.000236077	0.000207911	0.000323454	9.79e-05	0.000368685	0.000102829	0.000336374	0.000362661	0.000256446	0.000840485	0.00034165	0.000433387	0.000321117	0.000377012	0.000200331	0.00103782	0.00120052	0.00101004	0.000892544	0.000122572	0.000252789	0.000418534	0.000323717	0.000194582	8.71e-05	0.00175595	0.00063018	0.00129145	0.0523768	0.0184631	0.0416011	0.0410232	0.00185682
3694	0.00101026	0.000838053	0.000201696	0.000569965	0.000519758	0.000705248	0.000637708	0.000640588	0.000830722	0.000734267	0.000117831	0.000812938	0.000365622	0.000275442	0.000221638	0.000172682	0.000332171	0.000285555	0.000486207	4.74e-05	0.000464454	0.000141389	0.000441212	0.000561474	0.000323775	0.000907278	0.000410449	0.000576334	0.00033314	0.000484107	0.000268061	0.00112011	0.00139466	0.00102907	0.000940151	0.000134356	0.000300443	0.000428293	0.000355084	0.000294471	0.000121567	0.0017342	0.000645236	0.00135456	0.0534836	0.0187677	0.0429447	0.0418457	0.00188009
3693	0.000988825	0.000930223	0.000199039	0.000603307	0.000665357	0.000592571	0.000772855	0.000649121	0.000782397	0.000699058	0.000154107	0.000844964	0.000448168	0.00029073	0.000261842	0.00014678	0.000391584	0.000370853	0.000655771	3.49e-05	0.000497462	0.000174043	0.000506476	0.000757133	0.000403532	0.00103127	0.000500329	0.000681967	0.000350678	0.000570806	0.000306713	0.00120172	0.00153601	0.00105794	0.00102968	0.00017428	0.000311656	0.000347432	0.000379622	0.000375188	0.000180648	0.00170223	0.000649428	0.00139748	0.0540267	0.0188057	0.0438314	0.0421965	0.00186984
3692	0.000914658	0.000951414	0.000201102	0.000537766	0.000754244	0.000432267	0.000835756	0.000599567	0.00068528	0.000642242	0.000167262	0.00075437	0.000441382	0.000258245	0.000264602	0.000103768	0.0004083	0.000407103	0.000743362	4.48e-05	0.000454886	0.000196462	0.000516809	0.000857647	0.000465279	0.00113568	0.00061476	0.000724779	0.000347609	0.000641476	0.000306528	0.00120931	0.00157757	0.00106408	0.00109455	0.000242568	0.000280509	0.00019379	0.000368028	0.000429734	0.000239335	0.00163786	0.000631038	0.00137257	0.054036	0.0186157	0.0442899	0.0421296	0.00183782
3691	0.000827399	0.000887482	0.000184837	0.000412269	0.000788944	0.000315643	0.000794433	0.000505217	0.00062414	0.000603036	0.000218253	0.000576301	0.000371009	0.000203649	0.000248914	7.29e-05	0.000415377	0.000396337	0.000731043	8.17e-05	0.000385449	0.000234745	0.000468164	0.00083575	0.000506346	0.00118371	0.000767908	0.000749477	0.000327793	0.000744579	0.000305781	0.00110987	0.00156975	0.00107563	0.00112011	0.000339129	0.000234574	5.93e-05	0.00033178	0.000475483	0.000287766	0.00152972	0.000608622	0.00128104	0.0535161	0.0182515	0.0443755	0.0417167	0.00180861
3690	0.000810729	0.00080258	0.000140614	0.000301835	0.000787206	0.00035174	0.000657457	0.000384186	0.000665148	0.000631085	0.000342381	0.000431249	0.000291773	0.000164027	0.000248338	8.36e-05	0.0004246	0.00037316	0.000649461	0.000140931	0.000342234	0.000299936	0.000363668	0.000729941	0.000526103	0.00120279	0.000904242	0.000791983	0.000301172	0.00088719	0.000335613	0.000938439	0.00159001	0.00113536	0.00113449	0.000432374	0.000183139	1.65e-05	0.000293521	0.000512908	0.000306406	0.00139729	0.000581032	0.00114932	0.0524359	0.0177464	0.0441497	0.0410168	0.00179755
3689	0.000859333	0.000763476	0.000119926	0.00023729	0.000742257	0.000512993	0.000500071	0.000277253	0.000795299	0.000679369	0.000507205	0.00038492	0.00022375	0.000142245	0.000258493	0.000124863	0.000404399	0.000346057	0.000536673	0.000195098	0.000314834	0.000369281	0.000230946	0.000599262	0.000511533	0.00125078	0.000925992	0.000821605	0.000248226	0.00098767	0.000396193	0.00077573	0.00165445	0.0012489	0.00116668	0.000479168	0.000107774	4.47e-05	0.000258152	0.000519992	0.000258142	0.00127753	0.000519493	0.0010007	0.0508478	0.0170849	0.0436496	0.0400542	0.00179639
3688	0.000907292	0.00080196	0.000168727	0.00020545	0.000614176	0.000646228	0.000404097	0.000243374	0.000937989	0.000669714	0.00063694	0.000399332	0.000171277	0.000117402	0.000266629	0.000174624	0.000335342	0.000301844	0.000437692	0.000233081	0.000267125	0.000421152	0.000126691	0.000472563	0.000464892	0.00133239	0.000788891	0.000753952	0.000162173	0.000921821	0.000444779	0.000700528	0.001663	0.00137392	0.00120965	0.000449952	2.76e-05	8.49e-05	0.000228404	0.000498766	0.000140096	0.00119736	0.000428538	0.000874136	0.0489653	0.0162521	0.0428942	0.0388513	0.00177615
3687	0.000997458	0.000946081	0.000264089	0.000236995	0.000430717	0.000702386	0.000379337	0.000299566	0.00103381	0.000673519	0.000687387	0.00046705	0.000163036	9.37e-05	0.000290288	0.000240742	0.000254451	0.000246457	0.00039689	0.000278051	0.000211492	0.000460025	9.79e-05	0.000366259	0.000416592	0.0013825	0.000577166	0.000588487	0.000100711	0.000697049	0.000432109	0.000731299	0.00154356	0.00145637	0.00123322	0.000363601	1.64e-05	0.00013245	0.000217595	0.000492576	2.42e-05	0.00116415	0.000365564	0.000820731	0.0470193	0.0153106	0.0419105	0.0374844	0.00171006
3686	0.00119921	0.00117443	0.000349085	0.000374345	0.000326936	0.000784582	0.000380291	0.000395637	0.00109754	0.000809485	0.000658672	0.00062154	0.000219084	0.000106478	0.000347203	0.000336105	0.000222289	0.000203887	0.000425646	0.000347914	0.000187753	0.000494329	0.000146015	0.000314904	0.00039532	0.00136127	0.000453631	0.000461126	0.00011596	0.000490749	0.000376582	0.000820662	0.00139942	0.00149426	0.00124023	0.000305504	0.000118472	0.000223945	0.000236113	0.000536462	0	0.00117448	0.000384425	0.000855312	0.0451109	0.0143698	0.0407293	0.0360618	0.00159802
3685	0.00142095	0.00137251	0.000380608	0.000556867	0.000390174	0.000937776	0.00037582	0.000478741	0.00118533	0.00102101	0.000558426	0.000798748	0.000316111	0.000182477	0.00042744	0.000443312	0.000259617	0.000194403	0.000494285	0.000427099	0.000211121	0.000517865	0.000228591	0.000326653	0.000387337	0.00128465	0.000500286	0.000470157	0.000192512	0.000445477	0.000346694	0.000912916	0.00137354	0.00151018	0.00124282	0.000350759	0.000287474	0.000368513	0.000282424	0.000614951	9e-05	0.00121814	0.000483265	0.000943783	0.0432359	0.0134991	0.0393756	0.0346397	0.00147223
3684	0.00151878	0.00143999	0.000359655	0.000663163	0.000596416	0.00107755	0.000382323	0.000543637	0.00131829	0.00115859	0.000414066	0.000890606	0.000410441	0.000307946	0.000508985	0.000528235	0.000328829	0.000224664	0.000563182	0.000487848	0.000263882	0.000520254	0.000293034	0.00037936	0.000344731	0.00119434	0.000674803	0.000608311	0.000294432	0.000564111	0.000391258	0.000984116	0.00151289	0.00150327	0.00123828	0.000501583	0.000433158	0.000526807	0.000348909	0.000675257	0.000241284	0.00127556	0.000607647	0.00103429	0.0413705	0.0127182	0.0378975	0.0332159	0.00137636
3683	0.00149241	0.00139603	0.000333864	0.000653511	0.000847721	0.00113095	0.000430986	0.000616318	0.00144871	0.00119315	0.000292101	0.000909137	0.000477735	0.000436512	0.000580349	0.000572917	0.000377285	0.000290215	0.000617999	0.000528422	0.00031934	0.000512895	0.000319113	0.000450997	0.000249414	0.00112808	0.000868841	0.000799247	0.000395302	0.000748313	0.000489978	0.00104269	0.00174638	0.0014607	0.00122774	0.000683038	0.000507708	0.000647872	0.000426644	0.000678479	0.000382958	0.0013202	0.00070238	0.00109247	0.0395172	0.0120365	0.0363798	0.0318126	0.00134492
3682	0.00142664	0.00132851	0.000340994	0.000596608	0.00104252	0.00110834	0.00050216	0.00071122	0.00150472	0.00120375	0.000230807	0.000951963	0.000518837	0.000525102	0.00063655	0.000583895	0.000384284	0.000369147	0.000666223	0.000565529	0.000365169	0.000517239	0.000335671	0.000530691	0.000150321	0.00109672	0.000997505	0.000973168	0.000457304	0.000897044	0.000573324	0.00110489	0.00195496	0.00139319	0.00122496	0.000803238	0.000526635	0.000707639	0.000495526	0.000632913	0.000479235	0.00132751	0.000751253	0.00110934	0.0377207	0.011464	0.0349021	0.0305029	0.00138664
3681	0.00130848	0.00126664	0.000373749	0.00056675	0.00113069	0.00103035	0.000534453	0.000801617	0.00146208	0.00120709	0.000197203	0.00103439	0.00053331	0.000564745	0.000660281	0.000568233	0.000359939	0.000419472	0.000698367	0.000587428	0.000403459	0.000526885	0.000394079	0.000590324	0.000100748	0.00106631	0.00104729	0.0010994	0.000435941	0.000973551	0.000590003	0.00115579	0.00205935	0.00131601	0.00121828	0.000824378	0.000503707	0.000706588	0.00051618	0.000574881	0.000531532	0.00128579	0.000757909	0.00108378	0.0360566	0.0109852	0.0335002	0.02935	0.00148657
3680	0.00102716	0.00115577	0.000425367	0.000557351	0.00114135	0.000874239	0.000518758	0.00083773	0.00136329	0.00110521	0.00017256	0.00104476	0.000521953	0.000579439	0.000643791	0.000533637	0.000328172	0.000419404	0.000688584	0.000564896	0.000440637	0.00051745	0.000519663	0.000584077	8.34e-05	0.000983131	0.00107694	0.00119256	0.000332204	0.00101049	0.000568062	0.00114364	0.00206689	0.00120576	0.00115281	0.000779892	0.000423732	0.000661243	0.000474913	0.00053605	0.000550377	0.00120966	0.000728002	0.00102995	0.0345994	0.0105546	0.0321605	0.0283648	0.00162083
3679	0.00060663	0.000990578	0.000514034	0.000527342	0.00117877	0.000640276	0.000526152	0.000799384	0.00126836	0.00086276	0.000202475	0.000914716	0.00050556	0.000592034	0.000616246	0.000502151	0.000317908	0.000408153	0.000639636	0.000517505	0.000483225	0.000492328	0.000681115	0.00052491	5.63e-05	0.000861568	0.00117222	0.00131598	0.000233608	0.00108344	0.000603746	0.0010402	0.00207319	0.00106651	0.0010325	0.000753671	0.000290195	0.000599138	0.000427486	0.000525593	0.000547286	0.00113213	0.000677113	0.000983291	0.033395	0.0101481	0.0308534	0.0275293	0.00176629
3678	0.000306197	0.000924192	0.000618119	0.000510695	0.00134181	0.00043772	0.000587786	0.000719763	0.00122234	0.00063672	0.000290503	0.000739085	0.000509122	0.000600563	0.000617053	0.000494027	0.000348666	0.000455606	0.000595531	0.000519917	0.000543202	0.000489421	0.000811686	0.000503667	3.81e-05	0.000811454	0.00136803	0.00153139	0.000252247	0.00124931	0.000778432	0.000911778	0.00218249	0.00099455	0.000975657	0.000823759	0.000158248	0.000551253	0.000457783	0.000534589	0.00054793	0.00107839	0.000635532	0.000971958	0.0324559	0.0098046	0.0295933	0.0268349	0.00189498
3677	0.000357289	0.00113633	0.000636131	0.000580474	0.00155324	0.000396757	0.000602231	0.000651349	0.0012568	0.000594525	0.000316884	0.000644107	0.000513324	0.000589802	0.000625115	0.000488301	0.000399618	0.0005604	0.000581344	0.000602767	0.000633999	0.000521048	0.000863651	0.00055356	7.55e-05	0.000895396	0.00155117	0.00174387	0.000407067	0.00145645	0.00103375	0.000875325	0.00235293	0.00104514	0.00103102	0.000956516	8.65e-05	0.000534901	0.000561336	0.00054271	0.000588723	0.00106822	0.000615923	0.000971028	0.0317495	0.0095803	0.0284756	0.0262593	0.00198416
3676	0.000614108	0.00154164	0.000572474	0.000689362	0.00165768	0.000484852	0.000526783	0.000598332	0.00135005	0.000662422	0.000259068	0.000601433	0.000473526	0.000569915	0.000587653	0.000443069	0.0004133	0.00063335	0.000566317	0.000684801	0.000751652	0.000551699	0.000856685	0.000576685	0.000142742	0.00101077	0.00159551	0.00179566	0.00055745	0.0016518	0.00121572	0.000931008	0.00250086	0.00110148	0.00103695	0.00103962	7.4e-05	0.000549568	0.00062885	0.000545255	0.000660364	0.00111568	0.000580708	0.000926156	0.0312207	0.00943088	0.0276293	0.0257284	0.00203635
3675	0.000641942	0.00175929	0.000603781	0.000647449	0.00164466	0.000487131	0.000485104	0.000534478	0.00141869	0.00058577	0.000297704	0.000457356	0.000403233	0.000570509	0.000520967	0.000378729	0.000382465	0.000623788	0.000555636	0.000695255	0.000840275	0.000564827	0.00085489	0.000485606	0.000181583	0.00105626	0.0015375	0.00169648	0.000548102	0.00181789	0.00129082	0.00095603	0.00265065	0.00105651	0.000897271	0.00102369	9.37e-05	0.000587327	0.000613808	0.000583969	0.000698905	0.00121429	0.00051381	0.000856767	0.0308487	0.00921902	0.0270968	0.0251622	0.0020491
3674	0.000452881	0.00166127	0.000810742	0.00043552	0.00159782	0.00036137	0.000547806	0.000496304	0.00140147	0.000452362	0.000542649	0.000297897	0.000373906	0.000590367	0.000482071	0.000374389	0.000364025	0.000571509	0.000615324	0.000678732	0.000833335	0.000575742	0.000883479	0.000341667	0.00022157	0.00107814	0.00149917	0.00159484	0.000463562	0.00189883	0.00135134	0.000924044	0.00282324	0.00100879	0.000790644	0.00095975	0.000134516	0.000634874	0.000587654	0.000691187	0.000671614	0.00131202	0.000453708	0.000843163	0.0306314	0.00891465	0.026792	0.0245978	0.00199805
3673	0.000510081	0.00155886	0.00108874	0.000310471	0.0015566	0.000376294	0.000655432	0.000516268	0.00132948	0.000660779	0.000904629	0.000415027	0.000432913	0.000607384	0.000490276	0.000476645	0.000392181	0.000538887	0.000762035	0.000712289	0.000738034	0.000591908	0.000914027	0.000272834	0.000323573	0.0011664	0.00151146	0.00157872	0.000480981	0.001854	0.0014354	0.000914512	0.00298091	0.00110774	0.000908421	0.000899392	0.00018815	0.000683863	0.000616476	0.000837102	0.000612661	0.00134761	0.000433279	0.000919399	0.0305198	0.00864093	0.0266165	0.0241895	0.00187189
3672	0.000876408	0.00162988	0.00125574	0.000374389	0.00148657	0.000655084	0.000702141	0.000572719	0.00131313	0.001149	0.00116472	0.000762959	0.000552238	0.000612055	0.000520752	0.00064785	0.000451649	0.000553058	0.00092418	0.000809624	0.000621726	0.000604636	0.000913691	0.000323854	0.00046671	0.00135353	0.00147734	0.00158248	0.000598126	0.00166848	0.00149925	0.000976614	0.00307561	0.00136754	0.00123423	0.00084394	0.000236895	0.000733693	0.000693749	0.000957961	0.00057446	0.00132307	0.000459795	0.00103456	0.0304524	0.0085065	0.0265333	0.0240307	0.00168842
3671	0.00123464	0.00178673	0.00119008	0.000476008	0.00130378	0.00100446	0.000639185	0.000651594	0.00145658	0.00146856	0.00116291	0.00102231	0.000647036	0.000609489	0.000535802	0.000796366	0.000507506	0.000587422	0.000993082	0.000910275	0.000545326	0.000594687	0.000880391	0.000416395	0.000564224	0.00155923	0.00129191	0.00144697	0.000714969	0.00133514	0.00146887	0.00108663	0.00302703	0.0016203	0.00154723	0.000767064	0.000259058	0.000783117	0.000758628	0.000998935	0.00057965	0.0012998	0.000521601	0.00109269	0.0303997	0.00852269	0.0265231	0.0240578	0.00150193
3670	0.00138146	0.00192994	0.000975857	0.000497744	0.00106341	0.00119206	0.000573114	0.000727834	0.00175359	0.00139782	0.0010097	0.00102352	0.000658734	0.000610823	0.000540167	0.000867374	0.00054458	0.000609264	0.000919318	0.00095546	0.000521573	0.000567368	0.000848286	0.000459897	0.00056096	0.00164848	0.0010376	0.00116521	0.000758057	0.000984308	0.00135039	0.00114882	0.00286262	0.00165833	0.00162078	0.000701373	0.000263147	0.000836684	0.000773006	0.000958465	0.00059704	0.0013394	0.000604365	0.00105211	0.0303502	0.00861812	0.0265686	0.0241334	0.0013894
3669	0.00136083	0.00201428	0.000786355	0.000434543	0.000936459	0.00114062	0.000614148	0.000770519	0.00207898	0.00109505	0.000906994	0.000848178	0.000610279	0.000610969	0.000572692	0.00088994	0.000582563	0.00062674	0.00078266	0.000970956	0.000512583	0.000561518	0.000853645	0.000455846	0.000508138	0.00160721	0.00088368	0.000912706	0.000722583	0.000772031	0.00126939	0.00110917	0.00271276	0.00150437	0.00150222	0.000729885	0.000296778	0.000898793	0.000774266	0.000894275	0.000583676	0.00145122	0.000714587	0.000978946	0.0302842	0.00870317	0.0266231	0.0241562	0.00137774
3668	0.00141843	0.00211393	0.000676184	0.0003851	0.00096506	0.000996724	0.000707391	0.000784114	0.00230347	0.000940434	0.000871068	0.000734365	0.000568971	0.00058949	0.000632253	0.000915839	0.000627736	0.000656563	0.000701619	0.00101751	0.000489018	0.000595204	0.000897058	0.000448166	0.000484516	0.0015302	0.000847325	0.000803614	0.000686223	0.000690666	0.00130546	0.0010506	0.00261804	0.00136947	0.00140932	0.000868285	0.000385061	0.000963346	0.000803644	0.000857724	0.000552168	0.00158766	0.000845922	0.000961979	0.0301524	0.00875278	0.0266093	0.0241227	0.00141912
3667	0.00165672	0.00230451	0.000617839	0.000428322	0.00105101	0.000959662	0.000750038	0.000769086	0.00239893	0.0011033	0.000817002	0.000798583	0.000586516	0.000541433	0.000677085	0.000958143	0.000653496	0.000696431	0.00071261	0.00110727	0.000469533	0.000652626	0.000949483	0.000442773	0.000478218	0.00147286	0.000822386	0.000790313	0.000700297	0.000655843	0.00140072	0.00106055	0.00253388	0.00136066	0.0014183	0.00103587	0.000505291	0.0010261	0.000851924	0.000854375	0.000552678	0.0016971	0.000956459	0.001022	0.0298864	0.00878668	0.0264908	0.0240915	0.00145538
3666	0.00187564	0.00249285	0.000597881	0.000482516	0.001106	0.00105399	0.000721774	0.000725743	0.00243114	0.00136791	0.00071599	0.000930255	0.000662401	0.000481123	0.000671399	0.000993254	0.00063939	0.000730867	0.000770762	0.00120452	0.000479388	0.000714587	0.000976348	0.00042565	0.000437535	0.00144205	0.000744022	0.000771261	0.000731917	0.000625522	0.00146026	0.00113363	0.00244638	0.00143201	0.00147013	0.00113999	0.000618791	0.00108383	0.00088995	0.000863916	0.000607238	0.00174926	0.00100287	0.00111102	0.0294607	0.00881245	0.0262718	0.0240932	0.00146565
3665	0.00190165	0.00257293	0.000620949	0.000455365	0.00109537	0.00119544	0.000673516	0.000692461	0.00248931	0.00151272	0.000611039	0.00102862	0.000742146	0.00041939	0.000604639	0.00099659	0.000591536	0.00073345	0.000806102	0.00126159	0.000501265	0.000768679	0.000950793	0.000401037	0.000358558	0.00143098	0.000632533	0.000684415	0.000733858	0.000587844	0.00143451	0.00122608	0.00237319	0.00149458	0.0015025	0.00113785	0.000696062	0.00112425	0.000896806	0.000866241	0.000684431	0.001724	0.000971556	0.00116121	0.0289254	0.00882449	0.0259762	0.024114	0.0014548
3664	0.00178633	0.00257053	0.00067163	0.000379584	0.00104045	0.00131712	0.000659626	0.000718451	0.00262526	0.00153887	0.000549979	0.00112283	0.00075534	0.000353736	0.000493558	0.000971683	0.000530975	0.000677614	0.000771961	0.00125245	0.00048236	0.000806486	0.000863751	0.000408483	0.000288761	0.00143037	0.000550869	0.000556951	0.000694135	0.00054837	0.00133869	0.00130376	0.00235011	0.00150449	0.00150131	0.0010655	0.000725769	0.00113031	0.000867083	0.000853503	0.000728075	0.0016162	0.000882224	0.00113414	0.0283847	0.00881776	0.025666	0.0241351	0.00142876
3663	0.00168636	0.00257349	0.000701299	0.000336209	0.000993664	0.00137829	0.000686689	0.000811887	0.00282202	0.00155201	0.000526242	0.00126541	0.000671076	0.000281883	0.000377188	0.000944321	0.000473432	0.000560216	0.000670085	0.00118977	0.000390994	0.000824107	0.000736718	0.000489499	0.00027099	0.00143303	0.000535386	0.000476624	0.000628582	0.00052048	0.00123116	0.00135993	0.00240833	0.00148342	0.00148548	0.00101034	0.00071241	0.00109413	0.000812224	0.00083069	0.000709486	0.00144924	0.000772288	0.00104286	0.0279444	0.0087984	0.0254189	0.0241553	0.00138948
3662	0.00167601	0.0026187	0.0006668	0.000352659	0.000990911	0.00134209	0.000726183	0.000927736	0.00300917	0.00159702	0.000493791	0.00141716	0.000523522	0.000214554	0.000296239	0.000931579	0.000419145	0.000413586	0.000539902	0.00111236	0.000260077	0.000822281	0.000617151	0.000630954	0.000295123	0.00142458	0.000560984	0.000502719	0.00056179	0.000514801	0.00115975	0.00141256	0.00254365	0.00146543	0.0014635	0.0010336	0.000665742	0.00102284	0.000752244	0.000804612	0.000650761	0.00127614	0.000675625	0.000936642	0.0276536	0.00879235	0.0252939	0.0241856	0.00134613
3661	0.00170827	0.00267095	0.000583766	0.000395944	0.00105137	0.00119683	0.000775546	0.00101347	0.0031253	0.00163911	0.000442403	0.00148277	0.000383685	0.000169615	0.000265298	0.000920652	0.000360059	0.000291998	0.000425791	0.00105114	0.000165589	0.00080681	0.000550007	0.000769584	0.000313931	0.00139559	0.000593763	0.000630511	0.000516036	0.000553446	0.00113882	0.00148189	0.00273634	0.00146106	0.00143751	0.00113306	0.000588073	0.000930788	0.000701597	0.000770073	0.000592537	0.00115074	0.000603179	0.00085847	0.0274961	0.00883418	0.025326	0.0242447	0.00132263
3660	0.00172263	0.00269748	0.000510938	0.000436736	0.00118904	0.000986817	0.00086995	0.00106284	0.00317068	0.00165688	0.000414634	0.00142981	0.000313754	0.000158477	0.000270257	0.000889359	0.000300685	0.000245026	0.000358932	0.00101351	0.00016533	0.000791888	0.000547759	0.000854383	0.000300106	0.00136464	0.000634715	0.000810313	0.000508712	0.000657363	0.00115965	0.00156949	0.00296654	0.00146373	0.00142672	0.00126386	0.000484121	0.000838703	0.000669354	0.000712933	0.000556462	0.00110494	0.000551706	0.000824119	0.0274317	0.0089435	0.0255328	0.0243595	0.00133729
3659	0.00174085	0.00273684	0.000482112	0.000495397	0.00140117	0.000807823	0.00101978	0.00111974	0.00320759	0.0016998	0.000437541	0.00133786	0.000334198	0.000177888	0.000284517	0.000834045	0.000261474	0.000285461	0.000350197	0.000988001	0.000252649	0.000789125	0.000587615	0.000900332	0.000276034	0.00138027	0.000694385	0.000980405	0.000553512	0.000813317	0.00120182	0.00165816	0.00320791	0.00147678	0.00146718	0.00139027	0.000372266	0.000768079	0.00066079	0.000621738	0.000542365	0.00114498	0.000517855	0.000817608	0.0274443	0.00911689	0.0259295	0.0245589	0.00137644
3658	0.00181066	0.00286194	0.000474442	0.000613773	0.00165211	0.000754944	0.00115446	0.00122799	0.00331422	0.00181857	0.000473292	0.00130695	0.000425549	0.00021928	0.000294998	0.000777659	0.000263487	0.000385237	0.000392772	0.000967242	0.000369796	0.00079475	0.000643442	0.000969181	0.00028143	0.00147782	0.000769925	0.00109794	0.000643247	0.000972375	0.00124848	0.00172429	0.00342782	0.00150438	0.00156679	0.00151782	0.000284539	0.000734564	0.000680604	0.000505178	0.00054559	0.00125464	0.000505524	0.000807294	0.0275598	0.00933831	0.0265309	0.0248495	0.00140306
3657	0.00187936	0.00306358	0.00046352	0.000787146	0.00187584	0.000840017	0.00118722	0.00138003	0.00351987	0.00195617	0.000476158	0.00133445	0.00054976	0.000287755	0.000319075	0.000755099	0.000312197	0.000507507	0.000472476	0.000967539	0.000465008	0.000793023	0.000720411	0.0010955	0.000323248	0.00162266	0.000860556	0.00116135	0.000737273	0.00109301	0.00130082	0.00174637	0.00361176	0.0015176	0.00166817	0.0016738	0.000249609	0.000741388	0.000734291	0.000407217	0.000567619	0.00140192	0.000524154	0.000778801	0.027806	0.00958848	0.0273135	0.0251839	0.00140589
3656	0.00179418	0.00321036	0.000484683	0.000950334	0.00203209	0.0009641	0.0011403	0.00152386	0.0037703	0.00197655	0.00048175	0.00131942	0.000686035	0.000405239	0.000407545	0.000800559	0.000408352	0.000658948	0.000596171	0.00103568	0.000543462	0.000790019	0.00084809	0.0012451	0.000362044	0.00173043	0.000996461	0.00123121	0.000787549	0.00118805	0.00139448	0.00172031	0.00379601	0.00147311	0.00170132	0.00186961	0.000284929	0.000789872	0.00084303	0.000402757	0.000612566	0.00155219	0.000589553	0.000771382	0.0281528	0.00983675	0.0281689	0.0254738	0.00142585
3655	0.00151162	0.00319632	0.000579305	0.00105596	0.00214605	0.00102042	0.00111823	0.00162798	0.00397455	0.00186072	0.000558643	0.0012299	0.000837041	0.000581466	0.000591095	0.000929854	0.000558481	0.000873896	0.00079038	0.00121242	0.000656191	0.000818824	0.00103399	0.00136393	0.000368885	0.0017589	0.00120747	0.0013916	0.000808543	0.00130781	0.00155776	0.00167426	0.00403109	0.0013719	0.00167385	0.00207664	0.000392989	0.000883204	0.00102669	0.000543152	0.000690418	0.00168534	0.000709462	0.000849526	0.0284973	0.0100541	0.0289353	0.0256616	0.00151651
3654	0.00119552	0.00308229	0.000742403	0.00114195	0.00228685	0.00102877	0.00118276	0.00169748	0.00409474	0.00178236	0.000727116	0.00118263	0.000998023	0.000788324	0.00082825	0.00111956	0.000756551	0.00114136	0.00104444	0.0014721	0.000836041	0.00090265	0.00124483	0.00144169	0.000357939	0.00174758	0.00148007	0.00168322	0.000858519	0.00149733	0.00176957	0.00164538	0.00434438	0.00126529	0.00165196	0.00225509	0.000550787	0.00101545	0.00126159	0.000802725	0.000806579	0.00179808	0.000859112	0.00102294	0.0287295	0.0102269	0.0294973	0.0257703	0.00169229
3653	0.000964175	0.00297179	0.000932835	0.00122898	0.00250789	0.00104588	0.00130075	0.00174267	0.00415852	0.00183226	0.00093123	0.00123283	0.00113729	0.000965524	0.00102413	0.00130814	0.000967234	0.00138415	0.00128319	0.00172252	0.00104872	0.00102819	0.00143176	0.00150622	0.00036564	0.00177823	0.00176131	0.00207648	0.00094745	0.00175684	0.00199407	0.00165626	0.00474399	0.00123205	0.00169516	0.00240056	0.000709914	0.00116289	0.00148084	0.00109252	0.000940967	0.00189042	0.000988778	0.00121827	0.0288165	0.0103396	0.0298307	0.025839	0.00191555
3652	0.000809832	0.00291051	0.00110588	0.00126481	0.00277989	0.00106857	0.00139543	0.0017769	0.00421689	0.00191341	0.00107805	0.00129743	0.00121506	0.00105095	0.00108719	0.00142509	0.0011339	0.00150885	0.00140972	0.00186431	0.0012057	0.00115102	0.00155685	0.00157032	0.000419042	0.00189859	0.00198118	0.00246653	0.00104001	0.00200922	0.00220769	0.00172506	0.00518515	0.00133308	0.00181364	0.00253446	0.000814874	0.00129235	0.00161323	0.00131506	0.00105211	0.00195566	0.00105252	0.0013284	0.0288048	0.0103732	0.0299658	0.0258496	0.00212404
3651	0.000767471	0.00294305	0.00125718	0.00123715	0.00301961	0.00111668	0.00145719	0.00181489	0.00433157	0.00194372	0.00114925	0.0013265	0.00122867	0.00102722	0.000992529	0.00144087	0.00120992	0.00148129	0.00138131	0.00185955	0.00124284	0.00122862	0.00160448	0.00162185	0.000532898	0.00208054	0.00212241	0.00273749	0.00111459	0.00216555	0.00239804	0.00184994	0.00557659	0.00156453	0.00196866	0.0026746	0.000839361	0.00138911	0.00162888	0.00141646	0.00110211	0.00198807	0.00103119	0.00130038	0.0287496	0.010325	0.0299491	0.0257577	0.0022819
3650	0.000897513	0.00309634	0.00144017	0.00121785	0.00318114	0.00126476	0.00158398	0.00184955	0.00454668	0.00194603	0.00124131	0.00137352	0.0012348	0.000951681	0.000824784	0.00140586	0.00119611	0.00137608	0.00126304	0.00176925	0.00119698	0.00125929	0.00158335	0.00166008	0.000708276	0.00226021	0.00224014	0.00285364	0.00117086	0.00221972	0.00255938	0.00197089	0.00585122	0.00185216	0.00211673	0.00281045	0.000819192	0.00147204	0.00157446	0.00141925	0.00108084	0.00200441	0.000951694	0.00120171	0.0286314	0.01021	0.0298151	0.0255614	0.00239019
3649	0.0011302	0.00330792	0.00167718	0.00125449	0.00325407	0.0015211	0.00181513	0.00185721	0.00483402	0.00195232	0.00139782	0.00147726	0.00127427	0.000899519	0.000696708	0.00139887	0.0011427	0.00130562	0.00118109	0.00170277	0.00114598	0.00127281	0.00151858	0.00169899	0.000912428	0.00241929	0.00233439	0.00283968	0.00121995	0.00219133	0.0026836	0.00201707	0.00598579	0.00211277	0.00225675	0.00289866	0.000815493	0.00154645	0.00153191	0.00138959	0.00101719	0.00204521	0.000883272	0.00115469	0.0283664	0.0100509	0.0295542	0.0253183	0.00244347
3648	0.00135611	0.00351202	0.00189001	0.0013154	0.00323704	0.0017929	0.00202286	0.00183555	0.0050997	0.00198815	0.00152043	0.00160223	0.00130261	0.0008791	0.000632223	0.00143696	0.00109756	0.00129262	0.00119411	0.00170662	0.00110192	0.00128291	0.00143992	0.0017283	0.00107927	0.00256091	0.00233516	0.00274032	0.00128364	0.00207798	0.00276917	0.0020076	0.00600841	0.00230973	0.00238839	0.00292874	0.000832224	0.00157706	0.00151946	0.001361	0.000955826	0.0021266	0.0008808	0.00119399	0.0279398	0.0098701	0.0291355	0.0250942	0.00242548
3647	0.00157962	0.00372815	0.00200334	0.00134916	0.0031544	0.0019917	0.0020847	0.00179931	0.00527022	0.00209808	0.00153892	0.00170614	0.0012672	0.000855275	0.000601764	0.00149309	0.00107381	0.00128819	0.00126278	0.00175024	0.00103631	0.00129094	0.00137452	0.00171421	0.00115253	0.00263813	0.00223173	0.00260682	0.00137521	0.00190705	0.00283016	0.00200867	0.00598412	0.00242499	0.00246506	0.00294255	0.00082568	0.00155382	0.00149842	0.00132612	0.000924845	0.00221973	0.00094535	0.00126485	0.0274435	0.00967626	0.0285726	0.0249016	0.00234552
3646	0.00185087	0.00397296	0.00202363	0.00133209	0.00305216	0.0021034	0.00201929	0.00176198	0.00535797	0.0023	0.00149252	0.00180248	0.00119025	0.000822577	0.000599307	0.00156106	0.00106745	0.00126622	0.00133151	0.00180182	0.000958171	0.00131351	0.00134246	0.00165151	0.00113141	0.00261136	0.00208554	0.00247511	0.00148408	0.0017371	0.00288327	0.00204275	0.00596194	0.00245322	0.00247231	0.00297779	0.000778377	0.00152897	0.00145768	0.0012818	0.000934627	0.00228916	0.00104269	0.0013198	0.0269622	0.00946557	0.0279123	0.024709	0.00223439
3645	0.00215872	0.00421301	0.00199027	0.00128801	0.00293688	0.00217286	0.00191684	0.00174246	0.00544267	0.00256721	0.00143096	0.00193541	0.00113551	0.000811049	0.000636099	0.00166084	0.0010732	0.00124017	0.00137446	0.00186305	0.000919966	0.00136949	0.00134696	0.00156782	0.00105417	0.00250199	0.00192081	0.00232281	0.00157949	0.00157687	0.00291086	0.00209929	0.00591758	0.00240419	0.00244935	0.00301748	0.000723729	0.0015677	0.00143149	0.0012438	0.000984209	0.0023257	0.00113496	0.00135427	0.0264904	0.00923084	0.0271741	0.024482	0.00210339
3644	0.00242625	0.00441524	0.00192753	0.00126718	0.00280688	0.00224228	0.00184322	0.00175855	0.00560692	0.00283646	0.00135104	0.00211059	0.0011298	0.00083939	0.000694517	0.00179869	0.00107754	0.00122005	0.00137648	0.00194135	0.000955343	0.00144845	0.00137113	0.00151024	0.000958444	0.00237189	0.00172579	0.00212639	0.00162674	0.00140465	0.00288028	0.00216622	0.00582215	0.0023085	0.0024386	0.00302971	0.000704455	0.00168187	0.00144485	0.00122307	0.00105458	0.00233521	0.00118796	0.00136604	0.0259726	0.00896471	0.0263671	0.0241839	0.00193284
3643	0.00258003	0.00457861	0.00185046	0.00130104	0.00268922	0.00232228	0.00182303	0.00180827	0.00587311	0.00303007	0.00124185	0.0022808	0.00114568	0.000894092	0.00073084	0.00195013	0.00106426	0.00119972	0.00132875	0.00203255	0.00103629	0.00151765	0.00139387	0.00151391	0.000862126	0.00227294	0.00150908	0.0019073	0.00160649	0.00121354	0.00279254	0.00223207	0.00569896	0.00220831	0.00243879	0.00300859	0.000733527	0.00182692	0.00148652	0.00121554	0.0011151	0.00232456	0.00118846	0.00134329	0.0253877	0.00866815	0.0255221	0.023786	0.00171141
3642	0.00261957	0.00472699	0.00177963	0.00138717	0.00263693	0.00240464	0.00186027	0.00187339	0.00618406	0.00310172	0.00113925	0.00239097	0.0011493	0.000952597	0.000719896	0.00208152	0.0010355	0.00117971	0.00125373	0.00213476	0.00110115	0.00155644	0.00140902	0.00158254	0.000779032	0.00222476	0.00131835	0.00172454	0.00153948	0.00103553	0.00269779	0.00228854	0.00561276	0.0021442	0.00241842	0.00298057	0.000795579	0.00195379	0.00153838	0.00121338	0.00114945	0.00230831	0.00116295	0.00129695	0.0247879	0.00836468	0.0246757	0.0233035	0.00148034
3641	0.00261851	0.00488915	0.00173342	0.00150988	0.00270756	0.00248829	0.00194076	0.00194177	0.00645493	0.00307924	0.00110376	0.00243033	0.00114391	0.00101363	0.000684747	0.00217996	0.00101958	0.00118019	0.00120778	0.00225926	0.00112249	0.00157552	0.00143036	0.00170192	0.000741319	0.00223445	0.00121768	0.00164543	0.00148041	0.000942005	0.00266777	0.00234666	0.0056327	0.00215102	0.00237623	0.00299745	0.000874007	0.00205443	0.0016104	0.0012174	0.00116761	0.00231128	0.00116491	0.00127337	0.0242712	0.00809173	0.0238595	0.0228093	0.00132448
3640	0.00263961	0.00507363	0.00171094	0.00164851	0.0029082	0.00258012	0.00202003	0.00202243	0.00664917	0.00303402	0.00114469	0.0024261	0.00115587	0.00109542	0.000671012	0.00225553	0.00104732	0.00121753	0.00123597	0.00241165	0.001134	0.00159714	0.00147875	0.00185371	0.000790345	0.00230971	0.00123141	0.00168954	0.0014741	0.000985989	0.002735	0.00244373	0.0057756	0.00223645	0.002356	0.00309598	0.000965072	0.00215069	0.001723	0.00123423	0.00119161	0.00235402	0.00122985	0.00130928	0.0239099	0.00786865	0.0231012	0.0223863	0.00130551
3639	0.00267234	0.00526321	0.00171053	0.00176399	0.00317168	0.0026803	0.00205078	0.00212996	0.00679271	0.00301771	0.00121586	0.00240632	0.00119519	0.00120674	0.000701814	0.00231913	0.00112072	0.00128019	0.00132891	0.00256777	0.00118472	0.00162841	0.00156435	0.00201344	0.000924712	0.00243732	0.00132672	0.00180996	0.00151606	0.00115157	0.00286478	0.00260911	0.00599611	0.00235529	0.00238922	0.00326064	0.00106247	0.00224912	0.00186177	0.00126355	0.00123244	0.00243291	0.00133737	0.00137793	0.0237052	0.00767503	0.0224132	0.0220603	0.00140284
3638	0.00267462	0.00543721	0.00175197	0.00180614	0.00340844	0.00277692	0.00202803	0.00226368	0.00692132	0.00304657	0.00128223	0.00238979	0.00125283	0.00132902	0.000770007	0.00237205	0.00121543	0.00134663	0.00144445	0.00269222	0.0012826	0.00166524	0.00167527	0.00215665	0.00108446	0.00257536	0.0014619	0.00194378	0.00156975	0.00136868	0.00300036	0.00282394	0.00623595	0.0024371	0.00246144	0.00343598	0.00114502	0.00232838	0.00198353	0.00129367	0.00128769	0.00252289	0.00142851	0.00141117	0.0236114	0.00747566	0.0217937	0.0217911	0.00152238
3637	0.00266504	0.00560544	0.00185112	0.00177436	0.00356853	0.0028676	0.00198713	0.0024073	0.00704453	0.00315007	0.0013428	0.00241632	0.00131981	0.00142641	0.000853646	0.00240912	0.00130101	0.00141202	0.00155271	0.00277035	0.00139112	0.00170391	0.00177969	0.00227659	0.00120181	0.00268042	0.0016178	0.00205928	0.00161779	0.00156501	0.00311635	0.00303179	0.00646472	0.00245242	0.00254318	0.00358024	0.0011807	0.00236759	0.00206181	0.00130484	0.00135506	0.00260173	0.00145267	0.00136922	0.0235874	0.00727268	0.0212516	0.0215363	0.00156787
3636	0.00268328	0.00578152	0.00197791	0.00174262	0.00366642	0.00295297	0.00195954	0.00253837	0.00716466	0.00334184	0.00139086	0.00251273	0.00138823	0.00147368	0.000927148	0.00242485	0.00135372	0.00148475	0.00164084	0.00280976	0.00147403	0.00173841	0.00184914	0.00238638	0.00125421	0.00273795	0.00179188	0.00216573	0.00166928	0.00171078	0.00323549	0.00318641	0.00668754	0.00243467	0.00261921	0.00371199	0.00114585	0.00237862	0.00210877	0.00128255	0.0014336	0.00267002	0.0013999	0.00127706	0.0236241	0.00711277	0.0208227	0.0213054	0.00151615
3635	0.00267174	0.00591534	0.00207213	0.00177798	0.00374338	0.00298849	0.00195772	0.00263426	0.00729801	0.00352545	0.00140674	0.00261892	0.0014403	0.00147559	0.000967133	0.00241917	0.00136381	0.00156384	0.0016881	0.0028212	0.00152876	0.00175786	0.00188694	0.00248607	0.00125494	0.002754	0.00196716	0.00227694	0.00172769	0.00180924	0.00339451	0.00327427	0.0069101	0.00241763	0.00266363	0.00388307	0.0010471	0.00240403	0.00215035	0.00123587	0.00151432	0.00275016	0.00130236	0.00119517	0.0237211	0.0070334	0.0205391	0.0211362	0.00143373
3634	0.00251352	0.00591819	0.00211862	0.00185982	0.0038419	0.00290125	0.00200683	0.00267884	0.00745842	0.00354582	0.00141999	0.00262891	0.00146494	0.00146369	0.000974122	0.00240772	0.00135319	0.00163977	0.00167558	0.00282313	0.00157676	0.00176673	0.00193061	0.00254968	0.00121448	0.00273921	0.00212726	0.00240825	0.00177874	0.0018835	0.00360718	0.00329687	0.00712761	0.00238503	0.00263572	0.00411455	0.000932452	0.00248362	0.00220422	0.00120363	0.00157846	0.0028607	0.00121716	0.00117188	0.0238582	0.00701548	0.0203801	0.0210389	0.00141657
3633	0.00222199	0.00579129	0.00216703	0.00192621	0.00399849	0.00269097	0.00214696	0.00267691	0.00763962	0.00338945	0.00150884	0.00253707	0.00148396	0.00147364	0.000984129	0.00242111	0.00137877	0.00171176	0.0016259	0.00285911	0.00163266	0.00179958	0.00201658	0.00256173	0.00114777	0.00272386	0.00228177	0.00258708	0.00181693	0.00196379	0.00385447	0.00326305	0.00733722	0.00231914	0.00254863	0.00436602	0.000869959	0.00261851	0.00228424	0.00122997	0.00161382	0.00299382	0.0012006	0.00122513	0.0240089	0.00701511	0.0202811	0.0209981	0.00150426
3632	0.00199433	0.00568808	0.002266	0.00198723	0.0042237	0.00248395	0.00238448	0.00266185	0.00782554	0.00325268	0.00169961	0.00247929	0.00153712	0.00152239	0.00104077	0.00248114	0.0014896	0.0017841	0.00159983	0.00297362	0.00169026	0.00189499	0.00214507	0.00254718	0.00109525	0.00276852	0.00243635	0.00282756	0.00185813	0.00206134	0.00410044	0.00321077	0.00754432	0.0022746	0.00250826	0.00457413	0.000896177	0.00276418	0.00239827	0.00132616	0.00162762	0.00312078	0.0012763	0.00134391	0.0241975	0.007034	0.0202102	0.021031	0.00164974
3631	0.00201122	0.00579481	0.00239525	0.00212621	0.00447306	0.00243654	0.00263054	0.00268498	0.0080374	0.00333503	0.00188919	0.0025824	0.00163346	0.00160203	0.00114178	0.00258057	0.00167347	0.00184373	0.00164091	0.00316148	0.00173306	0.00205319	0.00228444	0.00254502	0.0011025	0.00291725	0.00254798	0.00308574	0.00191996	0.00214696	0.00431377	0.00320356	0.00775156	0.00234698	0.0026246	0.004712	0.000987255	0.00286482	0.00252513	0.00145845	0.0016428	0.00322455	0.00141784	0.00148665	0.0245404	0.00713544	0.0202329	0.0212162	0.00177305
3630	0.00225497	0.00615525	0.00251191	0.00238739	0.00467396	0.00260515	0.00275897	0.00277727	0.00832777	0.00363316	0.00196845	0.00283354	0.00173347	0.00170084	0.00123087	0.00269324	0.00185082	0.00186401	0.00172755	0.00335145	0.0017671	0.00223048	0.00241234	0.00255677	0.00117266	0.00311136	0.00257466	0.00327694	0.00200004	0.00220327	0.00448641	0.00325421	0.00798044	0.00253761	0.00285422	0.00481602	0.00108417	0.00290796	0.00260808	0.00158042	0.00167754	0.00332357	0.00155965	0.00159058	0.025209	0.00738389	0.0204918	0.0216472	0.00186395
3629	0.00247464	0.00657051	0.00266978	0.00265273	0.00484294	0.00286594	0.00278799	0.00289857	0.00867943	0.00389695	0.00202788	0.00305106	0.00180979	0.00182709	0.00128698	0.00281509	0.00195144	0.00187032	0.00181132	0.0034811	0.00183127	0.00239847	0.00253631	0.00255637	0.00125377	0.00322706	0.00258181	0.00339216	0.00206041	0.00228926	0.00466795	0.00326781	0.00832029	0.00271256	0.00302074	0.00496417	0.00116403	0.00295233	0.00263494	0.00169265	0.00171921	0.00345715	0.00165675	0.00163592	0.0262928	0.00776088	0.0210956	0.0223366	0.00198886
3628	0.00247751	0.00679392	0.00290496	0.00272488	0.00503389	0.0030175	0.00283164	0.00299669	0.00898863	0.00390233	0.00217828	0.00307027	0.00188027	0.00197114	0.00134562	0.00295991	0.00199706	0.00193279	0.00189592	0.00357949	0.00192317	0.00257004	0.00264887	0.00254682	0.00131285	0.00325322	0.00265629	0.00349048	0.0020946	0.00240075	0.00490884	0.00319015	0.00878271	0.00278897	0.00307981	0.00518666	0.00126356	0.00305368	0.00268571	0.00182931	0.00174382	0.00364097	0.00173794	0.00166976	0.0277046	0.00820322	0.0220378	0.0232055	0.00215957
3627	0.00250275	0.0069115	0.00311282	0.00265469	0.00523287	0.00309164	0.00291524	0.00309591	0.00918762	0.00386369	0.00232799	0.00303784	0.00195639	0.0020831	0.0014076	0.00310911	0.00204173	0.00205134	0.00200018	0.00369506	0.0019851	0.00273419	0.00270698	0.00257035	0.00138346	0.00328152	0.00280992	0.00361751	0.00218361	0.00246368	0.0051552	0.00313883	0.00923097	0.002831	0.00315035	0.00543987	0.00139583	0.00318459	0.00280493	0.00197032	0.00175193	0.0038307	0.00183624	0.00172389	0.0293108	0.00873072	0.0232915	0.0242373	0.00229493
3626	0.00278714	0.00713358	0.00320165	0.00266604	0.00540298	0.00326512	0.00299709	0.00321721	0.00932205	0.00406467	0.002354	0.003149	0.002017	0.00212756	0.00142741	0.00322421	0.00208779	0.00215572	0.00209546	0.00381224	0.00198022	0.00284981	0.0026941	0.00265354	0.00148315	0.00335924	0.00299024	0.0037575	0.00235367	0.00247431	0.00530869	0.00322565	0.0095646	0.00290114	0.00327691	0.00566647	0.00151578	0.00328698	0.00293431	0.00205175	0.00176289	0.0039781	0.00193764	0.00178469	0.0310881	0.00941271	0.0249497	0.0255292	0.0023366
3625	0.0031098	0.00738268	0.00318579	0.00277802	0.00553335	0.00349359	0.00305734	0.00334923	0.00949029	0.00434375	0.00224915	0.00329212	0.0020424	0.0021154	0.00138402	0.00329658	0.00210886	0.00221054	0.00214087	0.00389543	0.00193754	0.00290121	0.00265569	0.00278276	0.00158791	0.00348013	0.00313444	0.00385595	0.00251899	0.00248174	0.0053507	0.00343817	0.00978759	0.0030109	0.00340886	0.00584622	0.00157885	0.00335276	0.00300949	0.00204995	0.00179544	0.00407882	0.00202321	0.00183924	0.0331171	0.0102501	0.0271557	0.0271343	0.00230639
3624	0.00320006	0.00750255	0.00314778	0.00287819	0.0056065	0.00360846	0.00311854	0.00348445	0.00975108	0.00446122	0.00211227	0.00330621	0.00204441	0.00208224	0.00131317	0.00335273	0.00209423	0.00225084	0.00212879	0.00394203	0.00192934	0.00291042	0.00265451	0.002918	0.00167316	0.00360897	0.00318448	0.00385006	0.002608	0.00248851	0.00531496	0.00370078	0.00989394	0.00313686	0.00349437	0.00595939	0.00158224	0.00341727	0.00303635	0.00200601	0.0018607	0.00415222	0.00209029	0.00189583	0.03544	0.0111787	0.0299425	0.0289634	0.00225644
3623	0.00307617	0.00751753	0.00317619	0.00293337	0.00562997	0.00358236	0.00321581	0.00361929	0.0100957	0.0044436	0.00207245	0.00322779	0.00205372	0.00205351	0.00127567	0.003415	0.00205717	0.00232745	0.0020862	0.00397333	0.00200646	0.00290878	0.00270707	0.0030414	0.00173531	0.00371285	0.0031288	0.00374544	0.00261341	0.00247021	0.00524205	0.00394406	0.00987377	0.00325337	0.00354265	0.00598583	0.00155409	0.00349951	0.0030703	0.00198009	0.00194903	0.00420958	0.00212926	0.00196001	0.0379523	0.0121226	0.0331701	0.0308293	0.00221091
3622	0.00291762	0.00755843	0.00330161	0.00297591	0.00562988	0.00352721	0.00335452	0.00376743	0.0104878	0.00445268	0.00217831	0.0031966	0.00208374	0.00203141	0.00130272	0.00346797	0.00202093	0.00244523	0.00205394	0.00400072	0.00215237	0.00291222	0.00276802	0.00316721	0.00177821	0.00378292	0.00299994	0.00361012	0.00255965	0.00239643	0.0051645	0.00414351	0.00974623	0.00335216	0.00360441	0.00592559	0.00152481	0.00357347	0.0031507	0.0020009	0.00203291	0.00425201	0.0021174	0.00201838	0.0403733	0.0130088	0.0364887	0.0325019	0.00216418
3621	0.00284226	0.00770154	0.00348524	0.00304756	0.00562492	0.00355134	0.00350943	0.00396601	0.0109188	0.00457524	0.00236384	0.00328888	0.0021163	0.00200916	0.00137111	0.00347173	0.00200405	0.00255785	0.00206171	0.00401601	0.00229974	0.00292127	0.00277703	0.00330911	0.00178718	0.00382007	0.00285403	0.0035159	0.00248841	0.0022575	0.00511172	0.00431313	0.00957321	0.00342346	0.00369381	0.00581853	0.00151131	0.00360109	0.00326194	0.00205448	0.00209246	0.00428757	0.00204302	0.00205227	0.0422457	0.013735	0.0393292	0.0337214	0.00212841
3620	0.0028211	0.00789636	0.00366987	0.00317183	0.00565077	0.0036607	0.00365974	0.00422136	0.011397	0.00475097	0.00252933	0.00345524	0.0021257	0.00199054	0.00143333	0.00341187	0.00201578	0.00261777	0.00211187	0.00401794	0.00238788	0.00293633	0.00272173	0.00346352	0.00174715	0.00382434	0.0027699	0.00351534	0.00245565	0.00212481	0.00512298	0.00445303	0.00948202	0.00345257	0.00376765	0.005754	0.00151947	0.00357972	0.00336012	0.00211097	0.00212942	0.00433227	0.0019281	0.00205957	0.0430043	0.0141442	0.0410026	0.0342139	0.00215786
3619	0.00276862	0.00804284	0.00382698	0.00332964	0.00579624	0.00377452	0.00379682	0.00445289	0.0118783	0.00486379	0.00263268	0.00358619	0.00210505	0.00198495	0.00146433	0.00332766	0.00205496	0.00262094	0.00217796	0.00402962	0.00239717	0.00296064	0.00265295	0.00362908	0.00170271	0.00383513	0.00283237	0.00365521	0.00250675	0.00214752	0.00525509	0.00454273	0.00964644	0.00347785	0.00382324	0.00584609	0.00154433	0.00354278	0.00342797	0.00215473	0.00215037	0.00438166	0.00182003	0.00204974	0.0422786	0.0140828	0.0409884	0.0337891	0.00229245
3618	0.00270767	0.00814143	0.00394985	0.00347293	0.00607493	0.00383199	0.00390397	0.00455655	0.0122557	0.00490397	0.0026936	0.00364281	0.00206687	0.0019869	0.00147142	0.00328766	0.00211073	0.00259993	0.00222273	0.00407463	0.00234248	0.0029871	0.00263143	0.0037912	0.00173822	0.00390984	0.0030216	0.00389787	0.00265636	0.00236316	0.00550809	0.00459563	0.0100927	0.0035663	0.00391381	0.00612244	0.00157104	0.00352654	0.00348553	0.00218813	0.0021507	0.0044045	0.00176325	0.00202208	0.0402106	0.0135198	0.0392725	0.0324784	0.00248767
3617	0.00279225	0.00830903	0.00404163	0.00358536	0.00639123	0.00386864	0.00396971	0.00451787	0.0124482	0.00500287	0.00274915	0.00370584	0.00203229	0.00198224	0.00147393	0.0033447	0.00216986	0.00259285	0.00222779	0.00414834	0.0022604	0.00300095	0.00266891	0.0039312	0.00188026	0.00405423	0.0032375	0.00415065	0.00289094	0.00265991	0.00579752	0.00465805	0.010667	0.0037269	0.00406075	0.00650667	0.00158895	0.003553	0.00355398	0.00221764	0.00211939	0.00437393	0.00177246	0.00196364	0.0373582	0.0125842	0.0363558	0.0305519	0.00263963
3616	0.00309737	0.00860612	0.00410458	0.00368272	0.0066585	0.00394793	0.00399547	0.00441307	0.012481	0.00523454	0.00280027	0.00383931	0.00201971	0.00197475	0.00148331	0.00351018	0.00223008	0.00262381	0.0022099	0.00423383	0.00219486	0.00300419	0.0027296	0.00405583	0.00206318	0.00422341	0.00342359	0.00436759	0.00316823	0.00292664	0.00603726	0.00474743	0.0112151	0.00390338	0.00422894	0.00691249	0.00160857	0.00362987	0.0036359	0.00224666	0.00205854	0.00430433	0.00183901	0.00187545	0.0342954	0.0114765	0.0329228	0.02837	0.00267248
3615	0.00349728	0.00895004	0.00412867	0.00376668	0.00686166	0.00406983	0.00397789	0.00433799	0.0124693	0.00549109	0.00280215	0.0039825	0.00203335	0.00198672	0.0014961	0.00374714	0.002294	0.0026897	0.00220052	0.00432807	0.00217844	0.0030208	0.00277292	0.00418603	0.00218792	0.00436476	0.00359877	0.00456244	0.00343663	0.00313686	0.00620578	0.00483861	0.0116757	0.00403082	0.00436691	0.00729657	0.00165028	0.00374145	0.00371864	0.00226952	0.00199391	0.00424575	0.00193721	0.00177814	0.0314093	0.0103812	0.0295572	0.0262359	0.00258793
3614	0.00379173	0.00922383	0.00411902	0.00382144	0.00706503	0.00419111	0.00391951	0.00433793	0.0125302	0.00561174	0.00273915	0.00402663	0.00206875	0.00203423	0.00150754	0.00399173	0.00235359	0.00276786	0.00221726	0.0044432	0.00222139	0.00307906	0.00279315	0.00433068	0.00220554	0.0044544	0.00382371	0.00479141	0.00366488	0.00334778	0.0063531	0.00489097	0.0120769	0.00408546	0.00444507	0.00765261	0.00172148	0.0038561	0.00378802	0.00227405	0.00196223	0.00424254	0.00202314	0.00169508	0.0289264	0.00943591	0.0266561	0.0243421	0.00245541
3613	0.00389885	0.00939735	0.0041234	0.00383178	0.00736036	0.00428871	0.00385314	0.0043965	0.0127021	0.00556255	0.00268011	0.00395304	0.00213155	0.00211128	0.00152971	0.00419831	0.0024021	0.00284981	0.00226897	0.00459506	0.00231546	0.00319514	0.00282589	0.0044725	0.0021677	0.00452531	0.004138	0.00510773	0.00385059	0.00362066	0.00656042	0.00489463	0.0124735	0.00410675	0.00448611	0.00797716	0.00181648	0.00396614	0.0038492	0.0022631	0.0019911	0.00430852	0.00206245	0.00164771	0.0269628	0.0087227	0.024412	0.0227784	0.00236261
3612	0.00393638	0.00954782	0.0041951	0.0038094	0.00775452	0.00438381	0.00382507	0.00448952	0.0129427	0.00548673	0.00271219	0.00387789	0.00223923	0.00219958	0.00158417	0.00436595	0.00245744	0.00295614	0.00236934	0.00478721	0.00244852	0.00336108	0.00291327	0.00457503	0.00218388	0.00463904	0.00449112	0.00548163	0.00400226	0.00391679	0.00685495	0.0048959	0.012855	0.00416209	0.00455061	0.00824434	0.00192806	0.00410951	0.00392916	0.00226635	0.00208428	0.00443716	0.00206727	0.00165574	0.0255002	0.00825534	0.0227965	0.0215491	0.00235473
3611	0.00408476	0.00976731	0.00433503	0.00380826	0.0081228	0.00451583	0.00385162	0.0046277	0.0132051	0.00556649	0.00284119	0.00394563	0.00239834	0.00229125	0.00167941	0.00451447	0.00255591	0.00310447	0.00252446	0.00500266	0.00261243	0.00354524	0.00306269	0.00461054	0.00231218	0.00480743	0.00474423	0.00578108	0.00410956	0.00409835	0.00715593	0.00495421	0.0131242	0.00427148	0.00467052	0.00841342	0.00204872	0.00432792	0.00405373	0.00231843	0.00222131	0.00462308	0.00208853	0.00172715	0.0243864	0.00798472	0.0216306	0.0206054	0.0024112
3610	0.0043594	0.0100432	0.00448791	0.00388616	0.00830525	0.00468684	0.00390636	0.00483207	0.0134994	0.00583305	0.00299044	0.00418027	0.00258521	0.00239341	0.00180137	0.00464157	0.00271585	0.00327092	0.0027099	0.00521426	0.00279173	0.00371287	0.00324109	0.00458389	0.00250338	0.00496306	0.00476589	0.00586555	0.00413538	0.00405392	0.00733478	0.00507318	0.0131937	0.00438297	0.00480601	0.00847072	0.00216235	0.0046055	0.00422486	0.0024254	0.0023692	0.00485899	0.0021685	0.00184657	0.0234313	0.00782375	0.0207198	0.0198785	0.00247735
3609	0.00457465	0.0102591	0.00459272	0.004047	0.00823228	0.00484224	0.00395859	0.00508146	0.0138594	0.00615022	0.0030857	0.00446799	0.0027623	0.00251085	0.00192784	0.00472226	0.00291059	0.0034037	0.00288097	0.00540538	0.00295919	0.00385144	0.00340604	0.00452041	0.00265111	0.00501036	0.00453186	0.00569715	0.00406176	0.00380571	0.00732835	0.00518659	0.0130744	0.00441691	0.00486396	0.00844974	0.00224682	0.00487508	0.00442069	0.00256132	0.00250339	0.00511466	0.00230729	0.00198745	0.022532	0.00768811	0.0199442	0.0192967	0.00251834
3608	0.00456208	0.0103348	0.00463656	0.00422765	0.00800201	0.00492308	0.00401483	0.00530028	0.0142612	0.00637851	0.0031163	0.00468253	0.00290746	0.00263013	0.00204068	0.00474815	0.0030843	0.00347647	0.00301335	0.00557955	0.00308807	0.00397442	0.00353711	0.00445393	0.00268763	0.00492726	0.00417474	0.00540286	0.00394383	0.00351748	0.0072096	0.00522336	0.0129025	0.00435262	0.00479548	0.00842733	0.00228969	0.00508629	0.00461151	0.00269518	0.00262062	0.00533567	0.00247093	0.00213346	0.0217226	0.00753601	0.0192729	0.0188039	0.00253935
3607	0.00438479	0.0103415	0.00465157	0.00434641	0.00780403	0.00493308	0.00410262	0.00541933	0.0146211	0.0065126	0.00311371	0.0048012	0.0030136	0.002722	0.00211766	0.00474455	0.00319773	0.00350883	0.00312091	0.00574714	0.00316557	0.0040942	0.00363946	0.00441356	0.00263734	0.00480369	0.00390189	0.00517586	0.00388702	0.00335264	0.00712981	0.0051921	0.0128369	0.00426435	0.00466941	0.00847822	0.00229629	0.00524335	0.00476925	0.00281263	0.00272718	0.00547501	0.00262195	0.0022753	0.0211008	0.00738168	0.0187234	0.0183804	0.00256222
3606	0.00426532	0.0104394	0.00467263	0.00437822	0.00774358	0.00493887	0.00422793	0.00543426	0.0148846	0.00664752	0.00310919	0.00488794	0.00307015	0.00275879	0.00213358	0.0047447	0.00324987	0.00353098	0.0032239	0.00590388	0.00319773	0.00419586	0.00372484	0.00440496	0.00257163	0.00474313	0.00382718	0.00509362	0.00395592	0.00332586	0.00716958	0.00517214	0.0129146	0.00423774	0.0045938	0.00861134	0.00228248	0.00536913	0.00486858	0.00290906	0.00281356	0.00552661	0.00273617	0.00239175	0.0206954	0.00726441	0.0183119	0.018037	0.00258933
3605	0.00432198	0.0106967	0.00471839	0.00436884	0.00780952	0.0049986	0.0043699	0.00539565	0.0150812	0.00683566	0.00312382	0.00499029	0.00306519	0.00272972	0.00208484	0.00476283	0.00326059	0.00355216	0.00331874	0.00603151	0.00320107	0.00425237	0.00379777	0.00442336	0.00254348	0.0047784	0.00392266	0.00510089	0.00411672	0.00334619	0.00729902	0.00522878	0.013074	0.00429688	0.00461535	0.00878028	0.00226408	0.00546062	0.00490041	0.00297713	0.00284837	0.00552819	0.00280305	0.00245117	0.0204321	0.00720213	0.0180241	0.0177797	0.0025934
3604	0.00447486	0.0110244	0.00479459	0.00439057	0.00792947	0.00511676	0.00450422	0.00537047	0.0152858	0.00704072	0.00316239	0.00510328	0.00300826	0.00264689	0.00200621	0.00479969	0.00324502	0.00356703	0.00338853	0.0061182	0.00319153	0.00426045	0.00385854	0.0044675	0.00256772	0.0048782	0.00407438	0.00510136	0.00427409	0.00332577	0.00744364	0.00536723	0.0132393	0.00440588	0.00470185	0.00892537	0.00225319	0.00550146	0.00489191	0.00301132	0.00281084	0.00553804	0.00282945	0.00243928	0.0202028	0.00718116	0.0178138	0.017588	0.00253912
3603	0.00458829	0.0112897	0.00490162	0.00449993	0.00804415	0.00527183	0.0046264	0.00540785	0.0155499	0.00721535	0.00321023	0.00521306	0.00294111	0.00254962	0.00195372	0.00485898	0.00320602	0.00357887	0.00342608	0.0061717	0.00318409	0.00425225	0.00391269	0.00455166	0.00263539	0.00499884	0.00418029	0.00505592	0.00434741	0.0032593	0.00755622	0.0055483	0.0133898	0.00452145	0.00479962	0.0090224	0.00225329	0.00550212	0.00490214	0.0030189	0.00272646	0.00559946	0.00283681	0.0023763	0.0199451	0.00717636	0.0176329	0.0174262	0.00242256
3602	0.00461341	0.0114468	0.00503786	0.00469353	0.00814108	0.00545118	0.00475562	0.00551219	0.0158634	0.00733444	0.0032489	0.00530727	0.00292149	0.00250045	0.00196756	0.00495008	0.00315045	0.00361018	0.00343903	0.00621692	0.00319762	0.0042711	0.00397378	0.00469588	0.00272694	0.00511957	0.00420834	0.00500383	0.00431643	0.00320607	0.00763596	0.00572772	0.0135588	0.00462951	0.00488833	0.00909354	0.00225978	0.00550755	0.0049896	0.00302411	0.00266473	0.00571503	0.00285183	0.00231097	0.0196618	0.00716941	0.0174676	0.0172676	0.00229259
3601	0.00460789	0.0115573	0.00520647	0.00489482	0.00823198	0.00564791	0.00492138	0.00564376	0.0161673	0.00737642	0.00328858	0.00536061	0.00298697	0.00255252	0.00203986	0.00507354	0.00310675	0.00368646	0.00343758	0.00628126	0.00324553	0.00433633	0.00405228	0.00489116	0.00281874	0.0052327	0.0041762	0.00499378	0.0042267	0.00320091	0.00769312	0.00588915	0.0137601	0.00473041	0.00497681	0.00916935	0.00226914	0.00555684	0.00516805	0.00305477	0.00269243	0.00585101	0.00289154	0.00229187	0.0193791	0.00715309	0.0173295	0.0171028	0.00222142
3600	0.00466783	0.0117142	0.00540957	0.00501575	0.00834886	0.00584888	0.00513219	0.00575371	0.0164115	0.00735263	0.00336484	0.00536561	0.00313066	0.00270429	0.00212083	0.00521459	0.00311866	0.00381081	0.00343294	0.0063824	0.00331985	0.00443511	0.00414056	0.00509735	0.00290212	0.00532561	0.00412796	0.00504667	0.00416113	0.0032337	0.00774033	0.00604549	0.0139717	0.0048209	0.00507944	0.00927395	0.00229244	0.00565064	0.00539139	0.00312533	0.00281885	0.00596408	0.00295481	0.00233759	0.019116	0.00712833	0.0172163	0.0169355	0.00224609
3599	0.00483958	0.0119543	0.00562615	0.00503787	0.00854543	0.00603162	0.0053469	0.00582571	0.016604	0.00734957	0.00348692	0.0053704	0.0033014	0.00289381	0.00216239	0.00534999	0.00320569	0.00394929	0.00344135	0.00651788	0.00339722	0.00454122	0.00422034	0.00527812	0.00299185	0.00539035	0.00412714	0.00517663	0.00419357	0.00330375	0.00781872	0.00621533	0.0141938	0.00490153	0.00521214	0.00943909	0.0023479	0.00576364	0.00558212	0.00322982	0.00298794	0.00602962	0.00302244	0.00242283	0.0188954	0.00710192	0.017098	0.0167754	0.00234424
3598	0.0050727	0.0122376	0.0058166	0.00501534	0.00883729	0.00616791	0.00549285	0.00588034	0.0168022	0.00746972	0.00362589	0.00543524	0.00343726	0.00304702	0.00216491	0.00546453	0.00333682	0.00405185	0.00347544	0.00666982	0.00346568	0.00464245	0.00428674	0.00541087	0.00308248	0.00542549	0.00421447	0.00537502	0.00434848	0.00342071	0.00798214	0.00638892	0.0144563	0.00495971	0.00536204	0.0096835	0.00244337	0.00588553	0.00568913	0.0033503	0.00312812	0.00606198	0.00307395	0.0025005	0.0187484	0.00707811	0.0169477	0.016636	0.00247039
3597	0.00526061	0.012495	0.00595732	0.00501567	0.00917146	0.00624063	0.00552149	0.00595291	0.0170632	0.00772351	0.00376161	0.00556327	0.00350651	0.0031301	0.00217341	0.00555953	0.00345354	0.00409308	0.00352782	0.00682044	0.00353523	0.00474464	0.0043591	0.0054957	0.00312647	0.00544107	0.00438686	0.00560899	0.00459441	0.00357361	0.00824112	0.00651861	0.0147861	0.00497752	0.00548349	0.00998729	0.00256665	0.00602825	0.00572579	0.00346397	0.00320932	0.00610525	0.00310237	0.00253247	0.0186903	0.00705454	0.0167757	0.0165283	0.002603
3596	0.00533308	0.0126957	0.00605788	0.00508955	0.00947391	0.00627794	0.00545204	0.00606823	0.0174031	0.00801776	0.00390955	0.00570455	0.00352647	0.00316182	0.00222686	0.00565009	0.00352384	0.0040991	0.00357206	0.00696104	0.0036236	0.00485768	0.00446147	0.00556306	0.00308405	0.00546662	0.00461661	0.00584319	0.00486105	0.0037252	0.00854185	0.00656185	0.0151777	0.00496373	0.00553914	0.0102945	0.00269398	0.00620148	0.00575196	0.00355076	0.00325423	0.00619907	0.00311957	0.00251301	0.0186993	0.00703219	0.0166263	0.0164518	0.00274697
3595	0.00528968	0.0128566	0.00614408	0.00525526	0.00968643	0.00633753	0.00537526	0.00622671	0.0177849	0.0082226	0.00408318	0.00580496	0.00354251	0.00318591	0.00231413	0.00575395	0.00356708	0.00412578	0.00358591	0.00708407	0.00373428	0.0049775	0.00459244	0.005652	0.00297756	0.00552784	0.00484471	0.00603286	0.00507546	0.00382567	0.00878638	0.00653192	0.0155647	0.00494335	0.00552698	0.0105273	0.00280445	0.00639592	0.00581499	0.00360414	0.00330909	0.00635887	0.00314912	0.00246742	0.0187114	0.00702684	0.0165341	0.0163868	0.0028967
3594	0.00517659	0.0130022	0.00623134	0.00548278	0.00982652	0.00644499	0.00539849	0.00640252	0.0181533	0.00827958	0.00425655	0.0058568	0.00359065	0.00323452	0.00239458	0.00587911	0.00362849	0.00421117	0.00357998	0.00718449	0.00385155	0.00508985	0.00472114	0.00579029	0.00288692	0.00563204	0.00502924	0.00617017	0.00520233	0.00388761	0.00892989	0.00649347	0.0159003	0.00494418	0.00550244	0.010661	0.00289158	0.00659973	0.00591463	0.00364326	0.00339931	0.00656848	0.00321267	0.00243421	0.0186732	0.00705187	0.0164832	0.0163068	0.00302098
3593	0.00505171	0.0131372	0.00631374	0.00571382	0.00995928	0.0065659	0.00555789	0.00656332	0.0184851	0.00824773	0.00438248	0.00589536	0.00367716	0.00331562	0.00245156	0.00601753	0.00373226	0.00434348	0.00359186	0.00727003	0.00395745	0.00517885	0.00481627	0.00597098	0.00288738	0.00576968	0.00517637	0.00629493	0.0052651	0.00397486	0.00902069	0.00651044	0.0161989	0.00498398	0.00555032	0.0107448	0.0029625	0.00681456	0.00602227	0.00370634	0.00351329	0.00678652	0.00332017	0.00244966	0.0185818	0.00709503	0.0164183	0.0162017	0.00308929
3592	0.00496607	0.01326	0.00639256	0.00592008	0.0101308	0.0066547	0.00579384	0.00669474	0.0187981	0.00824784	0.0044538	0.00595643	0.00378661	0.00342123	0.00250767	0.00614947	0.00386065	0.00447512	0.00364317	0.00735735	0.0040439	0.00523329	0.00487079	0.00615277	0.00298431	0.00592415	0.00532043	0.00645318	0.00532201	0.0041262	0.0091378	0.0066022	0.0165053	0.00506497	0.00571233	0.0108513	0.00302418	0.00703853	0.00611801	0.00381704	0.00361444	0.00696561	0.00345769	0.00253168	0.0184687	0.00711776	0.0162979	0.0160891	0.00310257
3591	0.00494548	0.013377	0.00649103	0.00611872	0.0103422	0.00669721	0.0060028	0.00681145	0.0191144	0.00835795	0.00450154	0.0060397	0.00389903	0.00353776	0.00258532	0.0062602	0.00398038	0.00456589	0.00371537	0.00745682	0.00410575	0.00525439	0.00489836	0.00629642	0.00312401	0.00608601	0.00548224	0.00665621	0.00541941	0.00430869	0.00931369	0.0067514	0.0168376	0.00518969	0.00595964	0.0110224	0.00307462	0.00723812	0.00620508	0.00395626	0.0036701	0.00707583	0.0035868	0.00266283	0.0183622	0.00709137	0.016127	0.0160001	0.00308945
3590	0.0050012	0.0135202	0.00662125	0.00633859	0.0105595	0.00670485	0.00610185	0.00694188	0.0194442	0.00858936	0.00452844	0.00613402	0.00399577	0.00364948	0.00266857	0.00635157	0.00407715	0.00461183	0.0037676	0.00756557	0.00413825	0.00526321	0.00491988	0.00638558	0.00324534	0.00624521	0.00564242	0.00685946	0.00556526	0.00444141	0.00951498	0.00693635	0.0171628	0.00535881	0.0062103	0.0112525	0.00310538	0.00735524	0.00629208	0.00407063	0.00368104	0.00712206	0.0036631	0.00278707	0.0182779	0.00703709	0.0159551	0.0159572	0.00308859
3589	0.0051328	0.0137391	0.00675041	0.00656632	0.0107332	0.00668218	0.00608222	0.00709298	0.0198029	0.00889965	0.00449214	0.00624988	0.00406504	0.00374384	0.0027227	0.0064411	0.00416053	0.00464323	0.00377535	0.00767954	0.00415981	0.00529296	0.00496317	0.0064168	0.00331488	0.00636723	0.00575117	0.0069818	0.0057273	0.00446453	0.00967482	0.00712503	0.0174231	0.005536	0.00635706	0.0114959	0.00311401	0.00736025	0.00637751	0.00411905	0.00368982	0.00714598	0.0036692	0.00284391	0.0182195	0.00702088	0.0158489	0.0159592	0.00314051
3588	0.00530724	0.0140492	0.00683927	0.00673034	0.0108672	0.00661238	0.00603325	0.00723276	0.0201958	0.00919858	0.00438693	0.00640658	0.00411296	0.00382129	0.00275018	0.00655014	0.00424191	0.00470322	0.00375561	0.00781084	0.00422085	0.00536821	0.00506278	0.00641079	0.00334572	0.00643088	0.00579485	0.00700618	0.00585021	0.00442334	0.00977257	0.00726561	0.0176336	0.00566687	0.006356	0.0117135	0.0031161	0.00729782	0.00646447	0.00411795	0.00374973	0.00720235	0.00363722	0.00282625	0.018185	0.00708866	0.0158416	0.015975	0.00326302
3587	0.00546734	0.0144013	0.00690393	0.00677449	0.0110028	0.00649894	0.00607169	0.00733622	0.0205935	0.00939555	0.00429393	0.00659378	0.00415608	0.00389134	0.00279247	0.00668558	0.00432051	0.00481084	0.00375594	0.00798356	0.00434924	0.00548868	0.00523262	0.00642017	0.00340321	0.00648922	0.00580369	0.00699656	0.00590059	0.00440271	0.00986487	0.0073391	0.0178618	0.00575306	0.00630721	0.0119012	0.00314241	0.00725865	0.00657783	0.00413219	0.00387793	0.00732375	0.00363855	0.00279221	0.0181721	0.00721268	0.0158903	0.0159573	0.00341654
3586	0.00561187	0.014752	0.00699458	0.00675234	0.0111482	0.00642529	0.00622658	0.00743332	0.0209557	0.00952169	0.00430201	0.00679958	0.00419894	0.00396057	0.00287287	0.00683078	0.00438408	0.00493651	0.00380807	0.00819758	0.00450546	0.00563141	0.00543262	0.00650144	0.00356224	0.00662531	0.00581539	0.00701608	0.00590747	0.0044175	0.0100148	0.00740713	0.0181134	0.00586288	0.00636834	0.0120788	0.0032122	0.00729853	0.00673614	0.00420608	0.0040351	0.00749322	0.0037219	0.00279851	0.0181803	0.00732271	0.0159065	0.0158866	0.00352609
3585	0.00577686	0.0150986	0.00713404	0.00677369	0.0112794	0.00650487	0.00643463	0.00755883	0.0212631	0.00969715	0.00442269	0.00703216	0.00423001	0.00403102	0.0029659	0.00695577	0.00441747	0.00502464	0.0038954	0.00840933	0.00461668	0.00577144	0.00558075	0.00666784	0.00382697	0.0068451	0.00584258	0.00706189	0.0059268	0.00442863	0.0102193	0.00753723	0.018325	0.00602876	0.00657863	0.0122533	0.00331029	0.00740389	0.00691446	0.00431876	0.00415425	0.00766223	0.00386367	0.00284184	0.0181912	0.0073803	0.0158444	0.0158004	0.00355258
3584	0.00592854	0.0154056	0.00730333	0.00686344	0.0113926	0.00675777	0.00662057	0.00770158	0.0215242	0.00994459	0.00459892	0.00727109	0.00423159	0.00409497	0.00301815	0.00703147	0.004419	0.00503217	0.00396935	0.00856369	0.0046321	0.00589498	0.00561075	0.00687545	0.00410883	0.0070743	0.00587737	0.00709686	0.00598004	0.0044186	0.0104419	0.00772076	0.0184681	0.00620093	0.00684139	0.0124164	0.00339569	0.00752422	0.00705884	0.00440747	0.00418921	0.00779468	0.00399333	0.00287137	0.0181676	0.00740282	0.0157343	0.0157696	0.00352372
3583	0.00600239	0.0156178	0.00747132	0.00695712	0.0115009	0.0070962	0.00675246	0.00783347	0.0217679	0.0101814	0.00476543	0.00746673	0.00419392	0.00413262	0.00299261	0.00704437	0.00440544	0.00495239	0.00399165	0.00863906	0.00455797	0.00599472	0.00552432	0.00705149	0.00429451	0.00722594	0.00590737	0.00709211	0.00605261	0.00439991	0.0106632	0.0078913	0.0185816	0.00630689	0.00703379	0.0125691	0.00343359	0.00762031	0.00713521	0.00442243	0.00413936	0.00788317	0.00405717	0.00284377	0.0180883	0.00742874	0.0156368	0.0158356	0.00349716
3582	0.00601517	0.0157538	0.00762343	0.00701013	0.0116193	0.00742134	0.00684753	0.00794717	0.0220316	0.0103585	0.00489122	0.00759514	0.00413539	0.00413145	0.0029068	0.00702187	0.00440137	0.00483136	0.00396835	0.00866418	0.00446557	0.00607003	0.00540106	0.00714988	0.00433075	0.00726116	0.00593464	0.00705145	0.00612992	0.0043935	0.0108825	0.00799202	0.0187287	0.00632183	0.00710077	0.0127312	0.00343018	0.00769271	0.00716565	0.00436961	0.00404947	0.00794405	0.00405908	0.00276784	0.0179785	0.0074796	0.0155963	0.01597	0.00350618
3581	0.00605085	0.0159034	0.00776069	0.00704708	0.0117553	0.00768886	0.00694878	0.00805544	0.0223428	0.0105036	0.00497525	0.00767348	0.00410623	0.00410687	0.00282717	0.00703358	0.00442634	0.00475954	0.00394955	0.00869773	0.00444943	0.00613576	0.00535374	0.00719021	0.00425537	0.00721159	0.00597438	0.00700057	0.00621142	0.00441365	0.0110838	0.00802037	0.0189377	0.00628227	0.00707636	0.0129148	0.00343547	0.00777746	0.00721439	0.00431029	0.00399241	0.00801059	0.00405017	0.00270002	0.0178968	0.00754862	0.0156159	0.0160945	0.00353833
3580	0.00616336	0.0161389	0.00788236	0.00712079	0.0119113	0.00790383	0.00708874	0.00816999	0.0227037	0.0106693	0.00502274	0.00773605	0.00416008	0.00409443	0.00281708	0.00714264	0.00449135	0.0048186	0.00399047	0.00878854	0.00455033	0.00621693	0.0054506	0.00724504	0.00416109	0.00715553	0.00604907	0.00697216	0.00629798	0.00447179	0.0112337	0.00802524	0.0191909	0.00625165	0.00704467	0.0131036	0.00350153	0.00791629	0.00733436	0.00431344	0.00403182	0.00811465	0.00408464	0.00269854	0.0178932	0.00761385	0.0156638	0.0161463	0.00356017
3579	0.0063256	0.0164542	0.00798153	0.007251	0.0120771	0.00808589	0.00725808	0.00828984	0.0230928	0.0108781	0.00503933	0.00780504	0.00430759	0.00411978	0.00288349	0.00734218	0.00459652	0.00501206	0.00410268	0.00894245	0.00471335	0.00632079	0.00566277	0.00737702	0.00412466	0.00715602	0.0061677	0.00698839	0.0063856	0.00456887	0.0113155	0.00806917	0.0194523	0.00627108	0.00707153	0.0132634	0.00363056	0.00812044	0.00752083	0.00439238	0.00417909	0.00826042	0.0041785	0.00277483	0.0179685	0.00765585	0.015715	0.0161223	0.00355452
3578	0.00647053	0.0167855	0.00806358	0.00740684	0.0122464	0.00824741	0.00740871	0.00840877	0.0234844	0.0111099	0.00505122	0.00787602	0.00450226	0.00418099	0.00298153	0.00755384	0.00472722	0.00525736	0.00424403	0.00912585	0.00483887	0.00642295	0.00588743	0.00758534	0.00416192	0.007217	0.00632133	0.00706235	0.00647394	0.00469409	0.011368	0.00818695	0.0197157	0.00634085	0.00716435	0.0133877	0.00377216	0.00836097	0.00771945	0.00449047	0.00437958	0.00841775	0.00430518	0.00288906	0.0180766	0.00766607	0.0157713	0.016069	0.00353586
3577	0.00655888	0.0170758	0.00815152	0.00754018	0.0124239	0.0083859	0.00749269	0.00853066	0.0238698	0.0113186	0.0051022	0.00792677	0.00467909	0.00425751	0.00306946	0.00770274	0.00485841	0.00545897	0.00436027	0.00930481	0.00487909	0.00648909	0.00603247	0.00780733	0.00423939	0.00729728	0.00648831	0.00719679	0.00657361	0.00482121	0.0114574	0.00837171	0.0200019	0.00643661	0.00728454	0.0135093	0.00387869	0.00859476	0.00787904	0.00453967	0.00455194	0.00855299	0.00442527	0.00299329	0.0181617	0.00765214	0.0158458	0.0160348	0.00353393
3576	0.00661077	0.0173198	0.00826222	0.00763801	0.0126283	0.0084928	0.00750391	0.00867163	0.0242645	0.0114663	0.00521432	0.00795	0.00480455	0.00432748	0.00314576	0.00778576	0.00497005	0.00558641	0.00443132	0.00947883	0.00487523	0.00651228	0.00608695	0.00797823	0.0043207	0.00736813	0.00666094	0.00739081	0.00669579	0.00493367	0.0116171	0.00858808	0.0203356	0.00654328	0.00739743	0.0136738	0.00395127	0.00879608	0.00799156	0.00453438	0.00464496	0.00866105	0.00451098	0.00307274	0.0181996	0.0076423	0.0159468	0.016043	0.00357262
3575	0.00666495	0.0175489	0.00838262	0.00773686	0.0128644	0.00856571	0.00748273	0.00884481	0.0246898	0.0115373	0.00535712	0.00796343	0.00488674	0.00437887	0.00323157	0.00785962	0.00506171	0.00567388	0.00447426	0.00967273	0.00489931	0.00652389	0.00611364	0.00808589	0.00439664	0.00744388	0.0068444	0.00763179	0.00683707	0.00503516	0.0118189	0.0087972	0.0207098	0.00666086	0.00749805	0.0138908	0.00402504	0.00896518	0.00808771	0.00454031	0.00466386	0.00876374	0.00455165	0.00314519	0.0182067	0.00767566	0.0160783	0.0160961	0.00365948
3574	0.00672234	0.0177792	0.00848575	0.00788443	0.0131128	0.00861232	0.00748487	0.0090393	0.0251397	0.0115395	0.00547254	0.00798837	0.00494737	0.0044129	0.00333393	0.00797097	0.00514979	0.00576102	0.00450844	0.00990058	0.00497897	0.00657089	0.00617954	0.00817155	0.00447763	0.00755032	0.00703091	0.00788577	0.00698055	0.00514495	0.0120078	0.00897106	0.0210854	0.00678427	0.00759419	0.0141264	0.0041165	0.00911302	0.00820482	0.00462666	0.00465093	0.00887956	0.00454775	0.00322424	0.0182165	0.00777357	0.0162358	0.0161827	0.00378985
3573	0.00673918	0.0179837	0.00857013	0.00809026	0.013366	0.00864442	0.00754339	0.00921823	0.0255716	0.0115049	0.00553164	0.00802595	0.00500081	0.00444345	0.00344249	0.00811475	0.00525113	0.00585651	0.00453364	0.0101464	0.0050904	0.00667988	0.00629941	0.00828498	0.00457619	0.00768706	0.00720151	0.00812734	0.00710686	0.00528677	0.012167	0.00909974	0.0214364	0.00690214	0.00769427	0.0143478	0.00420183	0.0092501	0.00836439	0.00479767	0.00465037	0.00900429	0.00451206	0.00329839	0.0182505	0.00791691	0.0163904	0.0162734	0.00395413
3572	0.00668571	0.0181283	0.0086728	0.0083205	0.0136339	0.00866812	0.00765734	0.00934706	0.0259375	0.0114908	0.0055588	0.00806884	0.00505946	0.00448736	0.00354822	0.00825728	0.00536849	0.00595472	0.00454517	0.0103789	0.00520714	0.00683711	0.00644036	0.00843119	0.00469836	0.00782716	0.00733629	0.00834854	0.00720367	0.00545392	0.0123192	0.00919854	0.021765	0.00700875	0.00780595	0.0145518	0.00424715	0.00938923	0.00856441	0.00499422	0.00469016	0.00912933	0.00446953	0.00334903	0.0182956	0.00805859	0.0164926	0.0163252	0.00413949
3571	0.00660785	0.0182387	0.0088389	0.00853661	0.0139225	0.00868905	0.00780788	0.00942723	0.026227	0.0115709	0.00560449	0.008133	0.0051408	0.00454994	0.00364517	0.00838015	0.00548975	0.00605837	0.00456097	0.0105761	0.00532699	0.00699923	0.0065646	0.00857609	0.00484785	0.00795533	0.00743921	0.00856687	0.0072733	0.00560467	0.0124918	0.00930581	0.0220996	0.00712178	0.00794676	0.0147701	0.00424823	0.00954672	0.00878175	0.0051523	0.00477907	0.00926598	0.00444521	0.00337465	0.018319	0.00815922	0.0165057	0.0163129	0.00432392
3570	0.00661466	0.0184175	0.00907415	0.00872813	0.0142037	0.00872312	0.00797307	0.00949981	0.0264844	0.0118066	0.00569907	0.00826192	0.00525151	0.00462254	0.00371164	0.00848832	0.00559593	0.00616858	0.00461801	0.0107325	0.00545225	0.00712945	0.00666006	0.00868768	0.00502722	0.00808247	0.00753694	0.0088015	0.00734623	0.00568649	0.0126905	0.00946157	0.0224647	0.00727068	0.00813155	0.0150442	0.00423421	0.00972833	0.00898112	0.00525044	0.00490661	0.0094407	0.00444982	0.00338664	0.0183103	0.00821213	0.0164394	0.0162561	0.00447656
3569	0.00678635	0.018768	0.00933593	0.00890615	0.0144299	0.00880098	0.00813972	0.00960941	0.0267893	0.0121992	0.00584687	0.00848605	0.00536914	0.00469623	0.00371608	0.0085863	0.00566809	0.00626564	0.0047307	0.0108493	0.00557181	0.00722729	0.00673995	0.00876124	0.00522036	0.00820835	0.00765928	0.00904685	0.00747917	0.00568943	0.012906	0.00966492	0.022856	0.00745254	0.00833183	0.0153946	0.00423759	0.00991472	0.00913092	0.0053066	0.00504218	0.00966446	0.00447744	0.0033871	0.0183117	0.00823682	0.0163443	0.0162088	0.00457726
3568	0.00706966	0.019264	0.00959205	0.00906928	0.0145871	0.00894757	0.00831662	0.00975803	0.0271789	0.0126454	0.00606287	0.00876799	0.00545623	0.00477527	0.00366469	0.00866932	0.00569733	0.00632654	0.00486079	0.0109335	0.00567761	0.00732737	0.00682708	0.00881353	0.00538242	0.00829292	0.00781165	0.00926187	0.00770912	0.00568027	0.0131263	0.00984479	0.0232413	0.00760725	0.00846672	0.0157895	0.0042697	0.0100721	0.00922325	0.00534951	0.00514357	0.00991206	0.0045181	0.00337072	0.0183875	0.00825689	0.016275	0.0162152	0.00463876
3567	0.00730014	0.0197259	0.00987425	0.00919239	0.0147428	0.00915204	0.00851737	0.00990639	0.0275802	0.0129764	0.00636286	0.00900554	0.00549157	0.00486378	0.00361682	0.00873816	0.00569855	0.00635447	0.00494604	0.0110072	0.00577044	0.00745872	0.00693701	0.00887743	0.00548105	0.00832167	0.00798168	0.00942469	0.00799044	0.00576716	0.0133599	0.00992047	0.0236173	0.00769283	0.00850351	0.0161673	0.00431837	0.0101798	0.00927752	0.00539412	0.00518198	0.0101312	0.00457224	0.00334238	0.0185594	0.00828774	0.0162585	0.0162782	0.00469174
3566	0.00739098	0.0200138	0.010212	0.00926196	0.0149389	0.00937349	0.00872308	0.0100322	0.0278881	0.0131118	0.00669478	0.00912839	0.00548178	0.00494233	0.00362507	0.00880884	0.0057087	0.00637193	0.00496219	0.0111037	0.00584418	0.00760446	0.00706496	0.00896475	0.00553927	0.0083482	0.0081264	0.00952723	0.0082138	0.0059508	0.0136124	0.00990364	0.0239832	0.00774156	0.00850379	0.0164679	0.00436111	0.0102481	0.0093179	0.00543529	0.00516359	0.0102742	0.00465059	0.00331723	0.0187733	0.00833901	0.0162948	0.016372	0.00474526
3565	0.00743794	0.0201999	0.0105465	0.00930198	0.0151315	0.00958671	0.00889475	0.0101514	0.0280913	0.0131449	0.00695625	0.00917597	0.0054568	0.00498145	0.00368596	0.00890403	0.00575522	0.00639834	0.00494432	0.0112409	0.00589633	0.0077127	0.00718453	0.00904809	0.00560416	0.00842774	0.00819613	0.00956758	0.00831012	0.00611311	0.0138597	0.00988193	0.0243144	0.00780067	0.00852698	0.0166669	0.00438171	0.0103109	0.00935608	0.0054602	0.00511922	0.0103255	0.00475348	0.00330562	0.0189421	0.00841069	0.016371	0.0164739	0.00477014
3564	0.00755188	0.0204341	0.0107738	0.0093348	0.0152772	0.00978529	0.009016	0.0102794	0.0282689	0.0131972	0.00709019	0.00922907	0.00545346	0.00497354	0.00375971	0.0090341	0.00583605	0.00644469	0.00494509	0.0114078	0.00593969	0.0077532	0.00726361	0.00909126	0.00568339	0.00855752	0.00817514	0.00955979	0.00830621	0.00615936	0.0140693	0.0099107	0.0245938	0.00786392	0.00856084	0.0167853	0.00438438	0.0103974	0.00940542	0.00547007	0.00507841	0.0103187	0.00486561	0.00330998	0.0190136	0.00848714	0.0164572	0.0165714	0.00472605
3563	0.00772301	0.0207558	0.0108391	0.00935641	0.0153918	0.00995664	0.00910145	0.0104228	0.0285068	0.0132969	0.00711155	0.00932647	0.00549023	0.00493545	0.00381455	0.00918402	0.00593198	0.00651028	0.00498094	0.0115776	0.00598708	0.00774648	0.00728602	0.00908857	0.00574448	0.00869796	0.00809596	0.00953011	0.0082821	0.00609823	0.0142308	0.00998383	0.024827	0.00790054	0.00857184	0.0168728	0.00439022	0.0105038	0.00948769	0.00548587	0.00505596	0.0103222	0.00497044	0.00333126	0.019002	0.00854931	0.0165057	0.0166524	0.00460899
3562	0.00789605	0.021118	0.0107761	0.00937814	0.0155172	0.0100928	0.00917888	0.010595	0.0288503	0.0134411	0.00706964	0.00947295	0.00555667	0.00489361	0.00384815	0.00932368	0.00602477	0.00657966	0.00502356	0.0117295	0.00603922	0.00774231	0.00726665	0.00908373	0.0057608	0.00881797	0.00802978	0.00950536	0.00830247	0.00601546	0.014358	0.0100808	0.0250298	0.00791113	0.00856751	0.0169759	0.00441739	0.0105993	0.00961216	0.0055342	0.00505631	0.0103978	0.00505993	0.00337476	0.01897	0.00859516	0.0164959	0.0167085	0.00447666
3561	0.00805841	0.021479	0.0106759	0.0094445	0.0156779	0.0102034	0.00927125	0.0108061	0.0292984	0.0136421	0.00700631	0.00965564	0.00563037	0.00487567	0.00387819	0.0094364	0.00610501	0.00663672	0.00504182	0.0118675	0.00609333	0.00778231	0.00725017	0.00915157	0.00574039	0.0089196	0.00805064	0.00950852	0.00837507	0.00600566	0.0144812	0.0101998	0.0252237	0.00793262	0.00859251	0.0171103	0.0044666	0.0106667	0.0097632	0.00562706	0.00508705	0.0105659	0.0051345	0.00344851	0.0189809	0.00864166	0.0164717	0.0167529	0.00441631
3560	0.00822512	0.0218245	0.0106288	0.0095917	0.0158622	0.0103066	0.0093915	0.0110441	0.0298112	0.0138935	0.0069476	0.00984184	0.00570459	0.00490862	0.00392551	0.00953784	0.00617553	0.00669315	0.0050438	0.0120229	0.00615944	0.00788452	0.00729147	0.00933451	0.00571536	0.00902021	0.00817618	0.00954125	0.00846057	0.00610185	0.0146265	0.0103453	0.0254212	0.00799225	0.00867069	0.0172539	0.00453088	0.010734	0.0099226	0.0057546	0.00516656	0.0108047	0.00520288	0.00355746	0.0190574	0.00870884	0.0165005	0.0168213	0.00447593
3559	0.00838271	0.0221397	0.0106858	0.00980662	0.0160498	0.0104215	0.00954248	0.0112756	0.0303287	0.0141504	0.00692344	0.00999798	0.00579732	0.00501167	0.00400866	0.00966758	0.0062533	0.00679564	0.0050748	0.0122329	0.00626203	0.00804904	0.00742509	0.00959471	0.00571769	0.00912499	0.00835595	0.00959271	0.00852118	0.00626571	0.0148002	0.010503	0.025632	0.0080808	0.00877855	0.0173869	0.00461883	0.0108573	0.010098	0.00589871	0.00531291	0.0110735	0.00528253	0.0036994	0.0191786	0.00880772	0.0166063	0.0169417	0.00462347
3558	0.00848093	0.0223954	0.0108538	0.0100352	0.0162385	0.0105641	0.0097151	0.0114727	0.0308022	0.0143653	0.00697302	0.0101203	0.00592953	0.00518593	0.00414047	0.00985828	0.00636178	0.00698527	0.00517675	0.0125037	0.00641968	0.00826569	0.00764178	0.00983603	0.00576427	0.00922537	0.00851956	0.00965843	0.00856284	0.00643357	0.0149846	0.0106441	0.0258727	0.00817365	0.00888094	0.0175276	0.00475539	0.011067	0.0103129	0.00605339	0.00552214	0.0113362	0.00539305	0.00386203	0.0193104	0.00894214	0.0167605	0.0171079	0.00478049
3557	0.00848629	0.022577	0.0111022	0.0102295	0.016439	0.0107307	0.00989429	0.0116355	0.0312168	0.0145313	0.00711293	0.0102344	0.00610022	0.00540948	0.00431572	0.0101084	0.0065144	0.00724802	0.00535441	0.0127946	0.00662246	0.00851437	0.00788782	0.00997838	0.00585298	0.0093204	0.00863378	0.00974699	0.00862931	0.00656715	0.0151544	0.0107564	0.0261629	0.00826316	0.00897281	0.0177189	0.00495027	0.0113377	0.0105702	0.00622641	0.00575867	0.0115705	0.00554271	0.00402149	0.0194346	0.00910684	0.0169239	0.0172843	0.00489093
3556	0.00843642	0.0227215	0.0113706	0.0103867	0.0166567	0.0108894	0.0100737	0.0117888	0.0315915	0.0146867	0.00730147	0.0103671	0.00628389	0.00563968	0.00449907	0.0103742	0.00669979	0.00751511	0.00557298	0.0130416	0.00682959	0.00876238	0.00809077	0.010019	0.00596937	0.00942677	0.00871343	0.00986626	0.00875842	0.00666634	0.0152975	0.0108645	0.026503	0.00836287	0.00907632	0.0179784	0.00516595	0.0116103	0.0108355	0.00641432	0.0059712	0.0117678	0.00571404	0.00414525	0.0195517	0.00927585	0.0170807	0.0174344	0.00495409
3555	0.00842325	0.0229065	0.0115939	0.0105421	0.0168942	0.0110103	0.0102567	0.0119552	0.0319587	0.0148794	0.00745737	0.0105248	0.00644751	0.00582429	0.00463878	0.0105888	0.00688053	0.00771801	0.00577857	0.0132016	0.00699351	0.0089684	0.00820202	0.0100322	0.00610012	0.00956298	0.00879542	0.0100171	0.0089438	0.00675423	0.0154254	0.0110122	0.0268707	0.00848681	0.00921097	0.0182833	0.00533005	0.0118389	0.0110593	0.00657966	0.00612233	0.0119311	0.00586482	0.0042059	0.0196702	0.00940313	0.0172307	0.0175436	0.00500132
3554	0.00850507	0.0231843	0.0117422	0.0107166	0.0171577	0.0111016	0.0104349	0.0121296	0.0323409	0.0151137	0.00753112	0.0106892	0.00656503	0.00592195	0.00470115	0.0106992	0.00700662	0.00783503	0.00592105	0.0132775	0.00708756	0.00909708	0.00822858	0.0101127	0.00623777	0.00972358	0.0089072	0.0101899	0.0091417	0.00685377	0.015563	0.0112208	0.0272397	0.0086256	0.00937443	0.0185968	0.00539036	0.0120145	0.0112104	0.00666569	0.0062074	0.0120723	0.00595084	0.00419933	0.0197984	0.00945098	0.0173673	0.0176224	0.0050589
3553	0.00864388	0.0235296	0.0118435	0.0108752	0.0174625	0.0112008	0.0105749	0.0122797	0.0327393	0.0153364	0.00756043	0.0108324	0.00662569	0.00592535	0.00469496	0.0107059	0.00704341	0.0078876	0.00597687	0.0133115	0.00711319	0.00914167	0.0082277	0.0103069	0.0063741	0.00988033	0.00906463	0.0103771	0.009316	0.00698266	0.0157363	0.0114627	0.0276133	0.00875272	0.00955542	0.0189057	0.00536509	0.0121528	0.0112922	0.00664828	0.00624854	0.0122034	0.00595915	0.00415096	0.0199467	0.0094257	0.0174786	0.017694	0.00513398
3552	0.00875462	0.0238711	0.0119544	0.0109571	0.0178113	0.0113277	0.010641	0.0123791	0.03314	0.0154923	0.00763285	0.0109406	0.00664099	0.00586811	0.00465986	0.0106705	0.00700132	0.00790736	0.00596357	0.0133574	0.0070874	0.00913661	0.00826243	0.010579	0.00649774	0.0100117	0.00927136	0.0105713	0.00947301	0.00714051	0.0159613	0.011683	0.0280117	0.00885465	0.00975112	0.019216	0.00533384	0.0122731	0.0113358	0.00657424	0.00627601	0.0123286	0.00592196	0.00410228	0.020123	0.00938152	0.0175661	0.017777	0.0052221
3551	0.00881962	0.0241794	0.0121092	0.0109564	0.0181755	0.0114657	0.0106381	0.0124378	0.0335297	0.015601	0.00778796	0.011032	0.00664549	0.00580611	0.00463569	0.0106793	0.00693993	0.00792041	0.00592905	0.0134516	0.00703577	0.00914214	0.00835402	0.0108346	0.00660003	0.0101214	0.00950516	0.010759	0.0096449	0.00729718	0.0162318	0.011848	0.0284298	0.00894479	0.00995788	0.019518	0.00537102	0.0123896	0.0113809	0.00653923	0.00631617	0.0124478	0.00589245	0.00408725	0.0203177	0.00938362	0.0176502	0.0178769	0.00531638
3550	0.00890859	0.0244904	0.0123057	0.0109464	0.0185221	0.0115927	0.0106183	0.0124944	0.0338996	0.015749	0.00797721	0.0111411	0.00668072	0.00578848	0.00464646	0.0107881	0.00693304	0.00795444	0.00591832	0.0136026	0.00699914	0.00920948	0.00847524	0.0109919	0.00667864	0.0102288	0.00972402	0.0109363	0.00984258	0.00741591	0.0165204	0.0119666	0.0288381	0.00904609	0.0101578	0.0197856	0.00548441	0.0125146	0.0114576	0.00662019	0.00638949	0.0125675	0.00590504	0.00411771	0.0205054	0.00946339	0.0177529	0.0179907	0.00541167
3549	0.00907365	0.0248316	0.0125291	0.0110138	0.0188376	0.011705	0.0106416	0.0125826	0.0342445	0.0159988	0.00812064	0.0112838	0.00677096	0.00583934	0.00470444	0.0109967	0.00702237	0.00803559	0.00594715	0.0137998	0.00703012	0.00935548	0.00858727	0.0110316	0.00672808	0.0103415	0.00988945	0.0111123	0.010039	0.00748109	0.0167914	0.0120655	0.0292149	0.0091613	0.0103198	0.0200073	0.00562222	0.0126579	0.0115827	0.00682602	0.00650745	0.0127043	0.00596308	0.00418683	0.0206681	0.00960753	0.0178793	0.0181141	0.0055077
3548	0.00926872	0.0251662	0.0127652	0.0111894	0.0191185	0.0118091	0.0107342	0.0127139	0.0345757	0.0163322	0.00818413	0.011451	0.00691328	0.00595486	0.00481365	0.0112639	0.00719862	0.00816652	0.0060051	0.0140269	0.00716504	0.00955985	0.00867841	0.0110013	0.00673867	0.0104444	0.00999484	0.0112916	0.0102024	0.00750844	0.0170174	0.0121605	0.0295644	0.00927096	0.010418	0.0202113	0.00573558	0.0128201	0.011765	0.00709925	0.00666223	0.0128732	0.00605599	0.00427947	0.020813	0.00978036	0.0180167	0.0182443	0.00561067
3547	0.00939112	0.0254282	0.012995	0.0114424	0.0193602	0.0119102	0.010881	0.0128784	0.0349247	0.016678	0.00820329	0.0116326	0.00708482	0.0061107	0.00496392	0.01154	0.00741861	0.00831779	0.00607837	0.0142648	0.00739202	0.00977961	0.00877041	0.0109911	0.00671907	0.0105209	0.0100772	0.0114652	0.0103318	0.00753795	0.0171978	0.0122554	0.0299124	0.00936348	0.0104553	0.0204533	0.00583015	0.0129912	0.0120055	0.00735638	0.00682416	0.0130745	0.00617757	0.0043799	0.0209585	0.00995357	0.0181481	0.0183878	0.005727
3546	0.00938528	0.025599	0.0131956	0.0117096	0.019555	0.0120129	0.0110513	0.0130514	0.0353142	0.0169702	0.00824496	0.0118277	0.00725067	0.00627495	0.00512826	0.0117862	0.00763512	0.00845332	0.00616533	0.014491	0.00765125	0.00997139	0.00889293	0.0110774	0.00671357	0.0105786	0.0101849	0.0116136	0.0104465	0.00760277	0.017355	0.0123582	0.0302785	0.0094521	0.0104674	0.0207629	0.00595097	0.0131609	0.0122868	0.0075347	0.0069591	0.0132964	0.00632648	0.00447644	0.0211063	0.0101182	0.018265	0.0185628	0.00585336
3545	0.00929747	0.0257331	0.0133558	0.0119267	0.0196929	0.0121254	0.0112332	0.0132056	0.0357221	0.0171856	0.00834997	0.0120317	0.00736976	0.00642214	0.00527535	0.0119792	0.00781281	0.00856331	0.00627147	0.0146906	0.00787503	0.0101119	0.00905414	0.0112635	0.00677674	0.0106373	0.0103243	0.0117128	0.0105476	0.00769642	0.0175044	0.0124782	0.0306445	0.00955181	0.0104933	0.021095	0.00611769	0.013329	0.0125658	0.00761966	0.0070507	0.0135239	0.00649548	0.00456655	0.0212362	0.0102757	0.0183716	0.0187823	0.00597595
3544	0.00922922	0.0259029	0.0134823	0.0120603	0.0197779	0.012255	0.0114392	0.013335	0.0361013	0.0173431	0.00850832	0.0122247	0.00741389	0.00654029	0.00538478	0.0121103	0.00792869	0.00866383	0.00639316	0.0148698	0.00802985	0.010203	0.00923365	0.0114798	0.00692526	0.0107014	0.0104552	0.0117535	0.0106087	0.00778801	0.017635	0.0126048	0.0309722	0.00965933	0.0105503	0.0213589	0.00628279	0.013499	0.0127872	0.00763978	0.00710331	0.0137354	0.00666335	0.00465744	0.0213336	0.0104228	0.01848	0.019024	0.00608077
3543	0.00925075	0.0261322	0.0135907	0.0121304	0.0198358	0.0124024	0.0116783	0.0134672	0.036443	0.0174718	0.00867713	0.0123734	0.00739514	0.00662564	0.00544788	0.0121874	0.00797574	0.00876549	0.00650995	0.0150458	0.00811739	0.0102591	0.00939914	0.0116513	0.00712011	0.0107596	0.0105345	0.0117488	0.0106149	0.00785871	0.0177318	0.0127122	0.0312452	0.00976347	0.0106351	0.0215029	0.00636717	0.0136643	0.0129144	0.00763791	0.00712832	0.0139003	0.00680242	0.0047569	0.0214093	0.0105476	0.0185966	0.0192289	0.00616332
3542	0.00937252	0.0263968	0.013699	0.012196	0.0199201	0.0125614	0.0119339	0.0136402	0.0367963	0.0175899	0.00881358	0.0124478	0.00737181	0.00667768	0.00546369	0.0122341	0.00797467	0.00885715	0.00659645	0.0152233	0.00815057	0.0102932	0.0095277	0.0117629	0.0072979	0.0108123	0.0105711	0.0117428	0.0106044	0.0079279	0.0178176	0.0127949	0.0314977	0.00986339	0.01074	0.0215748	0.00633817	0.0138092	0.0129557	0.00764641	0.00713594	0.0139951	0.00689832	0.00485956	0.0214939	0.0106401	0.0187142	0.0193446	0.00623179
3541	0.00957596	0.0266772	0.0138266	0.012307	0.0200916	0.0127231	0.0121708	0.0138547	0.0372127	0.0177165	0.00890153	0.0124496	0.00741332	0.00670692	0.00544586	0.0122811	0.00797333	0.00892677	0.00664587	0.0153866	0.00814543	0.0103185	0.00961598	0.0118575	0.00741748	0.0108813	0.0106293	0.011797	0.0106597	0.00803408	0.0179551	0.0128867	0.0317903	0.00995699	0.0108588	0.0216902	0.00624924	0.0139322	0.0129642	0.00768355	0.00713884	0.01403	0.00696503	0.00494745	0.0216156	0.0107051	0.0188246	0.0193727	0.00630269
3540	0.00983541	0.0269872	0.0139821	0.0124701	0.0203687	0.0128722	0.0123578	0.0140646	0.0376857	0.0178832	0.00895465	0.0124292	0.00754745	0.00674168	0.00542612	0.0123526	0.00801812	0.00898519	0.00667928	0.0155234	0.00813103	0.0103549	0.00967517	0.0119806	0.00748449	0.0109865	0.0107707	0.0119445	0.0108455	0.00818759	0.018191	0.0130336	0.0321499	0.0100255	0.0109855	0.0219336	0.00619646	0.0140569	0.0130055	0.00775785	0.00715448	0.0140532	0.00703142	0.00500656	0.0217789	0.010764	0.0189324	0.0193656	0.00638648
3539	0.0101065	0.0273487	0.0141492	0.0126652	0.0207054	0.0129907	0.0124833	0.0142276	0.0381639	0.018118	0.00900178	0.0124615	0.0077384	0.00681476	0.00543761	0.0124559	0.00811845	0.00905711	0.00672714	0.0156478	0.00814797	0.0104234	0.0097198	0.0121436	0.00754435	0.0111241	0.0109991	0.0121613	0.0111474	0.00835668	0.0185076	0.0132501	0.0325526	0.0100606	0.0111194	0.0222975	0.00623741	0.0142087	0.0131167	0.00786396	0.0071978	0.0141208	0.00710839	0.00504077	0.0219608	0.0108417	0.0190479	0.0193779	0.006474
3538	0.0103181	0.0277479	0.0142992	0.0128783	0.0210237	0.0130758	0.0125592	0.0143595	0.0386149	0.0184064	0.00907129	0.0125829	0.0079197	0.00693703	0.00549284	0.0125851	0.0082421	0.00915206	0.00680173	0.0157956	0.00822697	0.0105314	0.00976101	0.0123261	0.00764475	0.0112699	0.0112525	0.0123809	0.0114738	0.00849762	0.0188316	0.0135016	0.0329528	0.0100975	0.0112585	0.0226986	0.00635596	0.0143832	0.0132869	0.0079796	0.00727399	0.01426	0.00718053	0.00506949	0.0221269	0.0109472	0.0191716	0.0194267	0.00654341
3537	0.0104143	0.0281348	0.0144256	0.0130989	0.0212865	0.0131547	0.0126166	0.0145142	0.0390487	0.018686	0.00918324	0.0127557	0.00805075	0.00708836	0.00558425	0.0127334	0.00835035	0.00925498	0.00689141	0.0160002	0.00837052	0.0106683	0.00981028	0.012497	0.00779145	0.0113953	0.0114603	0.0125563	0.0117251	0.00860532	0.0190997	0.0137237	0.0333293	0.0101915	0.0113857	0.0230514	0.0065027	0.0145518	0.0134794	0.00808103	0.00737789	0.0144614	0.00723842	0.00511108	0.0222604	0.011069	0.0192958	0.019503	0.00658904
3536	0.0104158	0.0284695	0.0145511	0.0132956	0.0215233	0.0132677	0.0126925	0.0147121	0.0394781	0.0188969	0.0093324	0.0129073	0.00814153	0.00723702	0.00570225	0.0128988	0.00843644	0.0093474	0.00697974	0.0162711	0.00855419	0.0108156	0.00988571	0.0126302	0.0079406	0.0114827	0.0115989	0.0126964	0.011866	0.00871381	0.0193092	0.0138673	0.0336883	0.0103524	0.0114737	0.0233202	0.00665176	0.0147025	0.0136708	0.00816581	0.00749648	0.0146968	0.00730676	0.00517142	0.0223771	0.01119	0.0194239	0.0196076	0.00663598
3535	0.0104177	0.0287581	0.0146923	0.0134284	0.0217752	0.0134295	0.0128058	0.014911	0.0398839	0.0190435	0.00947167	0.0130077	0.00822418	0.0073632	0.00583923	0.0130751	0.0085251	0.00942977	0.00706196	0.0165846	0.00874081	0.0109586	0.0100074	0.0127223	0.00804441	0.0115321	0.0116905	0.0128382	0.0119339	0.00884732	0.0194989	0.0139374	0.0340355	0.0105238	0.0115177	0.0235189	0.00680453	0.0148574	0.0138618	0.00824861	0.00761241	0.0149394	0.0074151	0.0052429	0.0225033	0.0113059	0.0195728	0.0197573	0.00671358
3534	0.0104965	0.0290259	0.0148374	0.0134931	0.0220423	0.0136174	0.0129445	0.0150587	0.0402383	0.0191829	0.00954057	0.0130902	0.00831201	0.00746292	0.00597983	0.0132463	0.00864025	0.00952298	0.00714401	0.0168886	0.00889782	0.0110918	0.0101805	0.0128071	0.00810384	0.011571	0.011768	0.0130001	0.0119848	0.0089921	0.019695	0.0139887	0.034374	0.01065	0.0115591	0.0236829	0.00695298	0.0150413	0.0140571	0.0083346	0.00771306	0.0151683	0.00754818	0.0053141	0.02264	0.0114248	0.0197484	0.0199567	0.00681584
3533	0.0106274	0.0292692	0.0149731	0.013532	0.0222939	0.0137943	0.0130791	0.0151511	0.040546	0.019355	0.00952989	0.0131971	0.00839158	0.00753787	0.00610085	0.0133981	0.00878241	0.00965057	0.00723351	0.0171274	0.00901179	0.011222	0.010382	0.0129333	0.00816093	0.0116444	0.011849	0.0131648	0.0120515	0.00911629	0.0198847	0.0140748	0.0347145	0.0107356	0.0116506	0.0238407	0.00706506	0.0152452	0.0142467	0.00841009	0.00780098	0.0153691	0.00765329	0.00537728	0.0227556	0.0115495	0.0199275	0.020171	0.00690083
3532	0.0107187	0.0294651	0.0151193	0.013598	0.0225257	0.013941	0.0131897	0.0152304	0.0408464	0.0195499	0.00951388	0.0133329	0.00844783	0.0075922	0.00619049	0.0135344	0.00893594	0.0098186	0.00733422	0.0172786	0.0090933	0.0113655	0.0105703	0.0131123	0.00824071	0.011781	0.0119467	0.0133077	0.0121458	0.00921063	0.0200464	0.0141952	0.0350738	0.0108243	0.0117957	0.0240091	0.00711343	0.0154343	0.0144137	0.00846656	0.00788939	0.015537	0.00770409	0.00542736	0.0228247	0.011666	0.0200738	0.020341	0.00693445
3531	0.0107218	0.0296263	0.0153125	0.0137199	0.0227761	0.014065	0.0132761	0.0153418	0.0411837	0.0197444	0.00959384	0.0134758	0.00848441	0.007638	0.00625912	0.0136708	0.00908455	0.010006	0.00743951	0.017368	0.00916256	0.0115322	0.0107139	0.0132993	0.00832111	0.0119628	0.0120815	0.0134238	0.0122768	0.00929255	0.0201909	0.0143002	0.0354518	0.0109323	0.0119389	0.0242041	0.00710328	0.015588	0.0145509	0.0085204	0.0079833	0.0156807	0.00773148	0.00545431	0.0228703	0.0117528	0.0201695	0.0204281	0.00692721
3530	0.0106832	0.0298087	0.0155583	0.0139029	0.0230845	0.0141892	0.0133489	0.015501	0.0415784	0.0199414	0.00980389	0.0136138	0.00851807	0.00769279	0.00632555	0.0138105	0.00921469	0.010175	0.00752633	0.0174431	0.00922632	0.0117073	0.010811	0.0134445	0.00836774	0.0121385	0.0122742	0.0135335	0.0124447	0.00938323	0.0203631	0.0143534	0.0358323	0.0110337	0.0120281	0.0244513	0.00706578	0.0157213	0.0146642	0.00859696	0.0080684	0.0158172	0.00777805	0.00544354	0.0229587	0.0117972	0.0202258	0.0204531	0.00692419
3529	0.0106756	0.0300459	0.0158171	0.0141339	0.023435	0.0143312	0.0134234	0.015692	0.0420158	0.0201512	0.0100776	0.0137527	0.00856263	0.00776455	0.00639785	0.0139367	0.00931668	0.0102987	0.00756734	0.0175355	0.009274	0.0118601	0.0108826	0.0135492	0.00838554	0.0122729	0.0125216	0.0136626	0.0126261	0.00948371	0.0205948	0.0143846	0.036198	0.0111084	0.0120761	0.0247689	0.00703739	0.0158674	0.0147663	0.00870264	0.00812469	0.0159611	0.00784592	0.00539448	0.0231424	0.0118022	0.0202667	0.0204848	0.0069625
3528	0.0107122	0.0303072	0.0160434	0.0143813	0.0237592	0.0144902	0.0135257	0.0158853	0.0424552	0.0203602	0.0103132	0.0139064	0.00862387	0.00784215	0.00647317	0.0140365	0.00939633	0.0103847	0.00756244	0.0176589	0.00930056	0.0119775	0.0109492	0.0136529	0.00841745	0.0123768	0.0127894	0.0138247	0.0127913	0.00958103	0.0208656	0.0144689	0.0365455	0.0111803	0.0121462	0.0251384	0.00705234	0.0160499	0.0148753	0.00882635	0.00814925	0.0161189	0.00791471	0.00534098	0.0234076	0.0117863	0.0203096	0.020579	0.00704051
3527	0.0107568	0.0305526	0.0162232	0.0146046	0.0240006	0.0146491	0.0136825	0.0160627	0.042864	0.0205418	0.0104576	0.0140871	0.00870381	0.00790609	0.00654924	0.0141276	0.00948014	0.0104661	0.00755442	0.017831	0.00932451	0.0120824	0.0110227	0.013771	0.00849635	0.0124835	0.0130351	0.0140227	0.0129428	0.00967119	0.0211212	0.014655	0.036886	0.011291	0.0122834	0.0255091	0.00713805	0.0162706	0.0150136	0.00896345	0.0081616	0.0162946	0.00799406	0.0053422	0.0236818	0.0117834	0.020362	0.0207295	0.00712376
3526	0.0107973	0.0308072	0.0163697	0.0147837	0.0241726	0.0147898	0.0138898	0.0162316	0.0432515	0.0206932	0.0105246	0.014292	0.0088005	0.00794994	0.00662583	0.0142496	0.00959201	0.0105684	0.00759835	0.0180693	0.00937392	0.0122113	0.011116	0.0138722	0.0086114	0.0126048	0.0132399	0.0142591	0.013118	0.00977153	0.0213313	0.0149172	0.0372452	0.0114421	0.0124732	0.0258425	0.00729429	0.0165116	0.0151946	0.00912162	0.00818854	0.0164958	0.00812111	0.00543912	0.0238969	0.0118393	0.0204274	0.0208886	0.00717698
3525	0.010865	0.0311338	0.0165024	0.0149296	0.0243368	0.0149095	0.0141018	0.0164145	0.0436603	0.0208326	0.0105615	0.0144874	0.00890522	0.00798859	0.00669781	0.0144244	0.00972201	0.0106857	0.0077097	0.0183566	0.00945755	0.0123783	0.0112436	0.0139195	0.00872118	0.012721	0.013413	0.0145212	0.013338	0.00989662	0.0215108	0.0151744	0.0376443	0.0115758	0.0126597	0.0261381	0.00747924	0.0167406	0.0154059	0.00929941	0.00824684	0.0167274	0.00830192	0.00561625	0.0240387	0.0119847	0.0205076	0.0210313	0.00719387
3524	0.0109901	0.0315405	0.0166405	0.0150626	0.0245385	0.0150237	0.0142691	0.0166211	0.0441124	0.020974	0.0106138	0.0146285	0.00900692	0.00804509	0.00675658	0.0146323	0.00983233	0.0107922	0.00785011	0.0186307	0.00956114	0.012568	0.0114008	0.0139152	0.00879115	0.0128155	0.0135705	0.014763	0.0135628	0.01003	0.0216872	0.0153479	0.0380689	0.0116251	0.0127954	0.0264108	0.00763555	0.0169229	0.0156116	0.00947072	0.00833662	0.0169747	0.00848551	0.00580996	0.0241376	0.012199	0.0206024	0.0211812	0.00719891
3523	0.0111724	0.0319566	0.0168016	0.0151943	0.0247672	0.0151584	0.0143908	0.0168384	0.0445769	0.0211307	0.0107037	0.0147181	0.00910188	0.00813165	0.00680075	0.0148286	0.00990213	0.0108729	0.00796565	0.0188331	0.00967225	0.012758	0.011554	0.0139056	0.00882206	0.0129111	0.0137099	0.0149175	0.0137163	0.0101235	0.0218634	0.0154168	0.0384585	0.0115886	0.0128766	0.0266557	0.00773884	0.0170412	0.0157777	0.00959869	0.00844447	0.0172011	0.00861308	0.00595693	0.0242225	0.0124026	0.0207084	0.0213655	0.00721824
3522	0.0113971	0.0323114	0.0169896	0.0153349	0.0249776	0.015336	0.0145138	0.0170496	0.0450034	0.0213364	0.0108198	0.0148272	0.00919713	0.00824305	0.00684025	0.0149863	0.00995773	0.0109403	0.00803475	0.0189677	0.00979917	0.0129338	0.0116669	0.0139515	0.00885061	0.0130583	0.0138023	0.0149414	0.0137634	0.0101349	0.022022	0.0154373	0.0387489	0.0115489	0.01294	0.0268486	0.00781287	0.017109	0.0158975	0.00966396	0.0085544	0.0173779	0.00868011	0.00603601	0.0242923	0.012505	0.0208214	0.0215636	0.00724792
3521	0.0116504	0.0326069	0.0171907	0.0155008	0.02514	0.0155619	0.0146762	0.0172514	0.0453749	0.0216337	0.0109323	0.0150319	0.00930393	0.00836574	0.00688779	0.0151195	0.0100472	0.0110239	0.00807672	0.0190952	0.00995808	0.0130823	0.011741	0.0140961	0.00892359	0.0132847	0.0138161	0.0148539	0.0137481	0.0100694	0.0221552	0.0155032	0.0389353	0.011606	0.0130278	0.0269773	0.00789471	0.017163	0.0159983	0.00968024	0.00866205	0.0175139	0.00873442	0.00606688	0.0243302	0.0124759	0.0209389	0.0217207	0.00725837
3520	0.0119061	0.0328953	0.0173885	0.0156959	0.025263	0.0158153	0.0148635	0.0174447	0.04571	0.0220284	0.0110247	0.0153315	0.00942746	0.00848915	0.00694849	0.0152655	0.0101908	0.0111462	0.00812299	0.0192679	0.0101451	0.0131868	0.0118196	0.014338	0.00906348	0.0135584	0.0137563	0.0147295	0.0137498	0.00998366	0.0222781	0.0156737	0.0390815	0.0117878	0.0131546	0.0270603	0.00799703	0.0172406	0.0161256	0.00968883	0.00878041	0.0176453	0.00882224	0.00607721	0.0243362	0.0123731	0.021063	0.0218066	0.0072347
3519	0.0121249	0.0332117	0.0175751	0.0158937	0.025377	0.0160536	0.0150261	0.0176174	0.0460269	0.0224703	0.0111074	0.0156482	0.00955836	0.00860788	0.00701919	0.0154446	0.0103654	0.0113068	0.00818742	0.0194775	0.0103286	0.0132415	0.011946	0.0146217	0.00925079	0.0138016	0.0136823	0.0146552	0.0138115	0.00994742	0.0224132	0.0159258	0.0392658	0.0120275	0.0133015	0.0271387	0.00810866	0.0173615	0.0163127	0.00973577	0.00892692	0.0177909	0.00894721	0.00607485	0.0243406	0.0122991	0.0211996	0.0218469	0.0072066
3518	0.0122844	0.0335504	0.017742	0.0160563	0.0255124	0.0162353	0.0151331	0.017751	0.0463286	0.0228841	0.0111961	0.0158989	0.0096725	0.00871488	0.00709607	0.0156394	0.0105358	0.0114877	0.00826179	0.019673	0.0104735	0.0132694	0.0121209	0.0148671	0.00943823	0.013945	0.0136779	0.0146899	0.0139201	0.0100024	0.0225725	0.0161783	0.0395294	0.0122274	0.0134418	0.0272588	0.0082201	0.0175266	0.0165562	0.00984245	0.00910055	0.0179327	0.00907785	0.00605047	0.024388	0.0123255	0.0213549	0.021898	0.00722862
3517	0.0123989	0.0338889	0.0178702	0.0161735	0.0256881	0.0163492	0.0152004	0.0178433	0.0466259	0.0232147	0.0112877	0.0160551	0.00974338	0.00879571	0.00717835	0.0158116	0.0106854	0.0116649	0.0083286	0.0198209	0.0105687	0.0133138	0.0123005	0.0150245	0.00958208	0.0139779	0.013789	0.0148468	0.0140457	0.0101449	0.0227493	0.016362	0.0398712	0.0123405	0.0135661	0.0274521	0.00833274	0.0177248	0.0168129	0.00998857	0.00927092	0.0180477	0.00918047	0.00600065	0.0245086	0.0124524	0.0215322	0.0220072	0.00733063
3516	0.0124931	0.0342148	0.0179495	0.0162729	0.0259115	0.0164188	0.0152705	0.0179212	0.046955	0.0234433	0.011372	0.0161392	0.00976422	0.00883439	0.00726392	0.0159363	0.0108103	0.0118123	0.00837562	0.0199369	0.0106301	0.0134078	0.0124342	0.0151074	0.00966606	0.0139577	0.0139889	0.015098	0.0141821	0.0103376	0.022928	0.0164716	0.0402718	0.0123956	0.0136858	0.0277193	0.00844438	0.017939	0.0170282	0.0101274	0.00939226	0.0181499	0.0092446	0.00594684	0.0246986	0.0126307	0.0217295	0.0221922	0.00749273
3515	0.0125661	0.0345278	0.0180116	0.0163902	0.0261694	0.0164762	0.0153723	0.0180274	0.0473571	0.0235808	0.0114643	0.0161879	0.00976051	0.00882859	0.00734431	0.0160189	0.0108982	0.0119044	0.00840337	0.0200606	0.0106771	0.0135531	0.0125043	0.0151646	0.00970253	0.0139661	0.0142059	0.0153851	0.0143442	0.0105266	0.0230947	0.0165527	0.0406986	0.0124484	0.0138096	0.028025	0.00853882	0.0181473	0.0171761	0.0102241	0.00943602	0.0182812	0.00928436	0.00592954	0.0249199	0.0128197	0.0219377	0.0224385	0.00766907
3514	0.0126003	0.0348292	0.018126	0.0165414	0.0264367	0.0165392	0.0155026	0.0181957	0.0478392	0.0236625	0.0116052	0.0162341	0.00977511	0.0087967	0.00740819	0.0160827	0.0109308	0.0119316	0.00842374	0.0202127	0.0107127	0.0137257	0.0125368	0.0152373	0.00972015	0.0140533	0.0143907	0.0156465	0.0145416	0.0106698	0.0232534	0.0166515	0.0411146	0.01253	0.0139294	0.0283267	0.00859708	0.0183257	0.0172762	0.0102778	0.00941496	0.0184623	0.00931989	0.00597861	0.0251231	0.0130145	0.0221413	0.0227073	0.00782721
3513	0.0125961	0.0351124	0.0183427	0.016721	0.0266949	0.0166148	0.0156391	0.0184298	0.0483583	0.0237387	0.0118119	0.0163064	0.00983074	0.00876417	0.00744792	0.0161462	0.0109089	0.0119194	0.0084478	0.0203812	0.0107267	0.0138928	0.0125749	0.0153415	0.00974558	0.0142072	0.0145474	0.0158426	0.0147642	0.0107603	0.0234245	0.0167818	0.041499	0.0126377	0.0140281	0.0286079	0.00861358	0.0184581	0.0173699	0.0103082	0.00937607	0.0186647	0.00935543	0.0060811	0.0252794	0.0132225	0.0223253	0.0229553	0.00796133
3512	0.0125788	0.0353636	0.0186378	0.0169129	0.0269425	0.0167126	0.0157663	0.0186951	0.0488425	0.0238499	0.0120403	0.0164201	0.00990532	0.00874256	0.00746225	0.0162109	0.0108614	0.0119199	0.00847218	0.0205431	0.0107182	0.014024	0.0126371	0.0154706	0.00978172	0.0143662	0.0147018	0.01597	0.0149875	0.0108296	0.0236247	0.0169267	0.0418656	0.0127509	0.0140942	0.0288794	0.00859879	0.0185487	0.0174792	0.0103278	0.00936333	0.0188402	0.00937833	0.00618071	0.0253949	0.0134218	0.0224822	0.0231592	0.00807652
3511	0.0125765	0.0355723	0.0189269	0.0170928	0.0271879	0.0168375	0.0158859	0.0189335	0.0492361	0.0240062	0.0122139	0.0165678	0.00995259	0.00873182	0.00745822	0.0162723	0.0108253	0.0119777	0.00848496	0.020692	0.0107112	0.014098	0.012704	0.0156019	0.00980509	0.0144658	0.0148571	0.0160625	0.0151814	0.010926	0.023847	0.0170599	0.0422477	0.0128473	0.0141319	0.029154	0.00857427	0.018628	0.0175967	0.0103412	0.00938901	0.0189724	0.00938574	0.00622078	0.0254974	0.0135622	0.0226133	0.0233225	0.00817348
3510	0.0126074	0.0357466	0.0191373	0.0172338	0.0274394	0.0169754	0.0160059	0.0190982	0.0495391	0.0241997	0.0122956	0.0167249	0.00995434	0.008747	0.00745941	0.01634	0.0108272	0.0121076	0.0084912	0.0208462	0.0107499	0.0141215	0.0127522	0.0157103	0.0097951	0.0144904	0.014996	0.0161795	0.0153199	0.0110832	0.0240706	0.0171658	0.0426632	0.0129165	0.0141663	0.0294335	0.00857205	0.0187438	0.0177164	0.0103694	0.00944439	0.0190945	0.00941188	0.0062008	0.0256135	0.0136166	0.022727	0.0234611	0.00825339
3509	0.012679	0.0359097	0.0192689	0.0173261	0.0276989	0.0171021	0.0161271	0.0191881	0.0498108	0.0244261	0.0123221	0.0168658	0.009951	0.00882905	0.00750828	0.0164463	0.0108882	0.0123069	0.0085253	0.0210326	0.0108732	0.0141398	0.0128009	0.015789	0.00976893	0.0144852	0.0151114	0.0163638	0.0153952	0.0112934	0.0242851	0.0172508	0.0430897	0.0129712	0.0142341	0.0297169	0.0086301	0.0189359	0.0178642	0.0104552	0.00953277	0.0192591	0.00951418	0.00618898	0.025753	0.0136268	0.0228406	0.0235872	0.0083299
3508	0.012785	0.0360831	0.0193822	0.0173937	0.0279605	0.0172129	0.0162486	0.0192478	0.0501255	0.0246825	0.0123635	0.0169808	0.0100106	0.0090096	0.00764211	0.016626	0.0110328	0.01257	0.00862408	0.0212635	0.0110857	0.0142135	0.0129061	0.0158594	0.00977683	0.0145134	0.0152143	0.0165964	0.0154275	0.011505	0.0244951	0.0173388	0.0434788	0.0130429	0.0143574	0.0300038	0.00877129	0.0192089	0.018079	0.0106289	0.00967356	0.0194905	0.00971884	0.0062677	0.0259045	0.0136767	0.0229741	0.0237046	0.00842337
3507	0.0128977	0.0362778	0.0195339	0.0174847	0.0282134	0.0173286	0.0163777	0.0193304	0.0505184	0.0249463	0.0124569	0.0170836	0.0101622	0.00926249	0.00784948	0.0168783	0.0112679	0.0128722	0.00878538	0.0215239	0.0113424	0.0143671	0.0130967	0.0159513	0.00986049	0.0146014	0.0153152	0.0168039	0.0154529	0.0116538	0.0247059	0.0174532	0.0438006	0.0131582	0.0145276	0.0302866	0.00897715	0.0195218	0.0183597	0.0108676	0.0098684	0.0197612	0.00997984	0.00645882	0.0260417	0.0138147	0.0231289	0.0238131	0.00853729
3506	0.0129801	0.0365091	0.0197311	0.0176393	0.0284417	0.0174675	0.0165248	0.0194617	0.0509729	0.0251733	0.0125861	0.0171989	0.010362	0.00950384	0.00805627	0.0171496	0.0115494	0.0131457	0.00896128	0.021779	0.0115666	0.0145632	0.0133265	0.0160711	0.010017	0.014723	0.0154135	0.0169188	0.015503	0.0117027	0.0249138	0.0176002	0.0440685	0.0133114	0.0147108	0.0305483	0.00918807	0.0198089	0.0186451	0.0110992	0.0100787	0.0200106	0.0102021	0.00670003	0.0261429	0.0140127	0.0232755	0.023912	0.00864767
3505	0.0130174	0.0368049	0.0199431	0.0178604	0.0286297	0.0176235	0.0166917	0.0196335	0.0514515	0.025328	0.0127165	0.0173359	0.0105315	0.00965288	0.00817704	0.017366	0.0117902	0.0133036	0.0090961	0.0219958	0.0117001	0.0147358	0.0135076	0.0161967	0.0102012	0.0148326	0.0155131	0.0169427	0.0155986	0.011671	0.0251155	0.0177655	0.0443289	0.0134616	0.0148656	0.0307787	0.00934299	0.0200232	0.0188596	0.0112559	0.0102521	0.0201913	0.0103137	0.00689345	0.0262189	0.0142044	0.0233792	0.0240079	0.00872737
3504	0.0130364	0.0371847	0.0201455	0.0181113	0.0287879	0.0177832	0.0168756	0.019823	0.0519225	0.025418	0.0128354	0.0174761	0.0106293	0.0096935	0.00819154	0.0174931	0.0119201	0.0133087	0.00916612	0.022162	0.0117492	0.0148529	0.0135929	0.0163074	0.0103605	0.0149151	0.0156426	0.0169585	0.0157542	0.0116371	0.025326	0.0179234	0.0446383	0.0135635	0.0149658	0.0309966	0.00942649	0.0201696	0.0189789	0.0113244	0.0103663	0.0203031	0.0103191	0.00697732	0.0263189	0.0143506	0.0234504	0.0241234	0.00878198
3503	0.0130848	0.0376217	0.0203427	0.0183414	0.0289623	0.0179485	0.0170786	0.0200164	0.052363	0.0254938	0.0129507	0.0175968	0.0106835	0.00967841	0.0081627	0.0175633	0.0119423	0.013214	0.00918398	0.0222856	0.0117766	0.0149425	0.013617	0.0164077	0.0104721	0.0150035	0.0158314	0.0170647	0.0159693	0.0116883	0.02557	0.018053	0.045027	0.0136075	0.0150153	0.0312419	0.00947711	0.0202971	0.0190451	0.0113437	0.0104375	0.0203897	0.010288	0.00695978	0.0264933	0.0144572	0.0235503	0.0242828	0.00884994
3502	0.0131946	0.0380457	0.0205445	0.0185245	0.0292069	0.0181259	0.0173006	0.0202134	0.0527601	0.025615	0.0130614	0.0177085	0.010754	0.00967766	0.00816796	0.0176377	0.0119201	0.0131268	0.00917466	0.022381	0.0118417	0.015055	0.0136506	0.0165166	0.0105553	0.0151424	0.016068	0.0172908	0.0162138	0.0118528	0.0258526	0.018153	0.0454737	0.0136282	0.0150462	0.031543	0.00954228	0.0204489	0.0191165	0.0113561	0.0104885	0.0205013	0.0102911	0.00689494	0.0267429	0.0145344	0.0237245	0.0244792	0.00895586
3501	0.0133686	0.0383951	0.020736	0.0186736	0.0295304	0.0183007	0.0175256	0.0204111	0.0531217	0.0258143	0.0131537	0.0178497	0.0108705	0.00972806	0.00822231	0.0177444	0.0119105	0.013131	0.00915744	0.0224606	0.0119506	0.0152072	0.0137283	0.0166412	0.0106425	0.0153359	0.0162961	0.0175727	0.0164384	0.0120801	0.0261417	0.0182422	0.0459126	0.0136701	0.0150955	0.0318914	0.00962706	0.0206178	0.0192146	0.0113721	0.0105246	0.0206621	0.0103507	0.0068367	0.0270157	0.0145689	0.0239375	0.0246657	0.00907156
3500	0.0135893	0.0386621	0.0208886	0.0188195	0.0298798	0.018445	0.0177251	0.020595	0.0534794	0.0260848	0.0132277	0.0180347	0.0110106	0.00982134	0.00827759	0.0178625	0.0119258	0.0132401	0.00914575	0.0225424	0.0120661	0.0153668	0.0138306	0.0167742	0.0107405	0.0155422	0.0164616	0.0178126	0.0166111	0.0122917	0.0263933	0.018345	0.0462844	0.0137501	0.0151805	0.0322492	0.00969296	0.0207526	0.0193206	0.0113832	0.0105429	0.0208655	0.0104462	0.00681288	0.0272561	0.0145494	0.0240969	0.0247972	0.00913886
3499	0.0138302	0.0388898	0.0209972	0.0189827	0.0301743	0.0185524	0.01788	0.0207542	0.0538646	0.0263959	0.0133085	0.0182304	0.0111269	0.00992411	0.00828935	0.017963	0.011957	0.0134072	0.00915182	0.0226577	0.0121567	0.0154879	0.0139263	0.0169118	0.0108245	0.0157101	0.016555	0.0179522	0.0167377	0.0124354	0.0265882	0.0184699	0.0465819	0.0138531	0.0152939	0.0325739	0.00970742	0.0208116	0.0194097	0.0113963	0.0105509	0.0210905	0.0105559	0.00682926	0.0274448	0.0145078	0.0241527	0.0248821	0.00913481
3498	0.0140609	0.0391334	0.0210933	0.0191644	0.030365	0.018645	0.0179885	0.0209009	0.0542817	0.0267192	0.0134199	0.0183972	0.0111885	0.0100061	0.00826926	0.0180533	0.0120103	0.0135689	0.00918751	0.0228385	0.0122267	0.0155524	0.01401	0.0170609	0.0108771	0.0158147	0.0166072	0.018001	0.0168444	0.012498	0.02674	0.0186005	0.0468531	0.0139502	0.0154182	0.0328373	0.00968661	0.0208107	0.0194806	0.0114387	0.0105632	0.0213176	0.0106792	0.00688272	0.0275851	0.0145115	0.0241585	0.0249815	0.00910371
3497	0.0142503	0.0394214	0.0212163	0.0193516	0.0304751	0.01874	0.018057	0.0210641	0.0547068	0.0270405	0.0135571	0.018538	0.0111989	0.0100585	0.00826971	0.0181707	0.0121062	0.0136895	0.00926302	0.0230926	0.0123034	0.0155825	0.0140959	0.0172297	0.0109231	0.0158667	0.0166593	0.0180138	0.016947	0.0124943	0.0268702	0.0187123	0.0471578	0.0140194	0.015546	0.0330346	0.00968362	0.0208158	0.0195578	0.01153	0.0105855	0.021537	0.0108209	0.00696417	0.027673	0.0146088	0.0242256	0.0251519	0.00911601
3496	0.0143775	0.0397452	0.0213767	0.019525	0.0305854	0.0188246	0.0180981	0.0212614	0.0551124	0.0273527	0.0136923	0.0186863	0.0111875	0.0100917	0.00832658	0.0183369	0.01225	0.0137781	0.00937859	0.0233906	0.0124046	0.0156188	0.0141877	0.0174123	0.0110139	0.0159018	0.0167382	0.0180459	0.0170443	0.0124588	0.0269852	0.0188045	0.0475126	0.0140581	0.0156848	0.0331857	0.00973555	0.0208888	0.0196714	0.0116594	0.0106117	0.0217468	0.0109665	0.00705295	0.0276983	0.0147863	0.0244188	0.0253909	0.00919685
3495	0.0144447	0.0400793	0.0215541	0.0196669	0.0307718	0.0188809	0.0181468	0.0214767	0.0554891	0.027642	0.0138067	0.0188477	0.0111902	0.0101195	0.00842564	0.0185305	0.0124208	0.0138683	0.00951136	0.0236821	0.0125255	0.0156911	0.0142715	0.0175863	0.0111679	0.0159607	0.0168503	0.0181244	0.0171345	0.0124409	0.0270844	0.0189057	0.0478749	0.0140838	0.0158375	0.0333271	0.00982968	0.0210441	0.0198314	0.0117984	0.0106403	0.0219454	0.011086	0.00712269	0.027677	0.0149822	0.0247062	0.0256408	0.00930282
3494	0.0144798	0.0404023	0.0217305	0.0197668	0.0310483	0.0189239	0.0182568	0.021664	0.055842	0.0278862	0.0139073	0.0189806	0.0112378	0.0101498	0.00852713	0.0187128	0.012595	0.0139806	0.00962117	0.0239306	0.0126496	0.0158073	0.0143421	0.0177241	0.0113407	0.016062	0.0169827	0.0182463	0.0172243	0.0124812	0.0271811	0.0190358	0.0481862	0.0141202	0.0159796	0.0334918	0.0099279	0.0212594	0.0200194	0.0119332	0.010693	0.0221293	0.0111658	0.00716632	0.0276602	0.0151386	0.0250027	0.0258454	0.00937079
3493	0.0145221	0.0406995	0.021912	0.0198229	0.0313679	0.0189947	0.0184568	0.0217755	0.0561768	0.0280691	0.0140151	0.0190485	0.0113509	0.010195	0.00861421	0.0188731	0.0127682	0.0141085	0.00968468	0.0241352	0.0127627	0.0159606	0.0144243	0.0178168	0.0114687	0.0161852	0.0171138	0.0183984	0.0173207	0.0125869	0.0273037	0.0191732	0.0484362	0.0141833	0.0160732	0.0336941	0.0100156	0.0215131	0.02021	0.0120756	0.0108082	0.0223029	0.0112287	0.00721252	0.0277049	0.0152445	0.0252446	0.0259952	0.00938154
3492	0.0146004	0.0409642	0.0221158	0.019844	0.0316698	0.0191156	0.0187105	0.0217981	0.0564989	0.0282019	0.0141439	0.0190756	0.0115291	0.0102784	0.00870803	0.0190371	0.0129444	0.0142351	0.00972158	0.0243171	0.0128537	0.0161384	0.0145581	0.0178953	0.0115409	0.0162902	0.0172324	0.0185679	0.0174258	0.0127291	0.0274685	0.0192792	0.0486819	0.0142836	0.0161112	0.0339283	0.0101134	0.0217918	0.0203961	0.0122378	0.0110058	0.0224836	0.0113134	0.00730124	0.0278405	0.0153335	0.0254193	0.0261243	0.00937432
3491	0.0147154	0.0412023	0.0223411	0.0198534	0.0319235	0.0192668	0.0189374	0.0217752	0.0568219	0.0283238	0.0142919	0.0191309	0.0117378	0.0104134	0.00883224	0.0192261	0.0131069	0.0143522	0.00977115	0.0244853	0.0129104	0.0163205	0.0147576	0.0180219	0.011613	0.0163605	0.0173471	0.0187381	0.017543	0.0128696	0.0276599	0.0193561	0.049	0.0144348	0.0161408	0.0341816	0.0102389	0.0220655	0.0205865	0.0123997	0.0112524	0.0226879	0.0114302	0.00743162	0.0280571	0.0154467	0.0255448	0.0262734	0.00940748
3490	0.0148376	0.0414267	0.0225604	0.0198888	0.0321404	0.0194133	0.0190792	0.0217875	0.0571663	0.0284755	0.0144424	0.0192594	0.0119153	0.0105756	0.00897254	0.0194206	0.0132142	0.0144598	0.00984265	0.024623	0.0129249	0.0164791	0.0149886	0.0182464	0.0117452	0.0164267	0.0174734	0.0188892	0.0176814	0.0129882	0.0278437	0.0194566	0.0494212	0.0146467	0.0162294	0.0344448	0.0103708	0.0222848	0.0207809	0.0125148	0.0114692	0.0229107	0.0115454	0.00754504	0.0283153	0.0155941	0.0256428	0.0264625	0.00951183
3489	0.0149238	0.0416364	0.0227414	0.0199868	0.0323518	0.0195456	0.0191444	0.0218962	0.0575464	0.0286693	0.0145706	0.0194418	0.0120113	0.0107127	0.00908275	0.0195731	0.0132359	0.014557	0.00990516	0.0247146	0.0129101	0.0165953	0.015191	0.0185509	0.0119296	0.0165315	0.0176074	0.0190046	0.0178461	0.0130828	0.0279996	0.0196211	0.0498976	0.0148911	0.016396	0.0347074	0.0104639	0.0224274	0.0209621	0.0125543	0.0115905	0.0231272	0.0116159	0.00757757	0.0285626	0.0157486	0.0257373	0.0266848	0.00967387
3488	0.0149507	0.0418186	0.022879	0.0201568	0.032583	0.0196884	0.0191919	0.0220952	0.0579598	0.0288874	0.0146662	0.0196266	0.0120301	0.0107927	0.00913432	0.0196611	0.0131973	0.0146442	0.00993385	0.0247832	0.0129055	0.01668	0.0153258	0.0188447	0.0120864	0.0166725	0.0177277	0.0190842	0.018028	0.0131596	0.0281424	0.0198174	0.0503379	0.0150875	0.0165859	0.0349513	0.0105004	0.0225387	0.0211201	0.0125458	0.0116176	0.0233156	0.011638	0.00753409	0.0287583	0.0158773	0.0258578	0.0269103	0.00985122
3487	0.0149432	0.0419862	0.0230025	0.0203743	0.0328406	0.0198719	0.01928	0.022326	0.0583914	0.0291121	0.014754	0.0197936	0.0120306	0.0108348	0.00914937	0.0197197	0.0131775	0.014732	0.00995001	0.0248871	0.0129539	0.0167711	0.0154016	0.0190287	0.0121415	0.0167934	0.0178279	0.0191507	0.0182064	0.0132291	0.0283105	0.0199646	0.0506801	0.0151546	0.0167245	0.0351593	0.0105149	0.0227014	0.0212716	0.0125552	0.0116107	0.0234718	0.011653	0.00749551	0.028896	0.0159753	0.0260251	0.0270993	0.0100029
3486	0.0149671	0.0422015	0.0231473	0.020607	0.0331053	0.0200966	0.01943	0.0225388	0.0588268	0.0293487	0.0148773	0.0199685	0.0120763	0.0108839	0.0091771	0.0198156	0.0132514	0.0148363	0.00999925	0.0250698	0.0130636	0.0169028	0.0154592	0.0190699	0.0121023	0.0168399	0.0179258	0.0192326	0.0183592	0.0133039	0.0285284	0.0200159	0.0509285	0.0150861	0.0167868	0.0353308	0.010565	0.0229559	0.0214443	0.0126271	0.0116287	0.0236049	0.0117045	0.00754307	0.0290002	0.0160682	0.0262299	0.0272339	0.0101146
3485	0.0150773	0.0425303	0.0233183	0.0208453	0.0333373	0.0203234	0.0196232	0.0227322	0.0592599	0.02961	0.0150517	0.0201798	0.0121846	0.0109575	0.00924309	0.0199856	0.0134255	0.014962	0.0100972	0.025316	0.0131972	0.0170738	0.015532	0.0190154	0.01205	0.0168162	0.0180342	0.01934	0.0184735	0.0133929	0.0287779	0.0200023	0.0511342	0.0149696	0.0168048	0.0354859	0.0106787	0.0232581	0.0216466	0.0127451	0.0116803	0.0237298	0.0117964	0.00767893	0.0290999	0.0161815	0.0264352	0.0273413	0.0102029
3484	0.0152631	0.0429641	0.0234922	0.0211047	0.0335089	0.0205027	0.0198233	0.0229364	0.0596923	0.0298883	0.0152435	0.020421	0.0123248	0.0110285	0.00933128	0.0202021	0.0136314	0.0150941	0.0102111	0.0255629	0.0133063	0.0172505	0.0156206	0.0189465	0.0120538	0.0167843	0.0181412	0.019461	0.0185512	0.013502	0.0290127	0.0199976	0.0513511	0.0149184	0.0168216	0.0356549	0.0108325	0.0235214	0.0218585	0.0128555	0.0117326	0.0238661	0.0118994	0.00782944	0.0292111	0.016314	0.0266073	0.0274726	0.0102915
3483	0.0154461	0.0434038	0.023658	0.021398	0.0336469	0.02062	0.0200033	0.0231732	0.0601249	0.0301561	0.0154057	0.020661	0.0124549	0.01106	0.00941195	0.0203974	0.0137859	0.0152082	0.0102932	0.0257526	0.0133784	0.0173976	0.0157031	0.0189298	0.0121065	0.0168136	0.0182351	0.0195855	0.0186146	0.0136406	0.0292104	0.0200576	0.0516133	0.0149873	0.0168607	0.0358631	0.0109739	0.02369	0.022047	0.0129244	0.011756	0.0240303	0.0119907	0.00792277	0.0293484	0.0164415	0.0267405	0.0276497	0.0103816
3482	0.0155419	0.0437335	0.0238421	0.0217087	0.033836	0.0207143	0.0201603	0.0234315	0.0605473	0.030392	0.0155267	0.0208761	0.0125528	0.0110498	0.00947476	0.0205238	0.0138572	0.0152928	0.0103229	0.0258734	0.0134446	0.0175087	0.0157683	0.0189984	0.0121487	0.0169319	0.0183388	0.019728	0.0186999	0.0138187	0.029405	0.0201912	0.0519359	0.0151479	0.0169334	0.036121	0.0110624	0.023776	0.0221852	0.0129671	0.0117569	0.0242187	0.0120797	0.00795558	0.0295373	0.0165425	0.026853	0.027844	0.0104525
3481	0.0155342	0.0439177	0.0240731	0.0219912	0.0341525	0.0208403	0.0203053	0.0236714	0.0609371	0.0305978	0.0156271	0.0210557	0.0126169	0.011037	0.00953045	0.0205904	0.0138779	0.0153626	0.0103179	0.0259607	0.0135409	0.0176097	0.0158341	0.0191481	0.0121522	0.0171158	0.01849	0.0199156	0.0188386	0.0140263	0.0296528	0.0203732	0.052314	0.0153311	0.0170472	0.0364191	0.0110961	0.0238399	0.0222703	0.0130254	0.011774	0.0244092	0.0121906	0.00798302	0.029797	0.0166145	0.0269653	0.0280188	0.0104965
3480	0.015494	0.0440279	0.0243276	0.0222015	0.0345848	0.0210104	0.0204448	0.023853	0.0612775	0.0307878	0.015717	0.0211891	0.0126551	0.0110665	0.00959018	0.0206428	0.0139009	0.0154479	0.0103134	0.0260667	0.0136684	0.0177328	0.0159263	0.0193409	0.0121606	0.0173194	0.0186891	0.0201532	0.0190381	0.0142263	0.029963	0.0205689	0.0527223	0.0154822	0.0171898	0.0367323	0.0111088	0.0239438	0.0223324	0.0131244	0.0118422	0.0245876	0.0123259	0.00805055	0.030109	0.0166696	0.0270848	0.028178	0.0105433
3479	0.0155226	0.0441809	0.0245391	0.0223254	0.0350294	0.0211857	0.0205798	0.0239703	0.0615806	0.030971	0.0157836	0.0212706	0.0126775	0.0111472	0.00965228	0.0207169	0.0139521	0.0155667	0.010331	0.0262258	0.0137964	0.0178832	0.0160412	0.0195205	0.0122394	0.0175055	0.0188873	0.0204048	0.0192759	0.0143758	0.0302751	0.0207546	0.0531264	0.0155814	0.0173243	0.0370322	0.0111436	0.024108	0.022418	0.0132546	0.0119554	0.0247652	0.0124536	0.00814634	0.0304143	0.0167193	0.0272086	0.0283503	0.0106325
3478	0.0156736	0.04445	0.0246687	0.0223818	0.0353709	0.0213219	0.0207177	0.0240623	0.0618868	0.0311533	0.0158297	0.0213241	0.0126928	0.0112432	0.00970694	0.0208184	0.0140253	0.0157071	0.0103625	0.0264358	0.0138955	0.0180283	0.0161395	0.0196457	0.0124005	0.0176571	0.0190341	0.0206163	0.0195074	0.0144557	0.0305126	0.0209241	0.0535035	0.0156364	0.0174231	0.0373011	0.011222	0.0242978	0.0225503	0.0133873	0.0120655	0.0249582	0.0125317	0.00822087	0.0306495	0.0167682	0.027336	0.0285376	0.0107655
3477	0.0159158	0.0448173	0.0247499	0.022404	0.0355644	0.0214145	0.0208704	0.0241794	0.0622358	0.031346	0.0158984	0.021403	0.0127052	0.0113077	0.00974851	0.0209419	0.0141097	0.0158438	0.0103813	0.0266648	0.0139626	0.0181223	0.0161865	0.0197135	0.0125862	0.0177676	0.0191237	0.0207555	0.0196836	0.0144755	0.0306475	0.0210826	0.0538482	0.0156741	0.0175039	0.0375336	0.0113309	0.0244581	0.0227094	0.0135048	0.0121239	0.0251579	0.0125493	0.0082469	0.0307881	0.0168199	0.0274792	0.0287091	0.0109
3476	0.0161624	0.0451956	0.0248518	0.0224212	0.0356534	0.0214945	0.0210335	0.0243343	0.0626349	0.031557	0.0160363	0.0215473	0.0127209	0.0113288	0.00978309	0.0210909	0.0142116	0.0159677	0.0103768	0.0268819	0.0140207	0.0181471	0.016191	0.0197568	0.0127228	0.0178383	0.0191893	0.0208361	0.019774	0.0144635	0.0307109	0.021233	0.0541619	0.0157334	0.0176157	0.0377311	0.01144	0.0245716	0.0228673	0.0136172	0.0121291	0.0253373	0.0125434	0.00825133	0.0308527	0.0168859	0.0276576	0.0288483	0.0109957
3475	0.0163387	0.0455	0.0250093	0.0224547	0.0357221	0.021594	0.0211792	0.0244948	0.0630576	0.0317694	0.0162375	0.021739	0.0127559	0.0113425	0.00982664	0.0212703	0.0143464	0.0160897	0.0103775	0.0270832	0.0141009	0.0181319	0.0161964	0.0198194	0.0127797	0.017887	0.0192684	0.0209042	0.0197863	0.0144591	0.0307582	0.0213752	0.0544445	0.0158492	0.0177897	0.0378984	0.01153	0.0246785	0.0230319	0.0137493	0.0121287	0.0254852	0.0125744	0.00828698	0.0308963	0.0169855	0.0278737	0.0289786	0.011051
3474	0.0164352	0.0457105	0.025202	0.02252	0.0358316	0.0217231	0.0212846	0.0246274	0.0634708	0.0319398	0.0164421	0.0219093	0.0128315	0.0113985	0.0098933	0.0214663	0.0145142	0.016214	0.0104322	0.0272848	0.0142197	0.0181304	0.0162363	0.0199276	0.0127834	0.0179458	0.0193772	0.0209941	0.0197662	0.0144997	0.0308305	0.0215173	0.054693	0.0160254	0.0180055	0.0380417	0.0116036	0.024829	0.0232347	0.0139077	0.0121756	0.0256207	0.0126772	0.00837884	0.0309705	0.0171334	0.0280934	0.0291301	0.0110895
3473	0.0165015	0.0458705	0.0253889	0.0226225	0.0359983	0.0218725	0.0213673	0.0247359	0.0638599	0.0320371	0.0165953	0.0220011	0.0129556	0.011515	0.00998052	0.0216508	0.0146899	0.0163226	0.0105626	0.0274928	0.0143642	0.018181	0.0163108	0.0200751	0.0127846	0.0180344	0.0195132	0.0211016	0.0197717	0.0146028	0.0309435	0.0216748	0.0549148	0.016221	0.0182089	0.0381719	0.0116712	0.0250246	0.023476	0.0140596	0.0122873	0.0257718	0.0128351	0.00850359	0.0310994	0.0173254	0.028266	0.0293001	0.011126
3472	0.0165875	0.0460336	0.0255462	0.0227507	0.0362202	0.022023	0.0214742	0.0248471	0.0642291	0.0320833	0.0166922	0.022022	0.0131144	0.0116707	0.0100658	0.021806	0.0148407	0.0163995	0.0107383	0.027693	0.0144988	0.0182893	0.0164085	0.0202293	0.012818	0.0181359	0.019666	0.021204	0.0198423	0.0147546	0.0310934	0.0218478	0.0551367	0.0163729	0.0183564	0.0383095	0.0117339	0.0252255	0.023712	0.0141572	0.0124466	0.0259519	0.013001	0.00861946	0.0312718	0.0175335	0.028372	0.0294643	0.011163
3471	0.0166966	0.0462249	0.0256739	0.0228835	0.0364997	0.0221521	0.0216288	0.024971	0.0645867	0.0321483	0.0167643	0.0220368	0.0132838	0.0118332	0.0101242	0.0219377	0.0149528	0.0164604	0.0109004	0.027874	0.0145955	0.018443	0.0165361	0.0203526	0.0128852	0.0182086	0.0198208	0.021296	0.0199857	0.0149187	0.0312674	0.0220061	0.0553922	0.0164378	0.0184385	0.0384803	0.0117884	0.0254122	0.0239076	0.0141874	0.0126271	0.0261646	0.0131444	0.00870661	0.0314536	0.0177151	0.0284455	0.0296129	0.0112103
3470	0.0167967	0.0464466	0.02579	0.0230102	0.0368322	0.0222444	0.0217988	0.0250909	0.0649384	0.0322958	0.0168388	0.0221108	0.0134439	0.0119865	0.0101527	0.0220639	0.0150403	0.016543	0.0110095	0.0280506	0.0146603	0.0186291	0.0167118	0.0204316	0.0129671	0.0182284	0.0199587	0.0213953	0.0201799	0.0150596	0.0314513	0.022112	0.0556954	0.0164219	0.0184748	0.038697	0.011844	0.0256129	0.0240808	0.0141924	0.0128088	0.0264148	0.0132697	0.00877576	0.031611	0.017832	0.0285407	0.029755	0.0112858
3469	0.0168672	0.0466963	0.0259253	0.0231404	0.0371818	0.0223058	0.0219272	0.025189	0.0652883	0.0325329	0.0169227	0.0222599	0.0135769	0.0121275	0.0101756	0.0221958	0.0151272	0.0166639	0.0110704	0.0282469	0.0147246	0.0188335	0.0169345	0.0204946	0.0130531	0.01822	0.0200642	0.021512	0.0203827	0.0151608	0.031634	0.0221683	0.0560289	0.0163779	0.0184996	0.0389425	0.0119196	0.0258568	0.0242718	0.0142322	0.0129755	0.0266999	0.0133913	0.00884426	0.0317325	0.0178704	0.028681	0.0298983	0.0113907
3468	0.0169217	0.0469675	0.0261034	0.023287	0.0374876	0.0223609	0.0219954	0.0252705	0.0656345	0.032816	0.0170129	0.0224484	0.0136612	0.0122487	0.0102201	0.022332	0.0152242	0.016796	0.0111139	0.0284615	0.0148077	0.0190322	0.0171704	0.0205986	0.0131571	0.0182415	0.0201368	0.0216312	0.020549	0.0152323	0.0318062	0.0222333	0.056364	0.0163746	0.0185512	0.0391808	0.0120206	0.0261191	0.02448	0.0143278	0.0131126	0.026992	0.0135012	0.00891233	0.0318359	0.0178528	0.0288491	0.0300456	0.0114979
3467	0.0169852	0.0472481	0.0263149	0.0234455	0.0377109	0.0224321	0.0220389	0.0253622	0.0659643	0.0330977	0.0171055	0.0226287	0.0136858	0.0123359	0.0102887	0.0224676	0.0153231	0.0168962	0.0111626	0.0286643	0.0148951	0.019196	0.0173744	0.0207893	0.013302	0.0183378	0.020201	0.0217391	0.0206606	0.0153062	0.0319622	0.0223736	0.0566946	0.0164608	0.0186603	0.0393956	0.0121253	0.0263361	0.0246594	0.0144479	0.013212	0.0272436	0.0135758	0.00896626	0.0319562	0.0178345	0.0290232	0.0302109	0.0115732
3466	0.0170638	0.0475301	0.0265183	0.0235983	0.0378689	0.0225247	0.0220974	0.0254935	0.0662627	0.0333571	0.0171948	0.0227786	0.0136735	0.0123848	0.0103626	0.0226034	0.0154127	0.0169528	0.0112155	0.0288329	0.0149624	0.0193095	0.0175227	0.0210603	0.0134852	0.0185007	0.0202976	0.0218493	0.0207437	0.0154126	0.0321051	0.0225948	0.0570391	0.0166384	0.0188337	0.0396096	0.0122061	0.0264752	0.0247777	0.0145511	0.0132788	0.0274252	0.013611	0.00900294	0.0321186	0.0178762	0.0292043	0.0304176	0.011603
3465	0.0171435	0.047813	0.0266807	0.023741	0.0380162	0.0226351	0.0221668	0.025674	0.0665372	0.0335886	0.0172793	0.0229067	0.0136761	0.0124119	0.0104292	0.0227466	0.0154938	0.0169996	0.0112607	0.0289784	0.0150111	0.0193842	0.0176261	0.0213478	0.0136643	0.018674	0.0204546	0.0219837	0.0208464	0.0155483	0.0322474	0.0228286	0.0574085	0.0168595	0.0190455	0.0398531	0.0122632	0.0265727	0.0248605	0.0146303	0.0133272	0.0275565	0.0136337	0.00904513	0.032316	0.0180049	0.0294021	0.0306688	0.0116055
3464	0.017211	0.0480899	0.0268117	0.023894	0.0381989	0.0227649	0.0222221	0.0258813	0.0668254	0.0337853	0.0173694	0.0230352	0.0137352	0.0124409	0.0104974	0.0228994	0.0155778	0.0170811	0.0112924	0.0291278	0.0150704	0.0194488	0.0177144	0.0215747	0.0137848	0.0187993	0.0206622	0.022134	0.0209909	0.0156753	0.0324	0.0229961	0.057785	0.0170548	0.0192501	0.0401199	0.0123287	0.0266928	0.024966	0.0147094	0.0133682	0.0276941	0.0136715	0.00912399	0.0325177	0.018195	0.0296072	0.0309294	0.011621
3463	0.0172676	0.0483397	0.026948	0.0240817	0.0384307	0.0229167	0.0222783	0.0260706	0.0671656	0.0339546	0.0174765	0.0231841	0.0138493	0.0124781	0.010579	0.0230443	0.0156725	0.0172053	0.0113116	0.0292874	0.0151633	0.019525	0.0178063	0.0217054	0.0138258	0.0188609	0.020876	0.0222649	0.0211537	0.0157609	0.032567	0.0230838	0.0581393	0.0171797	0.0194106	0.040372	0.0124326	0.0268606	0.0251284	0.0148072	0.0133982	0.0278805	0.0137223	0.00924117	0.0327043	0.0183898	0.0297947	0.0311497	0.0116911
3462	0.0173209	0.0485451	0.02711	0.0242963	0.0387047	0.0230777	0.022397	0.0262059	0.0675541	0.0341336	0.0175907	0.0233597	0.0139824	0.012509	0.0106654	0.0231526	0.0157728	0.017338	0.0113192	0.0294377	0.0152848	0.0196141	0.0178949	0.0217639	0.0138174	0.0188906	0.0210511	0.0223607	0.0213004	0.0158163	0.032755	0.0231454	0.0584612	0.0172383	0.0195185	0.0405934	0.0125697	0.0270416	0.0253315	0.0149161	0.0134041	0.0281051	0.0137656	0.00935334	0.0328905	0.0185486	0.029954	0.0313086	0.0118311
3461	0.0173735	0.0487128	0.0272844	0.0244891	0.0390103	0.0232241	0.0226172	0.0262853	0.0679423	0.0343601	0.0176878	0.0235436	0.0141001	0.0125251	0.0107363	0.023218	0.0158674	0.0174436	0.0113209	0.0295619	0.0154149	0.0197083	0.0179648	0.0218	0.0138131	0.0189289	0.0211759	0.0224468	0.0214347	0.0158813	0.0329813	0.0232333	0.0587635	0.0172674	0.0195897	0.0408187	0.012705	0.0271856	0.0255312	0.0150206	0.0133886	0.0283199	0.0138025	0.00940725	0.0331043	0.0186736	0.0301068	0.031431	0.0120112
3460	0.017428	0.0488724	0.0274505	0.0246086	0.0393334	0.0233503	0.0228968	0.026337	0.0682843	0.0346247	0.0177693	0.0236979	0.014193	0.0125497	0.0107926	0.0232798	0.0159563	0.0175274	0.011337	0.0296705	0.0155416	0.0198108	0.018026	0.0218468	0.0138474	0.0189886	0.0212778	0.0225571	0.0215986	0.0159754	0.0332552	0.0233406	0.0590624	0.017301	0.0196482	0.0410923	0.0128114	0.027281	0.0256964	0.0151255	0.0133894	0.0284933	0.0138681	0.0093957	0.0333424	0.018793	0.0302858	0.0315646	0.0121743
3459	0.0174995	0.0490591	0.0276117	0.0246544	0.0396487	0.0234829	0.023141	0.0263944	0.0685823	0.0348744	0.0178776	0.0237958	0.0142701	0.0126229	0.0108639	0.0233961	0.0160559	0.0176253	0.0113932	0.0297935	0.0156603	0.0199358	0.0181213	0.0219089	0.0139179	0.0190544	0.0213946	0.0226924	0.0218197	0.0160792	0.0335484	0.0234227	0.0593596	0.0173551	0.0197166	0.0414053	0.0128966	0.0273671	0.025833	0.0152546	0.0134601	0.0286415	0.014	0.00937199	0.0335594	0.0189291	0.0305006	0.0317391	0.0122824
3458	0.0176109	0.0492991	0.0277902	0.0246906	0.0399227	0.0236493	0.0232868	0.0264807	0.0688783	0.0350677	0.0180471	0.0238468	0.0143433	0.0127548	0.0109765	0.0235865	0.0161807	0.0177568	0.011492	0.0299557	0.0157628	0.0200856	0.0182861	0.0219769	0.0139964	0.0191029	0.0215396	0.0228259	0.0220678	0.0161651	0.0337987	0.0234594	0.0596406	0.017434	0.01981	0.041689	0.0129909	0.0274985	0.0259768	0.01542	0.0136233	0.0288057	0.0142015	0.00940314	0.0337116	0.0190858	0.0307288	0.0319448	0.0123457
3457	0.017767	0.0495984	0.0279924	0.0247973	0.0401373	0.0238332	0.0233531	0.0266109	0.0692069	0.035219	0.0182487	0.0238881	0.0144228	0.0129056	0.0111212	0.0238067	0.0163151	0.0179016	0.011604	0.0301608	0.0158422	0.0202384	0.0184998	0.0220451	0.0140547	0.0191197	0.0216936	0.0229467	0.0222726	0.0162342	0.0339589	0.0234792	0.0598887	0.0175372	0.0199287	0.0418845	0.0131115	0.0277	0.0261626	0.015599	0.0138456	0.0290065	0.0144387	0.00950951	0.0338085	0.0192561	0.030937	0.032145	0.0124007
3456	0.0179385	0.0499366	0.0281922	0.0250035	0.0403098	0.0239796	0.0234157	0.0267945	0.0695687	0.0353811	0.0184086	0.0239517	0.0145178	0.0130223	0.0112606	0.0239919	0.0164141	0.0180287	0.011696	0.030393	0.015907	0.0203695	0.0186895	0.0221156	0.0140853	0.019108	0.0218241	0.0230731	0.022384	0.0163099	0.0340394	0.023525	0.0601023	0.0176539	0.020056	0.0420042	0.0132464	0.0279511	0.0263921	0.0157474	0.0140648	0.0292287	0.0146697	0.00965392	0.033908	0.0194265	0.0311027	0.0323071	0.0124629
3455	0.0180813	0.0502785	0.028352	0.0252675	0.0404821	0.0240549	0.0235402	0.0270277	0.0699448	0.0355995	0.0184916	0.0240505	0.014629	0.0130923	0.0113639	0.0241185	0.0164429	0.0181355	0.0117641	0.0306268	0.0159759	0.0204788	0.0187911	0.0221972	0.0141088	0.0190944	0.0219113	0.0232176	0.0224122	0.0164045	0.0340917	0.0236127	0.0603006	0.0177611	0.0201679	0.0421175	0.0133726	0.0282065	0.0266302	0.0158336	0.0142378	0.0294451	0.0148674	0.00978145	0.034057	0.0195742	0.0312164	0.0324258	0.0125126
3454	0.0181707	0.050597	0.0284625	0.0255145	0.0406918	0.0240899	0.0237311	0.027282	0.0703213	0.0358813	0.0185456	0.0241844	0.0147386	0.0131468	0.0114274	0.0242203	0.0164202	0.0182429	0.0118246	0.0308399	0.0160557	0.0205883	0.0188039	0.0223001	0.0141601	0.0191222	0.0219632	0.023361	0.0224129	0.0165134	0.0341624	0.0237293	0.0605156	0.0178397	0.0202548	0.0422843	0.0134809	0.0284303	0.0268354	0.0158622	0.0143587	0.0296428	0.0150219	0.00986202	0.0342451	0.0196778	0.0312763	0.0325233	0.012526
3453	0.0182131	0.0508779	0.0285581	0.0256883	0.0409414	0.0241487	0.0239309	0.0275102	0.0706923	0.0361939	0.0186498	0.0243452	0.0148171	0.0132159	0.0114662	0.0243462	0.0164144	0.0183619	0.0118819	0.0310231	0.0161376	0.0207134	0.0187831	0.0224249	0.0142579	0.0192199	0.0220071	0.0234688	0.0224414	0.0166302	0.0342698	0.0238574	0.0607672	0.0178911	0.020327	0.0425065	0.0135804	0.028619	0.0269974	0.0158704	0.0144455	0.0298304	0.0151325	0.00989968	0.0344206	0.0197413	0.0312969	0.0326303	0.0125122
3452	0.0182306	0.0511082	0.028694	0.025778	0.0412034	0.0242612	0.024075	0.0276737	0.0710503	0.0364904	0.0188337	0.0245139	0.0148503	0.0132969	0.0114993	0.0245137	0.0164892	0.0184834	0.011922	0.0311837	0.0162192	0.020852	0.0187863	0.0225639	0.0143858	0.0193745	0.0220754	0.02354	0.0225193	0.0167562	0.0344227	0.0239913	0.0610552	0.0179418	0.0204065	0.0427485	0.0136816	0.0287946	0.0271438	0.0159044	0.0145224	0.0300304	0.0152043	0.00991658	0.0345477	0.0197973	0.0313207	0.0327662	0.0125121
3451	0.0182489	0.0512832	0.0289036	0.0258198	0.0414438	0.0244053	0.024152	0.027772	0.0713897	0.0367454	0.0190518	0.024672	0.0148573	0.0133704	0.0115392	0.024701	0.0166505	0.018598	0.0119381	0.031336	0.0163139	0.0209979	0.0188355	0.0227171	0.0145091	0.0195419	0.0221835	0.0236139	0.0226332	0.0168803	0.0346289	0.0241311	0.0613681	0.0180274	0.0205123	0.0429786	0.0137819	0.0289773	0.0273078	0.0159929	0.0146107	0.0302668	0.0152478	0.00993541	0.0346343	0.0198793	0.0314033	0.0329332	0.0125586
3450	0.0182958	0.0514329	0.0291754	0.0258793	0.0416434	0.0245463	0.0242135	0.0278433	0.0717225	0.0369665	0.0192292	0.0248152	0.0148755	0.013427	0.0115814	0.0248707	0.0168411	0.0187036	0.0119413	0.0314844	0.0164262	0.0211452	0.0189211	0.0228962	0.0146063	0.0196825	0.0223149	0.0237301	0.0227542	0.0169705	0.0348778	0.0242716	0.0616927	0.018163	0.0206454	0.0431866	0.0138625	0.0291624	0.0274864	0.0161275	0.0147149	0.0305471	0.0152726	0.0099685	0.0347101	0.0199926	0.0315738	0.0331224	0.0126458
3449	0.0183911	0.0516174	0.0294634	0.0260113	0.0418052	0.0246713	0.0243222	0.0279351	0.0720828	0.0371617	0.0193259	0.0249443	0.0149255	0.0134661	0.0116041	0.0249965	0.0169855	0.0187875	0.0119394	0.0316168	0.0165288	0.0212712	0.0190216	0.023099	0.0146802	0.0197841	0.0224307	0.0238894	0.0228626	0.017004	0.035131	0.0244029	0.0620105	0.0183217	0.0207834	0.0433752	0.0138967	0.0293261	0.027637	0.016266	0.014809	0.030846	0.0152841	0.0100144	0.0347954	0.0201151	0.0318096	0.0333207	0.0127363
3448	0.0185304	0.0518724	0.0297178	0.0262214	0.0419575	0.0247839	0.0244958	0.0280747	0.0725014	0.037309	0.0193688	0.0250501	0.0149949	0.0134832	0.0115906	0.0250757	0.0170457	0.0188253	0.011925	0.0317178	0.0165853	0.021337	0.0191142	0.0232873	0.0147403	0.0198585	0.0225084	0.0240598	0.022964	0.0170086	0.0353513	0.0245227	0.0622972	0.0184474	0.0208978	0.0435552	0.0138687	0.0294535	0.0277213	0.0163667	0.0148519	0.0311143	0.0152906	0.0100648	0.0349004	0.0202226	0.0320565	0.0335092	0.0128008
3447	0.0186834	0.0521671	0.0299123	0.0264663	0.0421453	0.0248895	0.0247029	0.0282657	0.0729709	0.0373844	0.0194305	0.0251267	0.0150573	0.0134785	0.0115585	0.0251269	0.0170451	0.0188155	0.0119018	0.0317922	0.0165963	0.0213297	0.0191819	0.0234131	0.0147905	0.0199275	0.0225691	0.0242103	0.0230824	0.0170527	0.0355355	0.0246453	0.0625368	0.0185071	0.0209909	0.0437475	0.0137992	0.0295549	0.0277562	0.0164285	0.0148357	0.0313123	0.0153147	0.0101175	0.0350348	0.0203072	0.0322735	0.033665	0.012846
3446	0.0188185	0.0524359	0.03005	0.0266977	0.0423966	0.0249996	0.0249022	0.0284984	0.0734368	0.0374193	0.0195615	0.0251983	0.0151036	0.0134738	0.0115581	0.025179	0.017046	0.0188063	0.0119083	0.0318718	0.0166103	0.0212945	0.0192277	0.023471	0.0148352	0.0200089	0.0226527	0.0243272	0.0232327	0.017178	0.0357049	0.024789	0.0627334	0.0185263	0.021102	0.0439688	0.0137518	0.0296534	0.0278128	0.0164929	0.0148136	0.031438	0.0153876	0.0101809	0.0351987	0.0203766	0.0324587	0.033779	0.0129044
3445	0.018924	0.0526486	0.0301536	0.0268948	0.0426921	0.0251333	0.0250725	0.0287473	0.0738328	0.0374929	0.0197379	0.0253088	0.0151502	0.0135019	0.0116305	0.0252588	0.0171021	0.0188642	0.0119926	0.0319947	0.0166812	0.0213036	0.0192788	0.0235089	0.0148886	0.0201057	0.0227672	0.0244113	0.0234015	0.0173554	0.0358705	0.0249513	0.0629091	0.0185585	0.0212608	0.0442098	0.0137955	0.0297658	0.0279584	0.0165983	0.0148617	0.0315253	0.0155231	0.010264	0.0353659	0.0204447	0.0326356	0.0338753	0.0130005
3444	0.0190042	0.0528268	0.0302527	0.0270537	0.0429768	0.0252957	0.0252083	0.0289661	0.0741354	0.037653	0.0198869	0.0254736	0.0152198	0.0135738	0.0117708	0.025381	0.017225	0.019013	0.012158	0.0321776	0.0168187	0.0213889	0.0193622	0.0235814	0.0149658	0.020209	0.0228815	0.0244764	0.0235632	0.0175175	0.0360234	0.0251049	0.063093	0.0186204	0.0214409	0.0444374	0.0139449	0.0299014	0.0281965	0.016734	0.0150048	0.03162	0.0156972	0.0103617	0.0354979	0.0205217	0.0328189	0.0339986	0.0131299
3443	0.0190664	0.0530045	0.030374	0.0271686	0.0432097	0.025462	0.0253092	0.0291112	0.0743878	0.0378722	0.0199672	0.0256656	0.0153185	0.013667	0.0119316	0.0255422	0.0173837	0.0192112	0.0123452	0.0324038	0.0169823	0.021519	0.0194745	0.0237045	0.0150676	0.0203149	0.0229748	0.0245518	0.02371	0.0176268	0.0361571	0.0252252	0.0633142	0.0186784	0.0215821	0.044627	0.0141402	0.030069	0.0284649	0.0168458	0.0151856	0.0317537	0.0158571	0.0104513	0.0355842	0.020607	0.0329962	0.0341738	0.0132683
3442	0.0191212	0.0532004	0.0305339	0.0272406	0.0434	0.0256009	0.025386	0.0291814	0.0746651	0.0380977	0.0200139	0.0258558	0.0154292	0.0137496	0.0120534	0.0257215	0.017527	0.0193918	0.0124732	0.0326341	0.0171126	0.0216392	0.0195809	0.023858	0.0151791	0.0204312	0.0230746	0.0246707	0.0238594	0.0177049	0.0362811	0.0253144	0.0635966	0.0187024	0.0216572	0.0447872	0.0142915	0.0302688	0.0286868	0.0168858	0.0153119	0.0319267	0.0159516	0.010501	0.0356563	0.0206951	0.0331422	0.0343836	0.0133918
3441	0.019184	0.0534246	0.0307295	0.0272893	0.0435887	0.0257102	0.0254672	0.0292234	0.0750089	0.038318	0.0200974	0.0260486	0.0155231	0.0138059	0.0120931	0.0258877	0.0176098	0.0195126	0.0124961	0.0328287	0.0171689	0.021722	0.0196466	0.024012	0.0152787	0.0205571	0.0232241	0.0248412	0.0240268	0.0177989	0.0364096	0.025389	0.0639435	0.0187154	0.0217034	0.0449505	0.0143451	0.030478	0.0288232	0.0168562	0.0153308	0.0321037	0.015961	0.0104851	0.0357546	0.0207924	0.0332498	0.0345945	0.013488
3440	0.0192652	0.0536895	0.0309279	0.0273412	0.0437992	0.0258175	0.0255836	0.0292874	0.0753983	0.038559	0.0202443	0.0262605	0.0155765	0.0138389	0.0120408	0.0260146	0.0176142	0.019571	0.012429	0.0329659	0.0171491	0.0217769	0.0196623	0.0241465	0.0153511	0.0206668	0.0234178	0.0250327	0.0242004	0.01793	0.0365491	0.0254536	0.0643274	0.0187777	0.0217828	0.0451411	0.0143097	0.0306606	0.0288871	0.0168099	0.0152616	0.0322369	0.0159091	0.0104028	0.0358887	0.0209209	0.033344	0.0347919	0.0135532
3439	0.0193591	0.0539998	0.0310723	0.027416	0.0440158	0.0259413	0.0257436	0.0293905	0.0757893	0.0388275	0.0204144	0.0264796	0.0155836	0.0138585	0.0119307	0.0260982	0.0175645	0.0195891	0.0123327	0.0330518	0.017089	0.0218316	0.019644	0.0242609	0.0153957	0.0207328	0.0235943	0.0251965	0.0243496	0.018075	0.0367017	0.0255048	0.0647017	0.0189241	0.0219279	0.0453556	0.0142313	0.0308023	0.0289205	0.0168109	0.0151684	0.0323093	0.0158551	0.0102906	0.0360384	0.0210898	0.033459	0.034978	0.0135889
3438	0.0194483	0.0543397	0.0311214	0.0275316	0.0442166	0.0260649	0.0259251	0.0295286	0.076173	0.0390871	0.0205541	0.0266668	0.0155606	0.0138748	0.0118348	0.0261614	0.0175236	0.0195988	0.0122748	0.0331181	0.0170417	0.0219148	0.019622	0.0243794	0.0154285	0.0207622	0.0237013	0.0253009	0.0244553	0.0181947	0.036872	0.0255573	0.0650324	0.0191309	0.0221274	0.0455708	0.0141581	0.0309271	0.0289678	0.0168873	0.0151127	0.0323602	0.0158657	0.010211	0.036184	0.0212676	0.0336052	0.0351464	0.0136059
3437	0.0195231	0.0546745	0.0310991	0.0277032	0.0444096	0.026156	0.0260921	0.029705	0.0765781	0.0392944	0.0206544	0.0267948	0.0155398	0.0138946	0.0118256	0.0262409	0.0175598	0.0196342	0.0122901	0.0332022	0.0170479	0.0220425	0.0196365	0.0245352	0.0154713	0.0207923	0.023752	0.0253488	0.0245267	0.0182734	0.0370624	0.0256463	0.0653159	0.0193366	0.0223438	0.0457684	0.0141284	0.0310722	0.0290588	0.017011	0.0151262	0.0324573	0.0159765	0.0102154	0.0363208	0.0214009	0.033766	0.0352845	0.01363
3436	0.0195951	0.0549665	0.0310961	0.0279172	0.0446213	0.026208	0.0262187	0.029922	0.0770175	0.0394431	0.0207511	0.0268707	0.0155568	0.0139194	0.0119289	0.0263629	0.0176998	0.0197148	0.0123647	0.0333229	0.0171192	0.0222047	0.0197277	0.0247306	0.0155359	0.0208445	0.0238012	0.0253656	0.0245912	0.0183286	0.0372619	0.025795	0.0655688	0.0194819	0.0225275	0.0459532	0.0141679	0.0312494	0.0292018	0.0171244	0.0152067	0.0326409	0.0161684	0.0103091	0.0364497	0.0214702	0.0339316	0.0354015	0.0136953
3435	0.0196909	0.0551923	0.0311977	0.0281194	0.0448562	0.0262555	0.0262968	0.0301506	0.0774528	0.0395715	0.0208751	0.0269235	0.0156366	0.0139488	0.0121073	0.0265237	0.0179066	0.0198305	0.0124571	0.0334698	0.017242	0.0223657	0.0199068	0.0249204	0.0156184	0.0209036	0.0238818	0.0253819	0.0246728	0.0183853	0.0374425	0.025988	0.0658083	0.0195379	0.0226357	0.0461489	0.0142791	0.0314361	0.0293823	0.0171994	0.0153278	0.0328934	0.0163824	0.0104535	0.0365691	0.021516	0.0341208	0.0355287	0.013822
3434	0.0198259	0.0553576	0.0314056	0.0282605	0.0450928	0.0263472	0.0263297	0.0303359	0.0778229	0.0397309	0.0210143	0.0269788	0.0157794	0.013991	0.0122924	0.026693	0.018106	0.0199526	0.0125399	0.0336226	0.0173925	0.0224886	0.020136	0.0250544	0.0157117	0.0209539	0.023986	0.0254262	0.0247769	0.0184501	0.0375754	0.0261853	0.0660518	0.0195204	0.0226648	0.0463762	0.0144339	0.0316003	0.0295743	0.017269	0.0154581	0.0331637	0.0165628	0.0106024	0.0366847	0.0215976	0.0343567	0.0356855	0.0139972
3433	0.0199814	0.0555017	0.0316455	0.0283546	0.0453122	0.0265012	0.0263328	0.0304461	0.0781037	0.0399476	0.0211303	0.0270473	0.0159565	0.0140573	0.012431	0.0268394	0.0182392	0.0200663	0.0126164	0.0337759	0.0175447	0.0225609	0.0203502	0.0251289	0.0158138	0.0210102	0.0240986	0.0255121	0.0248935	0.0185051	0.0376523	0.0263515	0.0663141	0.0194876	0.0226606	0.0466265	0.0145886	0.0317269	0.0297572	0.0173889	0.0155814	0.0334104	0.0166882	0.0107345	0.0368124	0.0217335	0.0346264	0.0358619	0.0141801
3432	0.0201139	0.0556787	0.0318541	0.0284705	0.0455233	0.0266897	0.0263473	0.0305083	0.0783298	0.0402084	0.0212075	0.0271279	0.0161261	0.0141447	0.0125105	0.0269555	0.0182979	0.0201859	0.012698	0.0339414	0.0176774	0.0225979	0.0205059	0.0251876	0.0159228	0.0210983	0.0242261	0.0256289	0.0250137	0.0185353	0.0377018	0.026469	0.0666009	0.0195127	0.022684	0.0468666	0.0147157	0.0318259	0.0299259	0.0175675	0.0157017	0.03362	0.0167687	0.0108511	0.0369643	0.0218895	0.0348748	0.0360428	0.0143309
3431	0.0201941	0.055924	0.0320371	0.0286578	0.0457445	0.0268662	0.0264355	0.030586	0.0785653	0.0404776	0.0212732	0.0272166	0.0162608	0.0142338	0.0125532	0.0270592	0.0183212	0.0203302	0.0127755	0.0341257	0.017786	0.0226239	0.0206093	0.0252716	0.0160298	0.0212155	0.0243807	0.0257474	0.0251414	0.0185493	0.0377744	0.026539	0.0669029	0.0196385	0.022765	0.0470698	0.0148201	0.0319246	0.0300852	0.0177482	0.0158274	0.0337963	0.0168279	0.0109529	0.037134	0.0220197	0.0350429	0.0362278	0.0144344
3430	0.0202374	0.0562341	0.0322374	0.0288922	0.0459773	0.0270039	0.0266328	0.0307217	0.0788582	0.0407274	0.0213647	0.0273144	0.0163613	0.0143134	0.0125938	0.0271707	0.018361	0.0204897	0.0128246	0.0343142	0.0178843	0.0226588	0.0206932	0.0253856	0.016123	0.0213334	0.0245569	0.0258489	0.0252864	0.0185748	0.0379033	0.0265842	0.0672097	0.0198458	0.0228941	0.0472419	0.0149255	0.0320527	0.0302412	0.0178676	0.0159544	0.0339494	0.0168913	0.0110318	0.0373026	0.0221061	0.0351135	0.0364143	0.0144965
3429	0.0202901	0.0565754	0.0324657	0.0291011	0.0462062	0.0271043	0.0268991	0.0309039	0.0792172	0.0409472	0.0214851	0.0274253	0.0164389	0.0143957	0.0126556	0.0272924	0.0184459	0.0206324	0.0128359	0.0344824	0.0179848	0.0227159	0.0207756	0.0255139	0.0161965	0.021433	0.0247363	0.0259443	0.0254432	0.0186324	0.0380785	0.0266416	0.0675236	0.020066	0.0230477	0.047411	0.0150452	0.032226	0.0304011	0.0179157	0.0160669	0.0340951	0.016977	0.011088	0.037455	0.0221641	0.0351286	0.0365768	0.0145257
3428	0.0203882	0.0569078	0.0326863	0.0292349	0.0464151	0.0271757	0.0271351	0.0310863	0.0796172	0.0411323	0.0216041	0.0275509	0.0164924	0.0144938	0.0127369	0.027409	0.018562	0.0207354	0.0128284	0.0346155	0.0180751	0.0228006	0.0208467	0.0256464	0.0162491	0.0215223	0.0249053	0.0260543	0.0255835	0.0187157	0.038261	0.0267357	0.0678426	0.0202273	0.0232052	0.0475939	0.0151613	0.0324347	0.030572	0.0179265	0.0161501	0.0342507	0.017081	0.0111431	0.0375831	0.0222249	0.0351663	0.0366854	0.01453
3427	0.0205302	0.0572008	0.032858	0.0293124	0.0465946	0.0272167	0.0272651	0.0312327	0.0800183	0.0412754	0.0216962	0.0276871	0.0165114	0.0145904	0.012815	0.0275015	0.018665	0.0208001	0.0128291	0.0347115	0.0181261	0.0229053	0.0208918	0.0257809	0.0162802	0.0216205	0.0250573	0.0261778	0.0256744	0.0187998	0.0384149	0.0268556	0.0681366	0.020297	0.0233508	0.0477816	0.0152323	0.0326483	0.0307458	0.0179255	0.0161965	0.0344204	0.0171726	0.0112206	0.0376786	0.0223188	0.0352897	0.0367381	0.0145267
3426	0.0206845	0.0574387	0.0329736	0.0294042	0.0467403	0.0272258	0.0273005	0.0313464	0.0803892	0.0413766	0.0217678	0.0278287	0.0165018	0.0146474	0.0128685	0.0275603	0.0187182	0.0208356	0.012851	0.0347753	0.0181283	0.0230108	0.0209167	0.0259099	0.0162912	0.0217368	0.0251868	0.0262916	0.025708	0.018867	0.0385247	0.0269684	0.0683583	0.0202909	0.023475	0.0479564	0.0152267	0.0328376	0.03089	0.017914	0.0162051	0.0345887	0.0172213	0.0113142	0.0377382	0.0224605	0.0354999	0.036764	0.0145427
3425	0.0208179	0.0576265	0.0330642	0.0295725	0.0468657	0.0272216	0.0273173	0.0314562	0.0807184	0.0414547	0.0218507	0.0279727	0.0164943	0.0146476	0.012896	0.0275919	0.0187282	0.0208432	0.012895	0.0348247	0.0181121	0.0230969	0.0209487	0.0260235	0.0162876	0.0218624	0.0253005	0.0263887	0.0257158	0.0189276	0.0385976	0.0270557	0.0684973	0.020252	0.0235805	0.0481178	0.0151619	0.0329941	0.0309725	0.0179016	0.0161839	0.0347336	0.0172361	0.0113844	0.0377812	0.02264	0.0357363	0.036806	0.014595
3424	0.0209146	0.0577921	0.0331769	0.0298137	0.0470113	0.0272439	0.0273801	0.0315802	0.0810094	0.0415449	0.0219806	0.0281187	0.0165189	0.014613	0.0129139	0.0276142	0.0187395	0.0208267	0.0129626	0.034899	0.0181212	0.0231512	0.0210145	0.0261231	0.0162746	0.021972	0.0254269	0.0264988	0.0257527	0.0190128	0.0386698	0.0271323	0.0686081	0.0202211	0.0236758	0.0482836	0.0151047	0.0331277	0.0310031	0.0179243	0.0161548	0.0348473	0.0172639	0.0113948	0.0378513	0.0228277	0.0359331	0.0369084	0.0146765
3423	0.0209747	0.0579704	0.0333441	0.0300551	0.047224	0.0273291	0.0274998	0.0317066	0.0812705	0.0416847	0.0221816	0.0282684	0.0165791	0.0145822	0.0129363	0.0276437	0.018787	0.0208061	0.0130476	0.0350422	0.0181689	0.0231723	0.0211218	0.0262259	0.0162556	0.0220372	0.0255932	0.0266588	0.0258588	0.0191463	0.0387981	0.0272276	0.0687719	0.0202236	0.0237648	0.0484695	0.0151208	0.0332488	0.0310378	0.0180116	0.0161453	0.0349434	0.0173405	0.0113475	0.0379877	0.0229957	0.0360781	0.0371053	0.014765
3422	0.0210031	0.0581729	0.0335558	0.0302159	0.0475142	0.0274798	0.0276513	0.0318118	0.0815142	0.0418971	0.0224469	0.0284259	0.0166551	0.0145836	0.0129617	0.0276851	0.0188564	0.0208083	0.0131226	0.0352639	0.0182291	0.0231729	0.0212583	0.0263536	0.0162446	0.0220556	0.0257861	0.0268674	0.0260273	0.0193179	0.0390166	0.0273561	0.0690275	0.0202708	0.023852	0.0486712	0.0152159	0.0333574	0.0311297	0.0181504	0.0161694	0.0350474	0.0174491	0.0112821	0.0381893	0.0231354	0.0362132	0.0373918	0.0148444
3421	0.0210074	0.0583736	0.0337628	0.0302808	0.0478395	0.0276576	0.0278067	0.0318875	0.0817624	0.0421732	0.0227251	0.0285937	0.0167246	0.0146297	0.0129808	0.027736	0.0189023	0.0208462	0.0131545	0.0355197	0.0182712	0.02318	0.0214008	0.0265191	0.0162738	0.0220668	0.0259523	0.0270815	0.0262075	0.0194873	0.0392934	0.0275066	0.0693429	0.0203614	0.0239565	0.0488705	0.0153322	0.0334503	0.0312823	0.0182963	0.016218	0.0351829	0.0175387	0.0112463	0.0384122	0.0232527	0.0363806	0.0377092	0.0149152
3420	0.0210062	0.0585336	0.0339214	0.030307	0.0481386	0.0278119	0.0279437	0.0319391	0.0820368	0.0424644	0.0229408	0.0287609	0.01677	0.0147166	0.0129905	0.0278012	0.0189053	0.0209124	0.0131428	0.0357394	0.0182974	0.0232224	0.021522	0.0267167	0.016369	0.0221209	0.0260504	0.0272581	0.0263475	0.0196191	0.039553	0.027656	0.0696524	0.0204775	0.0240996	0.0490554	0.0154054	0.0335308	0.0314549	0.0184144	0.0162707	0.0353568	0.0175788	0.0112666	0.0386061	0.023349	0.0365796	0.037982	0.0149879
3419	0.0210271	0.05864	0.0340383	0.0303589	0.0483785	0.0279204	0.0280446	0.0319667	0.0823402	0.0427073	0.0230525	0.0289018	0.0167771	0.0148147	0.0129943	0.0278912	0.0188971	0.0209914	0.0131265	0.0358742	0.0183374	0.0233076	0.0215942	0.0269175	0.0165099	0.0222238	0.0260925	0.0273872	0.0264375	0.0197165	0.0397518	0.0277835	0.0699124	0.0205847	0.024271	0.049232	0.0154198	0.0336082	0.0316068	0.0184964	0.0163139	0.0355494	0.0175856	0.0113355	0.0387513	0.023414	0.0367754	0.0381764	0.0150708
3418	0.0210849	0.0587174	0.03416	0.0304532	0.0485696	0.0280043	0.0281059	0.0319718	0.0826541	0.042873	0.0230889	0.0289923	0.0167454	0.0148752	0.012995	0.0280028	0.0189227	0.021069	0.0131396	0.0359192	0.0184134	0.0234151	0.0216017	0.0270795	0.0166292	0.0223262	0.0261268	0.027484	0.0265125	0.0198151	0.039913	0.0278755	0.0701241	0.0206518	0.0244212	0.0494165	0.0154064	0.0336918	0.031725	0.0185489	0.0163504	0.0357281	0.0175969	0.011416	0.0388619	0.0234425	0.0369377	0.0383124	0.0151612
3417	0.0211664	0.0588037	0.0343152	0.0305694	0.0487415	0.0281015	0.0281458	0.0319854	0.0829596	0.042996	0.023119	0.0290329	0.016703	0.01487	0.0129952	0.0281111	0.0189896	0.0211379	0.0131724	0.0359051	0.0185171	0.0235138	0.0215578	0.0271714	0.0166671	0.0223724	0.0261856	0.0275626	0.0266156	0.0199418	0.0400789	0.027925	0.0703158	0.0206739	0.0245005	0.0496182	0.0154033	0.0337927	0.0318204	0.0185854	0.0163961	0.0358829	0.0176333	0.0114654	0.0389622	0.0234505	0.0370608	0.0384201	0.0152415
3416	0.0212432	0.0589213	0.0344788	0.0306884	0.0489143	0.0282266	0.0281899	0.0320689	0.0832524	0.043144	0.0231848	0.0290562	0.0166929	0.0148249	0.0130052	0.0281908	0.0190675	0.0212022	0.0131902	0.0358771	0.0186199	0.0235868	0.0215061	0.0271952	0.0166267	0.0223553	0.0262633	0.0276278	0.0267632	0.0200842	0.0402524	0.0279376	0.0705163	0.020675	0.0245017	0.0498292	0.0154299	0.0339256	0.0319144	0.0186308	0.0164681	0.036048	0.0176897	0.0114707	0.0390675	0.0234657	0.0371542	0.0385018	0.0152865
3415	0.0212996	0.0590647	0.0345982	0.0308006	0.0490923	0.0283608	0.0282472	0.0322611	0.0835327	0.0433585	0.0232658	0.0291084	0.0167341	0.0148009	0.0130378	0.0282459	0.019129	0.0212787	0.0131859	0.0358764	0.0186979	0.0236373	0.0214945	0.0271878	0.0165693	0.022318	0.0263387	0.0276851	0.0269355	0.0202068	0.0404056	0.0279388	0.0707436	0.0206863	0.0244654	0.05003	0.0154892	0.034095	0.0320262	0.0187087	0.0165683	0.0362681	0.0177537	0.0114635	0.0391841	0.0234983	0.0372255	0.0385418	0.0152837
3414	0.0213365	0.0592079	0.0346507	0.0308908	0.0492718	0.0284785	0.0283066	0.0325271	0.0837923	0.0436275	0.0233092	0.0292197	0.0168036	0.0148363	0.0130892	0.0283074	0.0191767	0.021382	0.0131899	0.0359253	0.0187429	0.0236765	0.0215425	0.0271959	0.0165601	0.022313	0.0264029	0.0277428	0.0270904	0.0202884	0.0405235	0.0279652	0.0710024	0.020724	0.0244481	0.0502016	0.0155747	0.0342786	0.0321592	0.0188139	0.0166765	0.0365378	0.0178201	0.011488	0.0393137	0.0235332	0.0372836	0.0385453	0.0152524
3413	0.0213512	0.0593206	0.0346715	0.0309427	0.049446	0.0285757	0.0283581	0.0327709	0.0840231	0.0439115	0.0232903	0.0293856	0.0168632	0.0149162	0.0131314	0.0284004	0.0192282	0.0215035	0.0132242	0.036018	0.018759	0.0237133	0.0216288	0.0272459	0.016623	0.0223611	0.0264604	0.0278031	0.0271932	0.0203367	0.040613	0.0280403	0.0712768	0.0207894	0.0244884	0.050335	0.0156679	0.034437	0.0322943	0.0189062	0.016766	0.0367899	0.0178874	0.0115516	0.0394526	0.0235576	0.0373548	0.0385602	0.01524
3412	0.0213303	0.0593893	0.0347262	0.0309617	0.0496101	0.0286682	0.0284093	0.0329069	0.0842319	0.0441764	0.0232469	0.0295705	0.0168967	0.0149987	0.0131348	0.0285177	0.0192936	0.0216106	0.0132661	0.0361302	0.0187605	0.0237538	0.0217116	0.0273307	0.0167439	0.0224444	0.0265194	0.0278643	0.0272501	0.0203731	0.0406842	0.0281571	0.0715322	0.0208816	0.0245932	0.0504394	0.0157432	0.0345493	0.0324098	0.0189462	0.0168287	0.0369575	0.0179492	0.0116194	0.039591	0.0235873	0.0374806	0.0386534	0.0152868
3411	0.021273	0.059431	0.034855	0.0309779	0.0497708	0.0287655	0.0284762	0.0329214	0.0844338	0.0443963	0.0232534	0.0297283	0.0169166	0.0150623	0.0131039	0.0286306	0.0193751	0.0216772	0.0132772	0.0362413	0.0187727	0.0238075	0.021768	0.0274231	0.016895	0.0225276	0.026593	0.0279348	0.0273149	0.0204208	0.0407524	0.0282875	0.0717423	0.0210013	0.0247453	0.0505417	0.0157864	0.0346364	0.0325102	0.0189372	0.01688	0.03704	0.0179977	0.0116604	0.0397217	0.0236498	0.0376789	0.0388553	0.0153903
3410	0.0212131	0.0594874	0.0350389	0.0310233	0.0499488	0.0288549	0.0285598	0.0328753	0.0846314	0.0445456	0.0233536	0.0298264	0.0169447	0.0151185	0.0130842	0.0287245	0.0194759	0.021716	0.0132615	0.0363514	0.018822	0.0238901	0.0218186	0.0274986	0.0170461	0.0225843	0.0266997	0.0280295	0.0274401	0.0205037	0.0408522	0.0284064	0.0719191	0.0211414	0.0249176	0.0506691	0.0158104	0.0347431	0.0326283	0.0189294	0.0169403	0.0370993	0.0180383	0.0116881	0.0398489	0.0237477	0.0379072	0.0391196	0.015508
3409	0.0212032	0.059599	0.0352205	0.0311137	0.0501567	0.0289142	0.0286419	0.0328561	0.084818	0.0446155	0.0235191	0.029863	0.0169963	0.0151827	0.0131257	0.0288183	0.019595	0.0217729	0.0132706	0.0364756	0.0189167	0.0240146	0.0219094	0.0275502	0.0171646	0.0226076	0.026844	0.028144	0.0276116	0.0206335	0.0410131	0.0285047	0.0721018	0.02128	0.0250806	0.0508234	0.0158477	0.0348985	0.0327934	0.0189809	0.0170178	0.0371972	0.0180937	0.0117435	0.039984	0.0238582	0.0380855	0.0393507	0.0156007
3408	0.021273	0.0597761	0.0353539	0.0312495	0.0503762	0.0289368	0.0287052	0.0329204	0.0849996	0.0446376	0.0236759	0.0298685	0.0170762	0.0152454	0.0132367	0.0289461	0.019713	0.0218811	0.013346	0.0366233	0.0190379	0.0241719	0.0220589	0.0275882	0.0172284	0.0226007	0.0269974	0.0282469	0.0277484	0.0207894	0.041212	0.028584	0.0723086	0.0213913	0.0252047	0.0509745	0.015923	0.0350947	0.0330008	0.0191096	0.0171112	0.0373491	0.0181825	0.0118464	0.0401294	0.0239707	0.0381694	0.0394852	0.0156699
3407	0.0214083	0.0599911	0.0354346	0.031417	0.0505726	0.0289422	0.028755	0.0330634	0.0852	0.044668	0.0237735	0.0298869	0.0171767	0.0152804	0.0133746	0.029118	0.0197979	0.022022	0.0134686	0.0367842	0.0191539	0.0243205	0.0222254	0.0276321	0.0172476	0.022569	0.0271147	0.0283171	0.0277883	0.0209273	0.0413798	0.0286503	0.072513	0.0214629	0.0252697	0.0510906	0.0160326	0.0352975	0.0332151	0.0192779	0.0172165	0.0375312	0.0182945	0.0119792	0.0402711	0.0241034	0.0381922	0.0395398	0.0157464
3406	0.0215647	0.0601973	0.0354856	0.0315891	0.0507355	0.028964	0.0288141	0.0332298	0.0854355	0.0447356	0.0238195	0.0299459	0.0172801	0.0152824	0.0134891	0.029307	0.0198317	0.0221414	0.0135807	0.0369373	0.0192481	0.0244116	0.0223417	0.0276986	0.0172613	0.0225264	0.0271739	0.0283739	0.0277678	0.0210175	0.0414707	0.0287119	0.0726762	0.0215028	0.0252827	0.0511715	0.0161475	0.0354745	0.0333985	0.0194236	0.0173263	0.0377135	0.0183963	0.0121155	0.0403869	0.0242694	0.0382232	0.0395764	0.0158466
3405	0.0216976	0.0603618	0.0355305	0.0317398	0.050892	0.029029	0.028899	0.0333606	0.085698	0.0448198	0.0238489	0.0300422	0.0173712	0.0152906	0.0135706	0.029477	0.0198289	0.0222094	0.0136497	0.0370706	0.0193296	0.0244347	0.0223893	0.0277929	0.017302	0.0224995	0.0271968	0.0284524	0.0277916	0.0210671	0.041509	0.028777	0.0727936	0.0215315	0.0252809	0.0512489	0.0162375	0.0356175	0.033537	0.0195124	0.0174272	0.0378803	0.0184695	0.0122496	0.0404625	0.0244427	0.038297	0.039633	0.015952
3404	0.0217838	0.0604886	0.0355874	0.0318664	0.0510674	0.0291405	0.0290068	0.0334347	0.0859662	0.0448894	0.0238813	0.0301553	0.0174469	0.0153612	0.0136495	0.0296172	0.0198255	0.0222559	0.0136922	0.0371881	0.0194163	0.0244335	0.0224195	0.0279037	0.017363	0.0225092	0.0272247	0.0285504	0.0279197	0.0210975	0.0415557	0.0288464	0.0728934	0.0215672	0.0253036	0.0513518	0.0162926	0.0357456	0.0336446	0.0195618	0.0175083	0.0380307	0.0185336	0.0123855	0.0405029	0.0245758	0.0383996	0.0397084	0.0160345
3403	0.0218281	0.0606117	0.035676	0.0319864	0.0512457	0.0292726	0.029124	0.0334705	0.0862246	0.0449532	0.023922	0.0302733	0.0175083	0.0155119	0.0137448	0.02974	0.0198508	0.0223346	0.0137341	0.0372979	0.0195091	0.024465	0.0224905	0.0280042	0.0174088	0.0225447	0.0272822	0.0286255	0.0281055	0.0211123	0.0416436	0.0289128	0.0729989	0.0216133	0.0253567	0.0514775	0.0163258	0.0358849	0.0337461	0.0196133	0.0175692	0.0381716	0.0186223	0.0125065	0.0405356	0.0246451	0.0385109	0.0397948	0.0160864
3402	0.0218576	0.0607626	0.0358091	0.0321098	0.0513866	0.029384	0.0292432	0.0334976	0.086466	0.0450584	0.0239829	0.0304	0.0175529	0.0156941	0.0138278	0.0298499	0.0199126	0.0224577	0.0137699	0.037402	0.0195868	0.024547	0.0226003	0.0280648	0.0174153	0.0225666	0.0273677	0.0286486	0.0282504	0.0211023	0.0417602	0.0289692	0.0731115	0.0216529	0.0254115	0.0515984	0.0163591	0.0360425	0.033853	0.019687	0.0176172	0.0383098	0.0187409	0.0125725	0.0405993	0.024663	0.0386297	0.0398903	0.0161163
3401	0.0219027	0.0609413	0.0359735	0.032227	0.0514741	0.0294498	0.0293626	0.0335368	0.0866936	0.0452388	0.0240716	0.0305398	0.0175816	0.0158264	0.0138482	0.0299293	0.0199995	0.0225781	0.0137748	0.0374985	0.0196296	0.0246529	0.0226976	0.028072	0.0173919	0.0225476	0.0274635	0.0286363	0.028302	0.0210687	0.0418751	0.0290153	0.0732266	0.0216617	0.0254387	0.0516903	0.0164072	0.0361981	0.0339554	0.0197682	0.0176586	0.0384446	0.0188595	0.0125544	0.0407146	0.0246513	0.038751	0.0399792	0.0161253
3400	0.0219691	0.0611174	0.036133	0.0323281	0.0515344	0.0294878	0.0294742	0.0336037	0.0869305	0.0454766	0.0241609	0.0306832	0.0176044	0.0158548	0.0137926	0.0299589	0.0200872	0.0226349	0.0137426	0.0375807	0.0196415	0.0247508	0.0227471	0.0280449	0.0173659	0.0225048	0.0275483	0.0286253	0.0282833	0.0210305	0.04197	0.0290575	0.0733494	0.0216364	0.0254371	0.0517561	0.0164642	0.0363193	0.0340368	0.0198297	0.0176927	0.038563	0.0189442	0.0124661	0.0408554	0.0246209	0.0388483	0.0400356	0.0161026
3399	0.0220292	0.0612579	0.0362564	0.0324229	0.0516022	0.029545	0.0295607	0.0337124	0.0872096	0.0457152	0.0242021	0.030811	0.0176239	0.015783	0.0137024	0.0299401	0.0201453	0.022606	0.0136917	0.0376284	0.0196421	0.0248264	0.0227554	0.02803	0.0173532	0.0224849	0.0276039	0.0286343	0.0282425	0.0210114	0.042047	0.0291039	0.0734854	0.021609	0.0254291	0.0518243	0.0165001	0.0363815	0.0340938	0.0198493	0.0177114	0.0386445	0.0189869	0.0123542	0.0409564	0.0245805	0.0389007	0.0400648	0.0160476
3398	0.0220496	0.0613548	0.0363399	0.0325306	0.0516904	0.0296513	0.0296079	0.033862	0.0875332	0.0459018	0.0241804	0.0309086	0.0176216	0.0156555	0.0136321	0.0298951	0.0201541	0.0225159	0.0136377	0.0376154	0.0196388	0.0248711	0.0227406	0.0280686	0.0173515	0.0225193	0.0276256	0.0286676	0.0282076	0.0210325	0.0421302	0.029159	0.0736317	0.0216225	0.0254387	0.0519272	0.016478	0.0363818	0.0341369	0.0198137	0.0177056	0.0386784	0.0190034	0.0122635	0.0409672	0.0245513	0.0389287	0.0401193	0.0159843
3397	0.0220329	0.0614278	0.0364017	0.0326564	0.0517972	0.0297876	0.0296175	0.0340252	0.0878482	0.0460188	0.0241359	0.0309726	0.0175812	0.0155267	0.0136032	0.0298522	0.020126	0.0224146	0.0135838	0.0375437	0.0196177	0.0248741	0.0227091	0.0281625	0.017356	0.0225976	0.027628	0.0287357	0.0281936	0.0211075	0.0422564	0.0292176	0.0737867	0.0216897	0.025481	0.0520761	0.0163902	0.0363486	0.0341779	0.01973	0.017683	0.0386844	0.0190158	0.0122172	0.0409071	0.0245619	0.0389843	0.0402532	0.0159505
3396	0.0220213	0.0615026	0.0364651	0.0327839	0.0519253	0.0299035	0.0296094	0.0341608	0.0880832	0.0460853	0.0241171	0.0310086	0.0175254	0.0154422	0.0136028	0.0298337	0.0201027	0.0223548	0.013542	0.0374649	0.0195681	0.0248403	0.0226734	0.0282763	0.0173707	0.0226805	0.0276371	0.0288485	0.0282245	0.0212264	0.0424491	0.0292682	0.0739555	0.0217855	0.0255641	0.0522529	0.0162823	0.0363377	0.0342226	0.0196447	0.0176792	0.0387163	0.0190395	0.0122244	0.0408571	0.0246277	0.0391028	0.0404636	0.015975
3395	0.0220531	0.0615853	0.0365486	0.0328863	0.0520791	0.0299622	0.0296128	0.03424	0.0882139	0.0461385	0.0241322	0.0310306	0.0175055	0.0154287	0.0136124	0.0298466	0.0201213	0.0223735	0.0135402	0.0374454	0.019506	0.0248048	0.0226652	0.028377	0.0174021	0.0227324	0.0276746	0.0289907	0.0283201	0.0213478	0.0426901	0.0293053	0.0741393	0.0218816	0.0256912	0.0524235	0.0162265	0.0364009	0.0342763	0.0196278	0.0177344	0.0388302	0.0190804	0.0122883	0.0408878	0.0247364	0.0392745	0.0406868	0.0160619
3394	0.0221246	0.0616616	0.0366615	0.0329433	0.0522463	0.0299678	0.0296515	0.034263	0.0882847	0.0462134	0.0241606	0.0310631	0.0175484	0.0154848	0.0136288	0.029879	0.0201837	0.0224709	0.0135943	0.0375089	0.0194634	0.0248101	0.0227083	0.0284642	0.0174474	0.0227426	0.0277497	0.0291227	0.0284647	0.0214268	0.0429215	0.0293376	0.0743223	0.0219775	0.0258541	0.0525618	0.0162658	0.0365451	0.0343509	0.0197174	0.0178507	0.0390363	0.0191363	0.0123972	0.0409958	0.0248547	0.0394638	0.0408488	0.0161912
3393	0.022204	0.0617255	0.0367965	0.0329566	0.0523995	0.0299539	0.0297284	0.0342595	0.0883682	0.0463285	0.0241938	0.0311298	0.0176326	0.01558	0.0136638	0.0299174	0.0202664	0.0226094	0.0136846	0.037626	0.0194607	0.0248716	0.0227913	0.0285522	0.0174923	0.0227241	0.0278598	0.0292078	0.0286081	0.021459	0.0430818	0.0293783	0.0744838	0.0220854	0.0260261	0.052667	0.0163859	0.0367287	0.0344632	0.0198829	0.017983	0.0392839	0.0192029	0.0125177	0.0411142	0.0249567	0.0396455	0.0409201	0.0163322
3392	0.0222754	0.0618019	0.0369298	0.0329564	0.0525225	0.0299566	0.0298227	0.0342778	0.0885134	0.0464771	0.0242404	0.0312273	0.0177239	0.0156719	0.0137319	0.0299732	0.0203524	0.0227434	0.0137742	0.0377582	0.0194949	0.0249714	0.0228787	0.0286363	0.0175208	0.0226992	0.027992	0.0292339	0.0287078	0.0214866	0.0431487	0.0294296	0.0746191	0.0221981	0.0261642	0.0527638	0.0165418	0.0369056	0.0346243	0.0200538	0.0180839	0.0395006	0.0192782	0.0126148	0.0411812	0.0250448	0.0398148	0.0409327	0.0164603
3391	0.0223508	0.0619265	0.0370365	0.0329851	0.0526294	0.0299943	0.0299083	0.0343612	0.0887248	0.0466341	0.0243007	0.0313158	0.0178149	0.0157292	0.0138335	0.0300771	0.0204415	0.0228511	0.013841	0.0378909	0.0195512	0.0250811	0.0229438	0.0286963	0.017528	0.0226855	0.0281264	0.0292131	0.0287602	0.0215537	0.043154	0.0294845	0.0747445	0.0222909	0.0262328	0.0528798	0.0166945	0.0370658	0.0348242	0.0201806	0.018147	0.0396499	0.0193583	0.0126806	0.0411898	0.0251353	0.0399657	0.040949	0.0165601
3390	0.0224398	0.0620992	0.0371033	0.0330677	0.0527495	0.0300598	0.0299798	0.0345163	0.0889739	0.0467774	0.0243583	0.0313502	0.0179131	0.0157466	0.0139429	0.0302378	0.0205318	0.0229326	0.0138848	0.0380226	0.0196136	0.0251779	0.0229811	0.0287345	0.0175267	0.0226917	0.0282421	0.0291701	0.0287897	0.021657	0.0431576	0.0295433	0.0748787	0.0223527	0.0262355	0.0530121	0.0168203	0.0372276	0.0350273	0.0202612	0.0181973	0.0397506	0.0194339	0.0127362	0.0411722	0.025225	0.0400775	0.0410082	0.0166128
3389	0.022526	0.0622706	0.0371297	0.0331984	0.0528963	0.0301305	0.0300579	0.0347033	0.0892266	0.0469075	0.0244024	0.031328	0.0180091	0.0157471	0.0140232	0.0304156	0.0206103	0.0229872	0.0139164	0.0381476	0.0196707	0.0252474	0.0230007	0.0287883	0.017541	0.0227224	0.028324	0.029131	0.0288193	0.0217451	0.043203	0.0296198	0.0750276	0.022399	0.026222	0.0531221	0.0169066	0.0374038	0.0351929	0.020324	0.0182527	0.0398489	0.0195003	0.0128043	0.0411544	0.0252871	0.0401333	0.0411031	0.0165994
3388	0.0225843	0.0623888	0.0371273	0.033352	0.0530566	0.030194	0.030163	0.0348661	0.0894711	0.0470397	0.0244432	0.031303	0.0180817	0.0157706	0.0140633	0.0305534	0.020668	0.0230124	0.0139548	0.0382648	0.0197249	0.0252883	0.0230236	0.0288899	0.0175891	0.0227812	0.0283662	0.0291148	0.0288605	0.0217629	0.0432948	0.0297287	0.0751846	0.02245	0.02625	0.0531776	0.0169612	0.0375888	0.0353109	0.0203987	0.0183104	0.0399786	0.0195698	0.012888	0.0411402	0.0253099	0.0401513	0.0412128	0.0165299
3387	0.0226092	0.0624533	0.0371305	0.0334981	0.0532106	0.0302701	0.0302833	0.0349748	0.0897225	0.047176	0.0245035	0.0313419	0.0181275	0.0158443	0.0140897	0.0306291	0.0207088	0.0230224	0.0140219	0.0383815	0.0197929	0.0253155	0.02307	0.0290222	0.0176693	0.0228672	0.0283763	0.0291308	0.0289185	0.0216991	0.0434142	0.0298702	0.0753406	0.0225077	0.0263339	0.0532018	0.0170136	0.0377633	0.0354089	0.0204945	0.018363	0.0401375	0.0196594	0.0129731	0.0411339	0.0253246	0.0401812	0.0413473	0.0164601
3386	0.0226139	0.0625113	0.037193	0.0336085	0.0533537	0.0303993	0.0303743	0.0350381	0.0899926	0.0472926	0.0246055	0.0314642	0.0181628	0.0159513	0.0141283	0.0306623	0.0207326	0.0230452	0.0141135	0.0384896	0.0198798	0.0253452	0.0231339	0.0291285	0.017762	0.0229656	0.0283746	0.0291783	0.0289882	0.0215964	0.0435409	0.0300261	0.07549	0.0225579	0.0264333	0.053258	0.0170824	0.0378962	0.035513	0.0205862	0.0184034	0.0402881	0.0197629	0.0130409	0.0411583	0.0253754	0.0402619	0.041534	0.0164538
3385	0.0226093	0.0626039	0.0373465	0.0336678	0.0534934	0.0305995	0.0303977	0.0350782	0.0902605	0.0473659	0.0247589	0.0316265	0.0181953	0.0160351	0.0141618	0.0306787	0.0207255	0.023093	0.0141808	0.0385535	0.0199552	0.0253728	0.023178	0.0291673	0.0178466	0.0230505	0.0283822	0.0292448	0.0290485	0.0215211	0.0436548	0.0301673	0.0756334	0.0225886	0.026496	0.0533777	0.0171424	0.037955	0.03561	0.0206296	0.018417	0.0403843	0.0198484	0.013074	0.0412398	0.02547	0.0403921	0.0417601	0.0165237
3384	0.0225987	0.0627328	0.0375551	0.0336903	0.0536335	0.0308327	0.0303655	0.0351068	0.0904886	0.0474052	0.0249449	0.0317662	0.0182136	0.0160504	0.0141467	0.0306856	0.0206838	0.023148	0.0141673	0.0385467	0.0199749	0.0253768	0.0231726	0.0291566	0.0179171	0.0231048	0.0284084	0.0293087	0.0290817	0.0215193	0.0437347	0.0302713	0.0757822	0.0226049	0.026509	0.0535254	0.0171488	0.0379398	0.0356658	0.0206109	0.0183924	0.0404162	0.0198889	0.013062	0.0413801	0.0255759	0.040546	0.0419599	0.0166273
3383	0.0225921	0.0628791	0.0377296	0.0337121	0.0537706	0.031019	0.0303442	0.0351281	0.0906726	0.0474485	0.0251052	0.0318566	0.0182098	0.0160079	0.0140728	0.0306841	0.0206379	0.0231896	0.0140742	0.038498	0.0199356	0.0253483	0.0231341	0.0291629	0.0179831	0.0231421	0.0284515	0.0293542	0.0291037	0.0215918	0.0437765	0.0303459	0.0759543	0.0226322	0.0265085	0.0536453	0.0170972	0.0379061	0.0356805	0.0205786	0.0183472	0.0404329	0.0198907	0.0130147	0.041551	0.0256625	0.0407048	0.0420777	0.0167199
3382	0.02261	0.0630381	0.0378057	0.0337563	0.0539042	0.0310912	0.0304049	0.0351512	0.0908547	0.0475217	0.0251663	0.0319171	0.0181963	0.0159607	0.013987	0.0306854	0.0206318	0.0232247	0.0139714	0.0384747	0.0198874	0.0253074	0.023109	0.0292464	0.0180605	0.023201	0.0285123	0.029386	0.0291575	0.0217026	0.0438099	0.0304289	0.0761565	0.0227059	0.026547	0.0537259	0.0170398	0.0379267	0.0357033	0.0205996	0.0183243	0.0405074	0.0198837	0.0129672	0.0417157	0.0257292	0.0408563	0.0421255	0.0167924
3381	0.0226661	0.0632166	0.0378072	0.0338087	0.0540338	0.0310441	0.0305635	0.0351862	0.0910705	0.0476159	0.0250952	0.0319775	0.0181903	0.0159456	0.0139481	0.0307042	0.0206779	0.023275	0.0139343	0.0385151	0.019884	0.025282	0.0231211	0.0294111	0.0181573	0.0233085	0.0285959	0.0294214	0.0292631	0.0218048	0.0438735	0.030548	0.0763674	0.0228421	0.0266503	0.0537942	0.0170314	0.0380258	0.0357836	0.0206805	0.0183517	0.040671	0.0198936	0.0129603	0.0418502	0.0257943	0.0409789	0.0421608	0.0168518
3380	0.0227513	0.0634053	0.0378209	0.0338403	0.0541489	0.0309433	0.0307698	0.0352317	0.0912977	0.047709	0.0249366	0.0320459	0.0181927	0.0159525	0.0139726	0.0307431	0.0207465	0.0233411	0.0139782	0.0385919	0.0199349	0.0252811	0.0231542	0.029603	0.0182625	0.0234456	0.028699	0.0294733	0.0293854	0.0218664	0.0439725	0.0306794	0.0765466	0.0230104	0.0267991	0.0538681	0.0170769	0.038166	0.0359203	0.0207575	0.018413	0.0408866	0.0199284	0.0130083	0.0419468	0.0258738	0.0410523	0.0422196	0.0168953
3379	0.0228363	0.0635697	0.0379133	0.0338472	0.054236	0.0308856	0.0309537	0.0352738	0.0914751	0.0477979	0.0247938	0.032114	0.0181901	0.0159522	0.0140314	0.0307922	0.0208022	0.0233937	0.014059	0.0386494	0.0200161	0.0252964	0.0231864	0.0297549	0.0183473	0.0235555	0.0288039	0.0295469	0.02947	0.0218839	0.0440775	0.0307639	0.0766683	0.0231426	0.0269444	0.0539454	0.01714	0.0383017	0.0360684	0.0207733	0.0184671	0.0410881	0.0199831	0.0130857	0.0420052	0.0259728	0.0410871	0.0422951	0.016925
3378	0.0228903	0.0636769	0.0380775	0.0338601	0.0543064	0.0309359	0.0310778	0.0352997	0.091576	0.0478998	0.0247628	0.0321812	0.0181733	0.0159385	0.0140869	0.0308402	0.0208375	0.0234062	0.0141202	0.0386636	0.0201061	0.0253246	0.0232204	0.0298363	0.0183819	0.0235917	0.0288925	0.029651	0.0295069	0.0218825	0.0441665	0.0307703	0.0767486	0.0231815	0.0270458	0.0540358	0.0171866	0.0384223	0.0361832	0.0207441	0.0184897	0.0412366	0.0200446	0.0131461	0.0420297	0.0260787	0.0411227	0.0423683	0.0169648
3377	0.0228992	0.063728	0.0382566	0.033915	0.0544044	0.0310841	0.0311424	0.0353068	0.0916467	0.0480226	0.0248692	0.0322614	0.0181503	0.0159309	0.0141193	0.0308837	0.0208676	0.0233848	0.0141323	0.0386605	0.0201894	0.0253765	0.0232712	0.029862	0.0183578	0.0235577	0.028963	0.0297928	0.0295424	0.0219025	0.044248	0.0307293	0.0768393	0.0231236	0.0270988	0.0541694	0.0172036	0.0385345	0.0362509	0.0207341	0.0184918	0.0413374	0.0200955	0.0131582	0.0420336	0.0261617	0.0411865	0.0424323	0.017036
3376	0.0228788	0.0637602	0.0384001	0.0340233	0.0545674	0.0312577	0.0311555	0.0353052	0.0917621	0.0481483	0.0250539	0.0323631	0.0181422	0.0159432	0.0141257	0.0309298	0.0209055	0.0233593	0.014102	0.0386848	0.0202403	0.0254617	0.0233361	0.0298617	0.0182939	0.0234981	0.0290285	0.0299553	0.0296236	0.0219749	0.0443362	0.030695	0.0769873	0.0230158	0.027122	0.0543596	0.0171907	0.0386295	0.0362856	0.020781	0.0185049	0.0414169	0.0201237	0.0131284	0.0420438	0.0261975	0.0412691	0.0424865	0.0171227
3375	0.0228688	0.0638156	0.0384946	0.0341664	0.0547824	0.0313807	0.0311205	0.0353171	0.0919548	0.0482474	0.0252188	0.0324736	0.0181639	0.0159613	0.0141113	0.0309902	0.0209503	0.0233492	0.0140637	0.0387574	0.0202336	0.0255712	0.0233901	0.0298521	0.0182184	0.0234545	0.0291034	0.0300958	0.0297433	0.0221013	0.0444266	0.0306884	0.0771942	0.0229133	0.0271227	0.0545762	0.0171547	0.0386905	0.0363145	0.0208659	0.0185497	0.0414958	0.0201289	0.0130942	0.042092	0.0262008	0.0413501	0.0425315	0.0171906
3374	0.0229079	0.0639092	0.0385529	0.034312	0.0549962	0.031425	0.0310579	0.0353715	0.0922002	0.0483052	0.0252996	0.0325685	0.0182001	0.0159557	0.0140894	0.031068	0.0209885	0.023351	0.014058	0.0388594	0.020176	0.0256735	0.0234067	0.0298371	0.0181502	0.0234331	0.0291961	0.0301795	0.0298492	0.0222507	0.0445127	0.0306915	0.0774137	0.0228452	0.0270907	0.0547693	0.0171125	0.0387248	0.0363587	0.0209462	0.0186154	0.0415796	0.0201145	0.0130922	0.0421915	0.0262234	0.0414312	0.0425835	0.0172357
3373	0.0230035	0.0640269	0.0385936	0.0344352	0.0551712	0.0314143	0.0310176	0.0354878	0.092463	0.0483317	0.0253039	0.032636	0.0182016	0.0159097	0.014082	0.0311466	0.0210002	0.0233545	0.0141026	0.0389507	0.0201068	0.0257297	0.0233817	0.0298215	0.0180982	0.0234144	0.0293082	0.0302084	0.0299006	0.0223772	0.0446076	0.0306853	0.0775935	0.0228123	0.0270308	0.0549105	0.0170828	0.0387635	0.0364177	0.0209926	0.0186646	0.0416631	0.0200812	0.0131284	0.04232	0.0263061	0.0415294	0.0426737	0.0172859
3372	0.0231251	0.0641481	0.0386339	0.0345338	0.0553165	0.031389	0.031048	0.0356559	0.0927342	0.048349	0.0252837	0.0326848	0.0181258	0.0158395	0.0141113	0.0311987	0.0209757	0.0233631	0.014178	0.0390055	0.0200642	0.0257195	0.0233416	0.0298121	0.0180719	0.0233873	0.0294279	0.0302093	0.029906	0.0224454	0.0447295	0.0306733	0.0777231	0.0228065	0.0269854	0.0550064	0.0170742	0.0388304	0.0364745	0.0209988	0.0186701	0.0417387	0.0200391	0.0131794	0.0424341	0.0264379	0.0416464	0.042817	0.0173516
3371	0.0232256	0.0642642	0.0386912	0.0346267	0.055456	0.0313739	0.0311489	0.0358366	0.0930126	0.0483803	0.0252793	0.0327321	0.0179896	0.0157913	0.0141846	0.0312115	0.0209368	0.0233915	0.0142469	0.0390343	0.0200635	0.0256622	0.0233321	0.0298128	0.0180799	0.0233668	0.0295286	0.0302069	0.0299114	0.0224504	0.0448731	0.0306728	0.0778357	0.0228276	0.027005	0.0550842	0.0170888	0.0389264	0.0365236	0.0209786	0.0186477	0.0418062	0.0200211	0.01322	0.0425083	0.0265663	0.0417645	0.0429856	0.0174027
3370	0.0232699	0.0643752	0.0387822	0.0347367	0.0555883	0.0313749	0.0312651	0.0359864	0.0932701	0.0484509	0.0252966	0.0327908	0.0178707	0.015811	0.014284	0.0312019	0.0209337	0.0234467	0.0142836	0.0390729	0.0201038	0.0256071	0.0233865	0.0298243	0.0181194	0.0233815	0.0295868	0.0302199	0.0299614	0.0224178	0.0450127	0.030703	0.0779656	0.022882	0.0270984	0.055172	0.0171339	0.0390428	0.0365896	0.0209619	0.0186429	0.0418757	0.0200668	0.0132472	0.0425593	0.0266418	0.0418729	0.0431289	0.0174089
3369	0.0232506	0.0644823	0.0389173	0.0348688	0.0556963	0.0313914	0.0313359	0.0360822	0.0934658	0.0485855	0.0253302	0.0328712	0.0178417	0.0159053	0.0143735	0.0312057	0.0210053	0.0235207	0.0142824	0.0391486	0.0201742	0.0255954	0.0234973	0.0298507	0.0181743	0.0234464	0.029609	0.0302713	0.0300707	0.0223874	0.0451323	0.0307827	0.0781169	0.0229711	0.0272253	0.0552853	0.0172157	0.0391779	0.0367021	0.0209795	0.0186797	0.0419633	0.0201856	0.0132752	0.0426245	0.0266525	0.041983	0.0432246	0.0173853
3368	0.0231915	0.0645924	0.0390912	0.0350014	0.0557887	0.0314236	0.0313531	0.036127	0.0935938	0.0487865	0.0253853	0.0329822	0.0179038	0.0160302	0.0144237	0.0312523	0.0211399	0.0236018	0.0142479	0.0392556	0.0202506	0.0256287	0.0236211	0.0299008	0.0182327	0.0235491	0.0296331	0.0303782	0.0302214	0.0223892	0.0452368	0.0309236	0.07828	0.0230804	0.0273417	0.0554204	0.0173231	0.0393327	0.0368537	0.0210409	0.0187352	0.0420816	0.0203445	0.0133168	0.042718	0.0266278	0.0421137	0.0433058	0.0173784
3367	0.0231433	0.0647222	0.0392778	0.0350957	0.0559044	0.0314715	0.0313685	0.03614	0.0936943	0.0490131	0.0254661	0.0331175	0.0179954	0.0161268	0.0144362	0.0313467	0.0212832	0.023684	0.0141887	0.0393599	0.0203072	0.0256807	0.0237166	0.0299807	0.0183011	0.0236588	0.0296909	0.0305253	0.0303784	0.0224305	0.045336	0.0311152	0.0784611	0.023187	0.0274416	0.0555607	0.0174284	0.0394954	0.036998	0.0211301	0.018775	0.0422321	0.0204955	0.013377	0.0428168	0.0266206	0.0422655	0.0434314	0.0174157
3366	0.0231609	0.0648818	0.039443	0.0351235	0.0560691	0.0315338	0.0314434	0.0361477	0.0938104	0.0491994	0.025558	0.0332436	0.0180596	0.0161714	0.0144363	0.0314683	0.0213848	0.023761	0.0141221	0.0394246	0.020342	0.0257331	0.0237741	0.0300844	0.0183935	0.023748	0.0297747	0.0306657	0.0305111	0.0225012	0.0454332	0.0313205	0.078674	0.0232767	0.0275462	0.0556909	0.0175094	0.0396396	0.0370948	0.0212254	0.0187994	0.0424007	0.0206079	0.0134559	0.0428955	0.0266793	0.0424167	0.0436266	0.0174858
3365	0.0232645	0.0650521	0.0395711	0.0350994	0.0562659	0.0316113	0.031591	0.0361809	0.0939554	0.0493092	0.0256407	0.0333154	0.0180913	0.0161862	0.0144418	0.0315826	0.0214302	0.0238159	0.0140694	0.0394378	0.0203789	0.025789	0.023808	0.0301906	0.0185056	0.0238102	0.0298523	0.0307574	0.0306084	0.0225926	0.0455295	0.0314951	0.0789104	0.0233518	0.0276618	0.0558055	0.0175616	0.0397404	0.0371473	0.0213145	0.0188384	0.0425631	0.020672	0.0135452	0.0429655	0.0268198	0.0425419	0.0438516	0.0175629
3364	0.0234178	0.0651914	0.0396806	0.0350868	0.0564577	0.0317066	0.0317677	0.036267	0.0941314	0.0493693	0.0257166	0.0333193	0.0181229	0.0162025	0.0144448	0.0316624	0.0214324	0.0238315	0.0140429	0.0394217	0.020434	0.0258528	0.0238297	0.0302751	0.0186088	0.0238596	0.0299122	0.030796	0.0306779	0.0227062	0.0456274	0.0316096	0.0791387	0.0234224	0.0277614	0.0559074	0.0175914	0.0397986	0.0371898	0.0213908	0.0189074	0.0427026	0.0206897	0.0136232	0.0430669	0.0270192	0.0426325	0.0440337	0.0176358
3363	0.0235553	0.065275	0.0398028	0.0351545	0.0566204	0.0318157	0.0319156	0.036416	0.0943546	0.0494358	0.0258065	0.0332979	0.0181822	0.0162267	0.0144306	0.0317073	0.0214089	0.0238166	0.0140417	0.039416	0.0204923	0.0259134	0.0238383	0.0303331	0.0186756	0.0239136	0.0299747	0.0308056	0.0307311	0.0228364	0.0457198	0.0316569	0.0793322	0.0234948	0.0278117	0.056001	0.0176094	0.0398475	0.0372507	0.0214464	0.0189851	0.042827	0.0206783	0.0136677	0.0432184	0.0272343	0.0427044	0.044132	0.0177116
3362	0.0236348	0.0653256	0.0399437	0.0353145	0.0567453	0.0319204	0.0320077	0.0366105	0.0946342	0.0495291	0.0259133	0.0333206	0.0182715	0.016249	0.0144089	0.0317443	0.0213769	0.0238158	0.0140606	0.0394488	0.0205279	0.0259562	0.0238338	0.0303856	0.0187073	0.0239709	0.0300501	0.0308037	0.0307709	0.0229469	0.0457857	0.0316462	0.0794823	0.0235707	0.0278113	0.0560891	0.0176358	0.0399284	0.0373408	0.0214819	0.0190418	0.0429621	0.0206796	0.0136826	0.0433808	0.0274266	0.0427882	0.0441714	0.0178001
3361	0.0236651	0.0653987	0.0400716	0.0355059	0.0568301	0.0319975	0.0320562	0.0368087	0.0949349	0.049616	0.0260052	0.0334214	0.0183739	0.0162745	0.014417	0.0318058	0.021363	0.0238801	0.0141012	0.0395215	0.0205369	0.0259818	0.0238298	0.0304556	0.0187302	0.0240077	0.0301108	0.0307859	0.0307965	0.0229821	0.0458085	0.0315969	0.0795914	0.023651	0.027792	0.0561719	0.0176969	0.0400547	0.0374678	0.021516	0.0190749	0.0431268	0.0207412	0.0137026	0.0434814	0.0275745	0.0429118	0.0442132	0.0178981
3360	0.0236842	0.0655389	0.0401477	0.0356501	0.0568901	0.0320429	0.0320895	0.0369599	0.0951869	0.0496618	0.026049	0.0335699	0.0184689	0.0163268	0.0144865	0.0319009	0.0213977	0.0240211	0.0141711	0.039618	0.0205385	0.026003	0.0238486	0.0305374	0.018764	0.0240046	0.0301282	0.0307477	0.0308191	0.0229213	0.045802	0.0315369	0.0796744	0.0237354	0.0277838	0.0562506	0.0178013	0.040203	0.0376394	0.021577	0.0191089	0.0433172	0.0208759	0.0137641	0.0434829	0.027674	0.0430831	0.0442991	0.0179888
3359	0.0237204	0.0657503	0.040162	0.0357178	0.0569658	0.0320803	0.0321302	0.0370292	0.0953413	0.0496867	0.0260527	0.0337069	0.0185432	0.0164169	0.0146076	0.0320037	0.0214881	0.0241934	0.0142751	0.0397201	0.0205496	0.0260257	0.0239036	0.0306038	0.0188028	0.0239768	0.0301287	0.0307112	0.0308623	0.0228185	0.0458079	0.0315028	0.0797685	0.0238198	0.0277868	0.0563318	0.01792	0.0403391	0.0378436	0.0216781	0.0191668	0.0435151	0.0210424	0.0138694	0.0434264	0.0277372	0.0432851	0.0444291	0.0180578
3358	0.0237788	0.0659976	0.0401378	0.0357401	0.0570884	0.0321373	0.0321886	0.0370206	0.0954083	0.0497546	0.0260598	0.0338015	0.0185962	0.0165179	0.014727	0.0320708	0.0215973	0.0243275	0.014403	0.0398113	0.0205714	0.0260461	0.0239864	0.0306434	0.0188291	0.0239702	0.0301813	0.0307207	0.0309394	0.0227715	0.0458611	0.0315271	0.0799155	0.0238971	0.027785	0.0564265	0.0180025	0.0404487	0.0380347	0.0218014	0.0192475	0.0437061	0.0211756	0.0139843	0.0434028	0.0277839	0.043482	0.0445832	0.0181124
3357	0.0238506	0.0662285	0.0401134	0.0357643	0.0572381	0.0322117	0.0322681	0.0369829	0.0954449	0.0499072	0.0260985	0.0338688	0.0186384	0.0165793	0.0147838	0.0320797	0.021666	0.0243818	0.0145238	0.0398784	0.0205956	0.0260642	0.0240732	0.0306767	0.0188367	0.0240164	0.0303218	0.0308079	0.0310349	0.0228392	0.0459569	0.031614	0.0801216	0.0239598	0.027781	0.0565433	0.0180233	0.0405398	0.0381599	0.0219065	0.0193298	0.0438851	0.0212396	0.0140707	0.0434792	0.0278253	0.0436343	0.0447459	0.0181755
3356	0.0239229	0.0663951	0.0401246	0.0358141	0.0573613	0.0322732	0.03237	0.0369798	0.0955168	0.0501182	0.0261495	0.0339377	0.0186791	0.0165667	0.0147569	0.032053	0.0216633	0.0243676	0.0145996	0.0399194	0.0206129	0.0260905	0.0241426	0.0307239	0.0188327	0.0240976	0.0305108	0.030963	0.0311193	0.0229965	0.0460598	0.0317269	0.0803504	0.0240006	0.0278016	0.0566859	0.0180087	0.0406245	0.038203	0.0219575	0.0193928	0.0440523	0.0212522	0.0141176	0.0436496	0.0278551	0.0437172	0.0449042	0.0182535
3355	0.0239768	0.0664673	0.0401956	0.0358851	0.0574349	0.032303	0.032492	0.0370409	0.0956635	0.0503146	0.0261704	0.0340129	0.0187166	0.016488	0.0146787	0.0320405	0.0216145	0.0243272	0.0146107	0.039944	0.0206152	0.0261318	0.0241859	0.0307734	0.0188235	0.0241656	0.0306799	0.031142	0.0311833	0.0231661	0.0461461	0.0318154	0.080563	0.0240145	0.027866	0.0568548	0.0180129	0.0407045	0.0381975	0.0219489	0.0194306	0.0442078	0.0212621	0.0141421	0.0438528	0.0278633	0.0437342	0.0450393	0.0183168
3354	0.0239911	0.0664436	0.0403275	0.0359637	0.0574934	0.0323209	0.0326196	0.0371407	0.0958799	0.0504381	0.0261493	0.0340709	0.0187376	0.0163833	0.0146012	0.0320682	0.0215709	0.0242928	0.0145695	0.0399573	0.0205988	0.0261748	0.0242011	0.0307974	0.0188116	0.0241924	0.0307982	0.0312979	0.0312467	0.0232862	0.0462292	0.0318638	0.0807503	0.0240063	0.0279603	0.0570387	0.0180613	0.0407695	0.0381909	0.0219081	0.0194478	0.0443473	0.0213019	0.0141633	0.0440268	0.0278603	0.0437194	0.0451392	0.0183295
3353	0.0239594	0.0663588	0.0404937	0.0360408	0.0575793	0.0323629	0.0327239	0.0372316	0.0961231	0.0504824	0.0261221	0.0340894	0.0187277	0.0162943	0.014552	0.0321133	0.0215552	0.0242669	0.0145061	0.0399501	0.0205696	0.0261941	0.0241858	0.0307907	0.0188035	0.0241907	0.0308785	0.0314063	0.0313309	0.0233419	0.0463347	0.0319019	0.0809201	0.02399	0.0280524	0.057204	0.0181207	0.040807	0.0382042	0.0218724	0.0194472	0.0444601	0.0213626	0.0141815	0.0441455	0.0278773	0.0437238	0.045219	0.018297
3352	0.0239032	0.0662806	0.0406564	0.0361157	0.0576874	0.0324386	0.0327779	0.0372956	0.0963444	0.0504801	0.0261354	0.0340725	0.0186822	0.0162441	0.0145298	0.0321372	0.0215499	0.0242398	0.0144465	0.0399179	0.0205424	0.0261818	0.0241477	0.0307726	0.0188057	0.0241834	0.0309345	0.031463	0.0314304	0.0233475	0.0464589	0.0319576	0.0810732	0.0239742	0.0281207	0.0573069	0.0181347	0.0408195	0.03823	0.0218652	0.0194297	0.0445376	0.0214095	0.0141862	0.0442148	0.0279385	0.0437879	0.0453138	0.0182709
3351	0.0238604	0.0662802	0.0407911	0.0361921	0.0577713	0.0325226	0.0327831	0.0373528	0.0965191	0.0504675	0.0261998	0.03405	0.0186126	0.0162358	0.0145309	0.0321361	0.0215358	0.0242152	0.0144072	0.0398854	0.020534	0.0261614	0.0241154	0.0307536	0.0188101	0.0241707	0.0309603	0.0314676	0.0315156	0.0233208	0.0465665	0.0320122	0.0812079	0.0239498	0.0281616	0.0573307	0.0180878	0.040834	0.0382599	0.0218906	0.0194084	0.0445868	0.0214215	0.0141793	0.0442497	0.028035	0.0439176	0.0454445	0.0182982
3350	0.0238551	0.0663898	0.0408978	0.0362722	0.057797	0.0325852	0.0327742	0.0374222	0.0966501	0.0504634	0.0262824	0.0340523	0.0185449	0.0162579	0.0145569	0.032141	0.0215249	0.0242111	0.0143977	0.0398916	0.0205557	0.0261652	0.0241188	0.0307255	0.0187979	0.0241403	0.0309484	0.031414	0.0315598	0.0232725	0.0466273	0.0320237	0.0813289	0.0239042	0.0281775	0.0573039	0.018025	0.0408809	0.0382975	0.0219401	0.0194097	0.0446311	0.0214128	0.01418	0.0442594	0.0281333	0.0440863	0.0455981	0.0183769
3349	0.0238837	0.0665843	0.0409888	0.0363568	0.0577763	0.0326207	0.0327887	0.0374927	0.0967547	0.0504763	0.026341	0.034088	0.0185077	0.0162862	0.0145934	0.0321695	0.0215422	0.0242355	0.0144134	0.0399483	0.0206055	0.026196	0.0241532	0.0306957	0.0187713	0.0241034	0.0309081	0.0313031	0.0315579	0.0232136	0.046646	0.03199	0.081437	0.023852	0.0281767	0.0572718	0.018004	0.0409578	0.0383449	0.0219927	0.0194494	0.0446935	0.0214155	0.0142027	0.044249	0.028211	0.0442637	0.0457484	0.0184699
3348	0.0239289	0.0668079	0.041075	0.0364535	0.0577546	0.0326455	0.032833	0.037541	0.0968573	0.0505172	0.0263617	0.0341443	0.0185136	0.0162919	0.0146064	0.0321993	0.0215899	0.0242717	0.0144326	0.0400271	0.020664	0.0262204	0.0241735	0.0307094	0.0187691	0.0240986	0.0308655	0.0311652	0.0315266	0.0231627	0.0466505	0.0319654	0.0815201	0.0238392	0.0281789	0.0572586	0.0180389	0.0410249	0.0383903	0.0220164	0.0195125	0.0447836	0.0214467	0.0142359	0.0442307	0.028282	0.0444407	0.0458882	0.0185525
3347	0.0239792	0.0670126	0.0411627	0.0365764	0.0577803	0.0326781	0.032885	0.0375664	0.0969832	0.0505957	0.0263677	0.0342052	0.0185499	0.0162658	0.0145819	0.0322019	0.0216446	0.0242972	0.0144386	0.0400929	0.0207061	0.0262092	0.024141	0.0308133	0.0188322	0.0241539	0.0308591	0.0310664	0.0314935	0.0231477	0.0466628	0.0320036	0.0815721	0.0239037	0.0282018	0.0572672	0.0181002	0.041051	0.0384183	0.0219885	0.0195657	0.0449041	0.0215023	0.0142559	0.0442273	0.0283793	0.0446189	0.0460273	0.0186281
3346	0.0240269	0.0671707	0.0412559	0.0367301	0.0578768	0.032727	0.0329257	0.0375955	0.097143	0.0507061	0.0263977	0.0342634	0.0185886	0.0162359	0.014553	0.0321874	0.0216887	0.0243176	0.0144476	0.0401391	0.0207239	0.0261784	0.0240735	0.0309952	0.0189521	0.0242527	0.0309258	0.0310748	0.0314796	0.0231895	0.0466868	0.032099	0.0816099	0.0240313	0.0282362	0.0573001	0.0181596	0.0410543	0.0384275	0.0219283	0.0195912	0.045062	0.0215783	0.0142618	0.0442599	0.0285157	0.0447799	0.0461636	0.0187013
3345	0.0240557	0.0672673	0.0413564	0.0368987	0.058024	0.032788	0.0329591	0.037656	0.0973237	0.0508281	0.0264737	0.0343158	0.0186117	0.0162513	0.014569	0.0321992	0.0217302	0.0243692	0.0144962	0.0401812	0.0207411	0.0261785	0.0240369	0.0311767	0.0190693	0.0243453	0.0310637	0.0312037	0.0314844	0.0232742	0.0467126	0.032197	0.0816545	0.0241605	0.028249	0.057354	0.0182152	0.0410808	0.0384317	0.0219	0.0195983	0.0452622	0.0216836	0.0142879	0.0443262	0.0286672	0.0448866	0.0462716	0.0187563
3344	0.0240481	0.0673015	0.0414613	0.0370557	0.0581686	0.0328486	0.0330008	0.0377561	0.0975036	0.0509467	0.0265832	0.0343593	0.0186261	0.0163364	0.01464	0.0322658	0.0217845	0.024482	0.0145937	0.040229	0.0207946	0.0262408	0.0240841	0.0312734	0.019127	0.0243926	0.0312082	0.0313909	0.0314867	0.0233525	0.0467274	0.0322544	0.0817072	0.0242347	0.0282242	0.0574025	0.0182746	0.041148	0.0384484	0.0219662	0.0196042	0.0454911	0.0218193	0.0143724	0.0443969	0.0287963	0.0449243	0.0463291	0.0187782
3343	0.0240081	0.067298	0.041562	0.0371815	0.0582634	0.0328926	0.033055	0.0378807	0.0976687	0.051066	0.0266879	0.0343961	0.0186523	0.0164617	0.014731	0.0323696	0.021848	0.0246385	0.0146969	0.0402759	0.0208981	0.0263427	0.0242062	0.0312593	0.0191163	0.0243915	0.0312697	0.0315428	0.0314677	0.0233756	0.0467272	0.0322745	0.081755	0.0242435	0.0281901	0.0574129	0.0183305	0.0412292	0.038488	0.0221293	0.0196136	0.0457127	0.021957	0.0145156	0.0444411	0.0288835	0.044931	0.0463458	0.0187858
3342	0.0239677	0.0672974	0.0416469	0.0372668	0.0583076	0.0329065	0.0331092	0.0379959	0.0978061	0.0511939	0.0267525	0.0344338	0.0186966	0.0165641	0.0148021	0.0324647	0.0218968	0.0247797	0.0147451	0.0403102	0.0210198	0.0264288	0.0243422	0.031171	0.0190671	0.0243603	0.0312146	0.0316061	0.0314339	0.0233352	0.0467253	0.0322884	0.081795	0.0242111	0.0281925	0.057392	0.0183623	0.0412932	0.0385464	0.0223189	0.019623	0.0458848	0.0220563	0.0146709	0.0444561	0.0289337	0.0449687	0.046355	0.018823
3341	0.0239628	0.0673289	0.041708	0.037308	0.058343	0.0328827	0.0331485	0.0380646	0.0978986	0.0513172	0.0267659	0.034472	0.0187383	0.0165962	0.014834	0.0325142	0.02191	0.0248526	0.0147137	0.0403253	0.0210981	0.0264593	0.0244295	0.0310636	0.0190113	0.0243083	0.0310978	0.0315955	0.0314149	0.0232623	0.0467481	0.0323147	0.0818347	0.024159	0.0282437	0.0573948	0.0183538	0.0413384	0.0386032	0.0224397	0.0196296	0.0459784	0.022107	0.0147782	0.044466	0.0289611	0.0450618	0.0463799	0.018913
3340	0.0240042	0.0673967	0.0417475	0.0373117	0.0584107	0.0328277	0.0331753	0.0380746	0.09795	0.0514053	0.0267384	0.0344944	0.0187471	0.0165547	0.014816	0.0325086	0.0218868	0.0248488	0.0146266	0.0403178	0.0210855	0.0264306	0.0244424	0.0309768	0.0189683	0.0242302	0.0310101	0.03156	0.0314425	0.0231951	0.0468162	0.0323462	0.0818794	0.0240936	0.0283107	0.0574724	0.0183027	0.0413752	0.0386306	0.0224391	0.0196272	0.0459871	0.0221339	0.0148068	0.0444939	0.028978	0.045172	0.0464168	0.0190289
3339	0.0240735	0.0674876	0.0417769	0.0373003	0.0585136	0.0327721	0.0332148	0.0380543	0.0980053	0.0514413	0.0266856	0.0344856	0.0187108	0.016469	0.0147404	0.0324571	0.0218428	0.0247956	0.0145234	0.0402836	0.0209862	0.0263599	0.0243925	0.0309346	0.0189521	0.0241313	0.0310012	0.0315361	0.0315311	0.0231584	0.0469318	0.0323679	0.0819376	0.0240259	0.0283546	0.0576191	0.0182198	0.0413923	0.0386141	0.0223394	0.0195974	0.0459245	0.0221561	0.0147689	0.0445402	0.0289923	0.0452307	0.046449	0.0191176
3338	0.0241425	0.0675781	0.0418067	0.0372987	0.0586184	0.0327646	0.0332946	0.0380485	0.0981165	0.0514416	0.0266245	0.0344546	0.018643	0.0163733	0.0146231	0.0323758	0.0217947	0.0247222	0.014428	0.0402214	0.0208525	0.0262641	0.0243078	0.0309527	0.0189712	0.0240496	0.0310565	0.0315346	0.031669	0.0231654	0.0470803	0.0323809	0.0820291	0.0239836	0.0283723	0.0577792	0.0181274	0.0413642	0.0385617	0.0222149	0.019524	0.0458199	0.0221565	0.0146992	0.0445891	0.0290048	0.0451921	0.0464692	0.0191469
3337	0.0241929	0.06764	0.0418451	0.0373146	0.0586855	0.0328384	0.0334138	0.0380742	0.0982826	0.0514395	0.0265816	0.0344295	0.0185678	0.016293	0.0145153	0.0322891	0.0217566	0.0246481	0.014352	0.0401417	0.0207433	0.0261607	0.0242209	0.0310274	0.0190154	0.0240401	0.0311249	0.0315521	0.0318182	0.0232159	0.0472359	0.0324034	0.0821641	0.0239904	0.0283934	0.0578989	0.0180566	0.0412925	0.0384934	0.0221377	0.0194211	0.0457158	0.0221103	0.0146312	0.0446254	0.0290103	0.0450626	0.0464883	0.0191235
3336	0.0242234	0.0676615	0.0419047	0.037341	0.0586986	0.0329747	0.0335345	0.0381103	0.0984453	0.0514522	0.026586	0.034429	0.0185084	0.0162494	0.0144757	0.0322345	0.0217492	0.0245997	0.0143135	0.0400705	0.0206863	0.0260809	0.0241691	0.0311219	0.0190604	0.0241278	0.0311544	0.0315763	0.0319262	0.023285	0.0473622	0.0324507	0.0823145	0.0240403	0.0284422	0.0579602	0.0180384	0.0412228	0.0384275	0.0221388	0.0193396	0.0456617	0.0220341	0.0145932	0.0446419	0.029008	0.0448961	0.0465275	0.0190698
3335	0.0242449	0.0676682	0.0419993	0.0373745	0.0586747	0.0331078	0.0336129	0.038131	0.0985511	0.0514709	0.0266393	0.0344482	0.0184873	0.0162599	0.0145282	0.0322436	0.0217944	0.0246126	0.0143368	0.0400362	0.0206755	0.0260666	0.0241831	0.0311846	0.0190942	0.0242783	0.0311202	0.0315855	0.0319568	0.0233295	0.0474227	0.0325164	0.0824316	0.0241032	0.0285119	0.0579764	0.0180899	0.0412065	0.0383814	0.0222064	0.0193314	0.0456941	0.0219831	0.014611	0.044637	0.0290092	0.0447633	0.0465982	0.0189973
3334	0.0242705	0.0677028	0.0421211	0.0374195	0.0586489	0.033176	0.0336386	0.0381388	0.0985981	0.051477	0.0267011	0.0344745	0.0185192	0.0163247	0.0146458	0.0323062	0.0218874	0.0246962	0.0144251	0.0400423	0.0206953	0.0261381	0.0242618	0.0311923	0.0191274	0.0244223	0.0310457	0.0315607	0.0319214	0.0233222	0.047405	0.0325763	0.0824991	0.0241577	0.0285778	0.057969	0.0182013	0.0412466	0.038373	0.022306	0.0194013	0.0458077	0.0219936	0.0146899	0.0446131	0.0290231	0.0447096	0.0466799	0.0189092
3333	0.0243066	0.0677719	0.0422266	0.0374743	0.0586497	0.0331625	0.0336367	0.0381588	0.0986168	0.0514623	0.0267176	0.0345021	0.0185878	0.0164138	0.0147674	0.0323604	0.0219794	0.0248027	0.0145378	0.0400546	0.0207315	0.0262592	0.0243609	0.0311708	0.0191726	0.0245119	0.0309996	0.0315101	0.0318758	0.0232785	0.0473358	0.0326119	0.0825489	0.0242103	0.0286252	0.0579586	0.018328	0.041292	0.0384055	0.0223984	0.0195004	0.0459494	0.0220445	0.0147886	0.0445749	0.0290387	0.0447291	0.0467216	0.0188207
3332	0.0243544	0.067831	0.0422627	0.0375268	0.0586846	0.0330922	0.033635	0.0382148	0.0986291	0.0514347	0.0266703	0.0345293	0.0186377	0.0164766	0.0148296	0.0323422	0.0220112	0.0248529	0.0146076	0.0400299	0.0207658	0.0263481	0.0244199	0.0311701	0.0192244	0.0245524	0.0310483	0.031475	0.0318796	0.0232433	0.0472656	0.0326274	0.0826216	0.0242801	0.0286557	0.0579685	0.0184071	0.0412872	0.038452	0.0224507	0.0195713	0.046054	0.0220841	0.0148323	0.044525	0.0290282	0.0447766	0.0466782	0.0187634
3331	0.0244106	0.0678358	0.0422145	0.0375688	0.0587466	0.0330024	0.0336395	0.0383139	0.0986377	0.0514141	0.0265908	0.0345525	0.0186126	0.0164737	0.0148024	0.0322499	0.0219729	0.0248023	0.0145898	0.0399621	0.0207802	0.0263411	0.0244054	0.03122	0.0192726	0.0245828	0.031199	0.031502	0.0319524	0.0232533	0.0472357	0.0326435	0.0827258	0.02437	0.0286721	0.058024	0.0183972	0.0412253	0.0384685	0.0224513	0.0195962	0.0460915	0.0220856	0.0147763	0.0444629	0.0289743	0.0448025	0.0465554	0.0187606
3330	0.0244636	0.0677928	0.042123	0.037604	0.0588286	0.0329239	0.0336433	0.0384439	0.0986376	0.0514216	0.026529	0.0345702	0.0185079	0.0164022	0.0147089	0.0321427	0.0219131	0.0246742	0.0144998	0.039889	0.0207691	0.0262486	0.0243234	0.0313093	0.019325	0.0246303	0.0313908	0.0316005	0.032064	0.0233114	0.047259	0.0326782	0.0828441	0.0244557	0.0286733	0.0581337	0.0183111	0.0411475	0.0384283	0.0224201	0.019595	0.0460733	0.0220618	0.0146503	0.0443875	0.0288855	0.0447774	0.0464095	0.0188009
3329	0.0244918	0.0677435	0.042054	0.0376407	0.0589239	0.0328775	0.0336466	0.0385739	0.0986265	0.0514628	0.0265164	0.0345838	0.0183765	0.0162881	0.0146068	0.03207	0.0218767	0.024523	0.0143984	0.0398474	0.0207365	0.0261373	0.0241952	0.0314004	0.0193963	0.0246863	0.0315438	0.0317314	0.0321636	0.0233905	0.0473237	0.0327312	0.0829594	0.0245026	0.0286699	0.0582713	0.0182024	0.041093	0.0383395	0.0223884	0.0195796	0.0460173	0.0220346	0.0145284	0.0443023	0.0287848	0.0446917	0.0462959	0.0188404
3328	0.0244813	0.0677148	0.0420509	0.0376851	0.0590174	0.0328709	0.033659	0.0386668	0.0986149	0.0515155	0.0265571	0.0345892	0.0182801	0.0161613	0.0145419	0.0320181	0.0218491	0.0243832	0.0143401	0.0398294	0.0206784	0.0260569	0.024035	0.0314552	0.0194739	0.0247175	0.0316171	0.0318376	0.0322199	0.0234535	0.0474051	0.032784	0.0830598	0.024494	0.0286896	0.0583864	0.0181192	0.0410587	0.0382311	0.022362	0.019527	0.0459245	0.0220067	0.0144602	0.0442153	0.0286924	0.0445479	0.0462235	0.0188373
3327	0.0244513	0.0677065	0.0421123	0.0377404	0.0590853	0.0328956	0.0336872	0.0387018	0.0986322	0.0515438	0.0266392	0.0345818	0.0182426	0.0160452	0.0145184	0.031942	0.0217841	0.0242655	0.0143377	0.0397906	0.0205848	0.0259996	0.0238592	0.0314513	0.0195131	0.0246948	0.0316259	0.0318886	0.0322396	0.0234759	0.0474754	0.0328122	0.0831299	0.0244462	0.0287467	0.0584431	0.0180749	0.041008	0.0381291	0.0223159	0.0194126	0.0457953	0.0219712	0.014445	0.0441383	0.0286222	0.0443623	0.046163	0.0187858
3326	0.0244499	0.0677178	0.0422008	0.0377988	0.0591077	0.0329334	0.0337254	0.0386825	0.0987021	0.051533	0.026741	0.0345739	0.0182492	0.015964	0.0145138	0.0318346	0.0216768	0.0241884	0.0143694	0.0396936	0.0204672	0.0259378	0.0237044	0.0313875	0.0194789	0.0246121	0.0316166	0.0318916	0.0322506	0.0234577	0.0475114	0.0328033	0.0831578	0.0243961	0.0288083	0.0584469	0.0180599	0.0409148	0.0380453	0.0222333	0.0192611	0.0456521	0.0219361	0.0144632	0.0440798	0.0285809	0.0441675	0.0460917	0.0187154
3325	0.0245106	0.067756	0.0422728	0.0378314	0.0590836	0.0329675	0.033758	0.0386204	0.0987983	0.0515056	0.0268328	0.0345959	0.0182729	0.0159375	0.0145084	0.0317364	0.0215789	0.0241787	0.014408	0.0395369	0.0203646	0.0258742	0.0236175	0.0312819	0.0193861	0.0244881	0.0316303	0.031867	0.0322688	0.0234198	0.0475017	0.0327667	0.0831539	0.024371	0.0288106	0.0584271	0.0180611	0.0407887	0.0379756	0.0221381	0.0191463	0.0455243	0.0219207	0.0145024	0.0440309	0.0285617	0.0440015	0.0460153	0.0186586
3324	0.0246158	0.0678167	0.0423102	0.0378057	0.0590327	0.0329882	0.033771	0.0385199	0.0988445	0.0514966	0.0268865	0.0346634	0.0182873	0.0159561	0.0144911	0.0316777	0.0215356	0.0242296	0.0144354	0.0393516	0.0203088	0.025831	0.0236171	0.0311669	0.0192885	0.0243585	0.0316819	0.031829	0.0322844	0.0233882	0.0474531	0.0327278	0.0831533	0.0243689	0.028724	0.0584021	0.0180613	0.0406608	0.0379031	0.0220691	0.0191288	0.0454194	0.0219258	0.0145421	0.0439607	0.0285393	0.0438876	0.0459493	0.018619
3323	0.0247088	0.0678765	0.0423319	0.0377281	0.0589823	0.0329952	0.0337644	0.0383936	0.098785	0.0515137	0.0268932	0.0347505	0.0182701	0.0159752	0.0144484	0.0316366	0.0215339	0.0242808	0.0144417	0.0391827	0.0202919	0.0258034	0.0236704	0.0310771	0.0192297	0.0242615	0.0317606	0.0317901	0.0322817	0.0233797	0.0473908	0.0327072	0.0831886	0.024369	0.0285923	0.058366	0.0180373	0.040553	0.0378098	0.0220298	0.0191997	0.0453223	0.0219197	0.0145435	0.0438379	0.0284835	0.0438199	0.045893	0.0185726
3322	0.0247415	0.0679165	0.0423691	0.0376581	0.058949	0.0330014	0.0337544	0.0382826	0.0986512	0.0515318	0.0268706	0.0348085	0.0182161	0.0159552	0.0143694	0.0315678	0.0215271	0.0242646	0.0144221	0.0390677	0.0202822	0.0257551	0.0237115	0.0310363	0.0192139	0.0242207	0.0318423	0.0317689	0.0322621	0.0233986	0.0473497	0.0327049	0.0832615	0.0243602	0.0284946	0.0583067	0.0179763	0.0404641	0.0376974	0.0219862	0.0192876	0.0452228	0.0218672	0.0144796	0.043668	0.0283821	0.0437663	0.0458284	0.0184984
3321	0.0247097	0.0679412	0.042426	0.0376608	0.0589307	0.0330251	0.0337565	0.0382401	0.0985384	0.0515265	0.0268498	0.0348083	0.0181485	0.0159064	0.0142661	0.0314603	0.0214924	0.0241711	0.0143789	0.0390118	0.0202592	0.0256646	0.0236923	0.0310517	0.0192165	0.0242336	0.0319039	0.0317761	0.0322416	0.0234397	0.0473576	0.0327041	0.083345	0.0243537	0.0284739	0.0582244	0.0178948	0.0403842	0.0375935	0.0219171	0.0193172	0.0451276	0.02177	0.0143688	0.0434999	0.0282513	0.04369	0.0457353	0.0184067
3320	0.0246482	0.0679632	0.0424714	0.0377428	0.0589173	0.0330667	0.0337673	0.0382818	0.0985156	0.0515011	0.0268517	0.0347568	0.0181035	0.0158772	0.0141761	0.0313513	0.0214418	0.0240559	0.014322	0.03898	0.0202219	0.0255512	0.0236177	0.0311124	0.0192131	0.0242748	0.0319304	0.0318009	0.032229	0.0234924	0.0474191	0.0326892	0.0834119	0.0243682	0.0285092	0.0581351	0.0178265	0.0403185	0.0375285	0.0218455	0.019259	0.0450443	0.0216691	0.0142628	0.0433828	0.0281231	0.0435779	0.0456043	0.0183346
3319	0.0245971	0.0679807	0.0424766	0.037843	0.058908	0.033101	0.0337692	0.0383596	0.0985666	0.0514763	0.0268748	0.0346799	0.0180957	0.0158953	0.0141344	0.0312861	0.0213879	0.0239837	0.0142653	0.0389223	0.020174	0.0254499	0.0235339	0.0311912	0.0191958	0.0243113	0.0319161	0.0318224	0.0322198	0.0235403	0.0475114	0.03266	0.0834586	0.0244049	0.0285528	0.0580631	0.0177929	0.0402894	0.0375066	0.0218075	0.0191356	0.0449652	0.0216041	0.0142025	0.0433158	0.0280194	0.0434505	0.0454393	0.0183123
3318	0.0245703	0.0679778	0.0424556	0.0378897	0.0589085	0.0331103	0.0337547	0.0383963	0.0986167	0.0514643	0.0269059	0.0346073	0.0181047	0.0159331	0.0141431	0.0312722	0.0213227	0.0239732	0.0142213	0.0388147	0.020122	0.0253777	0.0234799	0.0312505	0.0191732	0.0243217	0.0318627	0.0318281	0.0322107	0.0235585	0.0475958	0.0326311	0.0834945	0.0244461	0.0285795	0.0580253	0.0177894	0.0403101	0.0375038	0.0218021	0.0189941	0.0448723	0.0215787	0.0141932	0.0432458	0.0279382	0.0433424	0.045258	0.0183363
3317	0.0245499	0.0679443	0.0424543	0.0378634	0.0589117	0.0331213	0.0337357	0.0383517	0.0986033	0.0514614	0.0269412	0.0345684	0.0180955	0.0159385	0.0141695	0.0312727	0.0212363	0.0239918	0.0141922	0.0386728	0.0200828	0.0253343	0.0234515	0.0312583	0.0191611	0.0243061	0.0317773	0.0318112	0.0322119	0.0235176	0.0476372	0.0326212	0.0835172	0.0244765	0.0285969	0.0580153	0.0177966	0.0403562	0.0374936	0.0217891	0.0188743	0.0447518	0.0215706	0.0142132	0.0431185	0.0278647	0.0432691	0.0450879	0.0183768
3316	0.0245136	0.067885	0.0424985	0.0378026	0.0588977	0.033179	0.0337233	0.0382543	0.0985228	0.0514597	0.0269871	0.0345825	0.0180481	0.0158898	0.0141754	0.0312399	0.0211414	0.0239886	0.0141657	0.0385266	0.0200728	0.0253167	0.0234156	0.0312127	0.0191705	0.0242824	0.0316771	0.0317634	0.0322403	0.0234061	0.0476263	0.0326423	0.0835175	0.0244992	0.0286212	0.05801	0.0177941	0.0403746	0.0374666	0.0217351	0.0187957	0.0446029	0.0215646	0.0142335	0.0429323	0.0277945	0.0432146	0.0449532	0.0184058
3315	0.0244663	0.0678133	0.0425591	0.0377592	0.0588639	0.0332765	0.0337101	0.0381716	0.0984242	0.0514556	0.0270323	0.0346418	0.0179686	0.0158085	0.0141491	0.0311546	0.0210692	0.0239295	0.0141239	0.0383939	0.0200858	0.0253143	0.0233528	0.0311485	0.0191981	0.02427	0.0315975	0.0316929	0.0323043	0.0232579	0.0475899	0.0326954	0.0835135	0.0245254	0.0286551	0.0580022	0.0177686	0.0403258	0.0374243	0.0216496	0.0187617	0.0444391	0.0215638	0.0142331	0.0427445	0.0277367	0.0431478	0.044859	0.01841
3314	0.024435	0.0677394	0.0425764	0.0377535	0.0588434	0.0333351	0.0336857	0.0381519	0.0983687	0.0514503	0.0270304	0.0347153	0.0178801	0.0157277	0.014111	0.0310365	0.0210438	0.0238172	0.014064	0.038279	0.0200976	0.0253035	0.0232788	0.0311114	0.0192295	0.0242716	0.0315813	0.0316441	0.0323959	0.023145	0.0475761	0.0327667	0.0835573	0.0245532	0.0286879	0.0580165	0.0177204	0.0402144	0.0373655	0.021574	0.0187691	0.0442843	0.0215727	0.0142086	0.042623	0.0276942	0.0430438	0.0447885	0.0183784
3313	0.0244315	0.0676676	0.0425195	0.0377736	0.0588737	0.0332853	0.0336636	0.0381945	0.0983901	0.0514521	0.0269342	0.0347775	0.0178071	0.0156603	0.0140896	0.0309199	0.0210617	0.02369	0.0140074	0.0381879	0.0200932	0.0252649	0.0232217	0.0311192	0.0192531	0.0242685	0.0316441	0.031667	0.0324938	0.023125	0.0476141	0.032829	0.0836819	0.0245671	0.0287066	0.0580736	0.0176666	0.0400742	0.0372873	0.0215439	0.0188112	0.0441613	0.0215817	0.0141732	0.0425891	0.0276499	0.0428969	0.0447163	0.0182966
3312	0.024433	0.0676031	0.0424223	0.0378062	0.0589497	0.0331571	0.0336766	0.0382657	0.0984793	0.0514777	0.026758	0.0348269	0.0177611	0.015601	0.0140938	0.0308216	0.0210931	0.0235958	0.013984	0.0381326	0.0200774	0.0252027	0.0231921	0.0311518	0.0192696	0.0242378	0.0317486	0.0317577	0.0325737	0.0231889	0.0476882	0.032854	0.083848	0.0245612	0.0287055	0.0581452	0.0176297	0.0399334	0.0371964	0.0215619	0.018872	0.0440799	0.0215746	0.0141395	0.0426034	0.0275837	0.0427243	0.0446273	0.0181662
3311	0.0244133	0.067556	0.0423575	0.0378557	0.0590229	0.0330611	0.0337412	0.038332	0.0985947	0.0515359	0.0265908	0.034875	0.0177359	0.0155448	0.0141099	0.030736	0.0210993	0.0235586	0.0140057	0.0381213	0.0200548	0.0251315	0.0231772	0.0311811	0.0192878	0.0241756	0.0318304	0.0318538	0.0326219	0.0232678	0.0477554	0.0328357	0.0839647	0.0245512	0.0286853	0.0581691	0.0176165	0.039803	0.0371067	0.0215968	0.018924	0.0440354	0.0215424	0.0141065	0.0426073	0.0275002	0.0425636	0.0445276	0.0180218
3310	0.024383	0.0675382	0.0423725	0.0379264	0.0590488	0.0330748	0.0338354	0.0383785	0.0986816	0.0516059	0.0265277	0.0349254	0.0177192	0.0154954	0.0141198	0.0306539	0.0210567	0.0235673	0.014057	0.0381457	0.0200165	0.0250509	0.0231573	0.0311992	0.0193132	0.0241056	0.0318544	0.0319016	0.0326381	0.0232927	0.0477868	0.0328022	0.08397	0.0245556	0.0286512	0.0581167	0.0176109	0.0396909	0.0370238	0.0216042	0.0189389	0.0440138	0.0214866	0.0140671	0.0425756	0.0274277	0.0424556	0.0444374	0.017909
3309	0.024383	0.0675527	0.0424475	0.0380003	0.0590191	0.0331674	0.0339176	0.0384092	0.0986984	0.0516422	0.0265862	0.0349662	0.0177042	0.0154582	0.0141154	0.0305769	0.0209753	0.0235977	0.0141091	0.0381777	0.0199553	0.0249499	0.0231204	0.0312108	0.0193415	0.024062	0.031838	0.0319087	0.0326245	0.0232438	0.0477838	0.0327948	0.0838775	0.0245699	0.0286105	0.0580263	0.017592	0.0396103	0.0369406	0.0215551	0.0189067	0.0439936	0.0214139	0.0140202	0.0425239	0.0273886	0.0424176	0.0443719	0.0178419
3308	0.0244404	0.0675892	0.0425153	0.0380463	0.0589501	0.033247	0.0339638	0.0384404	0.0986426	0.0516149	0.0266987	0.0349766	0.0176911	0.0154341	0.014099	0.0305153	0.0208971	0.0236337	0.0141408	0.038182	0.019885	0.0248374	0.0230685	0.0312125	0.0193617	0.0240629	0.0318153	0.0319135	0.0325754	0.0231496	0.0477603	0.0328267	0.0837488	0.0245735	0.0285713	0.0579614	0.0175578	0.0395679	0.0368546	0.021457	0.0188476	0.0439511	0.0213356	0.0139694	0.0424701	0.0273818	0.0424321	0.0443283	0.0177978
3307	0.0245465	0.0676308	0.0425207	0.0380531	0.0588635	0.0332599	0.0339829	0.038488	0.0985581	0.0515457	0.0267826	0.0349392	0.01768	0.0154233	0.0140785	0.0304819	0.0208702	0.0236648	0.0141515	0.0381402	0.0198355	0.0247519	0.0230168	0.0311989	0.0193638	0.0240942	0.0317954	0.0319248	0.0324886	0.0230571	0.0477295	0.0328681	0.0836422	0.0245607	0.0285404	0.0579498	0.0175313	0.0395538	0.0367817	0.0213526	0.0188023	0.0438805	0.0212671	0.0139198	0.042411	0.0273951	0.0424623	0.0442976	0.0177603
3306	0.0246699	0.067665	0.0424642	0.038037	0.0587881	0.0332263	0.0339965	0.0385486	0.0985005	0.0514948	0.0268068	0.0348607	0.0176745	0.0154313	0.0140641	0.0304915	0.0209121	0.0236761	0.0141588	0.0380611	0.0198283	0.024733	0.0229832	0.0311867	0.0193471	0.0241157	0.0317678	0.0319154	0.0323845	0.0230055	0.0477102	0.0328787	0.0835936	0.0245535	0.0285184	0.0579753	0.0175404	0.0395481	0.0367451	0.0212946	0.0188026	0.0438112	0.0212229	0.013888	0.0423394	0.0274246	0.0424788	0.0442877	0.0177533
3305	0.0247762	0.0676866	0.0423938	0.0380173	0.0587613	0.033192	0.0340115	0.0385965	0.0984883	0.0515081	0.0267968	0.0347836	0.0176868	0.0154634	0.014058	0.0305521	0.0209926	0.0236568	0.0141824	0.0379638	0.019859	0.0247888	0.0229707	0.0312098	0.0193226	0.0240901	0.0317335	0.0318697	0.0323015	0.0230135	0.0477259	0.0328517	0.0836216	0.0245772	0.0284994	0.0580108	0.0175898	0.0395349	0.036749	0.021313	0.0188437	0.043789	0.0212096	0.0139043	0.0422673	0.0274718	0.0424724	0.0443224	0.0178138
3304	0.0248374	0.0676965	0.0423615	0.0379981	0.058803	0.0331734	0.0340159	0.0386082	0.0984942	0.0515782	0.0267922	0.034763	0.0177264	0.015513	0.0140442	0.0306474	0.0210573	0.0236193	0.0142245	0.0378523	0.0199012	0.0248923	0.0229633	0.0312789	0.0193068	0.0240159	0.0317121	0.0318094	0.0322659	0.0230739	0.047781	0.0328189	0.0837216	0.0246327	0.0284767	0.058044	0.0176513	0.0395072	0.0367722	0.0213976	0.018889	0.0438306	0.0212223	0.0139823	0.0422145	0.0275266	0.0424481	0.0444022	0.0179374
3303	0.0248442	0.0677	0.0423885	0.0379828	0.0588914	0.0331542	0.033997	0.0385905	0.0984909	0.0516558	0.0268105	0.0348181	0.0177791	0.0155608	0.0140017	0.0307366	0.021075	0.0235905	0.0142665	0.0377202	0.0199278	0.024997	0.0229451	0.0313585	0.0193132	0.0239369	0.0317192	0.0317714	0.0322731	0.0231584	0.0478448	0.0328163	0.083857	0.0246995	0.0284536	0.0580751	0.0176849	0.0394665	0.036788	0.021504	0.0189042	0.0439012	0.0212497	0.0140881	0.0421812	0.0275618	0.0424138	0.0444761	0.0180662
3302	0.0248188	0.0677029	0.0424612	0.0379896	0.0589783	0.0331163	0.0339568	0.0385742	0.0984885	0.0516976	0.0268423	0.0349103	0.0178084	0.0155882	0.0139359	0.030783	0.0210618	0.0235792	0.0142867	0.0375809	0.0199325	0.0250546	0.0229194	0.0313988	0.0193501	0.0239091	0.0317533	0.0317738	0.0322968	0.0232302	0.0478763	0.0328551	0.0839742	0.0247581	0.0284467	0.0581057	0.0176699	0.039421	0.0367863	0.0215771	0.0188863	0.043947	0.0212817	0.0141605	0.0421513	0.0275493	0.0423722	0.0444764	0.0181348
3301	0.0247973	0.0677041	0.042552	0.038033	0.0590322	0.0330607	0.0339091	0.038583	0.098515	0.0516996	0.0268697	0.0349781	0.0177826	0.0155888	0.0138847	0.0307774	0.0210516	0.0235573	0.0142791	0.0374729	0.0199274	0.0250327	0.0228991	0.0313862	0.0194222	0.0239494	0.0318032	0.0318065	0.0323103	0.0232584	0.0478629	0.0329235	0.0840361	0.0248012	0.0284751	0.0581306	0.0176122	0.0393808	0.0367711	0.0215773	0.0188529	0.0439454	0.0213123	0.0141653	0.0421143	0.0274838	0.0423184	0.0443881	0.0181213
3300	0.0247915	0.0676935	0.0426376	0.038095	0.0590581	0.0330043	0.0338669	0.0386171	0.0985682	0.0516882	0.0268864	0.0349877	0.0176976	0.0155643	0.0138789	0.0307271	0.0210477	0.0234862	0.0142505	0.0374212	0.0199175	0.0249315	0.0228813	0.0313488	0.0195236	0.0240162	0.0318582	0.0318413	0.0322976	0.0232297	0.0478293	0.0330001	0.0840435	0.0248256	0.0285378	0.0581382	0.0175257	0.0393484	0.0367442	0.0215001	0.0188073	0.0439191	0.0213345	0.0141173	0.0420716	0.0273898	0.0422453	0.0442681	0.0180503
3299	0.024782	0.0676637	0.0427033	0.0381318	0.0590812	0.0329684	0.033841	0.0386655	0.0986088	0.0516843	0.0268989	0.0349434	0.0175743	0.0155161	0.0139026	0.0306327	0.0210146	0.0233603	0.0142053	0.0374045	0.0198854	0.0247855	0.0228463	0.0313164	0.0196269	0.0240465	0.0319099	0.0318509	0.0322616	0.0231611	0.0478107	0.0330578	0.084026	0.024829	0.0286022	0.05812	0.0174209	0.0393137	0.0366966	0.0213791	0.0187283	0.0439039	0.0213334	0.0140492	0.0420235	0.0273019	0.0421531	0.044182	0.0179575
3298	0.0247533	0.0676206	0.0427388	0.0381169	0.0591207	0.0329687	0.0338451	0.0387169	0.098604	0.051683	0.0269109	0.0348657	0.0174446	0.0154507	0.0139072	0.030495	0.0209229	0.0232218	0.0141438	0.0373771	0.0198154	0.0246392	0.0227841	0.0312932	0.019689	0.0240135	0.0319525	0.0318313	0.0322294	0.0230975	0.0478248	0.033067	0.0840188	0.0248168	0.0286228	0.0580853	0.0173149	0.0392621	0.0366174	0.0212677	0.0185993	0.0439122	0.0212946	0.0139809	0.0419689	0.027236	0.0420565	0.0441401	0.0178641
3297	0.0247188	0.0675812	0.0427417	0.0380678	0.0591787	0.0330076	0.0338881	0.038752	0.098565	0.0516672	0.0269171	0.0347815	0.0173399	0.0153859	0.013864	0.0303385	0.0207886	0.0231286	0.014072	0.0373196	0.0197225	0.0245203	0.0227121	0.0312705	0.0196771	0.0239431	0.031984	0.031807	0.0322368	0.0230782	0.0478626	0.033013	0.084042	0.0248065	0.0285785	0.058058	0.0172369	0.0391878	0.0365066	0.0212068	0.018439	0.0439279	0.0212226	0.0139267	0.0419182	0.0271854	0.0419772	0.0441092	0.017779
3296	0.0246997	0.0675643	0.042722	0.0380257	0.0592417	0.0330701	0.0339577	0.0387421	0.0985347	0.0516361	0.0269163	0.0347289	0.0172773	0.0153397	0.0137886	0.0302054	0.0206583	0.0231044	0.0140016	0.0372503	0.0196391	0.0244336	0.0226558	0.0312493	0.0195917	0.0238757	0.0320014	0.0318074	0.0322949	0.0230998	0.0478982	0.0329111	0.0840939	0.0248158	0.0284909	0.0580538	0.0172048	0.0390962	0.0363805	0.0211967	0.0182944	0.0439279	0.0211448	0.0139066	0.0418851	0.0271446	0.0419262	0.0440723	0.0177127
3295	0.0246969	0.0675829	0.0426975	0.0380157	0.0592879	0.0331332	0.0340211	0.0386726	0.098547	0.0516142	0.0269213	0.034742	0.017241	0.0153097	0.0137124	0.0301175	0.0205639	0.023119	0.0139361	0.0371872	0.019573	0.0243714	0.0226175	0.0312374	0.0194641	0.0238194	0.0319971	0.0318354	0.0323769	0.0231235	0.0479095	0.032801	0.0841578	0.0248489	0.0284061	0.0580641	0.017202	0.0389943	0.0362619	0.0212002	0.0182033	0.0439024	0.0210856	0.0139261	0.0418622	0.027126	0.0418924	0.0440455	0.0176768
3294	0.0247009	0.0676368	0.0426784	0.0380333	0.0593025	0.0331812	0.0340483	0.0385681	0.0985993	0.0516327	0.0269437	0.0348188	0.0171918	0.0152745	0.0136473	0.0300594	0.0205039	0.0231165	0.0138676	0.0371194	0.0194991	0.0243236	0.0225745	0.0312333	0.0193394	0.0237509	0.0319685	0.0318678	0.0324483	0.0231229	0.0478983	0.0327237	0.0842157	0.0248945	0.0283608	0.0580701	0.0171939	0.0388851	0.0361657	0.0211776	0.0181682	0.0438548	0.0210405	0.0139533	0.0418226	0.0271457	0.0418558	0.0440403	0.0176714
3293	0.0247099	0.0677011	0.0426593	0.0380626	0.0592921	0.0332133	0.0340328	0.0384863	0.098656	0.051703	0.0269746	0.0349143	0.0171085	0.0152198	0.0135873	0.0300098	0.0204634	0.0230668	0.0137932	0.0370279	0.0194031	0.0242808	0.0225109	0.0312306	0.0192613	0.0236612	0.0319291	0.0318859	0.0325016	0.0231091	0.0478888	0.0327078	0.0842556	0.024941	0.0283696	0.0580663	0.0171677	0.0387738	0.0360908	0.0211232	0.018163	0.0437891	0.0209868	0.0139372	0.0417518	0.0271983	0.0418129	0.0440416	0.0176819
3292	0.0247164	0.0677291	0.0426306	0.0380963	0.0592786	0.0332313	0.0339892	0.0384811	0.0986721	0.0518028	0.0269931	0.0349785	0.0170175	0.0151546	0.0135345	0.0299733	0.0204372	0.0229921	0.01373	0.036922	0.0193126	0.0242385	0.0224431	0.0312369	0.0192583	0.0235858	0.0318967	0.031891	0.0325465	0.0231028	0.0478974	0.0327651	0.0842679	0.0249904	0.0284289	0.0580585	0.0171415	0.0386775	0.036029	0.0210687	0.0181603	0.043705	0.0209188	0.0138571	0.0416607	0.02726	0.0417866	0.0440312	0.0176936
3291	0.024687	0.0676851	0.0425949	0.0381369	0.0592735	0.0332255	0.0339394	0.0385643	0.0986239	0.0518865	0.0269925	0.0349949	0.0169679	0.0150975	0.0135053	0.0299675	0.0204291	0.0229448	0.0137068	0.036837	0.0192704	0.0242006	0.0224049	0.0312715	0.0193266	0.0235776	0.0318713	0.03189	0.0325746	0.0230989	0.0479091	0.0328826	0.0842437	0.0250518	0.0285159	0.058043	0.0171337	0.0386188	0.0359777	0.0210486	0.0181531	0.0436068	0.0208613	0.0137459	0.0415593	0.0273112	0.0418005	0.0440098	0.0177058
3290	0.0245924	0.0675764	0.0425706	0.0381828	0.0592664	0.0331821	0.0339074	0.0386913	0.0985268	0.0519143	0.0269833	0.0349779	0.0169825	0.0150556	0.013507	0.0299858	0.0204405	0.0229601	0.0137391	0.0367962	0.0192839	0.0241725	0.0224072	0.031338	0.0194269	0.0236465	0.0318382	0.0318831	0.0325586	0.0230784	0.0478956	0.0330172	0.0841858	0.0251171	0.0285883	0.0580007	0.0171365	0.0386027	0.0359394	0.0210637	0.0181559	0.0435094	0.0208427	0.0136617	0.0414423	0.0273419	0.0418423	0.0439802	0.0177251
3289	0.0244599	0.0674471	0.0425785	0.0382201	0.0592452	0.0331073	0.0339124	0.0387849	0.0984214	0.0518776	0.0269703	0.0349432	0.017043	0.0150269	0.0135176	0.0299912	0.0204654	0.0230258	0.0138138	0.0367857	0.0193182	0.0241466	0.022421	0.0314104	0.0195084	0.0237401	0.0317972	0.0318737	0.0324936	0.0230443	0.0478577	0.0331135	0.0841215	0.0251487	0.0286048	0.0579227	0.0171291	0.0386025	0.0359086	0.0210799	0.0181843	0.0434307	0.0208662	0.0136407	0.0413193	0.0273389	0.0418605	0.0439287	0.0177456
3288	0.0243658	0.0673354	0.042625	0.0382266	0.0592219	0.0330372	0.0339495	0.0387895	0.0983373	0.0518	0.0269447	0.0348977	0.0171154	0.0150148	0.0135012	0.0299475	0.0204911	0.023092	0.0138959	0.0367738	0.019335	0.0241032	0.0224064	0.0314564	0.0195407	0.0237897	0.0317764	0.0318805	0.0324223	0.0230256	0.0478345	0.0331408	0.0840945	0.0251058	0.028559	0.0578354	0.0171058	0.0385779	0.0358694	0.0210631	0.0182317	0.0433779	0.020911	0.0136734	0.0412393	0.0272873	0.0418062	0.043842	0.0177469
3287	0.0243638	0.0672479	0.0426927	0.0381869	0.0592234	0.0330107	0.0339799	0.0387149	0.0982679	0.0517166	0.0269022	0.0348534	0.0171722	0.0150256	0.0134469	0.0298441	0.0204981	0.0231058	0.0139465	0.0367433	0.019324	0.0240295	0.0223516	0.0314681	0.0195209	0.023774	0.0318055	0.0319216	0.0323984	0.0230422	0.0478632	0.0331134	0.0841345	0.0249907	0.0284838	0.0577881	0.0170799	0.0385081	0.0358095	0.0210096	0.0182675	0.0433427	0.020954	0.0137183	0.04125	0.0271928	0.0416765	0.0437323	0.0177161
3286	0.0244385	0.0671755	0.0427455	0.0381096	0.0592509	0.0330318	0.0339569	0.0386246	0.0981807	0.0516554	0.0268541	0.0348304	0.0171905	0.0150493	0.0133869	0.0296927	0.0204653	0.023044	0.0139404	0.0366957	0.0192963	0.0239371	0.0222764	0.0314599	0.0194611	0.0237286	0.0318794	0.0319889	0.0324287	0.023079	0.0479327	0.0330716	0.0842263	0.0248626	0.0284198	0.057806	0.0170603	0.0384031	0.03573	0.0209402	0.0182593	0.0433058	0.0209799	0.013737	0.0413327	0.0270888	0.0415156	0.0436252	0.0176664
3285	0.0245373	0.0671164	0.0427496	0.0380286	0.0592587	0.0330644	0.0338696	0.0385739	0.0980495	0.0516301	0.0268139	0.0348348	0.0171505	0.0150537	0.0133673	0.0295122	0.0203831	0.0229223	0.013874	0.0366265	0.0192587	0.0238521	0.0221988	0.0314404	0.0193819	0.0236996	0.0319542	0.0320462	0.0324627	0.0230986	0.047985	0.0330466	0.0843123	0.024794	0.0283862	0.057854	0.017032	0.0382817	0.0356358	0.0208674	0.0181956	0.0432436	0.0209753	0.0137183	0.0414012	0.0270085	0.0413747	0.0435294	0.0176225
3284	0.0246264	0.0670709	0.0426972	0.0379816	0.0591905	0.0330688	0.033755	0.0385644	0.0978767	0.0516365	0.0267842	0.0348399	0.0170518	0.0150061	0.0134022	0.0293251	0.0202622	0.0227788	0.0137643	0.0365128	0.0192035	0.0237878	0.0221149	0.0314017	0.0193135	0.0237026	0.0319822	0.0320576	0.032443	0.0230738	0.0479654	0.0330435	0.0843326	0.0248114	0.0283838	0.0578606	0.0169656	0.0381508	0.035523	0.0207809	0.0180875	0.0431396	0.0209258	0.0136743	0.0413776	0.0269552	0.0412739	0.0434343	0.0175938
3283	0.0246955	0.0670237	0.0426095	0.0379819	0.0590401	0.0330375	0.0336642	0.0385593	0.0976925	0.0516464	0.0267658	0.0348039	0.0169233	0.0149027	0.0134594	0.0291569	0.0201313	0.0226497	0.0136429	0.0363405	0.019123	0.0237351	0.0220171	0.0313391	0.0192799	0.0237274	0.0319486	0.0320135	0.0323595	0.0230058	0.0478726	0.0330485	0.0842713	0.0248787	0.0284081	0.0577859	0.0168486	0.0380131	0.0353895	0.0206735	0.0179598	0.0430028	0.0208246	0.013622	0.0412578	0.0269118	0.0411979	0.0433364	0.0175717
3282	0.0247303	0.0669527	0.0425155	0.038015	0.0588676	0.0329962	0.033624	0.0385332	0.0975389	0.051621	0.0267656	0.0347114	0.0168062	0.0147755	0.0134926	0.0290309	0.0200258	0.0225562	0.0135483	0.0361367	0.0190297	0.0236815	0.0219215	0.0312668	0.0192753	0.0237642	0.0318763	0.03193	0.0322512	0.0229162	0.0477606	0.0330428	0.0841634	0.0249352	0.0284445	0.0576644	0.0167098	0.0378844	0.0352511	0.0205715	0.0178444	0.0428747	0.0206838	0.013578	0.0410966	0.0268728	0.0411216	0.0432496	0.0175539
3281	0.0247112	0.066858	0.0424313	0.0380632	0.0587482	0.0329745	0.0336283	0.0384967	0.0974469	0.0515442	0.0267825	0.0345927	0.0167275	0.0146683	0.0134788	0.0289593	0.0199751	0.022506	0.0135138	0.0359576	0.0189569	0.0236323	0.0218608	0.0312098	0.0192706	0.0238124	0.0318008	0.0318283	0.0321615	0.0228252	0.0476925	0.0330137	0.0840561	0.0249492	0.0284648	0.0575717	0.0166078	0.0377877	0.0351364	0.0205204	0.0177735	0.0428017	0.0205351	0.0135632	0.040945	0.0268566	0.0410343	0.0431894	0.0175553
3280	0.0246399	0.0667668	0.0423591	0.0381212	0.0587046	0.0329794	0.0336536	0.0384781	0.0974111	0.0514398	0.0267944	0.0344955	0.016688	0.0146043	0.0134241	0.0289371	0.0199866	0.0224943	0.0135478	0.0358354	0.0189305	0.0236031	0.0218508	0.0311857	0.0192509	0.0238674	0.0317388	0.0317178	0.0321005	0.0227365	0.0476854	0.0329643	0.0839667	0.0249377	0.028448	0.0575473	0.0165853	0.0377258	0.0350588	0.0205355	0.0177595	0.0427926	0.0204137	0.0135909	0.0408108	0.0268798	0.0409415	0.0431558	0.0175876
3279	0.0245439	0.0667	0.0422975	0.0381761	0.0586937	0.0329893	0.0336746	0.0384911	0.0973816	0.051344	0.0267753	0.034441	0.0166691	0.0145748	0.0133467	0.0289424	0.0200362	0.022501	0.013621	0.0357504	0.0189394	0.0235933	0.0218735	0.0311973	0.0192305	0.0239109	0.0316822	0.0316	0.0320525	0.0226467	0.0477002	0.0329145	0.0838811	0.0249413	0.0283997	0.057559	0.0166324	0.0376721	0.0350007	0.0205787	0.0177784	0.0428085	0.0203356	0.0136414	0.0406704	0.0269265	0.0408483	0.0431303	0.017637
3278	0.0244516	0.0666444	0.0422451	0.0381867	0.0586574	0.0329717	0.0336755	0.0385206	0.0972948	0.0512712	0.0267259	0.0344141	0.0166466	0.0145578	0.0132662	0.0289459	0.0200807	0.0224968	0.0136825	0.0356681	0.0189414	0.0235791	0.0218959	0.0312326	0.0192219	0.0239187	0.0316208	0.0314854	0.0320094	0.0225676	0.0476827	0.0328832	0.0837859	0.02498	0.0283381	0.0575448	0.0166965	0.0375938	0.0349321	0.0205957	0.0177844	0.0428019	0.0202928	0.0136647	0.0405033	0.0269491	0.0407498	0.0430807	0.0176732
3277	0.0243758	0.066569	0.0421986	0.0381147	0.0585758	0.0329128	0.0336596	0.0385353	0.0971279	0.0512192	0.0266765	0.0343953	0.0166077	0.0145433	0.0132017	0.0289301	0.0200908	0.022464	0.0136981	0.0355881	0.0189058	0.0235378	0.021897	0.0312651	0.0192088	0.0238764	0.0315618	0.0314002	0.0319845	0.0225277	0.0476134	0.032868	0.083689	0.0250295	0.0282644	0.0574777	0.0167262	0.0374805	0.0348408	0.020569	0.0177498	0.0427581	0.0202775	0.0136254	0.0403157	0.0269042	0.0406415	0.0429746	0.0176763
3276	0.0243224	0.0664665	0.0421545	0.0379838	0.0584748	0.0328373	0.0336485	0.0385172	0.0969206	0.0511957	0.0266631	0.0343851	0.0165614	0.0145361	0.0131667	0.028899	0.020073	0.0224106	0.0136757	0.0355353	0.0188422	0.0234712	0.0218747	0.031263	0.0191688	0.0237921	0.031523	0.0313731	0.0319917	0.0225438	0.0475169	0.0328469	0.0836108	0.0250398	0.0281672	0.0573849	0.016704	0.0373482	0.0347412	0.020524	0.0176876	0.042695	0.0203045	0.0135411	0.040143	0.0267877	0.0405325	0.0428033	0.0176418
3275	0.024299	0.0663667	0.0421117	0.0378828	0.0583921	0.032792	0.0336681	0.0384811	0.0967369	0.0512135	0.0267028	0.0343911	0.0165297	0.0145368	0.0131633	0.0288644	0.0200562	0.0223612	0.0136519	0.0355061	0.0187817	0.0233974	0.021833	0.0312133	0.0191117	0.0236967	0.0315071	0.0314113	0.0320221	0.022598	0.0474319	0.0327991	0.0835632	0.0249776	0.0280521	0.0573097	0.0166439	0.037222	0.0346545	0.0204899	0.0176311	0.0426325	0.0203911	0.013463	0.0400297	0.0266291	0.040433	0.0425963	0.0175637
3274	0.0243097	0.0663102	0.0420683	0.0378834	0.0583435	0.0328009	0.0337286	0.038456	0.0966073	0.0512577	0.0267811	0.0344011	0.0165214	0.0145312	0.0131847	0.0288226	0.020058	0.0223341	0.0136569	0.0354535	0.018735	0.0233235	0.0217695	0.0311324	0.0190687	0.0236232	0.0314945	0.0314894	0.0320468	0.0226524	0.0473795	0.0327197	0.0835366	0.0248486	0.0279474	0.0572666	0.0165727	0.0371163	0.0345845	0.0204696	0.0175989	0.0425692	0.0205099	0.0134224	0.0399959	0.0264559	0.0403288	0.0423991	0.01743
3273	0.0243506	0.0663128	0.0420208	0.0379609	0.0583132	0.0328407	0.0338155	0.0384439	0.0965157	0.0512836	0.0268512	0.0343873	0.0165157	0.0145034	0.0132175	0.0287551	0.0200675	0.0223277	0.0136927	0.0353377	0.0186825	0.0232364	0.0216757	0.0310483	0.0190448	0.0235795	0.0314623	0.0315609	0.0320409	0.02268	0.0473573	0.032614	0.0835006	0.0246845	0.0278753	0.0572351	0.0165142	0.0370278	0.0345139	0.0204462	0.0175812	0.0424853	0.0205832	0.0134071	0.0400125	0.0262775	0.0401861	0.0422361	0.0172499
[truncated: 2,623 more rows]
[truncated: 9 more columns]

## Sheet: Wavenumbers
Wavenumbers of peaks (for definitions, see Table S1 of "procedure for R program.docx" at https://github.com/shodgkins/FTIRbaselines/tree/175a18c5ecafb472d5b6a3648506dd171ecca37c)	carb	arom15	arom16	trough16	acids	aliph28	trough28	aliph29
[truncated: 58 more rows]

[truncated: 7 more sheets: W1, W2, Norm.Corr.Peaks, Norm.Raw.Peaks, Corr.Peaks, Raw.Peaks, Notes]
