# Supplementary material for: Tropical peatland carbon storage linked to global latitudinal trends in peat recalcitrance
Source: Nat Commun. 2018 Sep 7;9:3640. doi: 10.1038/s41467-018-06050-2 (PMC6128871; doi:10.1038/s41467-018-06050-2)
Supplement: Supplementary file 5 — Supplementary Data 2 [file 41467_2018_6050_MOESM5_ESM.xlsx]

## Sheet: Sample Info
Sample Name	Category	Core	Depth min (cm)	Depth max (cm)	Estimated % Carbohydrates	Estimated % Aromatics
CPP1.1	Stordalen	CPP	1	5	43.0702	24.0668
CPP1.10	Stordalen	CPP	10	15	45.5965	22.3532
CPP1.20	Stordalen	CPP	20	25	41.8847	25.2681
CPP1.30	Stordalen	CPP	30	35	39.4477	24.4299
CPP1.40	Stordalen	CPP	40	45	29.3505	25.1754
CPP1.50	Stordalen	CPP	50	55	24.2206	26.5283
CPP1.60	Stordalen	CPP	60	65	26.5026	24.6696
CPP1.70	Stordalen	CPP	70	75	34.3945	24.7771
ZimBog.0.5	MN Bogs	Zim Bog	0	5	50.0656	24.2368
ZimBog.23.28	MN Bogs	Zim Bog	23	28	38.3422	26.7675
ZimBog.25.50	MN Bogs	Zim Bog	25	50	47.4855	23.3424
ZimBog.50.55	MN Bogs	Zim Bog	50	55	44.2863	24.5889
ZimBog.90.95	MN Bogs	Zim Bog	90	95	38.4941	27.554
ZimBog.100.105	MN Bogs	Zim Bog	100	105	37.9588	26.8526
ZimBog.145.150	MN Bogs	Zim Bog	145	150	33.9718	28.2441
ZimBog.150.155	MN Bogs	Zim Bog	150	155	18.8933	27.6015
ZimBog.195.200	MN Bogs	Zim Bog	195	200	33.206	27.5667
RLII.Bog.31.32	MN Bogs	RL-II Bog	31	32	57.1562	23.1519
RLII.Bog.41.42	MN Bogs	RL-II Bog	41	42	32.7998	27.7183
RLII.Bog.51.52	MN Bogs	RL-II Bog	51	52	50.1238	24.9369
RLII.Bog.61.62	MN Bogs	RL-II Bog	61	62	46.7205	24.9639
RLII.Bog.71.72	MN Bogs	RL-II Bog	71	72	53.5516	23.9473
RLII.Bog.87.88	MN Bogs	RL-II Bog	87	88	55.7582	24.1534
RLII.Bog.97.98	MN Bogs	RL-II Bog	97	98	51.6097	24.0199
RLII.Bog.107.108	MN Bogs	RL-II Bog	107	108	49.5489	24.1383
RLII.Bog.117.118	MN Bogs	RL-II Bog	117	118	52.3562	24.212
RLII.Bog.127.128	MN Bogs	RL-II Bog	127	128	54.0239	25.2581
RLII.Bog.137.138	MN Bogs	RL-II Bog	137	138	45.9213	26.5625
RLII.Bog.147.148	MN Bogs	RL-II Bog	147	148	48.8185	26.7705
RLII.Bog.157.158	MN Bogs	RL-II Bog	157	158	52.7255	25.5045
RLII.Bog.167.168	MN Bogs	RL-II Bog	167	168	55.1491	25.2501
RLII.Bog.177.178	MN Bogs	RL-II Bog	177	178	50.809	24.412
RLII.Bog.219.220	MN Bogs	RL-II Bog	219	220	52.5542	25.4729
RLII.Bog.229.230	MN Bogs	RL-II Bog	229	230	51.4824	24.6415
RLII.Bog.239.240	MN Bogs	RL-II Bog	239	240	56.9329	24.9063
RLII.Bog.249.250	MN Bogs	RL-II Bog	249	250	48.5008	26.7156
RLII.Bog.259.260	MN Bogs	RL-II Bog	259	260	43.0507	26.78
RLII.Bog.269.270	MN Bogs	RL-II Bog	269	270	43.7379	27.9232
RLII.Bog.279.280	MN Bogs	RL-II Bog	279	280	43.9174	29.0901
RLII.Bog.289.290	MN Bogs	RL-II Bog	289	290	32.8916	30.929
RLII.Bog.299.300	MN Bogs	RL-II Bog	299	300	47.3706	30.3811
RLII.Bog.309.310	MN Bogs	RL-II Bog	309	310	44.4251	32.507
RLII.Bog.319.320	MN Bogs	RL-II Bog	319	320	41.7533	30.8104
RLII.Bog.329.330	MN Bogs	RL-II Bog	329	330	39.4425	31.0395
RLII.Bog.359.360	MN Bogs	RL-II Bog	359	360	45.5495	32.1075
RLII.Bog.369.370	MN Bogs	RL-II Bog	369	370	40.1131	30.2926
RLII.Bog.379.380	MN Bogs	RL-II Bog	379	380	30.9595	29.1672
RLII.Bog.389.390	MN Bogs	RL-II Bog	389	390	30.1399	31.9226
RLII.Bog.399.400	MN Bogs	RL-II Bog	399	400	34.3871	36.0513
RLII.Bog.409.410	MN Bogs	RL-II Bog	409	410	28.2837	31.9095
T3Far.0.10	MN Bogs	S1 Bog	0	10	51.5157	21.8873
T3Far.10.20	MN Bogs	S1 Bog	10	20	53.3397	22.8469
T3Far.20.30	MN Bogs	S1 Bog	20	30	51.6621	24.5043
T3Far.30.40	MN Bogs	S1 Bog	30	40	40.6238	26.2978
T3Far.40.50	MN Bogs	S1 Bog	40	50	40.647	26.5219
T3Far.50.75	MN Bogs	S1 Bog	50	75	28.774	29.7799
T3Far.100.125	MN Bogs	S1 Bog	100	125	28.356	35.9453
T3Far.125.150	MN Bogs	S1 Bog	125	150	30.2519	34.8808
T3Far.150.175	MN Bogs	S1 Bog	150	175	32.8993	35.6786
T3Far.175.200	MN Bogs	S1 Bog	175	200	31.7379	35.2959
BLFen1.0.10	MN Fens	Bog Lake Fen	0	10	42.6316	21.9479
BLFen1.10.20	MN Fens	Bog Lake Fen	10	20	35.7684	23.5566
BLFen1.20.30	MN Fens	Bog Lake Fen	20	30	33.5652	23.2002
BLFen1.30.40	MN Fens	Bog Lake Fen	30	40	30.2035	24.862
BLFen1.40.50	MN Fens	Bog Lake Fen	40	50	30.1665	23.4242
BLFen1.50.75	MN Fens	Bog Lake Fen	50	75	28.682	28.9517
BLFen1.75.100	MN Fens	Bog Lake Fen	75	100	29.5902	30.1372
BLFen1.100.125	MN Fens	Bog Lake Fen	100	125	22.724	29.7348
BLFen1.125.150	MN Fens	Bog Lake Fen	125	150	26.0821	33.4984
BLFen1.150.175	MN Fens	Bog Lake Fen	150	175	29.4211	32.3598
BLFen1.175.200	MN Fens	Bog Lake Fen	175	200	27.91	32.8875
RLII.Fen.38.39	MN Fens	RL-II Fen	38	39	48.7376	30.0093
RLII.Fen.48.49	MN Fens	RL-II Fen	48	49	43.0594	30.7577
RLII.Fen.58.59	MN Fens	RL-II Fen	58	59	41.0343	30.5995
RLII.Fen.68.69	MN Fens	RL-II Fen	68	69	49.3628	30.6592
RLII.Fen.78.79	MN Fens	RL-II Fen	78	79	40.2779	31.6128
RLII.Fen.106.116	MN Fens	RL-II Fen	106	116	24.0482	28.1743
RLII.Fen.116.117	MN Fens	RL-II Fen	116	117	21.9413	27.9051
RLII.Fen.116.117.2.	MN Fens	RL-II Fen	116	117	37.3705	30.4519
RLII.Fen.126.127	MN Fens	RL-II Fen	126	127	40.6647	30.0728
RLII.Fen.136.137	MN Fens	RL-II Fen	136	137	36.7483	29.4215
RLII.Fen.146.147	MN Fens	RL-II Fen	146	147	29.3124	29.8581
RLII.Fen.156.157	MN Fens	RL-II Fen	156	157	28.7764	28.0611
RLII.Fen.166.167	MN Fens	RL-II Fen	166	167	25.9577	29.4801
RLII.Fen.176.177	MN Fens	RL-II Fen	176	177	26.0982	30.7116
RLII.Fen.186.187	MN Fens	RL-II Fen	186	187	22.2717	30.6163
RLII.Fen.196.197	MN Fens	RL-II Fen	196	197	28.2539	27.5897
RLII.Fen.246.247	MN Fens	RL-II Fen	246	247	21.2536	30.7485
RLII.Fen.256.257	MN Fens	RL-II Fen	256	257	30.6168	33.7505
MB778_01	Mer Bleue	MB-775	0	1	49.4044	23.5703
MB778_02	Mer Bleue	MB-775	2	3	50.3054	22.7072
MB778_03	Mer Bleue	MB-775	6	7	46.7632	22.721
MB778_04	Mer Bleue	MB-775	8	9	40.8912	23.2312
MB778_05	Mer Bleue	MB-775	12	13	47.9636	22.5184
MB778_06	Mer Bleue	MB-775	18	19	37.1787	22.8365
MB778_07	Mer Bleue	MB-775	24	25	41.3871	22.6634
MB778_08	Mer Bleue	MB-775	30	31	21.1617	18.119
MB778_09	Mer Bleue	MB-775	36	37	11.7668	17.6606
MB778_10	Mer Bleue	MB-775	42	43	20.0479	26.5646
MB778_11	Mer Bleue	MB-775	48	49	17.6314	23.277
MB778_12	Mer Bleue	MB-775	54	55	12.9993	18.0445
MB778_13	Mer Bleue	MB-775	62	63	12.8453	23.6133
MB778_14	Mer Bleue	MB-775	70	71	15.6337	26.1457
MB778_15	Mer Bleue	MB-775	78	79	13.5374	22.641
MB778_16	Mer Bleue	MB-775	86	87	16.3702	20.7255
MB778_17	Mer Bleue	MB-775	94	95	17.343	25.7251
MB778_18	Mer Bleue	MB-775	102	103	17.2577	26.661
MB778_19	Mer Bleue	MB-775	114	115	25.4059	27.3966
MB778_20	Mer Bleue	MB-775	126	127	16.8146	25.9321
MB778_21	Mer Bleue	MB-775	138	139	16.0237	27.9574
MB778_22	Mer Bleue	MB-775	154	155	14.0564	27.4455
MB778_23	Mer Bleue	MB-775	170	171	12.5935	23.5884
MB778_24	Mer Bleue	MB-775	186	187	12.6717	26.8844
MB778_25	Mer Bleue	MB-775	202	203	10.5525	25.0629
MB778_26	Mer Bleue	MB-775	218	219	12.7562	26.8806
MB778_27	Mer Bleue	MB-775	234	235	17.9389	25.5872
MB778_28	Mer Bleue	MB-775	250	251	11.87	23.7209
MB778_29	Mer Bleue	MB-775	266	267	11.4806	24.2918
MB778_30	Mer Bleue	MB-775	282	283	9.9001	23.4928
MB778_31	Mer Bleue	MB-775	298	299	11.4668	23.8985
MB778_32	Mer Bleue	MB-775	314	315	12.7398	24.3482
MB778_33	Mer Bleue	MB-775	330	331	13.7878	20.001
MB778_34	Mer Bleue	MB-930	0	1	47.0145	21.8633
MB778_35	Mer Bleue	MB-930	2	3	47.8416	22.1969
MB778_36	Mer Bleue	MB-930	4	5	41.8727	22.5195
MB778_37	Mer Bleue	MB-930	6	7	45.187	23.1989
MB778_38	Mer Bleue	MB-930	8	9	43.1478	22.0743
MB778_39	Mer Bleue	MB-930	10	11	45.4845	22.4027
MB778_40	Mer Bleue	MB-930	12	13	27.8204	24.2373
MB778_41	Mer Bleue	MB-930	14	15	46.3115	22.1697
MB778_42	Mer Bleue	MB-930	16	17	41.2853	22.9797
MB778_43	Mer Bleue	MB-930	20	21	39.2635	24.3022
MB778_44	Mer Bleue	MB-930	24	25	27.1922	25.6238
MB778_45	Mer Bleue	MB-930	28	29	25.394	25.4658
MB778_46	Mer Bleue	MB-930	32	33	23.0447	25.5459
MB778_47	Mer Bleue	MB-930	42	43	18.0445	24.5962
MB778_48	Mer Bleue	MB-930	50	51	42.9494	22.5174
MB778_49	Mer Bleue	MB-930	62	63	17.732	23.7954
MB778_50	Mer Bleue	MB-930	70	71	20.6513	25.2365
MB778_51	Mer Bleue	MB-930	78	79	18.1947	24.9081
MB778_52	Mer Bleue	MB-930	86	87	20.9893	25.1271
MB778_53	Mer Bleue	MB-930	98	99	20.4122	25.4821
MB778_54	Mer Bleue	MB-930	108	109	20.4576	25.2662
MB778_55	Mer Bleue	MB-930	120	121	21.8125	28.304
MB778_56	Mer Bleue	MB-930	128	129	17.4551	25.9114
MB778_57	Mer Bleue	MB-930	140	141	22.1112	25.7827
MB778_58	Mer Bleue	MB-930	160	161	19.6061	25.5144
MB778_59	Mer Bleue	MB-930	172	173	21.0367	26.3035
MB778_60	Mer Bleue	MB-930	184	185	20.0421	26.5921
MB778_61	Mer Bleue	MB-930	200	201	21.9643	26.9444
MB778_62	Mer Bleue	MB-930	216	217	13.0556	25.9894
MB778_63	Mer Bleue	MB-930	232	233	12.3663	24.3072
MB778_64	Mer Bleue	MB-930	248	249	15.9534	27.2878
MB778_65	Mer Bleue	MB-930	264	265	19.232	28.0315
MB778_66	Mer Bleue	MB-930	280	281	15.623	27.5333
MB778_67	Mer Bleue	MB-930	296	297	11.7143	26.4662
MB778_68	Mer Bleue	MB-930	328	329	9.53009	22.3413
MB778_69	Mer Bleue	MB-930	344	345	12.7225	25.006
MB778_70	Mer Bleue	MB-930	360	361	14.0468	25.2172
MB778_71	Mer Bleue	MB-930	376	377	11.8505	24.9127
MB778_72	Mer Bleue	MB-930	416	417	12.1043	24.552
MB778_73	Mer Bleue	MB-930	432	433	18.7408	26.6934
MB778_74	Mer Bleue	MB-930	448	449	11.0427	27.4334
MB778_75	Mer Bleue	MB-930	464	465	12.0713	26.3863
MB778_76	Mer Bleue	MB-930	480	481	21.525	26.4766
MB778_77	Mer Bleue	MB-930	496	497	13.2624	25.6644
DNL.A.0.5	NC Pocosin	DNL	0	5	24.8561	27.5167
DNL.A.5.10	NC Pocosin	DNL	5	10	9.84207	30.018
DNL.A.10.15	NC Pocosin	DNL	10	15	8.37694	30.7767
DNL.A.15.20	NC Pocosin	DNL	15	20	9.35537	32.8044
DNL.A.20.25	NC Pocosin	DNL	20	25	8.67454	35.1608
DNL.A.25.30	NC Pocosin	DNL	25	30	10.1532	35.272
DNL.A.30.35	NC Pocosin	DNL	30	35	10.5429	35.4377
DNL.A.35.40	NC Pocosin	DNL	35	40	11.03	35.4671
DNL.A.40.45	NC Pocosin	DNL	40	45	9.36353	36.3646
DNL.A.45.50	NC Pocosin	DNL	45	50	8.08634	35.5989
DNL.deep.22.25	NC Pocosin	DNL-deep	22	25	5.73422	31.2957
DNL.deep.47.50	NC Pocosin	DNL-deep	47	50	6.12171	34.5874
DNL.deep.72.75	NC Pocosin	DNL-deep	72	75	6.89928	36.1026
DNL.deep.97.100	NC Pocosin	DNL-deep	97	100	5.36526	34.5316
DNL.deep.122.125	NC Pocosin	DNL-deep	122	125	7.65321	32.8127
DNL.deep.147.150	NC Pocosin	DNL-deep	147	150	3.48305	32.1609
DNL.deep.177.180	NC Pocosin	DNL-deep	177	180	2.31692	35.1925
L3.RC.1.2	Loxahatchee	Lox3	1	2	38.0094	28.8053
L3.RC.3.4	Loxahatchee	Lox3	3	4	34.6317	29.0211
L3.RC.4.5	Loxahatchee	Lox3	4	5	30.9314	28.4636
L3.RC.5.6	Loxahatchee	Lox3	5	6	35.715	29.9067
L3.RC.10.11	Loxahatchee	Lox3	10	11	29.5127	30.7455
L3.RC.15.16	Loxahatchee	Lox3	15	16	30.6769	31.7274
L3.RC.20.21	Loxahatchee	Lox3	20	21	26.9605	31.4797
L3.RC.25.26	Loxahatchee	Lox3	25	26	27.9963	33.2886
L3.RC.30.31	Loxahatchee	Lox3	30	31	21.6044	34.1197
L3.RC.35.36	Loxahatchee	Lox3	35	36	26.0426	33.2218
L3.RC.40.41	Loxahatchee	Lox3	40	41	20.5025	31.2634
L3.RC.45.46	Loxahatchee	Lox3	45	46	19.7607	30.3239
L3.RC.50.51	Loxahatchee	Lox3	50	51	18.0504	34.2157
L3.RC.55.56	Loxahatchee	Lox3	55	56	17.8122	31.7721
L3.RC.60.61	Loxahatchee	Lox3	60	61	17.2927	31.1484
L3.RC.65.66	Loxahatchee	Lox3	65	66	19.251	32.8458
L3.RC.70.71	Loxahatchee	Lox3	70	71	21.6651	31.3892
L3.RC.75.76	Loxahatchee	Lox3	75	76	19.7473	29.4808
L3.RC.80.81	Loxahatchee	Lox3	80	81	23.4151	30.4719
L3.RC.85.86	Loxahatchee	Lox3	85	86	18.8556	34.7318
L3.RC.90.91	Loxahatchee	Lox3	90	91	13.6799	32.3655
L3.RC.95.96	Loxahatchee	Lox3	95	96	16.5479	32.2862
L3.RC.100.101	Loxahatchee	Lox3	100	101	24.374	30.7625
L3.RC.110.111	Loxahatchee	Lox3	110	111	13.7048	30.6774
L3.RC.120.121.rerun	Loxahatchee	Lox3	120	121	16.6831	31.8849
L3.RC.130.131	Loxahatchee	Lox3	130	131	12.5815	33.2059
L3.RC.140.141	Loxahatchee	Lox3	140	141	15.8329	35.708
L3.RC.150.151	Loxahatchee	Lox3	150	151	26.8611	31.4621
L3.RC.160.161	Loxahatchee	Lox3	160	161	18.2271	30.2515
L3.RC.170.171.rerun	Loxahatchee	Lox3	170	171	18.6771	31.7337
L3.RC.180.181	Loxahatchee	Lox3	180	181	19.3484	31.2078
L3.RC.190.191	Loxahatchee	Lox3	190	191	17.1219	29.4023
L3.RC.199.200	Loxahatchee	Lox3	199	200	18.0971	31.9491
L3.RC.200.201	Loxahatchee	Lox3	200	201	20.5694	29.7356
L3.RC.210.211	Loxahatchee	Lox3	210	211	21.2235	29.1598
L3.RC.220.221	Loxahatchee	Lox3	220	221	17.2467	31.1024
L3.RC.230.231	Loxahatchee	Lox3	230	231	17.917	30.2315
L3.RC.240.241	Loxahatchee	Lox3	240	241	17.0267	30.0983
L3.RC.250.251	Loxahatchee	Lox3	250	251	19.6368	30.2175
L3.RC.260.261	Loxahatchee	Lox3	260	261	14.3276	30.4496
L3.RC.280.281	Loxahatchee	Lox3	280	281	11.7834	32.3708
L3.RC.290.291	Loxahatchee	Lox3	290	291	9.24869	31.1708
L3.RC.300.301	Loxahatchee	Lox3	300	301	15.1845	29.4824
L3.RC.320.321	Loxahatchee	Lox3	320	321	12.3879	32.4777
L3.RC.330.331	Loxahatchee	Lox3	330	331	8.46272	32.9893
L3.RC.340.341	Loxahatchee	Lox3	340	341	15.2256	27.1299
L8.C1.0.5	Loxahatchee	Lox8	0	5	31.9846	28.3519
L8.C1.5.10	Loxahatchee	Lox8	5	10	30.8486	30.5511
L8.C1.10.15	Loxahatchee	Lox8	10	15	29.9842	30.8471
L8.C1.15.20	Loxahatchee	Lox8	15	20	29.0853	32.1296
L8.C1.20.25	Loxahatchee	Lox8	20	25	24.8202	32.6518
L8.C1.25.30	Loxahatchee	Lox8	25	30	23.6252	33.4643
L8.C1.30.35	Loxahatchee	Lox8	30	35	20.2458	31.5195
L8.C1.35.40	Loxahatchee	Lox8	35	40	20.8888	33.6931
L8.C1.40.45	Loxahatchee	Lox8	40	45	21.1448	34.6195
L8.C1.45.50	Loxahatchee	Lox8	45	50	20.7286	33.2983
L8.C1.50.55	Loxahatchee	Lox8	50	55	19.0968	33.0682
L8.C1.55.60	Loxahatchee	Lox8	55	60	19.9419	31.9228
L8.RC.60.61	Loxahatchee	Lox8	60	61	21.2233	31.8953
L8.C1.60.65	Loxahatchee	Lox8	60	65	19.0099	33.4303
L8.RC.70.71	Loxahatchee	Lox8	70	71	15.7299	31.623
L8.RC.80.81	Loxahatchee	Lox8	80	81	18.5672	31.3018
L8.RC.90.91	Loxahatchee	Lox8	90	91	14.264	33.5938
L8.RC.100.101	Loxahatchee	Lox8	100	101	18.968	32.827
L8.RC.110.111	Loxahatchee	Lox8	110	111	24.6786	33.1616
L8.RC.120.121	Loxahatchee	Lox8	120	121	22.0121	32.1061
L8.RC.130.131	Loxahatchee	Lox8	130	131	24.3123	32.3419
L8.RC.140.141	Loxahatchee	Lox8	140	141	20.3072	31.4506
L8.RC.160.161	Loxahatchee	Lox8	160	161	20.5435	30.3086
L8.RC.170.171	Loxahatchee	Lox8	170	171	13.1913	33.5267
L8.RC.180.181	Loxahatchee	Lox8	180	181	14.0347	31.7362
L8.RC.180.181.rerun	Loxahatchee	Lox8	180	181	13.6024	31.5572
L8.RC.190.191	Loxahatchee	Lox8	190	191	16.9676	29.8653
L8.RC.200.201	Loxahatchee	Lox8	200	201	23.2821	30.6921
L8.RC.210.211	Loxahatchee	Lox8	210	211	20.0817	29.7253
L8.RC.230.231	Loxahatchee	Lox8	230	231	28.2689	32.8431
MDM11.2A.1.0.1cm	Mendaram	MDM11-2A	0	1	27.0962	31.9829
MDM11.2A.2.3cm	Mendaram	MDM11-2A	2	3	26.819	32.6592
MDM11.2A.10.11cm	Mendaram	MDM11-2A	10	11	13.2857	34.2386
MDM11.2A.30.31cm	Mendaram	MDM11-2A	30	31	26.9075	40.9278
MDM11.2A.40.41cm	Mendaram	MDM11-2A	40	41	14.0998	34.7704
MDM11.2A.105.106cm	Mendaram	MDM11-2A	105	106	12.3483	35.3855
MDM11.2A.135.136cm	Mendaram	MDM11-2A	135	136	15.7029	34.3618
MDM11.2A.145.146cm	Mendaram	MDM11-2A	145	146	19.3253	36.0211
MDM11.2A.2.153.156cm	Mendaram	MDM11-2A	153	156	19.2597	37.7658
MDM11.2A.155.156cm	Mendaram	MDM11-2A	155	156	14.8175	34.6905
MDM11.2A.165.166cm	Mendaram	MDM11-2A	165	166	14.2071	36.2481
MDM11.2A.175.176cm	Mendaram	MDM11-2A	175	176	17.1735	36.9828
MDM11.2A.190.191cm	Mendaram	MDM11-2A	190	191	15.3609	35.3213
MDM11.2A.201.202cm	Mendaram	MDM11-2A	201	202	20.3322	35.5177
MDM11.2A.210.211cm	Mendaram	MDM11-2A	210	211	19.0945	35.3226
MDM11.2A.220.221cm	Mendaram	MDM11-2A	220	221	19.4161	35.3231
MDM11.2A.230.231cm	Mendaram	MDM11-2A	230	231	27.4832	40.6932
MDM11.2A.3.233.236cm	Mendaram	MDM11-2A	233	236	18.8385	38.6463
MDM11.2A.240.241cm	Mendaram	MDM11-2A	240	241	12.4039	36.2673
MDM11.2A.250.251cm	Mendaram	MDM11-2A	250	251	14.1909	34.2891
MDM11.2A.260.261cm	Mendaram	MDM11-2A	260	261	24.6384	37.9276
MDM11.2A.270.271cm	Mendaram	MDM11-2A	270	271	28.9706	39.8849
MDM11.2A.290.291cm	Mendaram	MDM11-2A	290	291	17.9575	33.0451
MDM11.2A.300.301cm	Mendaram	MDM11-2A	300	301	32.3912	38.788
MDM11.2A.4.303.305cm	Mendaram	MDM11-2A	303	305	23.428	35.3528
MDM11.2A.310.311cm	Mendaram	MDM11-2A	310	311	25.4239	34.918
MDM11.2A.320.321cm	Mendaram	MDM11-2A	320	321	15.2844	34.0959
MDM11.2A.330.331cm	Mendaram	MDM11-2A	330	331	13.5813	33.331
MDM11.2A.342.343cm	Mendaram	MDM11-2A	342	343	1.08912	30.7328
MDM11.2A.4.344.346cm	Mendaram	MDM11-2A	344	346	-0.161544	29.8918
MDM11.2A.350.351cm	Mendaram	MDM11-2A	350	351	6.57994	35.5586
H.0.5m.Brunei.peat	Mendaram	MDM-III	43	50	16.741	34.6405
H.1m.B.Brunei.Peat	Mendaram	MDM-III	86	93	15.8138	35.5463
H.1m.Brunei.peat	Mendaram	MDM-III	93	100	22.5266	34.0586
H.2m.B.Brunei.Peat	Mendaram	MDM-III	186	193	17.2123	33.8904
H.2m.Brunei.Peat	Mendaram	MDM-III	193	200	12.5269	29.4353
H.3m.Brunei.Peat	Mendaram	MDM-III	293	300	18.2842	36.3896
H.3m.Brunei.Peat.redo	Mendaram	MDM-III	293	300	18.3375	37.004
H.4m.Brunei.Peat.redo	Mendaram	MDM-III	393	400	15.5762	30.7286
H.4m.Brunei.Peat	Mendaram	MDM-III	393	400	16.5969	30.749
H.5m.B.Brunei.Peat	Mendaram	MDM-III	486	493	25.7629	35.5583

## Sheet: Raw Spectra (absorbance)
wavenumber	CPP1.1	CPP1.10	CPP1.20	CPP1.30	CPP1.40	CPP1.50	CPP1.60	CPP1.70	ZimBog.0.5	ZimBog.23.28	ZimBog.25.50	ZimBog.50.55	ZimBog.90.95	ZimBog.100.105	ZimBog.145.150	ZimBog.150.155	ZimBog.195.200	RLII.Bog.31.32	RLII.Bog.41.42	RLII.Bog.51.52	RLII.Bog.61.62	RLII.Bog.71.72	RLII.Bog.87.88	RLII.Bog.97.98	RLII.Bog.107.108	RLII.Bog.117.118	RLII.Bog.127.128	RLII.Bog.137.138	RLII.Bog.147.148	RLII.Bog.157.158	RLII.Bog.167.168	RLII.Bog.177.178	RLII.Bog.219.220	RLII.Bog.229.230	RLII.Bog.239.240	RLII.Bog.249.250	RLII.Bog.259.260	RLII.Bog.269.270	RLII.Bog.279.280	RLII.Bog.289.290	RLII.Bog.299.300	RLII.Bog.309.310	RLII.Bog.319.320	RLII.Bog.329.330	RLII.Bog.359.360	RLII.Bog.369.370	RLII.Bog.379.380	RLII.Bog.389.390	RLII.Bog.399.400
4000	0.000211635	5.76e-05	6.84e-05	0.000218036	0.000193049	7.39e-05	0.000140217	0.000117638	0.000260143	0.000280449	0.000585608	0.000522041	0.000203867	0.000217916	0.000339905	0.000363574	0.000324642	0.000151523	0.000224653	7.86e-05	0.000250348	0.000237051	0.00022342	0	0.000255768	0.000120488	0.000159517	0.000174284	0.000249326	7.86e-05	0.000202636	0.000269618	0.000109648	0.000219587	0.000228054	0.000245151	0.000292263	0.000241069	0.00020381	0.000307552	0.000307695	0.000145721	0.000454295	0.000409022	0.000151045	0.000311744	0.000211153	6.06e-05	0.000187381
3999	0.000163458	0.000101378	7.74e-05	0.0002174	0.000186188	9.8e-05	0.000133077	0.000114139	0.00016531	0.000225271	0.000589656	0.00049243	0.000145838	0.000239835	0.000259532	0.000332112	0.000370308	0.000251911	0.000276068	0.000171087	0.000236196	0.000231169	0.000317689	6.69e-05	0.000309654	0.000116951	0.000211613	0.000182214	0.000150719	0.000142605	0.000229511	0.000304043	0.000123889	0.000276563	0.000246908	0.00031628	0.000201896	0.000184209	0.000118958	0.000317021	0.000270155	0.0001635	0.000426493	0.000400309	0.000200571	0.000342377	0.000242128	0.000113518	0.000222517
3998	0.000143771	0.000145229	8.63e-05	0.000216637	0.000179318	0.000122159	0.000126046	0.000111097	0.000122551	0.000172958	0.000593864	0.000462976	0.000113138	0.000261715	0.000175459	0.000299962	0.000415961	0.000337857	0.000274881	0.000269263	0.000246079	0.000225238	0.000385843	0.000270845	0.000363565	0.000169906	0.000222104	0.000231809	5.51e-05	0.00022346	0.000253546	0.000312752	0.000133799	0.000333585	0.000265758	0.000341789	0.000102303	0.000148894	4.29e-05	0.000241675	0.000233789	0.000181293	0.000398687	0.000391618	0.0002423	0.000373022	0.000256106	0.000188681	0.000270332
3997	0.000145616	0.000188988	9.72e-05	0.000215965	0.000172405	0.00014606	0.000125574	0.000108213	0.000142552	0.000140138	0.000597651	0.000433148	0.000108989	0.000283693	8.62e-05	0.000266719	0.000461623	0.000411051	0.000239228	0.000334286	0.000287491	0.000219412	0.00039185	0.000536189	0.000417382	0.000245592	0.000184496	0.000289232	4.1e-05	0.000275653	0.00028082	0.00030524	0.000146454	0.000390481	0.000284569	0.00030979	2.44e-05	0.000168048	0	0.000129881	0.000223613	0.000199043	0.000370884	0.000382884	0.000286015	0.000403617	0.000240563	0.00028023	0.000331985
3996	0.000182559	0.000263716	0.000107971	0.000232715	0.000180233	0.000200636	0.000139066	0.000121003	0.00020462	0.000131717	0.000656383	0.000460039	0.000125587	0.000290847	2.39e-05	0.000259127	0.000499836	0.000476305	0.000190102	0.000344753	0.000348227	0.000213321	0.000340805	0.000763381	0.000471337	0.000306577	0.000129035	0.000334302	0.000133308	0.000267577	0.000302826	0.000298404	0.00016979	0.000447631	0.000313304	0.000225677	0	0.000239269	1.23e-05	4.5e-05	0.000226647	0.000216833	0.000369556	0.000385578	0.000329234	0.000434266	0.000201355	0.000380404	0.000388488
3995	0.000229471	0.000350032	0.000118424	0.000267481	0.0002035	0.000266346	0.00016874	0.000146318	0.000274374	0.000152966	0.000714557	0.000518114	0.000156141	0.000290967	1.8e-05	0.000266578	0.000506763	0.000527442	0.000142806	0.000312519	0.000402601	0.000233437	0.000268004	0.000887232	0.00051944	0.00033193	0.000103727	0.000365087	0.000293001	0.000209903	0.000311481	0.000291556	0.000202977	0.000482471	0.000363302	0.000120908	4.66e-05	0.00032823	8.64e-05	2.3e-05	0.00021334	0.000239441	0.000413596	0.000405135	0.000349525	0.000464735	0.000156859	0.00047355	0.000414036
3994	0.000271144	0.000432584	0.000131196	0.000316404	0.000241229	0.000329618	0.000208438	0.000181842	0.000329703	0.000207799	0.000726343	0.00057959	0.000196046	0.000296631	7.44e-05	0.000279842	0.000488283	0.000540814	0.000106966	0.000272206	0.000429041	0.000265432	0.000207171	0.000903202	0.000594602	0.000328313	0.000130284	0.000386397	0.000445954	0.000153629	0.000312778	0.000268831	0.000238892	0.000513619	0.000422277	3.7e-05	0.000155841	0.000390595	0.000196926	5.06e-05	0.000178036	0.000292292	0.000454114	0.00042878	0.000321209	0.00050557	0.000130835	0.000531253	0.0003896
3993	0.000304368	0.00050608	0.000149589	0.000370271	0.000286983	0.000386823	0.000247821	0.000225811	0.000371952	0.000284226	0.000694332	0.000630599	0.000235518	0.000304324	0.00017477	0.000305316	0.000472525	0.000489259	9.12e-05	0.000249114	0.000417784	0.000296695	0.000170468	0.000850337	0.000675979	0.000321878	0.00018138	0.000395048	0.0005274	0.00014916	0.000319645	0.000224133	0.000277017	0.000531937	0.000483527	0	0.000295271	0.000399771	0.00029197	9.18e-05	0.000151799	0.00036575	0.000563101	0.000437632	0.000243093	0.0005394	0.000143174	0.000519992	0.000313581
3992	0.000336363	0.000569622	0.000174243	0.000420632	0.000331709	0.00043905	0.000259304	0.000272032	0.00040936	0.000348605	0.000662271	0.000669406	0.000258881	0.000297634	0.00028315	0.00035784	0.000460216	0.000367599	0.000104739	0.000237327	0.000366296	0.000323037	0.000156332	0.000775329	0.000729773	0.000333426	0.000207182	0.00037789	0.000515328	0.000202798	0.000334577	0.000174388	0.000326129	0.000544675	0.000547888	1.1e-05	0.000422671	0.000362879	0.000326642	9.7e-05	0.000172894	0.000458264	0.000677063	0.000424123	0.00014721	0.000563549	0.0001952	0.000429383	0.000209676
3991	0.000373166	0.000619761	0.000201113	0.000462257	0.000367069	0.000485297	0.000281226	0.000308632	0.000432807	0.00036322	0.000669847	0.000698644	0.000255951	0.000264522	0.000361437	0.000438561	0.000514466	0.000208115	0.00014989	0.000212443	0.00028145	0.000350758	0.000168619	0.000726177	0.000726115	0.000358435	0.000183425	0.000328183	0.000434342	0.000276382	0.000348668	0.000144671	0.000387787	0.000560121	0.000610002	5.66e-05	0.000505476	0.000310193	0.000298451	9.06e-05	0.000248214	0.000537994	0.000765491	0.000398964	7.75e-05	0.000584748	0.000262823	0.000298712	0.000123124
3990	0.000410195	0.000649534	0.000223587	0.00049247	0.000387296	0.000518743	0.000296785	0.000324606	0.000415899	0.000313664	0.000716356	0.000722162	0.000231214	0.000208129	0.000392499	0.000522677	0.000591811	6.89e-05	0.00021014	0.000164348	0.000190498	0.000388825	0.000217253	0.000663956	0.000662803	0.000372181	0.00012945	0.000259781	0.000330305	0.000327228	0.00035635	0.00014447	0.000439546	0.000575593	0.00065342	0.000119645	0.000532811	0.0002663	0.00024903	0.000115968	0.000343251	0.000582205	0.000819444	0.000382375	5.94e-05	0.000602394	0.000309596	0.000202571	9.69e-05
3989	0.000434731	0.000654487	0.000236619	0.00050927	0.00038913	0.000529449	0.000307818	0.000316281	0.000345053	0.000222683	0.000767667	0.000745504	0.000199528	0.000146389	0.00038274	0.000574813	0.00066267	0	0.00025092	0.000114468	0.000136477	0.000434802	0.000296926	0.000610436	0.000571429	0.000356721	8.29e-05	0.000197184	0.000239139	0.000344103	0.00036122	0.000161922	0.000442929	0.000577192	0.00066857	0.000181825	0.000512096	0.000234597	0.000228108	0.000196972	0.000407337	0.000574707	0.000847493	0.000388024	8.68e-05	0.000603133	0.000310118	0.000191372	0.000138473
3988	0.000436765	0.000638274	0.000239473	0.000512107	0.000372443	0.000512694	0.000312507	0.000287717	0.000247415	0.000138394	0.000794541	0.000773011	0.000175271	0.000106509	0.000361786	0.000579679	0.000707096	1.6e-05	0.000245711	0.000100869	0.000149894	0.00047069	0.000374196	0.000575778	0.000495794	0.000322403	6.61e-05	0.00015302	0.000176959	0.000347233	0.000365307	0.000180592	0.000374925	0.000554297	0.000670223	0.00022698	0.000454917	0.000213165	0.000251357	0.000309819	0.000413035	0.000513399	0.000854916	0.000414388	0.000133988	0.000578699	0.000264024	0.000243441	0.00021024
3987	0.000415503	0.000610436	0.00023528	0.00050527	0.000342808	0.00047582	0.000308578	0.00024767	0.0001805	0.000104556	0.0007978	0.000802247	0.00016681	0.000113859	0.000355431	0.000554737	0.000724771	9.58e-05	0.00020661	0.00014681	0.000224993	0.000477028	0.000406427	0.000571528	0.000461841	0.000298629	7.98e-05	0.000124906	0.000149203	0.000362554	0.000361934	0.000197876	0.000252246	0.000517943	0.000683886	0.000252926	0.000368613	0.000215883	0.000289725	0.000402704	0.000376859	0.000422117	0.000829851	0.000448831	0.000177161	0.000548935	0.00019466	0.000285016	0.000260027
3986	0.00037785	0.000579845	0.000228943	0.000496343	0.000311328	0.000434782	0.00029803	0.000208033	0.000189323	0.000133699	0.000798251	0.000824016	0.00017596	0.000174931	0.000369286	0.00053282	0.000728057	0.00020467	0.000183009	0.000238855	0.00032663	0.000450985	0.000376168	0.000594055	0.000467017	0.000301109	0.000117209	0.000113412	0.000154843	0.000399371	0.000343476	0.000225312	0.000123363	0.000501691	0.000712106	0.000279599	0.000262568	0.000265422	0.00029737	0.000439323	0.000343185	0.000347652	0.000758945	0.000477766	0.000208584	0.000557771	0.000139238	0.000258113	0.000267834
3985	0.000332445	0.000552425	0.000225054	0.000490363	0.000289406	0.00040202	0.000285705	0.000181702	0.000271057	0.000202309	0.000810928	0.000830951	0.000197049	0.000267184	0.000394254	0.000535644	0.000728717	0.000312514	0.000222987	0.000329932	0.000416563	0.000409518	0.000307487	0.000621391	0.000495707	0.000310846	0.000173625	0.000130616	0.000180244	0.000446127	0.000309144	0.000273605	3.44e-05	0.000537234	0.000723099	0.000337989	0.000158984	0.000365044	0.000252677	0.000424112	0.000343242	0.000330754	0.000660159	0.000494494	0.000235548	0.00063397	0.000131387	0.000167694	0.000261234
3984	0.000286086	0.000531496	0.000225933	0.000486547	0.000280103	0.000377467	0.000273316	0.000175841	0.000380585	0.000271919	0.000833281	0.000825523	0.000217547	0.000351634	0.000423029	0.000562667	0.000733491	0.000395364	0.000334308	0.000368766	0.000470815	0.000377004	0.000249516	0.000631347	0.000537723	0.00029265	0.000243355	0.000183608	0.000201588	0.000481907	0.0002613	0.000340555	0	0.000622927	0.000683179	0.000442167	8.96e-05	0.000484315	0.000176294	0.000390095	0.000366947	0.000372009	0.000589172	0.000501227	0.000268017	0.00075189	0.000178699	6.81e-05	0.000280839
3983	0.000244849	0.000517467	0.000231492	0.000481476	0.000275746	0.000354432	0.000258011	0.000185783	0.000468731	0.000316036	0.000853503	0.000817443	0.000224709	0.000401576	0.000456858	0.000597201	0.00074715	0.000432344	0.000482286	0.000336168	0.000478665	0.000371784	0.000243773	0.000621739	0.000587389	0.000236325	0.000317182	0.000257718	0.000202875	0.00049249	0.000202584	0.000413557	6.01e-06	0.00071831	0.000599841	0.000568751	7.49e-05	0.000574667	0.000112009	0.000369779	0.000376227	0.000428693	0.000597089	0.000506603	0.0003059	0.000839623	0.000254089	1.41e-05	0.000334365
3982	0.000215973	0.000509193	0.000240799	0.000476136	0.000266456	0.000334729	0.000238821	0.00019779	0.000515586	0.000329634	0.000863166	0.000813881	0.000214268	0.000420572	0.000497852	0.000618224	0.000772919	0.000413612	0.000618683	0.000258715	0.000439194	0.000398061	0.000300563	0.000610523	0.000631734	0.000173885	0.000387206	0.000326085	0.000188977	0.000478732	0.000143837	0.00048013	3.54e-05	0.000775699	0.000524808	0.000666717	0.000105411	0.000599623	9.32e-05	0.000377315	0.000345365	0.000448678	0.000676401	0.000519136	0.000337376	0.000836742	0.000316608	2.54e-05	0.000390623
3981	0.000207068	0.000507451	0.000253429	0.000478161	0.000252317	0.000333548	0.00022289	0.00020239	0.000532684	0.000320339	0.00086122	0.000814137	0.000192396	0.000432054	0.000540376	0.000612813	0.000808546	0.000352544	0.000709525	0.000185972	0.000367439	0.000440644	0.000396931	0.000616234	0.000650786	0.0001505	0.000449621	0.000375394	0.000176989	0.000451581	0.000108503	0.000533844	8.86e-05	0.000779651	0.000508206	0.000695534	0.000148085	0.000559726	0.00012663	0.000408395	0.000286089	0.000410688	0.000757208	0.000540971	0.000349338	0.000749345	0.00034617	8.42e-05	0.000415454
3980	0.000222683	0.000516257	0.000268972	0.000494372	0.000245582	0.000365029	0.000221328	0.00020342	0.000539327	0.000298163	0.000851124	0.000813987	0.000168454	0.000451812	0.000573175	0.000585235	0.000844383	0.000283123	0.000742612	0.000152694	0.000299961	0.000469194	0.00049419	0.000637782	0.000633434	0.000180436	0.000496706	0.000415288	0.000178505	0.000420829	0.000118442	0.00057291	0.000175712	0.000752327	0.000550789	0.000658528	0.000178778	0.000496388	0.000199527	0.000448206	0.000232956	0.000336369	0.000768514	0.000567457	0.000339771	0.000643855	0.000355761	0.000156452	0.000401956
3979	0.000261661	0.000537845	0.000286244	0.000522158	0.000258827	0.000425591	0.000238598	0.000211433	0.000541059	0.000274	0.000837804	0.000810172	0.000146929	0.000472203	0.000587759	0.000553906	0.000865369	0.000240804	0.000724143	0.000161166	0.000281171	0.000460626	0.000559616	0.000651313	0.000590696	0.000236963	0.000508577	0.000462522	0.000194213	0.000390367	0.000175506	0.00059867	0.000291859	0.000723309	0.000603122	0.000597951	0.000207954	0.000466082	0.000288706	0.000480034	0.000210929	0.000271561	0.000701544	0.00059101	0.00032211	0.000586443	0.000370089	0.000214976	0.000362526
3978	0.000316548	0.000566028	0.000303282	0.00054985	0.0002926	0.000493505	0.00026699	0.000230232	0.000529891	0.000259966	0.000827108	0.000798468	0.000127601	0.000472291	0.00058285	0.000536612	0.000855795	0.00024465	0.000677255	0.000194694	0.000331812	0.000426152	0.000578318	0.000628357	0.000551895	0.000281575	0.000462562	0.000520946	0.000220899	0.000363654	0.000261304	0.00061691	0.000405997	0.000703649	0.000608632	0.000558534	0.000270063	0.00049616	0.000363082	0.000494113	0.000222205	0.000256632	0.000610917	0.000604342	0.000318531	0.000591901	0.000398276	0.00025058	0.000305768
3977	0.000374953	0.000587369	0.000317717	0.000566499	0.000334167	0.000546108	0.000291326	0.000251839	0.000501369	0.00026339	0.000826586	0.000773771	0.000112616	0.000442567	0.000562913	0.000540002	0.00080937	0.000294049	0.000635841	0.000241872	0.000424543	0.000410865	0.000553348	0.000564079	0.000545565	0.000295712	0.00035732	0.000576597	0.000254734	0.000348006	0.000351402	0.000634918	0.000477898	0.000691654	0.00054777	0.00055618	0.000384279	0.000558553	0.00039408	0.000493621	0.000258215	0.000303438	0.000557405	0.000602661	0.000342893	0.000629265	0.000427506	0.000269174	0.000234921
3976	0.000423637	0.00059288	0.000327485	0.000571519	0.000366633	0.000576737	0.00030126	0.000265179	0.000467542	0.000279897	0.000844694	0.000740461	0.000111145	0.000397485	0.000534991	0.000563652	0.000741627	0.000375887	0.000626413	0.000304747	0.000494483	0.000455493	0.000501161	0.000488694	0.000577711	0.000283819	0.000225408	0.000608597	0.000286191	0.00034853	0.000423292	0.000651288	0.000489259	0.000691202	0.000446852	0.000577822	0.000529789	0.00059279	0.00037629	0.000491634	0.000310545	0.000390871	0.000554623	0.000585695	0.000383174	0.000667449	0.000438467	0.00028265	0.000166105
3975	0.000454986	0.000589579	0.000332603	0.000574527	0.000382284	0.000593525	0.000299327	0.00026864	0.000451569	0.000296268	0.000885145	0.000720447	0.000136114	0.000361964	0.000504979	0.000605944	0.000691472	0.000470586	0.000651609	0.000385807	0.000483605	0.0005555	0.000446425	0.000444712	0.000623624	0.000258284	0.000117252	0.00060523	0.000299908	0.000359105	0.000455308	0.000649321	0.000459515	0.000707858	0.000354843	0.000600761	0.00066196	0.000560157	0.00033556	0.000501235	0.000364762	0.000481432	0.000568814	0.000560857	0.000404282	0.000704837	0.000426155	0.000302086	0.000133628
3974	0.00047208	0.000598282	0.000337081	0.000587109	0.000388847	0.000606424	0.000297888	0.000272373	0.000469164	0.000304047	0.00093936	0.000740161	0.000195989	0.00034769	0.000473034	0.000659349	0.000701166	0.000554812	0.000694692	0.000472316	0.000387882	0.000659788	0.00041093	0.000449139	0.000644284	0.000234186	7e-05	0.000573501	0.000288287	0.00036568	0.000432037	0.000607027	0.00043129	0.000729101	0.000312245	0.000607557	0.000746225	0.000478524	0.000309687	0.000528696	0.000395683	0.000546736	0.000564378	0.000543818	0.000380813	0.00075691	0.000411145	0.000334213	0.000166787
3973	0.000484784	0.000635881	0.000347084	0.000612965	0.000402018	0.000617203	0.000307036	0.000286626	0.000512682	0.000307819	0.000987132	0.000802062	0.000285511	0.000347522	0.000432674	0.000706248	0.000786354	0.000605463	0.000736992	0.000536701	0.000265129	0.000711704	0.000398408	0.000481499	0.000619062	0.000237138	8.62e-05	0.000531646	0.000261412	0.000358829	0.000356898	0.000518121	0.000436638	0.000725705	0.000330762	0.000588215	0.000768947	0.000403619	0.000320422	0.000574296	0.000383801	0.000580973	0.00054627	0.000549804	0.000330031	0.000825482	0.000425769	0.00037869	0.000259038
3972	0.000498774	0.000699053	0.00036538	0.000644665	0.000429656	0.000620925	0.00032479	0.000309518	0.000553023	0.00031749	0.00100993	0.000872414	0.000382213	0.000352006	0.000378546	0.00073077	0.000922129	0.000608238	0.000765469	0.000555128	0.000191052	0.000691588	0.000393415	0.000507869	0.000564027	0.000299963	0.000137799	0.000494081	0.000235062	0.000340501	0.000257118	0.000404976	0.00047288	0.000680608	0.000391511	0.00053912	0.000723804	0.000379719	0.000363199	0.000634916	0.000338975	0.000594826	0.000556466	0.000576382	0.000302129	0.000888304	0.000479175	0.000425306	0.000363099
3971	0.000510341	0.000764201	0.000387765	0.000668872	0.000463094	0.000614574	0.000339384	0.00032861	0.000558583	0.000331923	0.00100496	0.00090198	0.000452816	0.000361907	0.000317831	0.000735014	0.00105535	0.000567004	0.000764615	0.000529457	0.000203001	0.000625498	0.000380964	0.000508928	0.00051695	0.000433883	0.000185085	0.000465311	0.000208919	0.000321155	0.000171643	0.000310927	0.000505195	0.000610599	0.000460058	0.000467001	0.000609304	0.000409066	0.000415088	0.000700554	0.000298701	0.000603902	0.000628975	0.000593645	0.000331224	0.000916803	0.000535365	0.000457687	0.000420315
3970	0.000513141	0.000805777	0.0004057	0.000677552	0.000484872	0.000603161	0.000341966	0.000335879	0.000518268	0.000333283	0.000985473	0.000864161	0.000470628	0.000380255	0.000272797	0.000737336	0.00113412	0.000506114	0.000713314	0.000490539	0.000276447	0.000560452	0.000365802	0.000486188	0.000503373	0.000598286	0.000198417	0.000443744	0.000167019	0.000313205	0.000129469	0.000276798	0.000492281	0.000556009	0.000508751	0.00039259	0.000450397	0.000463894	0.000446753	0.000750569	0.000295166	0.000621472	0.000751121	0.000566177	0.000399814	0.000900519	0.000537247	0.000463777	0.000403728
3969	0.000508289	0.000815957	0.000413543	0.000673853	0.000486651	0.000596989	0.000336004	0.000337686	0.000449982	0.000302788	0.000968934	0.000778716	0.000433713	0.000400877	0.000268577	0.000754099	0.00113785	0.000457537	0.000600497	0.000472722	0.000351865	0.0005318	0.000364255	0.000456316	0.000516928	0.000711094	0.000170571	0.000421439	0.000108248	0.000324962	0.000133915	0.000318016	0.000415731	0.000551311	0.000528206	0.000343412	0.000310377	0.000521731	0.000434798	0.000762295	0.000325336	0.000650662	0.000872577	0.00049159	0.000457265	0.000853881	0.000461733	0.00044446	0.000337974
3968	0.000503957	0.000806755	0.00041227	0.000667427	0.000476494	0.000603214	0.000333732	0.000347126	0.000387813	0.000245143	0.000965767	0.000700151	0.000369765	0.000413195	0.000313597	0.000787471	0.00109118	0.000439348	0.000444044	0.000478632	0.000382066	0.000548091	0.000377532	0.000448791	0.000529545	0.000705889	0.000117584	0.000381142	6.84e-05	0.000353127	0.00016571	0.000417524	0.000294305	0.000601567	0.000519421	0.000335964	0.0002614	0.000581874	0.000374973	0.000730729	0.000358421	0.000676816	0.000948054	0.000415249	0.000468537	0.000801788	0.00034727	0.000412141	0.000276215
3967	0.000504974	0.000797274	0.000407774	0.000665138	0.000469706	0.000622058	0.000344899	0.000368598	0.000359207	0.000196554	0.000977108	0.000680748	0.000320461	0.000416516	0.00038758	0.000828998	0.00104996	0.000446465	0.000286798	0.000473849	0.000361667	0.000597411	0.000382477	0.000497515	0.000515967	0.000588473	7.34e-05	0.000308519	9.85e-05	0.000381355	0.000203693	0.000537148	0.000176542	0.00067796	0.000481547	0.000364291	0.000333098	0.000645809	0.000287751	0.000679238	0.000372657	0.000674033	0.000968262	0.000400766	0.000439481	0.000759694	0.000265375	0.000383634	0.000253851
3966	0.000506336	0.000799354	0.000406217	0.00066708	0.000474519	0.00065048	0.000370318	0.000393102	0.000367733	0.000200269	0.000997612	0.00073473	0.000311657	0.000421178	0.000448415	0.00086656	0.00106222	0.000462683	0.000166212	0.000419614	0.000319882	0.000660936	0.000352617	0.000615166	0.000472289	0.000436806	7.83e-05	0.000213251	0.000212095	0.000389516	0.000242773	0.000635998	0.00011381	0.000735731	0.000415199	0.000405537	0.000488408	0.000688307	0.00020581	0.000644946	0.000376152	0.000630553	0.000950198	0.000482302	0.000399827	0.000724785	0.000263077	0.000373802	0.000263889
3965	0.000498492	0.000813296	0.000410121	0.000670761	0.000487427	0.00068701	0.000403169	0.000409385	0.000393945	0.000269251	0.00101872	0.000831985	0.000334785	0.000433951	0.000456827	0.000887203	0.00113288	0.000477725	9.16e-05	0.000310244	0.000289776	0.000719163	0.000286147	0.000771522	0.000417173	0.000338413	0.000160902	0.000129048	0.000360054	0.000369129	0.000287674	0.000684563	0.000127521	0.000744592	0.000337673	0.000437849	0.000650358	0.000665881	0.000151794	0.00064937	0.000389021	0.000566972	0.000911501	0.000641983	0.000372936	0.000684199	0.000331246	0.000389552	0.000279548
3964	0.000476819	0.000830783	0.000417477	0.000675259	0.000500248	0.000729402	0.000433291	0.000414905	0.000412651	0.000372485	0.00103206	0.000922127	0.000357592	0.000448061	0.000403381	0.000881776	0.00122126	0.000488795	5.48e-05	0.000179992	0.000286091	0.000753926	0.000214592	0.000905662	0.000380439	0.000323186	0.000318087	8.62e-05	0.00046691	0.000332035	0.000331352	0.000673106	0.000192997	0.000708536	0.000285563	0.000453173	0.000752094	0.00056496	0.000127344	0.000682584	0.000415745	0.000522022	0.000866059	0.000821321	0.000364083	0.00062983	0.000420571	0.000425144	0.000294801
3963	0.00044553	0.000839884	0.000423525	0.000680144	0.000508016	0.000768153	0.000451923	0.0004158	0.000413075	0.000458251	0.00103259	0.000967813	0.00035521	0.000451493	0.000319863	0.000854132	0.00127159	0.000489776	5.69e-05	7.79e-05	0.000305435	0.000757854	0.000187611	0.000966831	0.000387134	0.000350579	0.000504327	8.98e-05	0.000496576	0.000301423	0.000351319	0.000616901	0.000256757	0.000658089	0.000292081	0.000454144	0.000770275	0.000435612	0.000119685	0.000715322	0.00044381	0.000515769	0.00084108	0.000949317	0.000367614	0.000567067	0.000481811	0.000464027	0.000333787
3962	0.000414876	0.000832924	0.000425006	0.000683263	0.000511247	0.000788339	0.000455987	0.000418215	0.000404557	0.000494348	0.00102052	0.000961737	0.000332845	0.00044439	0.000263478	0.000824204	0.00125309	0.000468111	0.000111413	3.58e-05	0.000336671	0.000746114	0.0002422	0.000945764	0.000446501	0.000360334	0.000647832	0.000132114	0.00048127	0.000289688	0.000336639	0.000551626	0.000280163	0.000622162	0.00035858	0.000444004	0.000721487	0.000360437	0.000116426	0.000725319	0.000465844	0.000527867	0.000878476	0.000974547	0.000378719	0.000510765	0.000494858	0.000489821	0.000416583
3961	0.00039486	0.000814415	0.000423463	0.00068231	0.000512938	0.000781688	0.000451055	0.000421817	0.000400271	0.000486362	0.00100238	0.00091893	0.000316094	0.000443275	0.000281997	0.000816367	0.00118022	0.00041709	0.000213423	5.45e-05	0.000363674	0.000749263	0.000371805	0.0008704	0.000552603	0.000334756	0.000689098	0.000211547	0.000483679	0.000282258	0.000308526	0.000510993	0.000271315	0.000608796	0.000451654	0.000426415	0.0006335	0.000380993	0.000115877	0.000710453	0.000487322	0.000516221	0.000999786	0.000895477	0.000399583	0.000474407	0.000465028	0.000497099	0.00052298
3960	0.000389342	0.000799848	0.000423309	0.000677952	0.000514438	0.000754772	0.000447644	0.000421511	0.000398769	0.000463338	0.000991021	0.00085917	0.000323073	0.000464015	0.000384415	0.000840249	0.00110115	0.00035013	0.0003206	0.000109083	0.000360816	0.000784346	0.000520665	0.000777645	0.000689662	0.000312932	0.000618063	0.000327807	0.000534829	0.000249645	0.000302182	0.000503014	0.000273705	0.000611191	0.00052917	0.000413454	0.000521749	0.000461157	0.000124242	0.000682105	0.000506151	0.000459026	0.00116511	0.000768315	0.000440783	0.000464	0.000401627	0.000486563	0.000601018
3959	0.000394672	0.000802185	0.00042708	0.000674082	0.000514551	0.000724431	0.000451824	0.000413966	0.000387786	0.000450218	0.000998943	0.000796081	0.000348792	0.000498877	0.000536131	0.000878626	0.00106335	0.000299804	0.000383815	0.000166556	0.000307651	0.000833179	0.000619212	0.000691017	0.000832858	0.000345727	0.00048469	0.000464581	0.000608844	0.000188303	0.000327596	0.000510076	0.000319122	0.0006241	0.000569962	0.000424927	0.000390024	0.000524776	0.000143281	0.000650803	0.000497794	0.000380691	0.00127735	0.000671763	0.000516003	0.000479894	0.000312043	0.000452965	0.000614553
3958	0.000403508	0.000820069	0.00043376	0.00067453	0.000512127	0.000705215	0.000460756	0.000402185	0.000367468	0.000450346	0.0010234	0.000738968	0.000374376	0.000515302	0.000680067	0.000895085	0.00108175	0.000300421	0.000396799	0.000204267	0.000216066	0.000856538	0.000637392	0.000619311	0.000947861	0.000438342	0.000368965	0.000592743	0.000650471	0.000144032	0.000356663	0.000513642	0.000392417	0.000651086	0.000581261	0.000472868	0.000248895	0.000522399	0.000162552	0.00062004	0.0004358	0.000335655	0.00125131	0.00065708	0.000625462	0.000518843	0.000218689	0.000385677	0.000576965
3957	0.000411207	0.000840413	0.000441006	0.00067974	0.000508483	0.00070056	0.000466809	0.000394299	0.000360153	0.000447252	0.00104029	0.000703377	0.000384003	0.000486703	0.00076979	0.000862177	0.00113365	0.000364013	0.000400734	0.000219354	0.000135579	0.000830721	0.000604628	0.000569083	0.00100038	0.000537016	0.000329473	0.000690632	0.0006201	0.000179941	0.000348856	0.000513288	0.000444594	0.000703232	0.000584061	0.000545359	0.000127094	0.000460714	0.000168708	0.000591553	0.000325779	0.00036384	0.00109425	0.000719296	0.000735928	0.00056948	0.000166512	0.000286265	0.000533225
3956	0.000419404	0.000850835	0.000447775	0.000687076	0.00050646	0.000703246	0.000465473	0.000397071	0.000389111	0.000422105	0.00102022	0.000712701	0.000374981	0.000424177	0.000796179	0.000790487	0.00118319	0.00046498	0.000435042	0.000223697	0.00011619	0.000767163	0.000575943	0.00055116	0.000974391	0.000572051	0.000366578	0.000752255	0.00051841	0.000308259	0.000286882	0.000520301	0.000442633	0.000789744	0.000593856	0.000606147	6.11e-05	0.000383163	0.000161907	0.000573267	0.000209386	0.000456709	0.000910284	0.000809015	0.000781262	0.000608691	0.00019335	0.000180738	0.000511255
3955	0.00043319	0.000849467	0.000454451	0.000693393	0.000507676	0.000703268	0.000459424	0.000410416	0.000452275	0.00037917	0.000957548	0.00078246	0.000362238	0.000370557	0.000789131	0.000728081	0.00121207	0.000553939	0.000497261	0.000239056	0.000167954	0.000696063	0.000582255	0.000571441	0.000877788	0.000516889	0.000439216	0.0007811	0.000385814	0.000468906	0.000193483	0.00054164	0.000408171	0.000902522	0.000611861	0.000618497	7.18e-05	0.00033621	0.000157545	0.000579229	0.000135773	0.00056461	0.000812676	0.000870674	0.00070223	0.000613461	0.00029581	0.000107271	0.000497084
3954	0.000455748	0.000843105	0.000462074	0.000697571	0.000511595	0.000696123	0.00045597	0.000428206	0.000520478	0.000349051	0.000879237	0.00089561	0.000371255	0.000358077	0.000789043	0.000721042	0.00122426	0.000595772	0.000551942	0.000291687	0.000264379	0.000635578	0.000615279	0.000617794	0.000729974	0.000408017	0.000512849	0.000780868	0.000277602	0.000584051	0.000116772	0.000573032	0.000403346	0.00100816	0.000628275	0.000570392	0.000147237	0.000344458	0.00016907	0.00061793	0.000128672	0.000637281	0.000824463	0.000871611	0.000499145	0.000583221	0.000431401	8.87e-05	0.000458871
3953	0.000484927	0.000839434	0.000471929	0.000700602	0.000517455	0.000685912	0.00046122	0.000444141	0.000561518	0.000360675	0.000821377	0.000997036	0.000421343	0.00037712	0.000811163	0.000771689	0.0012271	0.00059982	0.000568912	0.00039783	0.000374545	0.000579801	0.000655406	0.00066196	0.000549265	0.000312478	0.000583919	0.00075533	0.000230866	0.000625352	9.8e-05	0.00060482	0.000476859	0.00105847	0.0006305	0.000482807	0.000247134	0.000402319	0.000193928	0.000679352	0.000177291	0.000655887	0.000871096	0.000806894	0.000248143	0.000549383	0.000554915	0.000112642	0.000389337
3952	0.000513562	0.000840461	0.000484177	0.000703571	0.000525437	0.000680076	0.00047535	0.000455565	0.000562437	0.000408102	0.00079891	0.00102315	0.000508038	0.00038987	0.000833918	0.0008358	0.00121664	0.000608425	0.000544121	0.000546085	0.000485075	0.000514992	0.000701732	0.000681753	0.000358875	0.000276536	0.000658347	0.000712426	0.000244775	0.000622578	0.000142893	0.000629599	0.000616924	0.00101771	0.000611102	0.000399864	0.000330336	0.000481494	0.000223798	0.000732972	0.000249424	0.000631658	0.00086453	0.000686242	5.78e-05	0.000553875	0.000647385	0.000142121	0.000318564
3951	0.000532459	0.000842358	0.000495978	0.000706172	0.000535469	0.000680841	0.000492823	0.000461932	0.000531089	0.000451137	0.000800625	0.000949791	0.000601278	0.000370048	0.000822153	0.000861589	0.00118316	0.000651058	0.000487186	0.000695221	0.000592513	0.00044403	0.000766656	0.000679006	0.000198247	0.000302347	0.000718473	0.000665887	0.000287408	0.000612914	0.000219987	0.00064547	0.00075274	0.000887886	0.00057254	0.000368175	0.000386932	0.000548675	0.000263145	0.000743387	0.000311106	0.000584431	0.000787375	0.000531067	0	0.000611491	0.000710773	0.000151181	0.000284692
3950	0.000535456	0.000840632	0.000501532	0.000707275	0.000545789	0.000682644	0.0005064	0.00046233	0.000486976	0.000454588	0.000813325	0.000820201	0.000663786	0.00032688	0.000763646	0.000832319	0.00112616	0.000713172	0.000402814	0.000798441	0.00068873	0.000392876	0.000843883	0.000671381	0.00011343	0.00036236	0.000730136	0.000632727	0.000323182	0.000602635	0.000288509	0.00065708	0.000804125	0.000717253	0.000526976	0.000414893	0.000444239	0.000582172	0.000324027	0.000695729	0.000343036	0.000528529	0.000696566	0.000378076	7.5e-05	0.000689709	0.000750992	0.000152347	0.000297461
3949	0.000525138	0.000834824	0.000497181	0.000706598	0.000553515	0.00067777	0.00051166	0.000455975	0.000455342	0.000427394	0.000842704	0.000719493	0.000678888	0.000292028	0.000684592	0.000775563	0.00105963	0.000749011	0.000296434	0.000830196	0.000759032	0.000392046	0.000892238	0.000668578	0.000126187	0.000425338	0.000687287	0.000623888	0.00033752	0.000581601	0.000332818	0.000673425	0.000742324	0.000580044	0.000490249	0.000528851	0.000530707	0.000579681	0.000396059	0.000611655	0.000346654	0.000472205	0.000649285	0.000270599	0.000233398	0.000727521	0.000773051	0.000184957	0.00033209
3948	0.000512115	0.000828428	0.000486463	0.000705206	0.000557269	0.000665428	0.000508545	0.000444914	0.000465054	0.000419528	0.000906891	0.000711273	0.000668895	0.000288995	0.000630618	0.000735877	0.00100717	0.000724656	0.000200211	0.000797042	0.000794825	0.000451741	0.000869329	0.000665373	0.000212421	0.000468267	0.000639001	0.000634026	0.000347547	0.000565232	0.000370073	0.000701635	0.000612457	0.000532002	0.000474996	0.000668196	0.000631017	0.000558465	0.000435339	0.000535726	0.000340892	0.00041934	0.000646995	0.000243283	0.000421581	0.00068215	0.000790566	0.000273468	0.000356777
3947	0.000505646	0.000824875	0.000477686	0.000704072	0.000558577	0.000653896	0.000499032	0.000433974	0.000532994	0.000472291	0.00101406	0.000794685	0.000676884	0.000319283	0.000634921	0.000737981	0.000993179	0.000644954	0.000172356	0.000728261	0.000801244	0.000557326	0.000780361	0.000659409	0.000322007	0.000476949	0.000649004	0.000638278	0.000389835	0.000593697	0.000422134	0.000736873	0.000494942	0.000574663	0.000489917	0.000790166	0.000689446	0.000544351	0.000400275	0.000500558	0.00034829	0.000370099	0.000663064	0.000313011	0.00059941	0.000561506	0.000821499	0.000402497	0.000360452
3946	0.000505605	0.000824604	0.000476165	0.000703255	0.000560386	0.000652951	0.000485459	0.000427057	0.000637455	0.000570079	0.00114827	0.000914527	0.000718788	0.00036973	0.00070224	0.00076797	0.00103021	0.000541214	0.000250977	0.00065239	0.000780682	0.000684686	0.000678033	0.000662596	0.000421178	0.000452497	0.000723762	0.000601508	0.000484936	0.000675523	0.000485459	0.000757378	0.000437459	0.000658485	0.000542592	0.00086835	0.000665173	0.000551034	0.00029462	0.000504976	0.00037728	0.00032538	0.000694003	0.000465884	0.000727974	0.00041923	0.000859582	0.000525666	0.000356891
3945	0.000504871	0.000825902	0.000479822	0.000702381	0.000564062	0.000665577	0.000470555	0.00042376	0.000717341	0.000647847	0.00126971	0.00100111	0.000757409	0.000420391	0.00081023	0.000782134	0.00110655	0.000442652	0.000408948	0.000580224	0.000713437	0.000812897	0.000612585	0.000688053	0.000510948	0.00041892	0.000797116	0.000501479	0.000606843	0.000751534	0.000536085	0.000737253	0.000417035	0.000719923	0.000637154	0.000892044	0.000579622	0.000569789	0.000169466	0.000523535	0.000417899	0.000289494	0.000750147	0.000644165	0.000767471	0.000324242	0.000861637	0.000590038	0.000371972
3944	0.000498088	0.000826907	0.000482342	0.00070127	0.000568173	0.000686319	0.000457521	0.00042028	0.000718663	0.000654417	0.00132821	0.00101081	0.000736585	0.000448852	0.000916658	0.000739299	0.00118649	0.000368971	0.00056995	0.00051163	0.000575984	0.000922599	0.000592884	0.000732474	0.000603468	0.000412584	0.0008001	0.000358578	0.000695233	0.000747671	0.000561125	0.000672682	0.00036913	0.000725566	0.000765092	0.000868626	0.000499712	0.00058752	8.68e-05	0.000531673	0.000456776	0.000264029	0.000812862	0.00076845	0.000707634	0.000327584	0.000784095	0.000561041	0.000425899
3943	0.000487422	0.000826404	0.000480498	0.000699846	0.000570275	0.000704917	0.000449062	0.000413721	0.000648272	0.000605279	0.00129469	0.000956732	0.000641485	0.000445376	0.000975864	0.000638828	0.00123407	0.000344768	0.000671377	0.00045342	0.000391633	0.000991781	0.000593728	0.000777575	0.000688053	0.000453206	0.000736795	0.000242152	0.000704626	0.000670341	0.000573382	0.000594037	0.000258478	0.000694567	0.000898883	0.000825857	0.000474707	0.000611832	8.05e-05	0.00051983	0.000488682	0.000242681	0.000841179	0.00080036	0.000596195	0.000436765	0.000635242	0.000446573	0.000514016
3942	0.000480886	0.000824482	0.000479906	0.000698058	0.000569817	0.000715033	0.000446016	0.000405455	0.00057079	0.000559475	0.00119224	0.000905619	0.000517164	0.00042971	0.000966605	0.000530084	0.00124406	0.000396666	0.00070186	0.000416312	0.000240758	0.00100182	0.000587276	0.000805267	0.000728733	0.000520845	0.000671627	0.000223524	0.000637151	0.000614998	0.000589982	0.000541916	0.000124358	0.00067606	0.000999911	0.000791685	0.000492248	0.000662018	0.000139369	0.000492988	0.00050351	0.000219802	0.000830149	0.000782784	0.000511839	0.000608882	0.00047896	0.000298278	0.000598072
3941	0.000484179	0.000822778	0.000490982	0.000695897	0.000569176	0.000720292	0.000447751	0.000399866	0.00054528	0.000547576	0.00108816	0.000926495	0.000422868	0.000441488	0.00090775	0.000476156	0.00124425	0.000525301	0.000679015	0.000399109	0.000196974	0.000948021	0.000562218	0.000810823	0.000702558	0.000568081	0.000645601	0.000314297	0.000529053	0.000656407	0.000604308	0.000533005	5.03e-05	0.000702536	0.00103814	0.00076752	0.000499479	0.00073459	0.000226836	0.000464188	0.000476964	0.000205055	0.000838126	0.000795987	0.000495682	0.000776947	0.000384136	0.000175454	0.000628535
3940	0.000494975	0.000823005	0.000514877	0.00069345	0.000571212	0.000727437	0.000452541	0.000399111	0.000576297	0.000547085	0.00104474	0.00102916	0.00037953	0.000502982	0.000842125	0.000503966	0.0012609	0.000688981	0.000618872	0.000385824	0.000256262	0.000842472	0.000517027	0.000805066	0.000630952	0.000560277	0.000637317	0.000461319	0.000418186	0.000759029	0.000591275	0.000560992	8.82e-05	0.000769507	0.00100556	0.000727627	0.000459609	0.000796666	0.000312882	0.00044854	0.000393626	0.000222026	0.000918552	0.000862392	0.000522054	0.00088974	0.000376119	0.000101848	0.000587811
3939	0.000506528	0.000824342	0.000538686	0.00069077	0.000575703	0.000733624	0.000457817	0.000400704	0.000627103	0.000527191	0.00107321	0.00115028	0.000367529	0.000589221	0.000803346	0.000585049	0.00128795	0.000824529	0.000538768	0.000363797	0.000346024	0.000711982	0.000449875	0.000808717	0.00055615	0.000503808	0.00060978	0.000595346	0.000330692	0.000818263	0.000540669	0.000622828	0.000209969	0.000850822	0.000915923	0.000651167	0.00038427	0.000816042	0.000385217	0.000453239	0.000277368	0.000284948	0.00103281	0.000916028	0.000537872	0.000928735	0.000433212	6.36e-05	0.000511246
3938	0.000515067	0.000823529	0.000549237	0.000687664	0.000579235	0.000728938	0.00046241	0.000401023	0.000667352	0.000495851	0.00113527	0.00120883	0.000366737	0.000644478	0.000795723	0.000662298	0.00129893	0.000893962	0.000474256	0.000340679	0.000396494	0.000597041	0.0003669	0.000837876	0.000495467	0.000438587	0.000568153	0.000680628	0.000289012	0.000771563	0.000481054	0.000726091	0.000330454	0.00091892	0.000798595	0.00055481	0.000319392	0.000788998	0.000435823	0.00046919	0.000185427	0.000377936	0.00107995	0.000891159	0.000520399	0.000895797	0.000517307	4.29e-05	0.000460205
3937	0.000522535	0.000818732	0.000546832	0.000683909	0.000578961	0.000711913	0.000467359	0.0003997	0.000695107	0.000489226	0.00118915	0.0011797	0.000380639	0.000638097	0.00080274	0.000697494	0.0012856	0.000911171	0.000470012	0.000342971	0.000399491	0.000543874	0.00029197	0.000888428	0.000441902	0.000406634	0.000554216	0.000724032	0.000315642	0.000654074	0.000463005	0.000862401	0.000373933	0.000952563	0.000687782	0.00048419	0.000304989	0.00073666	0.000451823	0.000474139	0.000164345	0.000464564	0.00101437	0.000803152	0.000489719	0.000800039	0.000598245	4.44e-05	0.000469684
3936	0.000532409	0.000811889	0.000542608	0.000679814	0.000575137	0.000694084	0.000473228	0.000398831	0.000715475	0.000518754	0.00122266	0.00110511	0.000417396	0.0005945	0.000808354	0.000696247	0.00127308	0.0009183	0.000538196	0.000387392	0.000395569	0.000579527	0.000253266	0.00093112	0.000400943	0.000426279	0.000585069	0.000743019	0.000409519	0.000543776	0.000512021	0.000981159	0.000323569	0.000935985	0.00060461	0.000462014	0.000344055	0.000679428	0.000425416	0.000446808	0.000205651	0.000520142	0.000892582	0.000724979	0.000470401	0.000665044	0.000647214	8.34e-05	0.000519504
3935	0.000543663	0.000806751	0.000542887	0.000676177	0.000570279	0.000687552	0.000477232	0.00039915	0.000723067	0.000555704	0.00124241	0.00104296	0.000471181	0.00056267	0.000808699	0.000694762	0.00129189	0.000941131	0.000642559	0.000464527	0.000418997	0.000686304	0.000263301	0.000927102	0.000395895	0.000486033	0.000628014	0.000744848	0.000531765	0.00048372	0.00060183	0.00101596	0.000221918	0.000868136	0.000546134	0.000459595	0.000405563	0.000627846	0.00036962	0.000381767	0.000257272	0.000550535	0.000807757	0.000704023	0.000459969	0.000539322	0.000640232	0.000153481	0.000559771
3934	0.000549904	0.000804536	0.000541697	0.000673274	0.000566473	0.000691341	0.000474671	0.000398329	0.000715325	0.000573133	0.00124613	0.00101369	0.000531526	0.000561993	0.000808673	0.00072461	0.0013392	0.000970336	0.000729463	0.000554621	0.000472268	0.00080661	0.00031334	0.000859618	0.000437242	0.000555883	0.000644621	0.000733797	0.000625367	0.000470251	0.000674585	0.000945683	0.000131314	0.000781452	0.000498553	0.000430601	0.000455225	0.000589423	0.000317062	0.000293206	0.000281007	0.000580128	0.000797312	0.000723503	0.000443327	0.000482732	0.000587117	0.000222811	0.0005634
3933	0.000544568	0.000803077	0.000528603	0.000670159	0.000563765	0.000693091	0.000463836	0.000393604	0.000714839	0.000588361	0.00122268	0.00100134	0.000603246	0.000570373	0.000816835	0.000790107	0.00137816	0.000982844	0.000772647	0.000647024	0.000540074	0.000878346	0.000383994	0.000755248	0.000501967	0.000606472	0.000643055	0.00072282	0.00065525	0.000493267	0.000687804	0.000823108	9.43e-05	0.000739553	0.000462426	0.000368184	0.000481415	0.000571217	0.000293212	0.000212347	0.000293044	0.000623041	0.000832778	0.000745493	0.000428122	0.00053337	0.000546948	0.00026239	0.00055054
3932	0.000527468	0.000799612	0.000499874	0.000665494	0.000560609	0.000681091	0.000447897	0.000384963	0.000753995	0.000641419	0.00117863	0.000990872	0.000695126	0.000565833	0.000844859	0.00087243	0.00137903	0.000965532	0.000780542	0.000731312	0.000607798	0.000873577	0.000453833	0.000670605	0.000555312	0.000625605	0.000662481	0.000718397	0.000627315	0.000554277	0.000642082	0.000726786	0.000115517	0.000790822	0.000456394	0.000311246	0.000492169	0.000569187	0.000288008	0.000179761	0.000336958	0.000666393	0.000872491	0.000750236	0.000444533	0.000676048	0.000575954	0.000269774	0.000557745
3931	0.000506551	0.000793547	0.000463312	0.000658927	0.00055542	0.00065366	0.000432058	0.000375794	0.000835327	0.000734955	0.00114343	0.000985694	0.000792614	0.000560077	0.000902303	0.000947637	0.00135205	0.000917765	0.000763977	0.000777827	0.000660616	0.000807698	0.000507991	0.000645746	0.000584081	0.000621753	0.000707957	0.000703716	0.000573006	0.000639115	0.00056912	0.000684988	0.000172679	0.000910325	0.000489014	0.000295713	0.000497015	0.000566999	0.000263062	0.000227208	0.000419868	0.000685671	0.000899568	0.000736965	0.000503802	0.000841559	0.000656136	0.00025831	0.000588534
3930	0.000492444	0.000786225	0.000432138	0.000651701	0.000548313	0.00062072	0.000419768	0.000370008	0.000927325	0.000827224	0.00114113	0.000992901	0.000864208	0.000580469	0.000984977	0.000997854	0.00133015	0.000849398	0.000723285	0.000759822	0.000688805	0.000718006	0.000553265	0.000669689	0.000596376	0.000609763	0.000740601	0.000666486	0.000535071	0.000712376	0.000502094	0.000668358	0.000243429	0.00100745	0.000538902	0.000327068	0.000503042	0.000560737	0.000194995	0.000354442	0.000500071	0.000673753	0.000920003	0.000710455	0.000580279	0.000943345	0.000716773	0.000233687	0.00060821
3929	0.000490625	0.000778863	0.00041582	0.000645578	0.00054156	0.000596832	0.000412426	0.00036879	0.000992642	0.000877352	0.00116346	0.00100355	0.000886733	0.000629031	0.00106755	0.00100996	0.00132362	0.000780941	0.000666203	0.000687822	0.000707023	0.000637543	0.000613915	0.00069676	0.000598544	0.000593174	0.000729935	0.000628157	0.000555627	0.000748585	0.000450663	0.000646108	0.000315515	0.00100413	0.000575768	0.000392664	0.000520628	0.000571107	0.000108206	0.000517741	0.000532958	0.000647371	0.000939105	0.000681221	0.000643828	0.000927704	0.000718467	0.000197414	0.000583513
3928	0.000499034	0.000773092	0.000416531	0.000641673	0.000538508	0.000594159	0.000411408	0.000371008	0.00100756	0.000871349	0.00118194	0.00100062	0.00085238	0.000678947	0.00111503	0.000980754	0.00131067	0.000737222	0.000613716	0.00059784	0.000742061	0.00058394	0.000701872	0.000692142	0.000581901	0.000564125	0.000680962	0.000614217	0.000651675	0.00074324	0.000397528	0.000620966	0.000377063	0.000899708	0.00059694	0.00047712	0.000561102	0.000614495	5.91e-05	0.000648992	0.000511319	0.000623747	0.000961829	0.000672695	0.000689039	0.000804834	0.000684399	0.000163081	0.000516485
3927	0.00051056	0.000771436	0.000430595	0.000640074	0.000541167	0.000616875	0.00041817	0.000374213	0.000964006	0.000810555	0.0011829	0.000977222	0.000763377	0.000707952	0.00110585	0.000928473	0.00127128	0.000730087	0.000577543	0.000510948	0.000787673	0.000563452	0.000795393	0.000658097	0.000537124	0.000518583	0.000608196	0.000603305	0.000791646	0.000689016	0.000324641	0.000607219	0.000412118	0.000764424	0.000629601	0.000561934	0.000628099	0.000667908	9.13e-05	0.000700708	0.000462238	0.000602338	0.00100093	0.000690972	0.000717213	0.000643625	0.000660581	0.000152842	0.00044159
3926	0.000517388	0.000775001	0.000451547	0.000639376	0.000548152	0.000655489	0.000432204	0.000375807	0.000876657	0.000711002	0.00117453	0.000930443	0.000646129	0.000712861	0.00104322	0.000883726	0.00121527	0.000747016	0.000560972	0.000423217	0.000790533	0.000576357	0.000857153	0.000624917	0.000474163	0.0004694	0.000523514	0.000551136	0.000910453	0.000579735	0.00025503	0.000606079	0.000416831	0.000679582	0.000692412	0.000626033	0.000710824	0.000686004	0.000201954	0.000682061	0.000429369	0.000575899	0.00105549	0.00069638	0.000713056	0.000536644	0.000676701	0.000177272	0.000399925
3925	0.000515434	0.00078034	0.000472911	0.000636767	0.000554138	0.000686966	0.000448537	0.000374139	0.000783591	0.000615623	0.00116157	0.000848	0.000558319	0.000691272	0.000945742	0.000857555	0.0011732	0.000759583	0.000585333	0.000346622	0.000715305	0.00061597	0.000871215	0.000627838	0.000416963	0.00044102	0.000458216	0.000471227	0.000964826	0.000459569	0.000255308	0.000613304	0.00041464	0.000679869	0.00076219	0.000661482	0.000783876	0.000656911	0.000347586	0.000644304	0.000460216	0.000548966	0.0010962	0.000644931	0.000661554	0.000541648	0.000741823	0.000233599	0.000408234
3924	0.000505883	0.000781388	0.000490513	0.00062991	0.00055396	0.000691175	0.000458848	0.000369458	0.00071521	0.000568306	0.00113105	0.000726179	0.000542793	0.000629535	0.000829414	0.000826105	0.00116078	0.000738521	0.00066974	0.000322204	0.000606026	0.000664671	0.000846233	0.000685986	0.000384929	0.000450904	0.000449258	0.000435682	0.000955277	0.000411807	0.000368136	0.000627409	0.000442794	0.000744962	0.000792842	0.000675125	0.000818817	0.000614068	0.000477944	0.000629806	0.00057052	0.00053419	0.00110286	0.000558776	0.000575813	0.00063865	0.000840843	0.000317347	0.000439057
3923	0.000492171	0.000775604	0.000501236	0.000618974	0.00054701	0.000668797	0.000456584	0.000363843	0.000668325	0.000569902	0.00107331	0.000601577	0.000577016	0.0005213	0.000701709	0.000757994	0.00115894	0.000671055	0.000780714	0.000369098	0.0005424	0.000695924	0.000789717	0.000782498	0.000388741	0.000498058	0.000488805	0.000482376	0.000895524	0.000465853	0.000548424	0.000641317	0.000521471	0.000828786	0.00076926	0.000670875	0.000804639	0.000592429	0.000555296	0.000645773	0.000710707	0.000535448	0.00110468	0.000505589	0.000493361	0.000753273	0.000927634	0.000410072	0.000432602
3922	0.000476792	0.000765673	0.000501758	0.000607097	0.000537706	0.000637872	0.000440474	0.000359678	0.000627478	0.000586991	0.00100127	0.000531132	0.000595705	0.000384377	0.000570916	0.000647214	0.00113068	0.00058301	0.000847252	0.000453201	0.000552171	0.000690144	0.000701654	0.000863029	0.000436556	0.000568002	0.000527673	0.000570794	0.000797078	0.000560222	0.000693579	0.000644093	0.00063744	0.000887082	0.000730736	0.000644646	0.000761773	0.000602976	0.000557128	0.000680148	0.000800279	0.000546845	0.00113908	0.000504853	0.000450675	0.000828188	0.00095339	0.000468187	0.000344484
3921	0.000462731	0.000754651	0.000494068	0.000597914	0.000531301	0.000614959	0.000414858	0.000357342	0.000596002	0.000598462	0.000934641	0.000533738	0.000559496	0.00024877	0.000454029	0.000514037	0.00105523	0.000533882	0.000827692	0.000523018	0.000600779	0.00065226	0.000591969	0.000870976	0.000517518	0.000645373	0.000534437	0.000638877	0.0006858	0.000614719	0.000734863	0.000632925	0.000749625	0.000895628	0.000733224	0.000598651	0.000731144	0.000647553	0.00048636	0.000720798	0.00080322	0.000564281	0.001188	0.000523062	0.000462134	0.000861613	0.000914043	0.000457406	0.000190083
3920	0.000455573	0.000745442	0.000490084	0.000594062	0.000530294	0.000609456	0.00038969	0.000356067	0.000590835	0.00061362	0.000885773	0.00058088	0.000493739	0.000145452	0.000376831	0.000397637	0.000958596	0.000572416	0.000740482	0.000557487	0.000648481	0.000612248	0.000492777	0.000796719	0.000585637	0.000717478	0.000523518	0.000667776	0.000606711	0.000607161	0.00068749	0.00061559	0.000809233	0.00086574	0.000797451	0.000556503	0.000743544	0.000730141	0.000385871	0.000757154	0.000759246	0.000586451	0.00120959	0.000570143	0.000513324	0.000876281	0.000865448	0.000400888	4.63e-05
3919	0.000460729	0.000740767	0.000500405	0.000596267	0.000533943	0.000623655	0.000375051	0.000354906	0.00060703	0.000637648	0.00086692	0.000640964	0.000459624	0.000103239	0.000365127	0.000349468	0.000909537	0.000681782	0.000629189	0.000563132	0.000687801	0.000604481	0.000442009	0.000690878	0.000595926	0.000763776	0.000511113	0.000673454	0.000585035	0.00056646	0.000617355	0.000596546	0.000789213	0.00083387	0.000892404	0.000548378	0.000791696	0.000835204	0.000321808	0.000782085	0.00073121	0.000608754	0.00120322	0.000705443	0.000565109	0.000877034	0.00086853	0.00036952	0
3918	0.000478221	0.000739985	0.000519874	0.000601757	0.000538996	0.000646801	0.000373887	0.000352959	0.000614045	0.000644606	0.000889435	0.000708162	0.000498275	0.000128687	0.000427064	0.000404472	0.000965651	0.000779507	0.000530987	0.000541681	0.000725906	0.000640666	0.000457576	0.000614664	0.00055089	0.000749401	0.000478617	0.00066698	0.000598516	0.000521797	0.000579183	0.00057489	0.000709975	0.00082362	0.000962589	0.000581358	0.000833536	0.000915883	0.000329017	0.000801105	0.000733514	0.000619772	0.00119465	0.000925692	0.000576428	0.000856618	0.000917718	0.000403987	8.22e-05
3917	0.000500803	0.000738308	0.000531553	0.000604216	0.000541525	0.000658897	0.000380777	0.000349409	0.00059891	0.000603838	0.000949082	0.000790548	0.000598823	0.00018847	0.000538519	0.000542146	0.00111522	0.000785378	0.000481275	0.000497738	0.000766145	0.000701996	0.000526289	0.000581139	0.000489805	0.000646744	0.000411971	0.000646991	0.00061554	0.000491407	0.000587582	0.000558203	0.000630046	0.000831482	0.000971231	0.000638435	0.000827197	0.000925246	0.000380392	0.00082709	0.000730942	0.000602298	0.00118816	0.00112091	0.000533777	0.000823672	0.000945928	0.000467859	0.000243056
3916	0.000518324	0.000732388	0.00052645	0.000598906	0.000539855	0.000652243	0.000387998	0.000344366	0.000589296	0.000519651	0.00102538	0.000886277	0.000705088	0.000233654	0.00065005	0.00068798	0.00128301	0.000686813	0.00050681	0.000458412	0.000805572	0.000759281	0.000609632	0.000553789	0.000444763	0.000477106	0.000347332	0.000614296	0.000639961	0.000488301	0.00062299	0.000559903	0.000594151	0.000853449	0.000925764	0.000696957	0.000762947	0.000856912	0.000420917	0.000860129	0.00069276	0.000543024	0.00117661	0.00119224	0.000457461	0.000797063	0.000897817	0.000495205	0.000392601
3915	0.000523592	0.000723726	0.000510385	0.000586916	0.000535678	0.000642028	0.000391958	0.000338817	0.000613811	0.000423969	0.00110381	0.000980971	0.000748747	0.000247846	0.000716903	0.000770897	0.00139962	0.00053334	0.00058814	0.000450738	0.000831093	0.000799715	0.000660997	0.000499258	0.000427161	0.000318842	0.000331802	0.000568218	0.000686468	0.00049957	0.000648624	0.000573635	0.000591246	0.000904097	0.000867062	0.000737196	0.000662514	0.000743096	0.000422316	0.000880847	0.000621641	0.000446694	0.00118615	0.00115835	0.00037665	0.000779466	0.000774666	0.000468793	0.000467054
3914	0.000515067	0.000715255	0.00049272	0.000573956	0.000531859	0.000646897	0.000392598	0.000333692	0.000663316	0.00034917	0.00118304	0.00105405	0.000694033	0.000253248	0.000722967	0.000772949	0.00144798	0.000385413	0.00066813	0.00046392	0.00081062	0.000833688	0.000650686	0.000421527	0.000447418	0.000256671	0.000364148	0.000509337	0.000730583	0.000478706	0.000638254	0.000573613	0.000573824	0.000993242	0.000835379	0.000741981	0.000557701	0.000630707	0.000390584	0.000870543	0.00053874	0.000339111	0.00125492	0.0010986	0.000314151	0.000757875	0.000611883	0.000425836	0.000465133
3913	0.000498344	0.000707213	0.000478995	0.000565159	0.000529906	0.000667113	0.000391425	0.000329186	0.000700452	0.000314062	0.00125604	0.00108519	0.000558094	0.000273378	0.000683208	0.000729536	0.00145125	0.000280862	0.000701534	0.000466209	0.000726067	0.000879151	0.000581852	0.000353006	0.0005182	0.000315841	0.000398012	0.000450232	0.000717851	0.000394891	0.000595508	0.000543183	0.000512043	0.00110171	0.000841084	0.000706779	0.000472998	0.000559023	0.000346771	0.000825309	0.00046791	0.000250309	0.00137041	0.00104604	0.000287548	0.000729905	0.000441244	0.000416354	0.000429259
3912	0.00048447	0.000698451	0.000473313	0.000561593	0.000529549	0.000687111	0.00039158	0.000325017	0.000701677	0.000325813	0.00130148	0.00106843	0.000400615	0.000308613	0.000631516	0.00069714	0.00144137	0.000239836	0.000686869	0.000444392	0.000601321	0.000939827	0.000489126	0.000322302	0.000634496	0.000448716	0.000393899	0.000419996	0.000626502	0.000275465	0.000551276	0.00049843	0.000430073	0.00119311	0.000862535	0.000650431	0.000423686	0.000548345	0.00031143	0.000758588	0.000432041	0.00019089	0.0014669	0.000989133	0.000308234	0.000708339	0.000285781	0.000459248	0.000404839
3911	0.000482978	0.000689483	0.000477805	0.000560785	0.000529797	0.000692295	0.000395901	0.000320952	0.000675761	0.000377018	0.00130424	0.00102123	0.000285679	0.000350033	0.000601666	0.000717744	0.00143932	0.000273756	0.000646875	0.000416526	0.000500837	0.000996847	0.000417322	0.000339131	0.00076324	0.0005794	0.000353727	0.000444199	0.00050535	0.000189459	0.000532175	0.000475254	0.000387544	0.00123776	0.000870856	0.000606082	0.00041697	0.000591625	0.000302548	0.000697062	0.000445643	0.00014717	0.00147673	0.000904382	0.000367022	0.000695864	0.00017588	0.000531323	0.000410812
3910	0.000493859	0.000681114	0.000488643	0.000558686	0.000529235	0.000676987	0.000403045	0.000316975	0.000650659	0.000444751	0.00126658	0.000955967	0.000253397	0.000388025	0.000601374	0.000789466	0.00144389	0.000384627	0.000599599	0.000398389	0.000477709	0.00102029	0.000400905	0.000396016	0.000856081	0.000662013	0.000311055	0.000524414	0.000439312	0.00017909	0.000536141	0.000499094	0.00042996	0.00121084	0.000859091	0.0005948	0.000451886	0.000659073	0.000326559	0.000671929	0.00050419	0.000102583	0.00136299	0.000783499	0.000429028	0.00067035	0.000153826	0.000581087	0.000439109
3909	0.000507052	0.000673439	0.000493883	0.000552415	0.000526536	0.000643546	0.000406468	0.000313255	0.000651433	0.000510409	0.00120407	0.00086356	0.000319002	0.000414897	0.00060714	0.000871483	0.00143081	0.00055966	0.000562789	0.000400384	0.000550705	0.000991507	0.000457068	0.000482436	0.000868821	0.000699448	0.000317593	0.000644952	0.000491464	0.000242216	0.000545023	0.000572879	0.000551723	0.00109939	0.000846903	0.000626217	0.000522223	0.000724958	0.000377981	0.000698249	0.000597405	5.94e-05	0.00114734	0.000634598	0.000457038	0.00060739	0.000271127	0.000569948	0.000472843
3908	0.000510229	0.000665878	0.000480162	0.000541449	0.000521217	0.00059681	0.000399054	0.00030999	0.000675142	0.000562829	0.00112702	0.000726258	0.00046695	0.000420417	0.000584924	0.000916428	0.00136004	0.000758205	0.000555624	0.000429183	0.000712782	0.00091286	0.000574736	0.000591378	0.000784064	0.000722193	0.000413029	0.000775859	0.000655321	0.000349722	0.00055169	0.000676839	0.000697646	0.000918377	0.000853149	0.000695306	0.000615988	0.000780205	0.000450725	0.000756969	0.000712094	4.1e-05	0.000897983	0.000481527	0.000437543	0.000509787	0.00054421	0.000502904	0.000496922
3907	0.000497018	0.000658436	0.000441002	0.000527169	0.000513932	0.000543912	0.00037835	0.000307336	0.000692719	0.000589338	0.00103463	0.000557339	0.000644059	0.000397224	0.000522514	0.000907178	0.00120216	0.000914623	0.000581273	0.00048711	0.000937567	0.00079881	0.000712522	0.000712172	0.000626626	0.000759061	0.000590833	0.000868309	0.00086372	0.000468076	0.00057431	0.000775104	0.000799029	0.000710166	0.000868507	0.000783678	0.000716371	0.000823829	0.000545746	0.000804334	0.000828838	7.31e-05	0.000701419	0.000356009	0.000386031	0.000415201	0.000915531	0.000415596	0.00049992
3906	0.000469912	0.000651543	0.000382726	0.000511479	0.000505758	0.000492228	0.000348447	0.000305332	0.000685522	0.000575144	0.000919306	0.00040599	0.000776164	0.00034486	0.000440003	0.000860227	0.000965996	0.000971093	0.000607412	0.000559654	0.00116301	0.000666863	0.000822946	0.000820967	0.000463357	0.000820209	0.000777357	0.000862222	0.00103601	0.000558955	0.000642239	0.000828028	0.000820385	0.000523006	0.000858995	0.000865093	0.00080758	0.000846605	0.000662506	0.000811764	0.000921503	0.000165343	0.000592198	0.000267706	0.000330936	0.000375052	0.00126422	0.000336654	0.000479876
3905	0.000437719	0.000645429	0.000325165	0.000495987	0.000497109	0.000445604	0.000318967	0.000303882	0.000702442	0.000542961	0.000772235	0.000321814	0.000836135	0.000269474	0.000369551	0.000799425	0.000707605	0.00093784	0.000611402	0.000634526	0.00129824	0.0005402	0.000909033	0.000882282	0.000359521	0.000894883	0.000887445	0.000749175	0.00115033	0.000612709	0.000772449	0.000829362	0.00078974	0.000386306	0.000800568	0.000931672	0.000881277	0.000847946	0.000783212	0.000797309	0.00099503	0.000301226	0.000512663	0.000198277	0.000305843	0.00042755	0.00149523	0.000270475	0.000458468
3904	0.000409806	0.000639829	0.000290725	0.000481866	0.00048768	0.000401898	0.000299825	0.000302874	0.000841704	0.000565115	0.000595649	0.00031351	0.000879002	0.00018512	0.000329126	0.000732361	0.000506754	0.000905246	0.000625146	0.000738589	0.00129575	0.000454028	0.0010355	0.000873083	0.000321112	0.000958377	0.000912658	0.000606013	0.00126165	0.000688155	0.000939721	0.000821267	0.000775904	0.000306576	0.000712695	0.00100419	0.000931815	0.000850738	0.000879934	0.000801343	0.00110421	0.000441424	0.000362466	0.000143716	0.000336771	0.000570981	0.00162164	0.000231513	0.000471377
3903	0.000389315	0.000634981	0.000288148	0.000471271	0.000478294	0.000363971	0.000296055	0.000302237	0.00112912	0.000690185	0.000421843	0.000364735	0.000975969	0.000118725	0.000323271	0.000664495	0.000423374	0.00095892	0.000686099	0.000908774	0.00120125	0.000445073	0.001245	0.000803191	0.000295713	0.000990572	0.000919328	0.000516101	0.0014099	0.000856181	0.00106954	0.000843015	0.000817857	0.000278543	0.00064999	0.00109336	0.000946397	0.000868644	0.000937009	0.0008313	0.00128311	0.000545982	0.000143063	0.000173753	0.000415653	0.000759093	0.0017253	0.000263262	0.000528218
3902	0.000370859	0.000631649	0.000305425	0.000467078	0.000471572	0.000348678	0.000306336	0.000301922	0.00144512	0.000871579	0.000319574	0.000479679	0.00112985	0.000109846	0.000364314	0.000623758	0.000475141	0.00109662	0.000760914	0.00112261	0.00110124	0.000522592	0.00148307	0.000706862	0.000251799	0.000986204	0.00095036	0.000482066	0.00153719	0.00109659	0.00108377	0.000876296	0.000883872	0.000289918	0.00065503	0.00116982	0.000914168	0.000873024	0.000956655	0.000852395	0.00147084	0.000602991	1.3e-05	0.000378555	0.00050091	0.000925306	0.00184195	0.000386339	0.000595218
3901	0.000350402	0.000629408	0.000321377	0.000468883	0.000469009	0.00036909	0.000323785	0.000301874	0.00161069	0.000999211	0.000343478	0.000658218	0.00127681	0.000179192	0.000458065	0.000632259	0.000629982	0.00124283	0.000770464	0.00128424	0.00103294	0.000647685	0.00163513	0.000618304	0.000226858	0.000942484	0.000963956	0.000456873	0.00153153	0.00129009	0.000969684	0.000866066	0.000907874	0.000312049	0.000718037	0.00118375	0.000849527	0.000823538	0.000940348	0.000837125	0.00154852	0.000635712	0.000122479	0.000721103	0.000559733	0.00102022	0.00191157	0.000539957	0.000630256
3900	0.000337281	0.000626683	0.0003308	0.000472128	0.000469209	0.000416606	0.000341042	0.00030197	0.0015471	0.00100684	0.000471914	0.000843509	0.00135831	0.000296162	0.000569377	0.000665485	0.00081943	0.00132606	0.00069874	0.0013043	0.000977093	0.000748784	0.0016318	0.000559023	0.000263705	0.000849911	0.00089625	0.00043855	0.00135347	0.00133788	0.000803088	0.000791195	0.000856869	0.00031661	0.00078492	0.00111447	0.000791178	0.000732484	0.000881488	0.000797678	0.00146403	0.000674401	0.000432623	0.00102528	0.000600639	0.00103529	0.00185146	0.000618054	0.000625046
3899	0.000348033	0.000623093	0.000349232	0.000473704	0.000469689	0.000471286	0.000356015	0.000302062	0.00133413	0.000923552	0.000628338	0.000958992	0.00136008	0.000402598	0.000642147	0.000679761	0.000985428	0.00132573	0.000616871	0.00119114	0.000921222	0.000773401	0.0014979	0.000539876	0.000344805	0.000711694	0.000747321	0.000471065	0.00109011	0.00125881	0.000686136	0.000685141	0.000755259	0.000312661	0.000806028	0.000994139	0.000770464	0.000660176	0.000786375	0.000760404	0.00128966	0.000723663	0.000769033	0.00115576	0.000643218	0.000994462	0.00165405	0.000576881	0.000602143
3898	0.000387264	0.000620036	0.000388778	0.000475289	0.000469458	0.000521673	0.000370073	0.000302036	0.00111627	0.000819714	0.000761526	0.000988727	0.00129016	0.000467594	0.000660735	0.00067053	0.00111351	0.0012569	0.000589706	0.00103129	0.000876784	0.000730237	0.00130674	0.000554887	0.000427847	0.000566729	0.000578999	0.00056074	0.000869576	0.00113935	0.000659294	0.000589243	0.000653512	0.000343689	0.000773083	0.000872821	0.000783994	0.000637203	0.000680932	0.000736864	0.00113486	0.000763114	0.00100308	0.00113095	0.000666653	0.000931199	0.00139561	0.000470406	0.000580252
3897	0.000439345	0.00061842	0.000439454	0.000479021	0.000468516	0.000563983	0.000382057	0.000301861	0.000978432	0.000732731	0.000872024	0.000970165	0.00115921	0.000494829	0.00065974	0.000669442	0.00121118	0.00114635	0.000610954	0.000896531	0.000846063	0.000671843	0.00111773	0.000577373	0.000509991	0.000469658	0.000455252	0.000652777	0.000755389	0.00102916	0.000679964	0.000516936	0.00058664	0.000428544	0.000710483	0.000777024	0.00080361	0.000626058	0.000588533	0.000726704	0.00103874	0.000771361	0.00111155	0.00103827	0.000618246	0.000872043	0.00116894	0.000376178	0.000556896
3896	0.000480855	0.000617306	0.000477284	0.000483645	0.000466651	0.000591705	0.000387426	0.000301577	0.000924184	0.000668246	0.000965634	0.00092065	0.000999018	0.000485902	0.000669488	0.00069008	0.00126596	0.00102924	0.000658569	0.0008046	0.000813568	0.000640274	0.000968086	0.000578136	0.000614483	0.000443365	0.000422393	0.000706831	0.000743892	0.000929308	0.000684655	0.000476486	0.000565718	0.000533466	0.000644026	0.000715192	0.000810319	0.000583961	0.000515692	0.000730966	0.000972749	0.000736679	0.00110899	0.000925679	0.000478089	0.00083119	0.00103451	0.000324338	0.000525041
3895	0.000499074	0.000615411	0.000486941	0.000486701	0.000463756	0.000599286	0.000383505	0.000301219	0.000914249	0.00062652	0.00102783	0.000827508	0.000857597	0.000434898	0.0006815	0.000709936	0.00124904	0.00093508	0.00073785	0.00074376	0.000790882	0.000636308	0.000878757	0.000556766	0.000725468	0.00046246	0.000501935	0.00073073	0.000804068	0.000836035	0.000642013	0.000483512	0.000584666	0.00061881	0.00058496	0.000691529	0.000806525	0.000523089	0.000470153	0.000744143	0.00089307	0.000652906	0.00102471	0.000814094	0.000289324	0.000804111	0.00100207	0.000315068	0.000482419
3894	0.000496422	0.000612611	0.000471894	0.00048818	0.000460282	0.000593564	0.000373612	0.000300796	0.000906955	0.00060779	0.00106364	0.000712652	0.000770872	0.000368748	0.000680178	0.000711854	0.0011749	0.000871395	0.000840984	0.000684243	0.000811974	0.000635334	0.000848128	0.000539523	0.000783059	0.000489118	0.00065703	0.000735827	0.000889981	0.000739447	0.000560977	0.00053755	0.000627967	0.000679256	0.000537074	0.000698313	0.000801443	0.000496274	0.000468705	0.000750952	0.000765949	0.000527841	0.000947868	0.00075862	0.000129418	0.00077117	0.00103093	0.000347827	0.000428695
3893	0.000485559	0.000609637	0.000447612	0.000489796	0.000456851	0.00058902	0.000364124	0.000300442	0.000884433	0.000602361	0.00112129	0.000649995	0.000744615	0.000360333	0.000685707	0.000715153	0.00112525	0.000835212	0.000888031	0.000593344	0.000879195	0.000624671	0.000848128	0.000546048	0.000747951	0.000509397	0.000771271	0.000692583	0.00094568	0.000606313	0.000466853	0.000601629	0.000675296	0.00073194	0.000503857	0.000716089	0.000795534	0.000530655	0.000520149	0.000746259	0.000580722	0.00040205	0.000987695	0.000784427	6.24e-05	0.000730031	0.00106012	0.000414443	0.000370366
3892	0.000480443	0.000606812	0.000429352	0.00049128	0.000453691	0.000587165	0.00035818	0.000300381	0.000870545	0.000607732	0.00120768	0.000664987	0.000777256	0.000441776	0.000723626	0.000739706	0.00115565	0.00084014	0.000804761	0.000461361	0.000914701	0.000616457	0.000847078	0.000553723	0.000637034	0.000529558	0.000732114	0.000592691	0.000941165	0.000419567	0.000395822	0.000643975	0.000717092	0.000775925	0.000478442	0.000724839	0.000780482	0.000605292	0.000592427	0.000759326	0.000380446	0.000338344	0.00111176	0.000804119	0.00012265	0.000713563	0.00105709	0.000467587	0.000341185
3891	0.000488108	0.000603925	0.000423724	0.000491166	0.000450836	0.000576121	0.000354928	0.000300818	0.000909592	0.000651229	0.00123323	0.000678499	0.000872236	0.000533497	0.000767406	0.000768209	0.00120548	0.000903838	0.00065259	0.000353434	0.000858074	0.000624684	0.000836963	0.000524226	0.000492811	0.000540088	0.000577097	0.000512367	0.000920379	0.000268184	0.000391334	0.000683956	0.000763186	0.000789618	0.00044301	0.00073886	0.000752423	0.000688078	0.000631659	0.000819959	0.00026926	0.000363323	0.00113553	0.000699825	0.000305447	0.000740767	0.00106199	0.000461015	0.000383487
3890	0.000504459	0.000601139	0.000432531	0.000490187	0.000448386	0.000556071	0.00035498	0.000301835	0.00101447	0.000759701	0.00113512	0.000628156	0.00101575	0.00053455	0.000770348	0.000784654	0.00118554	0.00100988	0.000572783	0.000368967	0.000771171	0.000644719	0.000831738	0.0004646	0.000359556	0.000519357	0.000465631	0.000532219	0.000957583	0.000289649	0.000466479	0.00075361	0.000830959	0.000772472	0.000397167	0.000799023	0.000723377	0.000758267	0.000623411	0.000908966	0.000320249	0.000439614	0.00098465	0.000555694	0.00054878	0.000772505	0.00115278	0.000421255	0.000495583
3889	0.000517388	0.000599309	0.000450813	0.000490275	0.000446416	0.000543086	0.000359911	0.000303406	0.00114277	0.000913098	0.00101059	0.000596775	0.00115806	0.000472402	0.00074999	0.000826994	0.00111375	0.00110888	0.000627772	0.000537963	0.000780223	0.000661523	0.000842662	0.000431836	0.000289521	0.000476984	0.00050521	0.00063983	0.0010715	0.000527903	0.000573121	0.000840811	0.000917036	0.000758397	0.000375564	0.000904271	0.000712723	0.000799365	0.000602707	0.000976657	0.00049063	0.00051803	0.000851568	0.000589774	0.000756984	0.000760699	0.00135118	0.000421698	0.000623116
3888	0.000520192	0.000598772	0.000466968	0.00049161	0.000444864	0.000543247	0.000367698	0.000305349	0.00119631	0.00101008	0.000998731	0.00068662	0.00119677	0.000452838	0.000764362	0.000933211	0.0010667	0.00113987	0.000713081	0.00074289	0.000912543	0.00066231	0.000844058	0.000473185	0.000330369	0.000455888	0.000620727	0.000712058	0.00116981	0.000841791	0.00061641	0.000876593	0.000977812	0.000752653	0.000416826	0.000947035	0.000722964	0.000766677	0.000595075	0.000998907	0.000622699	0.000594129	0.000905463	0.000832412	0.000840786	0.000713332	0.0015425	0.000487431	0.000697525
3887	0.000518552	0.000598667	0.000473388	0.000493138	0.000443552	0.000547831	0.000374424	0.00030734	0.00111763	0.000955516	0.00109373	0.000875442	0.00107664	0.000515682	0.000825405	0.00107904	0.00107066	0.00108993	0.000662586	0.000800692	0.00103093	0.000639635	0.0008199	0.000578886	0.00046313	0.000484125	0.00064114	0.000635093	0.00114385	0.000997192	0.000545864	0.000812841	0.000969084	0.000723227	0.000526548	0.000820555	0.000748573	0.000626427	0.000581219	0.00100479	0.000580643	0.000688108	0.00107583	0.00109492	0.000770591	0.000685125	0.00158192	0.000551963	0.00070147
3886	0.000521088	0.000597592	0.000470209	0.000494126	0.00044221	0.000545898	0.000377392	0.000309069	0.00101312	0.000821629	0.00114879	0.00103885	0.000929583	0.000602889	0.00087727	0.00118877	0.00107705	0.00104274	0.00048609	0.000685095	0.00098856	0.000596837	0.000838972	0.000699018	0.000605132	0.000533672	0.000541771	0.000489665	0.00104403	0.000934021	0.000447198	0.000728273	0.000906891	0.000676878	0.000668735	0.000612235	0.000800665	0.000463209	0.000539105	0.00104199	0.000433694	0.00079202	0.00115972	0.00117034	0.000634982	0.000701545	0.00150075	0.000533936	0.000706461
3885	0.000529493	0.000594824	0.000463108	0.000494771	0.000440623	0.000534076	0.000376439	0.000310383	0.00104718	0.000782953	0.00102853	0.00105885	0.000941174	0.000618774	0.000848634	0.00118861	0.00101103	0.00109143	0.000369855	0.000578458	0.000833761	0.000542039	0.000971146	0.000795681	0.000675651	0.000541747	0.000472443	0.000469412	0.00102911	0.000850721	0.000459091	0.000753046	0.000848131	0.000655607	0.000783956	0.000546606	0.000882209	0.000431957	0.000489608	0.00109801	0.000399442	0.000853455	0.00103805	0.00102502	0.000575565	0.000725481	0.00145853	0.000450339	0.000782671
3884	0.000538135	0.000591195	0.000461154	0.00049554	0.000438749	0.00052054	0.000374725	0.000311365	0.00123067	0.000888653	0.00078266	0.000956728	0.00110964	0.000540739	0.000744615	0.00108838	0.000892293	0.00121418	0.000415949	0.000631686	0.000737585	0.000479879	0.00115538	0.00085773	0.000655226	0.00049044	0.000522928	0.000613194	0.00113996	0.000930261	0.00061111	0.000894665	0.000820969	0.000677708	0.000834187	0.000712101	0.000959674	0.000577743	0.000462043	0.0011003	0.000572486	0.000819467	0.000841361	0.000869624	0.000636974	0.000706329	0.00150725	0.000385357	0.000894462
3883	0.000539017	0.000588264	0.000466694	0.00049658	0.000436678	0.000514614	0.000374892	0.000312225	0.00141837	0.0010249	0.000629814	0.000875199	0.00127023	0.00046256	0.00066231	0.00098521	0.000857053	0.00129194	0.000535452	0.000798245	0.000781092	0.000416646	0.00124142	0.000881148	0.000614457	0.000432509	0.000614936	0.000777075	0.00125998	0.00112467	0.000808159	0.00103807	0.000801057	0.000715723	0.000832611	0.000964982	0.000989563	0.00079197	0.000446683	0.00100682	0.000825308	0.000702481	0.000821649	0.000900278	0.000737384	0.000649613	0.00153891	0.000368533	0.000939574
3882	0.000528404	0.000585823	0.000472654	0.00049784	0.000434486	0.000514098	0.000375601	0.000313107	0.00146104	0.00105451	0.000701414	0.00087046	0.00128518	0.000466895	0.000679501	0.000942169	0.000989452	0.00122655	0.000572651	0.000911572	0.000892368	0.000362006	0.00112982	0.000857276	0.000637113	0.000426528	0.000606718	0.000814288	0.0012541	0.00122724	0.000931607	0.00107551	0.000748389	0.000715149	0.000818612	0.00109042	0.000961253	0.000920158	0.000407228	0.000853521	0.000954708	0.000588055	0.00100627	0.0010564	0.000765714	0.000628956	0.00142358	0.000347134	0.000857012
3881	0.000508974	0.000582303	0.000472398	0.000499272	0.000432123	0.00051133	0.000374536	0.000313906	0.00134158	0.000961643	0.000903535	0.00086543	0.00118315	0.000538213	0.000780284	0.000927611	0.00121558	0.00104529	0.000490308	0.000872524	0.000953049	0.000332111	0.000880604	0.000785769	0.000699329	0.000477526	0.000469147	0.000737786	0.00111366	0.00111246	0.000930962	0.00100814	0.000661211	0.000670305	0.000822266	0.00101621	0.000914704	0.000899211	0.000332051	0.000718058	0.000885434	0.00055936	0.00119366	0.00116072	0.000691109	0.000702762	0.00117276	0.000265142	0.000689819
3880	0.000488609	0.000577019	0.000466389	0.000500804	0.000429534	0.000503449	0.000371697	0.000314277	0.00116862	0.000852369	0.00103226	0.000779971	0.00110397	0.000600867	0.000875607	0.000863562	0.00136429	0.000873199	0.000408627	0.000732754	0.000929347	0.000350515	0.000670429	0.000690669	0.000704997	0.00053541	0.000336833	0.000689538	0.000948311	0.000882076	0.000843846	0.000923213	0.000580052	0.00064796	0.000850923	0.000858765	0.000905439	0.000800693	0.000256316	0.00064182	0.000726338	0.00060903	0.00120848	0.00111826	0.000581264	0.000822176	0.00093509	0.00014475	0.000545467
3879	0.000477684	0.00057174	0.000462914	0.000502482	0.000426814	0.000494331	0.000370215	0.00031405	0.0010455	0.000812629	0.000982372	0.000638994	0.00111948	0.000590774	0.000882664	0.000720569	0.00133382	0.000794703	0.00043341	0.000605849	0.00089304	0.000428508	0.000614601	0.000612158	0.000619049	0.000548408	0.000351777	0.000745548	0.000843338	0.000730563	0.000742125	0.000876305	0.000539595	0.000696828	0.0008902	0.000781708	0.000942149	0.000729908	0.000222238	0.000594648	0.000621611	0.00064013	0.00107513	0.00100722	0.000508502	0.000878196	0.000832273	7.47e-05	0.000485806
3878	0.000479189	0.000569534	0.000468604	0.000504458	0.000424177	0.00048911	0.000372981	0.000314085	0.000991408	0.000831253	0.000857258	0.000572699	0.00118125	0.000525565	0.000809756	0.000573606	0.00120294	0.000797998	0.000541051	0.000549807	0.000928093	0.000555217	0.000681533	0.000575586	0.000517208	0.000525484	0.000523173	0.000854722	0.000794232	0.00073221	0.000668213	0.000849902	0.000539752	0.000798471	0.000919648	0.000837	0.000974363	0.000724927	0.000233442	0.000535515	0.000605769	0.000572722	0.000984043	0.000986875	0.000486544	0.000825547	0.000858822	0.000115634	0.000484567
3877	0.000489348	0.000571285	0.000480671	0.000506829	0.000421784	0.000487728	0.000378896	0.00031553	0.000959135	0.000833005	0.000827006	0.000665442	0.00118923	0.00047456	0.00073468	0.000521939	0.00111915	0.000832821	0.000625084	0.000537919	0.00104263	0.000706663	0.000757602	0.00057084	0.000501744	0.000524626	0.000736449	0.000922272	0.000745053	0.000798647	0.00060679	0.00080207	0.00055525	0.000891975	0.000925031	0.000932902	0.00094338	0.000744498	0.000255083	0.000475383	0.000609161	0.000433499	0.00103718	0.00105893	0.000491004	0.000721083	0.000909006	0.000238183	0.000479452
3876	0.000507742	0.00057453	0.000492671	0.000509547	0.000419666	0.000486814	0.000384342	0.000318621	0.000905695	0.000751113	0.000909103	0.000838514	0.00108597	0.000458172	0.000705455	0.000577031	0.00112496	0.00087276	0.000584726	0.000505876	0.00114016	0.000849451	0.000752982	0.000557873	0.000565675	0.000578279	0.00084226	0.000879303	0.00064263	0.000773241	0.000512439	0.000712757	0.0005637	0.000924927	0.000898949	0.000945778	0.000840496	0.00071949	0.000239111	0.000467647	0.000556067	0.000328441	0.00111639	0.00106137	0.000498183	0.000649292	0.000879213	0.000331579	0.000441096
3875	0.00053598	0.00057608	0.000499998	0.000512467	0.000417718	0.00048405	0.000387048	0.000322188	0.00087499	0.000627546	0.00097146	0.000935037	0.000955148	0.000444593	0.000710321	0.000662315	0.00115062	0.000937823	0.000449136	0.000466257	0.00111345	0.000944483	0.000691044	0.000508044	0.000596918	0.000647155	0.000812667	0.000768009	0.000519311	0.000619572	0.000382429	0.000629284	0.000568697	0.000905593	0.000845052	0.000876425	0.00072434	0.000653531	0.000171702	0.000549728	0.000481088	0.000347433	0.00105887	0.000870386	0.00052621	0.000621798	0.000804127	0.000289162	0.000412024
3874	0.000572208	0.000575316	0.000501899	0.000515519	0.000415883	0.000479756	0.000387624	0.000325073	0.000958724	0.000596239	0.000901801	0.000860983	0.000960357	0.000405269	0.000719105	0.000686582	0.00112023	0.00105211	0.000390181	0.000537325	0.00100097	0.000959158	0.000681778	0.000453562	0.000522664	0.000653275	0.000794123	0.000733591	0.000490132	0.00050934	0.000274811	0.000643315	0.000582335	0.000881158	0.000776824	0.000846203	0.000664364	0.000644139	0.000114392	0.000680636	0.0005164	0.000483211	0.000840616	0.000555838	0.00062788	0.000569472	0.000835201	0.000140531	0.000461759
3873	0.00061085	0.000574757	0.00050205	0.000518724	0.00041424	0.000475444	0.000388711	0.000327544	0.00115707	0.000712138	0.000743311	0.000675309	0.00113749	0.000358055	0.000727399	0.000635075	0.00104551	0.00118453	0.000515672	0.000792929	0.00097196	0.000885756	0.000780851	0.000470121	0.000386562	0.000566659	0.000922344	0.000849925	0.000615215	0.000620084	0.000236533	0.000780028	0.000589098	0.00088004	0.000711609	0.000924774	0.000671642	0.000749822	0.000166342	0.000761271	0.000718937	0.000632942	0.000630369	0.000379838	0.000810598	0.000439339	0.0010415	5.87e-05	0.000592828
3872	0.000642388	0.000577617	0.000503075	0.000522128	0.000413002	0.000471972	0.000392138	0.000331238	0.00133506	0.000849379	0.000660003	0.00054467	0.00131218	0.000364737	0.000753706	0.000587534	0.00100904	0.00126044	0.000693368	0.00110223	0.00109991	0.000754718	0.000907711	0.00058725	0.000309615	0.000445448	0.0011165	0.000990029	0.000794549	0.000864219	0.000244592	0.000935592	0.000554672	0.000888643	0.0006636	0.00102128	0.00070061	0.000870781	0.000359385	0.000747855	0.000949934	0.000693026	0.00063217	0.000507026	0.000983419	0.000274316	0.00128905	0.000168378	0.000716208
3871	0.000655724	0.000583714	0.000502744	0.000525658	0.000412304	0.000468977	0.000396657	0.000336595	0.00137395	0.00085508	0.000739615	0.000561041	0.00130457	0.000450728	0.000791649	0.000618303	0.00105264	0.00125859	0.000709499	0.00121106	0.00122549	0.000618057	0.000948447	0.000733429	0.000377732	0.000378284	0.00116726	0.0009722	0.000876575	0.000961325	0.000260752	0.000985245	0.000488902	0.000857333	0.000633903	0.00100414	0.000717734	0.000846966	0.000602284	0.000718497	0.00101091	0.000646455	0.000814794	0.000749473	0.00103461	0.000197693	0.00139087	0.00037453	0.000749644
3870	0.000647779	0.000588356	0.000499131	0.00052918	0.000412021	0.000465986	0.000399312	0.000341223	0.00134233	0.000793678	0.000873748	0.000651462	0.00119219	0.00054903	0.000795843	0.000703348	0.00111977	0.00126233	0.000607927	0.00105101	0.00116077	0.000512319	0.000919035	0.000805424	0.000525229	0.00039742	0.00105577	0.000842022	0.000874437	0.00083923	0.000323022	0.000954458	0.00046765	0.000758802	0.000608803	0.000906491	0.000749825	0.000682909	0.000760703	0.000780976	0.000908114	0.000548366	0.000916928	0.000779021	0.000966259	0.000292175	0.0013634	0.000463825	0.000728035
3869	0.000631696	0.00058812	0.000496231	0.000532667	0.000411908	0.000463117	0.00039954	0.00034324	0.00138871	0.0008593	0.000898081	0.000708065	0.00119115	0.000572311	0.000739617	0.000761306	0.00113592	0.00134134	0.000619955	0.000838624	0.00097334	0.000439314	0.000922231	0.000788874	0.000580486	0.000463314	0.00097897	0.000802636	0.000918765	0.000742864	0.00047731	0.000959987	0.000538195	0.000639306	0.000577648	0.000880777	0.000835818	0.000530738	0.000795892	0.000919927	0.000833926	0.000446418	0.000799192	0.000583283	0.000868704	0.000478063	0.00137765	0.000384318	0.000744757
3868	0.000623392	0.000586194	0.000499242	0.000536276	0.000412069	0.000460612	0.000400132	0.000345755	0.00152635	0.00108046	0.000831768	0.00076605	0.00134452	0.000538386	0.000675786	0.00078274	0.00113039	0.00145462	0.000792438	0.000775423	0.000865332	0.00039069	0.000990773	0.000754468	0.000476181	0.000535239	0.00104132	0.00091431	0.00103098	0.000855132	0.000660701	0.0010204	0.000650232	0.000573755	0.000554584	0.000970821	0.000960963	0.000469935	0.000767042	0.00102677	0.00088784	0.000346692	0.000678578	0.000512236	0.000788153	0.000579612	0.00148735	0.000281659	0.000819516
3867	0.000626049	0.000588194	0.000506073	0.000540202	0.000412827	0.000458556	0.000403148	0.000353596	0.00163106	0.00127324	0.000841793	0.000923055	0.00148412	0.000542151	0.000689254	0.00082902	0.00118607	0.00151138	0.000928281	0.000824718	0.000879501	0.00037583	0.00106352	0.000753914	0.000338133	0.000604695	0.00112716	0.00105132	0.00109432	0.00105953	0.000741681	0.00103937	0.000712685	0.000569487	0.000562868	0.00105872	0.0010697	0.000440628	0.000718929	0.00105669	0.000970773	0.000258642	0.000801686	0.000724209	0.00069992	0.000521396	0.00155514	0.000269231	0.000888672
3866	0.000637373	0.000593343	0.000511539	0.000544431	0.000414222	0.000456886	0.000407663	0.000366092	0.00160687	0.00126088	0.000959932	0.00111566	0.00145182	0.000580226	0.000778147	0.00090609	0.00128368	0.00146824	0.0008671	0.000824766	0.000878116	0.00040335	0.001087	0.000773249	0.000307633	0.000660524	0.00108876	0.00110691	0.00102917	0.00112647	0.00067114	0.000944646	0.000689346	0.000564762	0.000600347	0.00103389	0.00112046	0.000378125	0.000642651	0.00106517	0.000945437	0.000219797	0.00104676	0.00098094	0.000590391	0.000403791	0.00144321	0.000312552	0.000895776
3865	0.000652843	0.000596256	0.000514037	0.000548766	0.00041577	0.000455439	0.000411649	0.000376942	0.00150151	0.00107018	0.00103379	0.00119334	0.00128114	0.000554892	0.000852925	0.000956582	0.00132032	0.0013677	0.000689857	0.000738891	0.000768486	0.000458344	0.00109038	0.00077754	0.000363561	0.000678679	0.000952628	0.00113088	0.000938389	0.00101923	0.000543848	0.000784343	0.000623809	0.000563771	0.000649113	0.00096059	0.00111578	0.000323496	0.000548816	0.00110242	0.000828746	0.000257788	0.00115781	0.00106595	0.000511451	0.000369523	0.00122139	0.000341497	0.000851896
3864	0.000662747	0.000593693	0.000514811	0.000552955	0.000416846	0.000454066	0.000413844	0.000381208	0.00141657	0.000869757	0.000950604	0.00112575	0.00111826	0.000438998	0.000846709	0.000940306	0.00124901	0.00127682	0.000597017	0.000676468	0.000617314	0.000515588	0.0011165	0.000749301	0.00040863	0.000656155	0.000859117	0.00121726	0.000982714	0.000901416	0.000482264	0.000664866	0.00057722	0.000649021	0.000709994	0.00098318	0.00108127	0.000355404	0.000505772	0.00113933	0.000753259	0.00036232	0.00111274	0.00101628	0.000525121	0.00043777	0.00108814	0.000360407	0.000800417
3863	0.000660443	0.000586736	0.000515479	0.00055678	0.000417121	0.000452658	0.000414583	0.000379261	0.00134713	0.000740434	0.000768286	0.00100682	0.00101473	0.000311045	0.000776753	0.000867463	0.00112939	0.00119856	0.000639413	0.000683648	0.000524585	0.000561813	0.00112316	0.000680153	0.000414548	0.000622129	0.000841171	0.0013173	0.00113335	0.000864202	0.000490666	0.000620957	0.000557338	0.000821658	0.000802113	0.00109659	0.00102411	0.0004564	0.000559182	0.00111513	0.00076616	0.0004904	0.00106929	0.000960385	0.000608159	0.000512757	0.00110121	0.000406017	0.000744714
3862	0.000648975	0.000578696	0.000516743	0.00056007	0.00041685	0.000451057	0.000415184	0.000375436	0.00123119	0.000634725	0.000632311	0.000921521	0.000926126	0.00025236	0.000708587	0.00078649	0.00106034	0.00111184	0.000716447	0.000696007	0.000494732	0.000607647	0.00105379	0.000570133	0.000433245	0.000603447	0.000823147	0.00131351	0.00122278	0.000835025	0.000494254	0.000625721	0.000544252	0.000976058	0.00093361	0.00117495	0.000940056	0.000555837	0.000664906	0.00103375	0.000800876	0.000596264	0.00112574	0.000955684	0.000682114	0.000513557	0.00116172	0.000465855	0.000661466
3861	0.000637024	0.000571552	0.000518243	0.000562718	0.000416432	0.000449094	0.000416224	0.000372641	0.00107171	0.000502525	0.000617602	0.000864776	0.000816312	0.000272914	0.000681726	0.000739635	0.00106962	0.00104697	0.000733406	0.000681874	0.000497935	0.000670673	0.000930578	0.000454787	0.000508576	0.000600199	0.000762966	0.00117282	0.00116355	0.000742558	0.00044904	0.000657356	0.000542235	0.00103621	0.00106999	0.00115762	0.000841582	0.000634338	0.000747793	0.000967055	0.000795529	0.00066244	0.00122343	0.000948141	0.000704658	0.000453141	0.00119135	0.000507986	0.000550094
3860	0.00062941	0.000565032	0.00051956	0.000564725	0.000415987	0.000446663	0.000417031	0.000370812	0.000937512	0.000363631	0.000674922	0.000778005	0.000689977	0.000323541	0.00067913	0.00072408	0.00109101	0.00107297	0.000662766	0.000660308	0.000504629	0.000736931	0.000822267	0.000381407	0.0006011	0.000606603	0.000674877	0.000942838	0.000996726	0.000598406	0.00037496	0.000703965	0.000583722	0.00101722	0.00113874	0.0010885	0.000759672	0.000720558	0.000767701	0.000985793	0.000742956	0.00069588	0.00123828	0.000870256	0.000698064	0.000397932	0.00119322	0.000513191	0.000445178
3859	0.000624624	0.000557901	0.000520498	0.000566222	0.000415347	0.000443781	0.000416344	0.000369349	0.000903669	0.000298145	0.000711604	0.000638711	0.000586409	0.000355331	0.000655402	0.000698047	0.00103503	0.001234	0.000528858	0.000656371	0.000479961	0.000756953	0.000775955	0.000366642	0.000622615	0.000620571	0.000592023	0.000684346	0.000826265	0.000477881	0.000323444	0.000753658	0.000692913	0.000960267	0.0010835	0.00106136	0.000733307	0.000834949	0.000736192	0.00110487	0.000685619	0.000701675	0.00111173	0.000687244	0.000712864	0.000386722	0.00122403	0.000469547	0.000399357
3858	0.000619982	0.000548683	0.000521055	0.000567408	0.000414139	0.000440593	0.000413329	0.00036721	0.00101087	0.000389146	0.000664291	0.000472419	0.000577666	0.000335078	0.000564876	0.000602876	0.000842	0.00150226	0.000401174	0.000682901	0.000402126	0.000686817	0.00079941	0.000394051	0.00052584	0.000631037	0.000550998	0.000461245	0.000746803	0.000459717	0.000339246	0.000811157	0.000854249	0.000860155	0.000905131	0.00115598	0.000802265	0.000966109	0.000702491	0.00128309	0.000683192	0.000679144	0.000844219	0.000413713	0.000779017	0.000410015	0.00134242	0.000373609	0.000465492
3857	0.000616451	0.000538076	0.000521395	0.000568497	0.000412195	0.000437353	0.000408423	0.000364245	0.0012332	0.000647953	0.000541923	0.000347334	0.0007124	0.000257802	0.00039211	0.000412249	0.000517777	0.00177648	0.000380477	0.000765544	0.000320183	0.000524161	0.000865648	0.00044642	0.000326426	0.000620571	0.00059093	0.000350693	0.000801838	0.000586685	0.000426704	0.000895955	0.00100678	0.000688355	0.000653677	0.00138503	0.000974666	0.00108052	0.000725451	0.00145193	0.000768307	0.000627165	0.000491217	0.000134822	0.00088021	0.000439504	0.00155164	0.000251894	0.000657223
3856	0.00061849	0.000531413	0.000522068	0.000569696	0.000410552	0.000434459	0.000403947	0.00036414	0.00141286	0.000920769	0.000443814	0.000354173	0.000860845	0.000167283	0.000182161	0.000181813	0.000171741	0.00192606	0.000476547	0.000878667	0.000305352	0.000320165	0.000870445	0.000511892	0.000106014	0.000594697	0.000663732	0.000346374	0.000912112	0.000785059	0.000506317	0.000965341	0.00108171	0.000458533	0.000402251	0.00158583	0.00116327	0.00110481	0.000826162	0.00155002	0.000867133	0.000553011	0.000174134	0	0.000952122	0.000452263	0.00170547	0.000157455	0.000879201
3855	0.000628164	0.000536714	0.000523673	0.000571163	0.000411502	0.000432338	0.000403174	0.000374519	0.00138871	0.000973452	0.000505379	0.00054505	0.000818192	0.000153143	4.02e-05	5.48e-05	0	0.00193095	0.000521588	0.000918332	0.000286605	0.000164584	0.000728098	0.000549857	0	0.000592623	0.000630629	0.000315385	0.000940664	0.00085827	0.00050142	0.000931778	0.00109251	0.000252276	0.000227156	0.0015367	0.00124171	0.000970463	0.000934006	0.00157516	0.000842984	0.000483421	8.9e-05	0.000140706	0.0009203	0.000468451	0.00166896	0.000105015	0.000990136
3854	0.000637732	0.000555818	0.000526039	0.000572845	0.000416423	0.000431197	0.000407392	0.000397141	0.00130523	0.000827644	0.000709358	0.000794411	0.000747026	0.000245503	2.98e-05	0.000126307	8.16e-05	0.00198049	0.000468002	0.000951753	0.00013905	0.00012013	0.000650135	0.000512062	0.000101663	0.000626196	0.000550154	0.000302964	0.000963594	0.000806676	0.000487327	0.000899887	0.00113911	0.000148393	0.00015628	0.00135505	0.00120133	0.000791121	0.000936638	0.00160825	0.000751617	0.000461957	0.000296091	0.000443133	0.000841208	0.000555914	0.0016608	5.97e-05	0.00103154
3853	0.000641998	0.000573194	0.000528104	0.000574496	0.000422804	0.000430795	0.000412096	0.000417682	0.00136694	0.000712717	0.000762994	0.000802415	0.00092525	0.000278883	4.19e-05	0.000253217	0.000167698	0.00216197	0.000490845	0.00114133	0	0.000134516	0.00089303	0.000414059	0.000303362	0.000643872	0.000615369	0.000485201	0.00111012	0.000906566	0.000553893	0.00105957	0.00122323	8.9e-05	0.000114564	0.00130448	0.00110464	0.00073681	0.000815039	0.00167085	0.000765102	0.000496898	0.000437871	0.000510038	0.000861323	0.000735612	0.00185929	4.29e-05	0.00114675
3852	0.00065114	0.000578076	0.000529859	0.000575945	0.000427024	0.000430768	0.000414914	0.000429935	0.00145969	0.000693833	0.000546294	0.000544723	0.00119676	0.000124515	0	0.0002763	0.000117768	0.00224832	0.000603396	0.00135089	6.46e-05	0.000114896	0.00129034	0.000321758	0.000413513	0.000623403	0.000758941	0.000741514	0.00124835	0.00119812	0.00064267	0.00131148	0.00120842	1.91e-06	3.74e-05	0.00134777	0.000975753	0.0007296	0.000638974	0.00165344	0.000852705	0.000532183	0.000270807	0.000387523	0.000956736	0.000904183	0.00201076	0.00011354	0.001304
3851	0.000663446	0.000582967	0.000531717	0.000577237	0.000431225	0.000431013	0.000419656	0.000449372	0.00142927	0.000709852	0.000444092	0.000433444	0.00128826	0	6.73e-05	0.00032515	0.000226756	0.00206297	0.00066406	0.00137192	0.000285157	8.84e-05	0.00153536	0.000280881	0.000474875	0.000611177	0.000814505	0.00084481	0.00123535	0.00145349	0.000667077	0.00141699	0.00102432	0	0	0.00132564	0.000840672	0.00061286	0.000469412	0.00149942	0.000892556	0.000520673	0.000220381	0.000539125	0.000989773	0.00096511	0.00191622	0.000262206	0.00137406
3850	0.000668066	0.000591138	0.000533379	0.000578392	0.000437084	0.000431455	0.000423604	0.000472885	0.00128409	0.000718713	0.000717466	0.000642179	0.00115043	0.000125368	0.000341602	0.000512009	0.000634707	0.00167936	0.000630016	0.00118026	0.00049121	0.000140315	0.0015235	0.000289793	0.000680397	0.00062768	0.000759042	0.000755606	0.00108429	0.00150463	0.000623069	0.00129933	0.000733267	0.000155454	9.85e-05	0.00118602	0.000745122	0.000392343	0.000319925	0.00126988	0.000845034	0.000487741	0.000547279	0.000901794	0.00090987	0.000982023	0.00162843	0.000414377	0.00130783
3849	0.000666403	0.000590203	0.00053467	0.000579288	0.000441286	0.000431962	0.000421224	0.000479921	0.00110796	0.000707712	0.00113731	0.000919726	0.000897855	0.000408834	0.000680218	0.000729744	0.00110246	0.00127044	0.000578233	0.000885706	0.000590247	0.000287301	0.00132351	0.000325439	0.0009827	0.000644314	0.000669785	0.000576247	0.000878445	0.0013464	0.000562588	0.00105127	0.000445076	0.000386158	0.000317102	0.000983899	0.000711892	0.000192705	0.000190372	0.00103254	0.000746433	0.000476709	0.000967149	0.0011279	0.000770831	0.00108544	0.00127551	0.000505961	0.00114077
3848	0.000664181	0.000578019	0.000535701	0.000579832	0.000442	0.000432447	0.000413109	0.000467522	0.000973743	0.000678548	0.00140816	0.00106596	0.000676353	0.000661869	0.000905887	0.000858665	0.00139994	0.000974636	0.000602485	0.000642278	0.000610984	0.000494599	0.00106517	0.000372685	0.00115743	0.000642327	0.000627979	0.000430423	0.00070533	0.00109775	0.000526985	0.000816409	0.000250134	0.000648078	0.000579009	0.000817227	0.000723782	0.000130496	0.000102703	0.000800687	0.000668336	0.000476424	0.00123913	0.00114846	0.000661519	0.00123422	0.000965546	0.000525995	0.000934746
3847	0.000663011	0.000562351	0.00053666	0.000580017	0.000440693	0.000432906	0.000403487	0.000447949	0.000893991	0.000622842	0.00146213	0.00107358	0.000558461	0.000795034	0.000967463	0.000882532	0.00149693	0.000837928	0.00071044	0.000542485	0.000623189	0.000718863	0.000853704	0.000424956	0.00114723	0.000633059	0.000645855	0.000373628	0.000604157	0.000885058	0.000504236	0.000676909	0.000182038	0.000913753	0.000823628	0.000741145	0.000744656	0.000223132	9.37e-05	0.000563273	0.000650302	0.000461699	0.00136252	0.0010728	0.000633945	0.00127216	0.000743109	0.000510196	0.000739866
3846	0.000661044	0.000549901	0.000537753	0.00057992	0.00043932	0.000433418	0.000395648	0.000432398	0.000836968	0.000533405	0.00137002	0.000987047	0.000533269	0.00079892	0.000918981	0.000850947	0.00147678	0.000828349	0.000833581	0.000567234	0.000652872	0.000909523	0.000739601	0.000470749	0.00104784	0.000627645	0.000678516	0.000395576	0.000567102	0.000754091	0.000454673	0.000621801	0.000212528	0.00110596	0.00101888	0.000737595	0.000751549	0.000401058	0.000176538	0.000339901	0.000674476	0.000446168	0.00140748	0.000992065	0.0006835	0.00114804	0.000596762	0.000505399	0.000590271
3845	0.000657149	0.000541985	0.000539159	0.00057967	0.000438391	0.000434105	0.000390197	0.000422887	0.000780513	0.000426232	0.00121154	0.000833258	0.000559681	0.000699123	0.000844231	0.000824867	0.00141981	0.000895662	0.000889184	0.000641837	0.000679462	0.00101723	0.000726103	0.000494612	0.000939478	0.000611186	0.000679842	0.000457756	0.000578392	0.000673312	0.000359701	0.000587826	0.000283323	0.00117461	0.00114331	0.000764954	0.000752564	0.000578323	0.000324345	0.000193519	0.000700485	0.000467627	0.00139744	0.000920194	0.000772801	0.000921929	0.000514284	0.000547118	0.000511382
3844	0.000652421	0.000536784	0.000540977	0.000579424	0.000437567	0.000435101	0.000386159	0.00041687	0.000744228	0.000345265	0.00102931	0.000638137	0.000617429	0.000533528	0.000796767	0.000828679	0.0013514	0.001012	0.000848564	0.0007031	0.000664013	0.0010128	0.000783468	0.000480039	0.000830877	0.000557227	0.000646218	0.000535696	0.000625534	0.000598118	0.000249086	0.000534797	0.000356012	0.00114205	0.00117605	0.000796217	0.000770455	0.000716967	0.000481986	0.000195729	0.000709061	0.000535952	0.00130748	0.000824218	0.000873173	0.000674443	0.000513389	0.000628036	0.00051627
3843	0.00064941	0.000532042	0.000543157	0.000579266	0.000436844	0.000436492	0.000382396	0.000412686	0.000766761	0.000341951	0.000838998	0.000444957	0.000708326	0.000336365	0.000778908	0.000831457	0.00125746	0.00116337	0.000760404	0.000734336	0.000605768	0.000901625	0.000860615	0.00042032	0.000699438	0.000461117	0.000617289	0.000637521	0.000689648	0.000549782	0.000176407	0.000483569	0.000424478	0.00107655	0.00110977	0.000812118	0.000807791	0.000825728	0.000609302	0.000359166	0.000722229	0.000610603	0.00111325	0.000680943	0.000977135	0.000460648	0.000618092	0.000704192	0.000587501
3842	0.000651561	0.000527173	0.000545554	0.000579173	0.0004367	0.000438272	0.000378711	0.000411145	0.000861619	0.00044164	0.000662695	0.000310424	0.000828635	0.000142973	0.000772232	0.000789638	0.00113666	0.00133199	0.000695643	0.000757751	0.00054995	0.000729933	0.000904721	0.000328728	0.000549326	0.000359634	0.000625241	0.000776773	0.000743922	0.000595187	0.000170808	0.000480974	0.000489463	0.00104395	0.000968065	0.000793944	0.000844409	0.000905095	0.0007156	0.000613058	0.000777815	0.000646814	0.000854011	0.000549116	0.00107165	0.000304273	0.000818342	0.000740499	0.000681956
3841	0.000661989	0.000523763	0.000547942	0.000579077	0.000437663	0.000440432	0.000375631	0.000413817	0.000995549	0.000618828	0.00054967	0.000292769	0.000950806	1.62e-05	0.000779571	0.000715078	0.00102834	0.00148611	0.000666841	0.000796369	0.000540074	0.0005681	0.000884289	0.00023499	0.000418649	0.000314127	0.000651143	0.000924727	0.000760953	0.000743729	0.000212978	0.000534368	0.000529507	0.00107605	0.000796443	0.000729405	0.000864502	0.000911542	0.000842975	0.000861951	0.000871194	0.000654546	0.000636948	0.000501597	0.00111235	0.000211309	0.00105505	0.000736322	0.000762965
3840	0.000678732	0.000523069	0.000550113	0.000578945	0.00043969	0.000442994	0.000373385	0.000420057	0.00112394	0.000814309	0.000537416	0.000404917	0.00105557	2.08e-05	0.000815535	0.000676286	0.000989753	0.00159997	0.000636092	0.000846799	0.00056512	0.000476397	0.000822442	0.000167462	0.00035101	0.000363899	0.000657415	0.00101907	0.000743632	0.000907055	0.000263989	0.000610345	0.000522145	0.00114026	0.000632817	0.00063753	0.000871471	0.000809543	0.00100196	0.0010536	0.000949302	0.000689094	0.000545024	0.00053852	0.00105363	0.000183621	0.00125771	0.000692932	0.000828547
3839	0.000691061	0.000524322	0.000551886	0.0005788	0.000442205	0.000446011	0.000371301	0.000426756	0.00123835	0.000979717	0.00060158	0.000588125	0.00115822	0.000160494	0.000862102	0.000725725	0.0010373	0.00167999	0.000589407	0.000923138	0.000598091	0.000474754	0.000799528	0.000149643	0.000356805	0.000479893	0.000667629	0.00102261	0.000761423	0.00101084	0.000300506	0.000692966	0.000492703	0.00116988	0.000486284	0.00059936	0.000880164	0.000653742	0.00114199	0.00118046	0.000982754	0.000768073	0.000589216	0.000597445	0.00090953	0.000220333	0.00141394	0.00059959	0.000903929
3838	0.0006871	0.000525357	0.000553213	0.000578651	0.000444638	0.00044947	0.00036863	0.000431197	0.00135015	0.0010833	0.000657718	0.000732472	0.00126778	0.000341118	0.00085512	0.000822014	0.00110108	0.0017269	0.000551124	0.00104508	0.000640261	0.000531857	0.00086939	0.000189893	0.000401629	0.000577111	0.000743707	0.000947964	0.000875964	0.00106437	0.000317713	0.000801476	0.000509034	0.00113531	0.000341627	0.000689538	0.000899674	0.000559994	0.00118573	0.00123972	0.000987642	0.000822975	0.000697968	0.000621131	0.000750363	0.000298746	0.0015468	0.00045325	0.00100014
3837	0.000666977	0.000525239	0.000554252	0.000578475	0.000446983	0.000453278	0.000365846	0.000434197	0.00144962	0.00110884	0.000643291	0.000764786	0.00135213	0.000441431	0.00075429	0.000865056	0.00108824	0.00169327	0.000540154	0.00119775	0.00071083	0.00058831	0.000981067	0.000264246	0.000439788	0.000591191	0.000888863	0.000839909	0.00105085	0.00111458	0.000320346	0.000943824	0.000605081	0.00106724	0.000203675	0.000886378	0.000920707	0.000583179	0.0011028	0.0012168	0.00099203	0.000766367	0.000789652	0.000613947	0.000634215	0.000373552	0.00165277	0.000280173	0.00108595
3836	0.000641707	0.000524859	0.000555221	0.000578185	0.000449498	0.00045731	0.000364116	0.000437861	0.00150213	0.00106834	0.000587411	0.000713567	0.00137275	0.000436141	0.000609696	0.0008165	0.000995722	0.00153153	0.00055302	0.00133673	0.000798166	0.000613809	0.001031	0.000330649	0.000468869	0.000542434	0.00102613	0.000746427	0.00118581	0.00117253	0.000320872	0.00108214	0.000731961	0.00101901	0.00012952	0.00107548	0.000922879	0.000670031	0.000948532	0.00111433	0.00100837	0.000600572	0.000871282	0.000644256	0.00057377	0.000412836	0.00169837	0.000135615	0.00111665
3835	0.00061935	0.000524807	0.000556229	0.000577702	0.000452139	0.000461434	0.00036357	0.000442232	0.00147197	0.000992371	0.000570538	0.000666913	0.00132481	0.000405428	0.000516974	0.000735368	0.000908105	0.0012649	0.000582958	0.00142236	0.000852601	0.000626833	0.000976575	0.000366851	0.000515596	0.000507235	0.0010806	0.000696188	0.00121482	0.00120586	0.000339355	0.00116049	0.000800935	0.00101443	0.000182557	0.00114399	0.000898179	0.000739359	0.000814703	0.00097788	0.00103027	0.000414289	0.00102838	0.000760876	0.000561907	0.00043058	0.00166407	7.05e-05	0.00107577
3834	0.000599715	0.000524117	0.000557175	0.000577004	0.000454628	0.000465588	0.000363222	0.000445612	0.00133607	0.000892927	0.000625991	0.000671522	0.00121709	0.000423929	0.000515448	0.000698882	0.000897038	0.00098164	0.000608622	0.00142426	0.000825516	0.000655313	0.000862886	0.000388413	0.000583583	0.000541226	0.00102872	0.000676752	0.00112608	0.00115794	0.000388131	0.00114527	0.000761994	0.00103258	0.000359587	0.00105733	0.000861253	0.000752552	0.000753434	0.000880385	0.00102646	0.000290479	0.00129534	0.000928337	0.000583468	0.000465921	0.00155553	9.41e-05	0.000977019
3833	0.000580654	0.000521707	0.000557887	0.000576134	0.00045686	0.000469746	0.000362389	0.000447219	0.00110385	0.000763853	0.00070747	0.000701432	0.00105249	0.000483956	0.000556271	0.000733843	0.000961025	0.000777038	0.000595469	0.00131478	0.000706862	0.000705893	0.000767282	0.000425361	0.000644428	0.000640256	0.000894508	0.000653057	0.000936176	0.000988783	0.000461324	0.00104905	0.000642651	0.00104257	0.000585095	0.000869287	0.000831492	0.000717701	0.000745489	0.000878132	0.000961304	0.000249762	0.00159905	0.00106336	0.000609388	0.000544444	0.00139114	0.000155843	0.000851204
3832	0.000564788	0.00051765	0.000558281	0.000575173	0.000458944	0.000473922	0.000361272	0.000447739	0.000841854	0.000625313	0.000745663	0.000695971	0.000856291	0.000520057	0.000564266	0.000809012	0.00104639	0.000702654	0.000545643	0.00110759	0.000551966	0.000777172	0.000740459	0.000488084	0.000670639	0.000749174	0.000748201	0.000623752	0.000699982	0.000746028	0.000544666	0.000936825	0.000523845	0.00104702	0.00077723	0.000697167	0.00080791	0.000669763	0.000733413	0.000959886	0.000856336	0.000263691	0.00181446	0.00111623	0.000610525	0.000660156	0.00120798	0.000180812	0.000745528
3831	0.000558292	0.000513284	0.000558378	0.000574193	0.000460962	0.00047809	0.000360422	0.000448202	0.000636567	0.000524026	0.000719902	0.00062661	0.0006801	0.000487154	0.000516527	0.000870519	0.00109793	0.000735197	0.000501686	0.00088658	0.000468262	0.000875287	0.000771014	0.00055561	0.000645826	0.00080394	0.000665962	0.000622821	0.000503126	0.000553936	0.00061972	0.000877848	0.000470054	0.00108483	0.000909287	0.000645565	0.000762257	0.000632215	0.000687567	0.00103895	0.000797373	0.00029245	0.00187867	0.00112264	0.000579521	0.000783094	0.00104727	0.000143834	0.000700839
3830	0.000562499	0.000510249	0.000558241	0.000573245	0.000462884	0.000482227	0.000360082	0.000449202	0.000521052	0.000487759	0.000687224	0.000543897	0.000563002	0.000418825	0.000467295	0.000896682	0.00111247	0.00079642	0.000499219	0.000745403	0.00053835	0.00100187	0.00080148	0.00059239	0.000570537	0.000784922	0.000668123	0.000670392	0.000407203	0.000494765	0.000664646	0.000882769	0.000484263	0.00119296	0.00100911	0.00071151	0.000663116	0.000596217	0.000630159	0.0010265	0.000850606	0.000315644	0.00185733	0.00116979	0.000542307	0.000874932	0.000915953	9.24e-05	0.000710761
3829	0.000571594	0.000509005	0.000557856	0.000572379	0.000464628	0.000486329	0.000359898	0.000450534	0.000456226	0.000492497	0.00073606	0.000535505	0.000500088	0.00040339	0.000499073	0.000914875	0.001144	0.000820657	0.000521601	0.000706802	0.000752046	0.00113657	0.000781241	0.000580176	0.000481829	0.000729711	0.000695152	0.000731189	0.000404017	0.000518167	0.000654973	0.000892207	0.000523393	0.00135791	0.00110897	0.000783214	0.000516863	0.000532	0.000598695	0.000916719	0.000986193	0.000345199	0.00186269	0.0012797	0.000534931	0.000908291	0.000778301	9.63e-05	0.00071295
3828	0.000580936	0.00050845	0.000557197	0.00057162	0.000466141	0.000490435	0.000359236	0.000451451	0.000396878	0.000486853	0.000887746	0.00062444	0.000470726	0.000494081	0.000638348	0.000959462	0.00123358	0.000807224	0.000513482	0.000708489	0.000983689	0.00123791	0.000708842	0.000527629	0.000430245	0.000691104	0.000652661	0.000735043	0.000424097	0.00047564	0.000579048	0.000836459	0.000546422	0.00151673	0.00120274	0.00075162	0.000386111	0.000422653	0.00059371	0.000800151	0.00109562	0.000412248	0.00190063	0.00134032	0.000565505	0.000877856	0.000602602	0.000170538	0.000646909
3827	0.000593616	0.000507232	0.000556393	0.000570904	0.000467352	0.000494537	0.000357888	0.00045142	0.000375116	0.000465954	0.00105595	0.000735804	0.000507017	0.00065189	0.000820392	0.0010306	0.0013527	0.000813964	0.000467839	0.000689212	0.0010711	0.00125955	0.000643079	0.000457454	0.000421724	0.00068772	0.000522001	0.000668599	0.000412617	0.000290356	0.000469979	0.000721667	0.000538847	0.00160479	0.00125347	0.0006337	0.000355543	0.000306245	0.00057875	0.000782525	0.00110158	0.000532705	0.00184483	0.00118778	0.000614346	0.000785421	0.00043398	0.000261351	0.000530319
3826	0.000615985	0.000505158	0.000555919	0.000570043	0.000468181	0.000498543	0.000356234	0.000450534	0.000492257	0.000503687	0.00112398	0.000773541	0.000694445	0.00077966	0.00094672	0.00109384	0.0014315	0.000900043	0.000471023	0.000683408	0.000967377	0.00117522	0.000661837	0.0003925	0.000409835	0.000698345	0.000416513	0.00062611	0.000400764	8.73e-05	0.000405868	0.000645557	0.000504204	0.00159728	0.00124035	0.000578544	0.000462148	0.000271912	0.000534181	0.000873099	0.00104479	0.000679289	0.00159909	0.000823543	0.00066945	0.000622854	0.000394377	0.000318276	0.000461772
3825	0.000647313	0.000503141	0.00055649	0.000568822	0.000468638	0.000502321	0.000354739	0.00044915	0.000794274	0.000666818	0.00106625	0.000736612	0.00105487	0.00082317	0.000977908	0.00111706	0.00143138	0.00105868	0.00060523	0.000788291	0.000804026	0.000995985	0.000782939	0.000352636	0.000361626	0.000709032	0.00046829	0.000716945	0.000464906	8.53e-05	0.000438653	0.000694391	0.00044152	0.00151513	0.00118489	0.000713331	0.000654181	0.000376943	0.000496964	0.000970852	0.00101726	0.000793191	0.00128197	0.000487181	0.00073809	0.000391099	0.000556776	0.000365136	0.000523303
3824	0.000675438	0.00050198	0.00055833	0.000567144	0.000468896	0.000505833	0.000353433	0.00044742	0.00116073	0.000895479	0.000960052	0.000709223	0.00142991	0.000807628	0.000951371	0.00109021	0.00136481	0.00120036	0.000825808	0.00100008	0.000751749	0.00076909	0.000918956	0.000342977	0.000328924	0.000751118	0.00065081	0.000920617	0.000603176	0.000344042	0.000523772	0.000826887	0.000349865	0.00138312	0.00112268	0.000963336	0.000810358	0.000566999	0.000518692	0.000975389	0.001014	0.000831276	0.00114687	0.000429959	0.000818204	0.000142638	0.000805053	0.000454061	0.00068171
3823	0.000682752	0.000501587	0.000560435	0.00056508	0.000469231	0.000509161	0.000352063	0.000445433	0.00136236	0.00100702	0.000872444	0.000729109	0.00154338	0.000766647	0.000913485	0.00100973	0.00124493	0.00122262	0.000948039	0.00114506	0.000831608	0.000564265	0.000936098	0.000344432	0.000419632	0.000865222	0.000752777	0.00103768	0.000702867	0.000658033	0.000552804	0.000880324	0.000265105	0.00120569	0.00106038	0.0011012	0.000827306	0.000687678	0.000597452	0.000894917	0.000919874	0.000794374	0.00131585	0.000649568	0.000857273	0	0.000907381	0.000566027	0.000810161
3822	0.000654931	0.000501517	0.000560616	0.000562823	0.000469828	0.000512388	0.000350612	0.000443311	0.00131292	0.00090368	0.000769759	0.000711216	0.0013316	0.000679876	0.000855952	0.000872974	0.00104276	0.0011418	0.000876656	0.00108256	0.000888799	0.000446895	0.000837694	0.000325291	0.000663647	0.00101921	0.000633595	0.000915545	0.000698153	0.000773989	0.000491885	0.000773906	0.000273718	0.00100992	0.000968641	0.00104773	0.000733764	0.000643163	0.00067264	0.000853319	0.000715909	0.000716268	0.00162718	0.000880533	0.000801304	8.16e-05	0.000822285	0.000594664	0.000853328
3821	0.000596959	0.00050163	0.000556733	0.000560588	0.000470726	0.000515581	0.000349383	0.00044114	0.001175	0.000730387	0.000548322	0.000523057	0.00107264	0.00049981	0.000722958	0.000688125	0.000716516	0.0010981	0.000816565	0.00094124	0.000816703	0.000426995	0.000787433	0.000275436	0.000910256	0.00108653	0.000469094	0.000694936	0.00067937	0.000748821	0.000432376	0.000657259	0.000423456	0.000850013	0.00082626	0.000974903	0.000658207	0.000532689	0.000696109	0.000938483	0.000602587	0.000627144	0.00173982	0.000814722	0.000696822	0.000347076	0.000774389	0.00048922	0.000894327
3820	0.000542131	0.000502355	0.000551196	0.000558664	0.000471969	0.000518887	0.000348833	0.000439088	0.00111788	0.000688058	0.000209314	0.000189393	0.00100678	0.000241227	0.000514012	0.000496033	0.000346346	0.00116586	0.000966804	0.000933374	0.00068464	0.000454558	0.000855568	0.000221149	0.000955373	0.000974139	0.000505691	0.000594602	0.000730622	0.000837971	0.000461294	0.000704004	0.000635317	0.000760406	0.000670834	0.00102521	0.00067227	0.000497952	0.000679728	0.00106203	0.000729691	0.000521304	0.00153434	0.000550143	0.000626642	0.000578595	0.000919075	0.000364873	0.00100143
3819	0.00051508	0.000503966	0.000550259	0.000557377	0.000473765	0.000522613	0.000349001	0.000437429	0.00114324	0.000824469	0	0	0.00109197	5.62e-05	0.000354874	0.000396953	0.000173714	0.00127224	0.00122307	0.00107177	0.000591727	0.000493116	0.000947966	0.0001993	0.000806939	0.000743512	0.000741354	0.000653057	0.000829516	0.00111319	0.00055728	0.000900469	0.000774955	0.000761502	0.000585532	0.00114946	0.000736247	0.000547756	0.000659854	0.00108761	0.000981862	0.000372706	0.0013811	0.000546948	0.000604482	0.000605125	0.00117863	0.000358846	0.0011333
3818	0.000510905	0.000506211	0.000554725	0.000556912	0.000476271	0.000526965	0.000349688	0.000436263	0.00112127	0.00100571	0.000167725	0.000174246	0.00110786	8.77e-05	0.000358595	0.000450739	0.000338479	0.00129311	0.00129167	0.00116091	0.000525201	0.000547335	0.000942205	0.000224882	0.000702991	0.000540329	0.000933006	0.000734847	0.000878559	0.00136554	0.000600946	0.00107576	0.000770356	0.000823198	0.000611634	0.00117708	0.000759637	0.000569631	0.000642791	0.00100672	0.00109511	0.000197694	0.00158394	0.000882358	0.000578057	0.00048358	0.00133563	0.000463207	0.00118878
3817	0.000516277	0.000508848	0.000558847	0.000557114	0.000479323	0.000531837	0.00035074	0.000435332	0.000964324	0.00106869	0.000650274	0.000582581	0.000914646	0.000277039	0.000493232	0.000596091	0.000717897	0.00119403	0.00101297	0.000994014	0.00037208	0.000613183	0.000820915	0.000273859	0.000799176	0.000456816	0.000852745	0.000712312	0.000813631	0.00133875	0.000507258	0.00108227	0.000674761	0.000877448	0.000694812	0.00100168	0.000687393	0.00048181	0.000599052	0.000927728	0.000924779	5.98e-05	0.00193202	0.00120485	0.000522864	0.00042392	0.00124326	0.000529604	0.00111908
3816	0.000521796	0.000511337	0.000556512	0.000557606	0.000482514	0.000536858	0.000351986	0.000434188	0.000777493	0.00102586	0.00115836	0.000949543	0.000650982	0.000450113	0.000637535	0.000739405	0.00107606	0.00106973	0.000614297	0.000648099	0.000146405	0.000655213	0.000713489	0.000317345	0.000981659	0.000465195	0.000598977	0.000661079	0.000729193	0.00109542	0.000355628	0.000969086	0.000619203	0.000937759	0.000745797	0.000743303	0.000558158	0.000372217	0.000538716	0.000929286	0.000644325	0	0.00205134	0.0012561	0.000514008	0.000536031	0.00102304	0.000449905	0.000998685
3815	0.000525555	0.000513231	0.000547791	0.000557992	0.000485448	0.000541655	0.000353287	0.000432511	0.000704073	0.000982022	0.00144139	0.001119	0.000521383	0.000499642	0.00069948	0.000832231	0.00127228	0.000988909	0.000438489	0.000419121	6.93e-05	0.000639031	0.000716258	0.000362835	0.0010559	0.000472398	0.000458089	0.000703563	0.000729787	0.000930283	0.000288966	0.000882506	0.000653455	0.00103871	0.000735694	0.000596651	0.000454179	0.000364065	0.000534234	0.000951015	0.000524525	8.43e-06	0.00184114	0.00113027	0.000609126	0.000718661	0.000887059	0.000310221	0.000918919
3814	0.00052809	0.000514349	0.000539641	0.000558054	0.000487893	0.000545998	0.00035458	0.000430241	0.00072274	0.000941544	0.00149554	0.00116513	0.000508723	0.00047568	0.00070013	0.00089232	0.00136868	0.000907163	0.000511921	0.000426807	0.000250248	0.000579196	0.000758561	0.000427753	0.000982726	0.000445925	0.000493881	0.00077483	0.000752912	0.000933094	0.000328688	0.000861444	0.000689877	0.00114954	0.000718788	0.000580128	0.000409112	0.000426299	0.00061461	0.000894671	0.000580551	6.06e-05	0.00158246	0.00111671	0.000735867	0.000828771	0.000851319	0.000255952	0.000869477
3813	0.000526464	0.000514624	0.000535042	0.000557711	0.000489737	0.000549725	0.000355774	0.000427428	0.000730645	0.000838206	0.00149562	0.00122396	0.000475876	0.000492533	0.000725192	0.000949061	0.00149671	0.000778964	0.000626721	0.000529274	0.000510311	0.000535922	0.000735799	0.000495719	0.000896933	0.000428283	0.000537446	0.00073272	0.000686231	0.000940146	0.000393941	0.000856196	0.000633991	0.00120659	0.000754019	0.000583541	0.00040624	0.000449204	0.00071683	0.000770186	0.000631989	0.000159227	0.00154429	0.0012459	0.000786523	0.00085104	0.000800536	0.000291388	0.000796852
3812	0.000520685	0.000514022	0.000529382	0.000556921	0.000490871	0.000552703	0.000356749	0.000424123	0.000700399	0.000661446	0.00151223	0.00125893	0.000383764	0.000545332	0.000787189	0.000958272	0.00164206	0.000643138	0.000660241	0.000582819	0.000605188	0.000537996	0.000648923	0.000527873	0.00089288	0.000447461	0.00047201	0.000556616	0.000536807	0.000829456	0.000436525	0.000851709	0.000496742	0.00116992	0.000826775	0.000568567	0.000424463	0.000400799	0.000762134	0.00065743	0.000575474	0.000303679	0.00163703	0.00127913	0.000740814	0.000873923	0.000699449	0.000319302	0.00069745
3811	0.000516088	0.000512734	0.000519131	0.000555766	0.000491333	0.000554986	0.000357501	0.000420463	0.000686968	0.000485421	0.00147879	0.00117174	0.000312925	0.0005468	0.000823671	0.000860576	0.00168444	0.000573771	0.000664958	0.000604451	0.000477304	0.00054693	0.000576258	0.000506165	0.000896588	0.000493201	0.000364694	0.000364453	0.00041848	0.000670594	0.000486657	0.000887772	0.00037612	0.0011019	0.000877884	0.000605736	0.000451864	0.000344542	0.000739141	0.000593448	0.000470568	0.000437358	0.00167132	0.00114007	0.000669259	0.00093075	0.000628019	0.000290889	0.000615932
3810	0.000519242	0.000511236	0.00050809	0.000554475	0.00049142	0.000556915	0.000358171	0.000416813	0.000718491	0.000380173	0.00137894	0.000998619	0.000323837	0.000492281	0.00080735	0.000688218	0.00158182	0.000584417	0.000715136	0.000684282	0.000276404	0.000516497	0.00055941	0.000453375	0.00082794	0.000558763	0.000343564	0.000273005	0.000405423	0.000597131	0.000578495	0.000973342	0.000360154	0.00110592	0.000888523	0.00073629	0.000467199	0.000335855	0.000705165	0.000550278	0.00041239	0.000479232	0.00166575	0.00101137	0.000645174	0.000937269	0.000641495	0.00024944	0.00057826
3809	0.000535272	0.000510014	0.000505534	0.000553267	0.000491494	0.000558905	0.00035894	0.000413551	0.000727793	0.000318974	0.00128459	0.000861712	0.000355174	0.000464887	0.000773303	0.000548019	0.00140982	0.000611692	0.000739061	0.000805256	0.000173256	0.000460791	0.000544553	0.000408673	0.000741876	0.000656584	0.000399905	0.000253763	0.000421051	0.000587004	0.000666946	0.00101758	0.00045208	0.00118476	0.000898342	0.000866073	0.000440997	0.00033152	0.000714941	0.000510884	0.000389508	0.000409698	0.00174064	0.00105973	0.000661419	0.000828032	0.000665207	0.000245571	0.000553223
3808	0.000564918	0.000509302	0.000517606	0.000552239	0.000491751	0.000561188	0.000359928	0.000410913	0.000658984	0.00024717	0.00123849	0.000813708	0.000338551	0.000510692	0.000748291	0.000516287	0.00125363	0.000620123	0.000620086	0.000839765	0.000182169	0.000447655	0.000476099	0.000384858	0.000737356	0.000779168	0.000415608	0.000208982	0.000340354	0.000486781	0.000668327	0.000926424	0.000581787	0.00125131	0.000929659	0.000873618	0.00038008	0.000263108	0.000757365	0.000533	0.000336234	0.000305479	0.00186494	0.00119493	0.000665786	0.000663809	0.000618518	0.000249283	0.000512624
3807	0.000601915	0.000509088	0.000539093	0.000551365	0.000492213	0.000563778	0.000361203	0.000408966	0.000593376	0.000205529	0.00116635	0.000766262	0.000339523	0.000554746	0.000691275	0.000550256	0.00110892	0.000673019	0.000442117	0.0007522	0.000214618	0.000514732	0.000405566	0.000361911	0.000807013	0.00086051	0.000384338	0.000164073	0.00018595	0.000291059	0.00056999	0.000759425	0.000667409	0.00122646	0.000923896	0.000793248	0.000342013	0.000175209	0.000777348	0.000670658	0.000291316	0.00027047	0.00180613	0.00114958	0.000662844	0.000553488	0.000585388	0.000205117	0.00049002
3806	0.000636163	0.000509263	0.000559922	0.000550579	0.000492841	0.000566581	0.000362814	0.000407678	0.000657896	0.00027635	0.000972681	0.000622859	0.000451091	0.000493307	0.000550687	0.000542897	0.000936184	0.000842513	0.000429611	0.000681953	0.00024044	0.000617535	0.000420868	0.000323435	0.000839944	0.000831201	0.000445039	0.000234925	0.000104616	0.000210318	0.000443172	0.000677945	0.000671437	0.00111441	0.000811209	0.000783262	0.000374951	0.000180166	0.000747055	0.000849725	0.000373126	0.000322761	0.00144492	0.000888414	0.000712563	0.0005186	0.000720864	0.000145994	0.00052645
3805	0.000656208	0.000509743	0.000578664	0.000549877	0.000493643	0.000569516	0.000364798	0.000406966	0.000854685	0.000451163	0.00072812	0.000464584	0.00063681	0.000367497	0.000372769	0.000474861	0.000785454	0.00109347	0.00066483	0.000764268	0.000305762	0.000689266	0.000522051	0.000282924	0.000784676	0.000713327	0.00068283	0.000451871	0.000168894	0.000398039	0.000353808	0.000753951	0.000606011	0.00100152	0.000627581	0.000916322	0.000472866	0.000298832	0.000686455	0.000922114	0.000605571	0.000394559	0.00103839	0.000723612	0.000841235	0.00049134	0.00102974	0.000161744	0.000606398
3804	0.000651427	0.000510424	0.000596448	0.000549253	0.000494628	0.000572517	0.000367126	0.000406669	0.00103526	0.0006026	0.000613178	0.000445426	0.000736439	0.000318606	0.000264291	0.000413331	0.000740958	0.00129024	0.000980299	0.000955181	0.000429041	0.000706876	0.000620087	0.000266755	0.000733344	0.000600606	0.000992522	0.000689083	0.000291037	0.000746797	0.000297378	0.000893812	0.000498986	0.000944819	0.000498562	0.0010765	0.000596917	0.000419736	0.000613689	0.000829105	0.000854404	0.000439132	0.000917526	0.000852952	0.000994648	0.000445968	0.00131939	0.000269949	0.000669508
3803	0.00061836	0.000511048	0.000609256	0.000548621	0.000495657	0.000575425	0.000369631	0.000406477	0.00102585	0.000573071	0.000687423	0.00056719	0.000604024	0.000383461	0.000267906	0.000394854	0.000789525	0.00131425	0.00107355	0.00105387	0.000523023	0.000675944	0.000637379	0.000282114	0.000786556	0.000560177	0.00113158	0.000726486	0.000324549	0.000957355	0.000226657	0.000923821	0.000388018	0.00092468	0.000517776	0.00107716	0.000718498	0.00040148	0.000509644	0.000663991	0.000932596	0.000476358	0.00108395	0.0011081	0.00107059	0.000460374	0.00137139	0.000371396	0.000668033
3802	0.000564134	0.000511267	0.000609163	0.000547791	0.000496459	0.000578002	0.000372014	0.000406049	0.000852425	0.000398107	0.000839233	0.000695701	0.000360585	0.000456726	0.000338769	0.000406249	0.000844525	0.00122085	0.000871911	0.000946912	0.000475558	0.000603947	0.000652554	0.000309016	0.000910431	0.000578341	0.00101951	0.000536933	0.000298471	0.000896397	0.000158693	0.000819527	0.000338603	0.000925036	0.000662596	0.000903044	0.000844519	0.000282509	0.00036221	0.000597603	0.000837663	0.000542468	0.00128488	0.0012048	0.001052	0.000601481	0.00122566	0.000342317	0.000658349
3801	0.000512128	0.000510839	0.000589725	0.000546583	0.000496769	0.000580027	0.000373999	0.000405145	0.000722908	0.000308257	0.000892725	0.000693668	0.00030881	0.000417644	0.000391894	0.000416353	0.000830287	0.00117247	0.000653021	0.000782923	0.000360528	0.000503441	0.000812543	0.000333332	0.000974374	0.000583164	0.00087565	0.000367674	0.000404469	0.000802314	0.000172531	0.000752429	0.000382936	0.00094321	0.000809559	0.000737472	0.000972635	0.000263033	0.000238872	0.000685733	0.000770445	0.000626898	0.00128799	0.00103146	0.00102105	0.00079377	0.0011497	0.000215497	0.000745095
3800	0.000484972	0.000509835	0.000563442	0.000545007	0.000496525	0.000581461	0.000375472	0.000403743	0.000736906	0.00041161	0.000793281	0.000583928	0.000518009	0.000278733	0.000391328	0.000435494	0.000777947	0.00120307	0.000619215	0.000731627	0.000351372	0.000412091	0.00107812	0.000358203	0.000904196	0.00054825	0.000876154	0.000375691	0.000669973	0.000893324	0.000284453	0.000822575	0.000465485	0.000973391	0.000860675	0.00069672	0.00104138	0.000392545	0.000233703	0.000804176	0.00081827	0.000670952	0.00116272	0.000857134	0.000995084	0.000882108	0.00125933	0.000149525	0.000911073
3799	0.000475771	0.000508494	0.000546067	0.000543232	0.00049588	0.000582415	0.000376499	0.000401892	0.000816262	0.000612856	0.000720781	0.000575363	0.000793999	0.000217218	0.000411638	0.000543436	0.000834048	0.0012154	0.000688941	0.000772975	0.000471701	0.000403311	0.00126421	0.000384413	0.000798791	0.000528849	0.000951853	0.000483023	0.000922337	0.00108888	0.000431754	0.000952249	0.000517214	0.0010304	0.000850334	0.000713909	0.000986409	0.000518181	0.00036714	0.000832937	0.000871027	0.000637715	0.00125278	0.000992597	0.000916685	0.000815179	0.00142607	0.000198317	0.00103689
3798	0.000464796	0.000506935	0.000532061	0.000541366	0.000494938	0.000582944	0.000377156	0.000399517	0.000844446	0.000761408	0.000831025	0.000739595	0.000927914	0.000339911	0.000508697	0.000742253	0.00104526	0.00112709	0.000680687	0.000777337	0.000596284	0.000535483	0.00123894	0.000405532	0.000810493	0.000559411	0.000935457	0.000543991	0.00099207	0.00117593	0.000540861	0.0010151	0.000525936	0.0010903	0.000866333	0.000654992	0.000810917	0.000496454	0.000574503	0.000777303	0.000800064	0.000555728	0.00162426	0.00130412	0.000761913	0.00071278	0.00146658	0.000267486	0.00103309
3797	0.000445728	0.000505084	0.000513617	0.000539372	0.000493665	0.000582992	0.000377521	0.000396412	0.000790463	0.000787221	0.00104163	0.000925279	0.000866306	0.000540155	0.000617188	0.00090701	0.00127853	0.000954494	0.000536657	0.000675686	0.000602543	0.000773527	0.00103286	0.000417265	0.000902412	0.000602191	0.000773747	0.000519311	0.000860763	0.00106089	0.00058891	0.000972458	0.000531089	0.00112669	0.000938662	0.00047726	0.000590963	0.000349575	0.000743849	0.000717108	0.000608371	0.000472144	0.00198445	0.00150652	0.000593803	0.00072823	0.00132166	0.000251785	0.000911774
3796	0.000425267	0.000502936	0.000494617	0.000537163	0.000492008	0.000582529	0.00037768	0.000392609	0.000710338	0.000733522	0.00119527	0.00101524	0.000704849	0.000663954	0.000647676	0.00093594	0.00140315	0.000780485	0.000370545	0.00053771	0.000494872	0.000996325	0.0008019	0.00042879	0.000926911	0.000604108	0.000586412	0.000491733	0.000661196	0.000859485	0.000607657	0.000889723	0.000566135	0.00118085	0.00104322	0.000276446	0.000419878	0.000230127	0.000783483	0.000708813	0.000427422	0.000410057	0.00211143	0.00154616	0.000509434	0.000851514	0.00108687	0.000159116	0.00075965
3795	0.000410701	0.000500604	0.000483969	0.000534717	0.00049002	0.000581597	0.00037768	0.000388155	0.000644188	0.000666911	0.00124374	0.00103242	0.000545159	0.000670941	0.000597213	0.000849015	0.0014231	0.000650093	0.000302936	0.000453503	0.00036815	0.00108936	0.000668439	0.000447653	0.000870272	0.000561455	0.000494524	0.000518773	0.000514357	0.000719782	0.000630293	0.000830656	0.000611644	0.00127142	0.00114989	0.000170393	0.000331433	0.000235721	0.000683571	0.000742538	0.000355601	0.000373573	0.00204304	0.00156758	0.000522729	0.000946113	0.00087228	8.64e-05	0.000644383
3794	0.000400122	0.00049826	0.000482762	0.000532109	0.000487832	0.000580258	0.000377543	0.00038316	0.000574379	0.000607958	0.00126222	0.00106931	0.000409965	0.000632473	0.000543453	0.00074988	0.00144109	0.000538625	0.000332998	0.000416915	0.000288956	0.00103034	0.000621307	0.00045999	0.000850725	0.000515309	0.000474581	0.000560158	0.000422203	0.000650417	0.000657094	0.000788406	0.000620047	0.00136111	0.00124773	0.000182061	0.000288715	0.000315806	0.000518308	0.000774471	0.000361921	0.000355334	0.00195632	0.00167995	0.000549565	0.000936582	0.000699475	9.24e-05	0.000562214
3793	0.000386677	0.00049602	0.000482501	0.000529461	0.00048557	0.000578566	0.000377272	0.000377955	0.00048098	0.000551231	0.00133831	0.00116369	0.00028788	0.00061726	0.000554865	0.000715591	0.00153345	0.000415089	0.000388884	0.000357111	0.000255599	0.000891817	0.000575519	0.000442525	0.000960319	0.000492982	0.000422314	0.000563189	0.00032755	0.000569688	0.000674106	0.000729536	0.000575868	0.00141299	0.00133776	0.000242965	0.000250208	0.000368734	0.000384363	0.000769808	0.000356811	0.000347897	0.00193898	0.00182175	0.000516422	0.000865394	0.000540801	0.000148084	0.000478896
3792	0.000369148	0.000493915	0.000474786	0.00052687	0.000483298	0.000576541	0.000376885	0.000372558	0.000385908	0.000503271	0.00147101	0.00126588	0.000190647	0.000617446	0.000626116	0.000743084	0.00167484	0.000296032	0.000420684	0.000246416	0.000254679	0.000767324	0.000481329	0.000398316	0.00115645	0.000475793	0.000293708	0.000539211	0.00022024	0.000450682	0.000677334	0.000652674	0.000512387	0.00143126	0.00141568	0.000282616	0.000220708	0.000359387	0.000335686	0.000710555	0.000302748	0.000349802	0.00195164	0.00187918	0.000438196	0.000814122	0.0004015	0.000207045	0.000389525
3791	0.000354701	0.000491946	0.000458117	0.000524367	0.000481032	0.000574209	0.000376439	0.000366603	0.000324101	0.000472932	0.00159474	0.00131523	0.000139463	0.000591752	0.000702983	0.00079089	0.00178087	0.000223383	0.000415693	0.000122604	0.000285894	0.00070595	0.000358213	0.000366324	0.00131237	0.000430029	0.000136252	0.000529718	0.00014309	0.000345522	0.000668444	0.000579015	0.000474428	0.00145477	0.00146417	0.000280036	0.000230314	0.000317549	0.000355026	0.000596288	0.000228343	0.000365373	0.00195084	0.00183215	0.000382582	0.000808858	0.000316547	0.000267903	0.00032824
3790	0.000353071	0.000490152	0.00043693	0.00052193	0.000478769	0.000571611	0.000376001	0.000360311	0.000299573	0.000450072	0.00166303	0.00129723	0.000129841	0.000532869	0.000747707	0.000833761	0.00179836	0.000209908	0.000382966	3.35e-05	0.000340894	0.000705171	0.000262038	0.000387834	0.00135036	0.000349328	2.49e-05	0.000547529	0.000130401	0.000306875	0.000644138	0.00051584	0.000475298	0.00150114	0.00146226	0.000255882	0.000281361	0.000272308	0.000374032	0.000450663	0.000177462	0.000398313	0.00194954	0.00173742	0.000388648	0.000814596	0.00029492	0.000352368	0.000333416
3789	0.000369731	0.000488584	0.000419922	0.000519528	0.000476528	0.000568843	0.000375631	0.000354801	0.000291295	0.000418662	0.00168221	0.0012275	0.000136521	0.000468921	0.000763186	0.000869555	0.00174121	0.000224386	0.00035145	0	0.000401223	0.000751203	0.000239398	0.000468012	0.0012917	0.000256701	0	0.000580415	0.000175984	0.000330594	0.000601434	0.000455714	0.000492916	0.00154786	0.00140437	0.000242729	0.00033395	0.000224682	0.000338336	0.000313387	0.000172175	0.000437143	0.00197098	0.00165648	0.000435465	0.000799204	0.000308342	0.000455938	0.000410764
3788	0.000401587	0.000487283	0.000415855	0.000517109	0.00047434	0.000565969	0.000375348	0.000351208	0.00028573	0.000379748	0.00169194	0.00113325	0.000139609	0.000428754	0.000768158	0.000899973	0.00165727	0.000223752	0.000355833	2.55e-05	0.000462302	0.000851679	0.000299409	0.000571236	0.00119761	0.00018107	5.29e-05	0.000626075	0.000252467	0.000368348	0.000546029	0.000403906	0.000495781	0.00157398	0.0013123	0.00025488	0.000343444	0.000172232	0.000259288	0.000219283	0.000210223	0.000449936	0.00201534	0.00162668	0.00047524	0.000771618	0.000330404	0.000541435	0.000522148
3787	0.000436523	0.000486192	0.00042612	0.00051461	0.000472252	0.000563021	0.00037512	0.000349802	0.000281194	0.000341836	0.00172456	0.00104366	0.000132116	0.000418343	0.00076741	0.000916238	0.0015792	0.0001906	0.000396759	0.000101257	0.000524306	0.00101439	0.000408687	0.000645986	0.00110705	0.000144029	0.000134539	0.000685081	0.000334602	0.000358589	0.000489508	0.00038609	0.000466632	0.00158217	0.00122818	0.00027374	0.000302433	0.000128143	0.000192329	0.000188024	0.000272198	0.000403749	0.00205691	0.00165339	0.000474805	0.000761751	0.000356607	0.000570711	0.000606967
3786	0.00045835	0.000485183	0.000438973	0.000511909	0.000470295	0.000559929	0.000374862	0.000349261	0.000271773	0.000305491	0.00176723	0.000972844	0.000119212	0.000420917	0.000747667	0.000901521	0.00150336	0.000146776	0.000441005	0.000201272	0.000560442	0.00120139	0.000512382	0.000653977	0.00102307	0.000161134	0.000187738	0.000737839	0.000410534	0.000262723	0.000445649	0.000430023	0.000411984	0.00157633	0.00118935	0.000276026	0.000244004	0.000116255	0.000173244	0.000229251	0.000337168	0.000296755	0.00205229	0.00169383	0.000432299	0.000790555	0.000391772	0.000532787	0.00062678
3785	0.000457826	0.0004841	0.000438429	0.00050891	0.000468477	0.000556548	0.000374523	0.000347182	0.000247022	0.000271482	0.00176124	0.000903373	0.00012222	0.000410488	0.000694234	0.000845981	0.00140864	0.000134986	0.00047572	0.000295058	0.000533073	0.00132968	0.000571976	0.000591653	0.000926587	0.000237606	0.000201388	0.000763468	0.000485152	0.000109946	0.000428123	0.000541264	0.000358068	0.00154825	0.00119951	0.000277295	0.000208178	0.00015663	0.00019113	0.000337471	0.000403056	0.000174336	0.00195918	0.00167601	0.000372269	0.000856587	0.000434555	0.000455227	0.000600996
3784	0.000440706	0.00048297	0.000423468	0.000505656	0.000466864	0.000552712	0.000374123	0.00034238	0.000210472	0.00025308	0.00166006	0.000812515	0.000171873	0.000374966	0.000609931	0.000764158	0.00129689	0.000180957	0.00053016	0.000379177	0.000456189	0.00133548	0.000588396	0.000494878	0.000800177	0.000356887	0.000230367	0.000778007	0.000572655	0	0.000441465	0.000689862	0.000332722	0.00149811	0.00122771	0.000333427	0.000208178	0.000251247	0.00022328	0.00047737	0.000489371	0.000105893	0.001793	0.00157904	0.000326887	0.000936834	0.00048322	0.000394975	0.000592491
3783	0.000424165	0.000481987	0.000412097	0.000502416	0.0004656	0.000548448	0.000373634	0.000337241	0.000174959	0.000253875	0.00149523	0.000721605	0.000269694	0.000333322	0.00052013	0.000695889	0.00120834	0.000264047	0.000609027	0.000470206	0.000403963	0.00123593	0.000578869	0.000418803	0.000656122	0.000483381	0.000327283	0.000811567	0.000665377	1.31e-05	0.000466527	0.000808796	0.000341728	0.00145162	0.00124091	0.000471341	0.000221937	0.000366037	0.000271486	0.000594085	0.000601605	0.000142306	0.00164731	0.00146308	0.000311726	0.000997065	0.000533132	0.000403435	0.000644133
3782	0.000423972	0.000481276	0.000422738	0.000499474	0.000464846	0.000544201	0.00037323	0.000336425	0.000144036	0.000251172	0.00136383	0.00069297	0.000369054	0.000320561	0.000462685	0.0006824	0.00119311	0.000330008	0.000649537	0.000551668	0.000428264	0.00111208	0.000540402	0.00040063	0.000540562	0.000583116	0.000467629	0.000850678	0.000718532	0.000119551	0.000476779	0.000821722	0.000365027	0.00143544	0.00123655	0.000629569	0.000212985	0.000438814	0.000342656	0.000651793	0.000702385	0.000293348	0.00160912	0.00139008	0.000321671	0.00100997	0.000566258	0.000480354	0.00073395
3781	0.000445029	0.000480778	0.000457117	0.000496945	0.00046482	0.000540588	0.000373312	0.000342388	0.000124237	0.00022937	0.00134398	0.000766938	0.000422488	0.000351572	0.000470151	0.000736487	0.00126875	0.000343323	0.000582021	0.000571394	0.000502408	0.00103335	0.000458157	0.000439448	0.000493933	0.000637358	0.000569968	0.000832702	0.000691015	0.000204146	0.000475177	0.000698103	0.000374755	0.00144994	0.00124434	0.000714714	0.000168826	0.00041974	0.000417338	0.000655012	0.000738777	0.000523069	0.0016597	0.0013615	0.000343847	0.000970637	0.000574151	0.000569584	0.000798582
3780	0.000479507	0.000480333	0.000497451	0.000494762	0.000465556	0.000537969	0.000374016	0.000352622	0.000152633	0.000231278	0.00142431	0.000913263	0.000452015	0.000406339	0.000547503	0.000832403	0.00139525	0.000332196	0.000443217	0.000512848	0.000555283	0.00100395	0.000351017	0.000503934	0.000505509	0.000643574	0.000597962	0.000734129	0.000603479	0.000191568	0.00049997	0.000501887	0.000357733	0.00147826	0.00129359	0.000717371	0.000122156	0.000322227	0.000459479	0.000635369	0.000701551	0.000753439	0.00170214	0.00135808	0.000377182	0.000898922	0.000588201	0.000602554	0.000803438
3779	0.000512272	0.00047983	0.000521241	0.000492782	0.000466311	0.000535646	0.000374751	0.000361634	0.000257281	0.000324059	0.00152024	0.00104769	0.0005151	0.000451542	0.000658962	0.000922006	0.00149401	0.000356307	0.000366491	0.000436307	0.00055699	0.000979817	0.00026654	0.00055932	0.000527247	0.000613156	0.000601487	0.000626407	0.00051914	0.000127384	0.000571932	0.000352956	0.000319279	0.0015054	0.00137409	0.00071668	0.000118539	0.000218026	0.000460997	0.000617705	0.000630185	0.000895501	0.00167995	0.00138132	0.000427587	0.000825835	0.000638862	0.000555757	0.0007715
3778	0.000532907	0.000479193	0.00052683	0.00049085	0.00046608	0.000532445	0.000375051	0.000367956	0.000395155	0.00049784	0.00156791	0.00111144	0.000606103	0.000470911	0.000748866	0.000969783	0.00151715	0.000425653	0.000414335	0.000402655	0.000528408	0.000931141	0.000224744	0.000589469	0.000541012	0.000570497	0.00062329	0.00059322	0.000460454	9.47e-05	0.000656158	0.000310953	0.000274118	0.001521	0.00143758	0.000763019	0.000164028	0.000165335	0.00045232	0.000607249	0.000551758	0.000907188	0.00165145	0.00146355	0.000480197	0.000773414	0.000698927	0.000454153	0.000743562
3777	0.000539143	0.000478237	0.000528842	0.000488751	0.000465182	0.00052822	0.00037533	0.000375532	0.000478501	0.000648895	0.00158536	0.00112763	0.000649341	0.000478484	0.00078277	0.000971968	0.00148697	0.00048691	0.000493642	0.000400577	0.000486437	0.000874556	0.000203907	0.000597498	0.000589805	0.000544574	0.000618334	0.000626932	0.000396603	0.000106211	0.000695953	0.000328665	0.000235811	0.00151681	0.00144522	0.000811128	0.000221187	0.000163118	0.000464594	0.000609976	0.000456983	0.000819174	0.00172537	0.0015981	0.000503902	0.000749693	0.000713112	0.000328445	0.000732037
3776	0.000532149	0.0004767	0.000533291	0.000486187	0.000464663	0.000523217	0.000375665	0.00038457	0.000461952	0.000674294	0.00160528	0.00113057	0.000588373	0.000481965	0.000751786	0.000927173	0.00144405	0.000490128	0.000481222	0.000366168	0.000413495	0.000842424	0.000181768	0.000584901	0.000715198	0.000551699	0.000508371	0.000649514	0.00030877	0.00011661	0.000676371	0.000330836	0.000211264	0.00147699	0.00140155	0.000776297	0.000256328	0.000179174	0.000493314	0.000642853	0.00033826	0.000701447	0.00189077	0.00168292	0.000489314	0.000757871	0.000660823	0.00019422	0.000722351
3775	0.000515318	0.000474447	0.000533454	0.000482925	0.000463682	0.000516525	0.000375025	0.000387906	0.000390746	0.000568916	0.00160075	0.00110082	0.000455884	0.00045412	0.0006548	0.000821444	0.00139369	0.000440116	0.000385068	0.000274856	0.000308418	0.000842337	0.000169227	0.000542766	0.000868681	0.000584035	0.000305119	0.000624194	0.000243409	0.000118983	0.000642914	0.000309376	0.000197972	0.00139595	0.0013454	0.000645429	0.000273966	0.000199286	0.000511833	0.00071044	0.00023214	0.000604941	0.00200296	0.00162326	0.000465562	0.000789641	0.000587433	8.25e-05	0.000700853
3774	0.000494025	0.000471653	0.000523682	0.000478946	0.000460513	0.000507184	0.00037262	0.000381212	0.00035771	0.000423585	0.0015284	0.00101351	0.000344916	0.000368505	0.000506637	0.000663969	0.0013205	0.0003789	0.000335165	0.000185566	0.000236728	0.000859306	0.000193676	0.000469315	0.000943247	0.000623604	0.000132412	0.000607705	0.000275915	0.000169187	0.000654686	0.000323026	0.000182912	0.00130795	0.00132101	0.000502061	0.000298604	0.00023122	0.00051315	0.000786004	0.000199763	0.000534129	0.0019567	0.00146925	0.000473324	0.000806361	0.000566639	6.05e-05	0.000665743
3773	0.000475005	0.00046868	0.000507188	0.000474459	0.000455239	0.000495788	0.000368991	0.000369096	0.000404195	0.000325172	0.00141178	0.000905742	0.000307516	0.000250034	0.000359819	0.000513321	0.00123004	0.000334692	0.000410931	0.000172585	0.000282095	0.000881935	0.00025466	0.000385298	0.000897642	0.000665751	9.93e-05	0.000668008	0.000413791	0.000293193	0.00071957	0.000410721	0.000147988	0.00126672	0.00135108	0.000432001	0.000331157	0.000265102	0.000521766	0.000832968	0.000257097	0.000471732	0.00180341	0.00136725	0.000520042	0.000763835	0.000617939	0.000178113	0.000614369
3772	0.000464639	0.000465881	0.000493281	0.000469774	0.000450557	0.000484855	0.00036558	0.000360861	0.000482107	0.000284182	0.00133064	0.000852093	0.000313973	0.000161312	0.000288144	0.00043952	0.00115424	0.000308443	0.000527759	0.000226683	0.000430764	0.000908761	0.000323123	0.000319771	0.000807573	0.000715897	0.000183893	0.000784062	0.0005598	0.000408842	0.000789404	0.000539438	8.95e-05	0.00129791	0.00142021	0.000433252	0.000342952	0.000262678	0.000560778	0.000849593	0.000342769	0.000418565	0.00166525	0.00138692	0.000570585	0.000663744	0.000682446	0.000379711	0.000546246
3771	0.000465934	0.00046348	0.0004892	0.000465151	0.000448848	0.000476546	0.000363192	0.000360233	0.000535818	0.00028404	0.00132693	0.000888099	0.000334896	0.000142327	0.000327606	0.000456019	0.00111653	0.000313999	0.000552201	0.000278589	0.000564819	0.000929514	0.000400577	0.000286674	0.000780563	0.000758903	0.000296907	0.000880121	0.000618187	0.000424973	0.000822062	0.000662326	3.31e-05	0.00138025	0.00147605	0.00045662	0.000320288	0.000216168	0.000624558	0.000872395	0.00039185	0.000400963	0.0015937	0.00145423	0.000593385	0.000557245	0.000717422	0.000514967	0.000490011
3770	0.000475811	0.000461533	0.000495169	0.000460773	0.000449031	0.000470787	0.000361405	0.000362848	0.00058108	0.000344765	0.0013512	0.00097311	0.000397839	0.000174966	0.00043228	0.000498495	0.00110139	0.000392021	0.000488734	0.000305458	0.000604669	0.000915889	0.000529464	0.000281874	0.000842983	0.000750991	0.000417649	0.000929069	0.000609938	0.000394424	0.000819805	0.000787483	1.55e-05	0.00145847	0.00145711	0.000494825	0.000297335	0.000186334	0.000689081	0.000916803	0.000415969	0.000438453	0.00155111	0.00147929	0.000598857	0.000484076	0.000767247	0.000491618	0.000496716
3769	0.000486732	0.000459983	0.00050709	0.000456743	0.000448129	0.000466629	0.000359597	0.000364651	0.000655261	0.000474382	0.00133449	0.0010507	0.000504072	0.000216966	0.000516664	0.000498981	0.00107929	0.000545427	0.000453221	0.000338915	0.000604293	0.000848254	0.000699317	0.000296048	0.000934183	0.00066548	0.000577289	0.000948642	0.000617972	0.000448162	0.000796322	0.000929324	5.07e-05	0.00147887	0.00134509	0.000566007	0.000319001	0.000230741	0.000732802	0.000932063	0.000457395	0.000513754	0.00152585	0.00150216	0.000606164	0.000427241	0.000880491	0.000387106	0.000573099
3768	0.000491517	0.000458857	0.000520308	0.000453099	0.000446403	0.000464914	0.000358055	0.000368686	0.000733988	0.000605769	0.00129014	0.00112375	0.000569989	0.000258669	0.000549825	0.000470394	0.00106105	0.000702736	0.000493954	0.000372614	0.000646412	0.000747132	0.000807125	0.00032218	0.00101126	0.000538149	0.000737889	0.000927082	0.000656424	0.000588394	0.000743362	0.00103067	0.000126083	0.00142576	0.00119474	0.000636737	0.000382957	0.000325151	0.000740088	0.000849095	0.000502111	0.000591675	0.00158869	0.00162961	0.000599907	0.000353864	0.0010082	0.000341072	0.00065415
3767	0.000488435	0.000458556	0.000526693	0.00044974	0.000446734	0.000466454	0.000356951	0.000377689	0.000745117	0.000637612	0.00127456	0.00121244	0.000506504	0.000310143	0.000566543	0.00047202	0.00108056	0.000782431	0.000533657	0.00034722	0.000707853	0.000661684	0.000759782	0.000352941	0.00109515	0.000441186	0.000783788	0.000820458	0.000662405	0.000666247	0.000648998	0.00100041	0.000222331	0.00132414	0.00109705	0.000630072	0.000443606	0.000391267	0.000703481	0.000666845	0.00049707	0.000657579	0.00176927	0.00181967	0.000547835	0.000288699	0.00104037	0.000381741	0.000668191
3766	0.000483709	0.00045901	0.000519941	0.000446478	0.000448491	0.00046815	0.000355972	0.000386291	0.000656508	0.000537352	0.00127063	0.00126713	0.000327214	0.00034248	0.000588581	0.000511761	0.00113126	0.000770568	0.000491663	0.000233289	0.000686382	0.000626641	0.000586703	0.000374593	0.00118613	0.000419278	0.000652949	0.000635382	0.000593314	0.000568129	0.000537561	0.000826987	0.000321096	0.00122407	0.00110413	0.000512623	0.000465548	0.000383765	0.000634891	0.000471383	0.000431514	0.000716899	0.00194537	0.00187567	0.000448819	0.000299824	0.000926509	0.000417354	0.000611988
3765	0.000486356	0.000459132	0.000506361	0.000443132	0.000447689	0.000465483	0.000355757	0.000388731	0.000531451	0.000391607	0.00121128	0.00121822	0.000153278	0.000310307	0.000591539	0.000541107	0.00117804	0.00072496	0.000404925	0.000106983	0.000556309	0.00064157	0.000428135	0.000377512	0.00121609	0.000460316	0.000443579	0.000476465	0.000493996	0.000377731	0.000468485	0.000621578	0.000400889	0.0011819	0.00118812	0.000358457	0.000458282	0.000334432	0.000574834	0.00036128	0.000372017	0.000764175	0.00197632	0.00170199	0.000347727	0.000399349	0.000750988	0.000377458	0.000550908
3764	0.000499186	0.000458761	0.000501209	0.000439642	0.000443212	0.000458569	0.000357703	0.000388063	0.000469915	0.00031597	0.00110024	0.00108181	8.75e-05	0.000228407	0.000549723	0.000532856	0.0012134	0.000704	0.000372941	9.4e-05	0.000430961	0.000690618	0.000395978	0.000372702	0.0011373	0.000517782	0.000324993	0.000452733	0.000436957	0.000290273	0.000475137	0.000513926	0.000441355	0.00121935	0.00127143	0.000283316	0.0004566	0.000304603	0.000570612	0.000358753	0.000388578	0.000774588	0.00188376	0.00144426	0.000294906	0.000504809	0.00065431	0.000306289	0.000542552
3763	0.000515842	0.000459245	0.000511145	0.000435989	0.000438335	0.000451792	0.0003618	0.000391814	0.000503433	0.00032272	0.00103105	0.000960031	0.000107836	0.000177967	0.000479329	0.000525501	0.00126409	0.00071093	0.000414814	0.000230014	0.000429167	0.000766458	0.000466483	0.000379499	0.000998313	0.000548714	0.000350873	0.000549978	0.00042128	0.000381844	0.000519666	0.000521625	0.000441555	0.00129636	0.00129436	0.000309558	0.000479693	0.000316601	0.000628951	0.000406061	0.000462211	0.000730011	0.00181397	0.00131236	0.000302604	0.000529813	0.000676008	0.000285827	0.00057243
3762	0.000526482	0.000460263	0.000526229	0.000432148	0.000435327	0.000446916	0.000365168	0.000399953	0.000580337	0.000330054	0.00107467	0.000932406	0.000121964	0.00021953	0.000422573	0.000578411	0.0013432	0.000713498	0.000463288	0.000423833	0.000527487	0.000869474	0.000528039	0.000395044	0.000895158	0.000527659	0.000436649	0.0006537	0.000382733	0.000544274	0.000543434	0.000561354	0.00043129	0.00134285	0.00125487	0.000347938	0.00052304	0.000362523	0.000700746	0.000442475	0.000504072	0.000642926	0.00183268	0.00133229	0.000354899	0.000476533	0.000724116	0.000311558	0.000577306
3761	0.00052525	0.000458115	0.000531641	0.0004281	0.000432132	0.000440314	0.000364189	0.000403198	0.000642172	0.000289544	0.00119185	0.00098599	0.000103812	0.000325518	0.000407098	0.00070497	0.0014192	0.000694803	0.000481882	0.000571188	0.000608248	0.00099142	0.000508857	0.000397698	0.00086931	0.000450663	0.00050521	0.000683699	0.00030015	0.000643903	0.000546129	0.000563706	0.000445894	0.00132814	0.00119586	0.000331665	0.000580101	0.000450961	0.000733391	0.000456461	0.00046251	0.000552156	0.00185733	0.00136792	0.000438131	0.000421486	0.000704856	0.000309454	0.000518301
3760	0.000513145	0.000449916	0.000520882	0.000423951	0.000426487	0.000428482	0.000357883	0.000394761	0.000678922	0.00025164	0.00127895	0.00105194	0.000130698	0.000419661	0.000432174	0.000853654	0.00144239	0.000679331	0.000516292	0.000658966	0.000608702	0.00110693	0.000440085	0.000377647	0.000881316	0.000353741	0.000570502	0.000664552	0.000240452	0.000669283	0.000575568	0.000538974	0.000485202	0.00129226	0.00116324	0.000323692	0.00065147	0.000597448	0.000727362	0.000472078	0.000384407	0.000499711	0.00180129	0.00132657	0.000546206	0.000427633	0.000634272	0.000248857	0.000423142
3759	0.000498406	0.000438635	0.000496673	0.000419921	0.000419435	0.000412291	0.00034907	0.00037868	0.000691981	0.000272926	0.00126562	0.00106121	0.000247515	0.000457823	0.000471031	0.000938223	0.00137941	0.000699643	0.000595073	0.000713078	0.000566277	0.00118163	0.000384177	0.000348244	0.000873118	0.000307858	0.00064117	0.00064235	0.000250974	0.000680941	0.00063096	0.000520751	0.000509982	0.00128285	0.00116507	0.00041757	0.000723742	0.000760188	0.000719592	0.000507288	0.00033983	0.00050177	0.00166074	0.00120892	0.000662957	0.000483963	0.000577407	0.00018047	0.000350302
3758	0.000491642	0.000431222	0.000469953	0.000416189	0.000413843	0.000396376	0.000342335	0.000366026	0.000677299	0.000335139	0.0011512	0.000977487	0.000395863	0.000445969	0.000485443	0.000908904	0.00123558	0.000761916	0.000669014	0.000706964	0.000521954	0.00118779	0.00036217	0.000322707	0.000824748	0.000358702	0.000653614	0.000614178	0.000286257	0.000686027	0.000646137	0.000509783	0.00050346	0.00127979	0.00116833	0.000584447	0.000766028	0.000858557	0.000714509	0.000555312	0.0003394	0.000527841	0.00145121	0.00104788	0.000771781	0.000530587	0.000552169	0.000146112	0.000330791
3757	0.000497407	0.000431183	0.000452418	0.000412782	0.000411441	0.000385118	0.000339621	0.000363232	0.000667458	0.000411756	0.000980621	0.000826677	0.00052351	0.000412328	0.000461199	0.000803971	0.00105522	0.000866544	0.000698982	0.00064029	0.000490874	0.00111708	0.000388484	0.000309086	0.0007547	0.000475268	0.000587873	0.000582199	0.000315054	0.000668694	0.000579509	0.000508205	0.000513539	0.00123005	0.0011391	0.000726664	0.000764912	0.000879171	0.000691005	0.000599172	0.000381595	0.000520642	0.00119033	0.000875876	0.000884822	0.000531448	0.000567464	0.000133276	0.000357587
3756	0.000511555	0.000435649	0.000446546	0.000409582	0.000410361	0.000378586	0.000339075	0.000367253	0.000707239	0.000514895	0.000797791	0.000674619	0.000645245	0.00037796	0.000416867	0.000706314	0.000877105	0.0010176	0.000706986	0.000590386	0.000498485	0.000981601	0.000497347	0.000316204	0.000679261	0.000585295	0.000528468	0.000577765	0.000372665	0.000640709	0.000451991	0.000540486	0.000597835	0.00112105	0.0010622	0.000795288	0.000739948	0.000886036	0.000658411	0.00063693	0.000482698	0.000451513	0.000925669	0.000718647	0.00101928	0.000501466	0.000641026	0.000124093	0.000406957
3755	0.000525196	0.000438578	0.000443509	0.000406487	0.000406163	0.000372679	0.000337276	0.000371144	0.000787155	0.000647644	0.00063247	0.000578574	0.000775164	0.00035098	0.000381476	0.000671484	0.000712105	0.00120058	0.000720139	0.000619351	0.000564885	0.000800964	0.00069604	0.000336521	0.00058298	0.000643377	0.000568306	0.000601088	0.000475653	0.000603535	0.000299919	0.000613435	0.000749847	0.000972921	0.000927912	0.000808226	0.000714024	0.000927084	0.000646263	0.000686023	0.000629058	0.000347157	0.000722762	0.000571732	0.00114655	0.000464169	0.000746432	0.000113886	0.000452762
3754	0.000530151	0.000436147	0.000431302	0.000403502	0.000395071	0.000362567	0.00033277	0.000371131	0.00084128	0.000773733	0.000510708	0.000550028	0.000870545	0.000324368	0.000366988	0.000697467	0.000562688	0.0013754	0.000722062	0.000683692	0.000662288	0.000595693	0.000918133	0.000336887	0.000450384	0.000653848	0.000713784	0.000591807	0.000562055	0.000528615	0.000143441	0.000686041	0.000904728	0.00079798	0.000731339	0.000803095	0.000684849	0.000981174	0.000656517	0.000759832	0.000750318	0.000270396	0.000601689	0.000406867	0.00119389	0.00041664	0.000810545	9.26e-05	0.000470708
3753	0.00052297	0.000431794	0.000409639	0.000400705	0.000379499	0.000348678	0.000328845	0.00037093	0.000840877	0.000878227	0.000467517	0.000574373	0.000894075	0.000291763	0.000365088	0.000748509	0.00045239	0.00151268	0.000691454	0.000686909	0.000737118	0.000390959	0.00106604	0.000289989	0.000304773	0.000651808	0.000912903	0.000511418	0.000575104	0.000441768	2.27e-05	0.000711179	0.00101208	0.00062567	0.000497424	0.000821873	0.000643994	0.0010064	0.000661822	0.000840534	0.00078793	0.000282049	0.000550217	0.000269085	0.00111302	0.000350648	0.000830429	5.93e-05	0.000450211
3752	0.000507671	0.000436605	0.0003946	0.000398146	0.000370176	0.000339022	0.000331671	0.000379601	0.000862433	0.00100511	0.000536762	0.000654657	0.000896306	0.000280483	0.000367841	0.000793875	0.000418789	0.00163646	0.000636553	0.000631275	0.000781454	0.000219451	0.0011198	0.000222935	0.000208606	0.000677655	0.00110936	0.000432193	0.000577763	0.000474806	0	0.000696467	0.00107649	0.000532988	0.000290973	0.000913099	0.000621068	0.000991721	0.000661494	0.000891736	0.000780651	0.000405572	0.000574202	0.000284356	0.000949702	0.00028574	0.000952867	6.44e-05	0.000412768
3751	0.000495306	0.000455443	0.000397477	0.000395718	0.000374286	0.000338978	0.000342133	0.000399189	0.000973495	0.00115274	0.000673786	0.000777576	0.000945707	0.000322343	0.000367372	0.000807898	0.000438462	0.00179141	0.000559376	0.000616506	0.0008	0.000109662	0.00115895	0.000191531	0.000201639	0.000755632	0.00121319	0.00046734	0.000664841	0.000690444	7.43e-05	0.000689801	0.00111744	0.000556478	0.000162421	0.00103426	0.000671026	0.000931654	0.000694407	0.000920961	0.000802702	0.000604113	0.000630196	0.00042757	0.000833257	0.000269306	0.00126479	0.000153249	0.000412873
3750	0.000496301	0.000473002	0.000409794	0.000393203	0.000383303	0.000340818	0.000352364	0.000417498	0.00111522	0.00123536	0.000726029	0.000844411	0.00103268	0.000373038	0.000341461	0.000757707	0.000416921	0.00196926	0.000448085	0.000677084	0.000724631	6.23e-05	0.00125022	0.000191382	0.000236681	0.000862091	0.00115104	0.000607145	0.000805937	0.000926702	0.00018369	0.000719826	0.00113658	0.000595139	9.33e-05	0.00106914	0.000806806	0.000817255	0.000763482	0.000986849	0.000848793	0.000792222	0.000574098	0.000442528	0.000862121	0.000317415	0.00162118	0.000253752	0.000510681
3749	0.000509866	0.000475775	0.000424242	0.000390455	0.000386742	0.00033569	0.000357273	0.000425961	0.00122669	0.0012536	0.000606009	0.000775052	0.00115603	0.000352187	0.000278833	0.000644146	0.000326731	0.00213988	0.000350949	0.000793497	0.000520256	6.31e-05	0.00138287	0.000172844	0.000245491	0.000924875	0.00102027	0.000759898	0.000941179	0.00104789	0.000311103	0.000796408	0.00114491	0.000529629	4.8e-05	0.00105855	0.000979122	0.000701388	0.00083334	0.00110998	0.000896359	0.000895733	0.000375288	0.000250896	0.00102807	0.00038185	0.00191172	0.000268613	0.000734975
3748	0.00052542	0.000472614	0.0004435	0.000387518	0.000387453	0.000327035	0.000359636	0.000430311	0.00133062	0.00131693	0.000418658	0.000635667	0.00136953	0.00026909	0.000206574	0.000518205	0.000241721	0.00229377	0.000368377	0.000982127	0.000312898	0.000113793	0.00150694	0.00012855	0.000237824	0.000890078	0.00101736	0.000905286	0.00109268	0.00115518	0.000484706	0.000926984	0.00115719	0.000374611	4.21e-05	0.0011757	0.00112575	0.000678004	0.000907491	0.00122774	0.00097032	0.000892523	0.000241679	0.000119417	0.00125106	0.000413406	0.00221207	0.000243257	0.00105331
3747	0.000537593	0.000477949	0.000468427	0.000384537	0.000391589	0.000322139	0.000363115	0.000438359	0.00138479	0.00142163	0.000334454	0.000545108	0.00161196	0.000207169	0.00015812	0.000420816	0.000215825	0.00237036	0.000492534	0.00120337	0.000269294	0.000218139	0.00153098	9.13e-05	0.000266207	0.000763917	0.00115798	0.0010298	0.0012249	0.00133935	0.000667146	0.00105566	0.00113642	0.000201773	0.000111295	0.0014366	0.00118773	0.000736744	0.00100412	0.00126419	0.00102822	0.0008	0.000350181	0.00026061	0.00140858	0.000418191	0.00250852	0.000300377	0.00133691
3746	0.000552064	0.000496373	0.000496788	0.000381622	0.000403029	0.000324836	0.000370339	0.00045301	0.00123194	0.0013761	0.000435985	0.000560613	0.00163354	0.000213332	0.000139664	0.000360473	0.000252463	0.00227401	0.000510073	0.00126064	0.000364293	0.000352558	0.00133535	7.68e-05	0.000363626	0.000599805	0.00115605	0.00099684	0.00114877	0.00142294	0.000723712	0.00103138	0.00102295	5.62e-05	0.000262375	0.00159503	0.00110821	0.000712166	0.00107417	0.00122666	0.000911245	0.000658521	0.000607225	0.000597441	0.00136927	0.000444464	0.00254373	0.000451229	0.0013941
3745	0.00057305	0.000517724	0.000516403	0.000378809	0.000421209	0.000332595	0.00037951	0.000468863	0.000928873	0.00116257	0.000682132	0.000659729	0.00140172	0.00027268	0.000156825	0.000335504	0.00034762	0.00208213	0.000363963	0.00106885	0.000378327	0.000457749	0.00100797	8.4e-05	0.000533136	0.000461966	0.000854185	0.000829245	0.000851063	0.00125437	0.000642082	0.000858623	0.000867687	1.04e-05	0.000449351	0.00149344	0.000942897	0.00056318	0.0010315	0.00122759	0.000637062	0.000527775	0.000741708	0.000876834	0.00116439	0.00053907	0.00222449	0.000542426	0.00122058
3744	0.000595552	0.000514384	0.000504017	0.000376061	0.000431182	0.000332338	0.000381683	0.000469335	0.00078413	0.0010582	0.000864523	0.000704172	0.00122462	0.000302202	0.000180796	0.000297298	0.000412673	0.00197722	0.000343967	0.000915346	0.000296376	0.000454441	0.000828289	0.000154232	0.000686734	0.000365024	0.000571569	0.000810823	0.000643549	0.00106321	0.000595508	0.000775725	0.00078756	0.000108284	0.000574298	0.00130783	0.000847236	0.000498998	0.0009099	0.00131759	0.000492494	0.00044637	0.000524195	0.00084596	0.00100126	0.000679984	0.00185511	0.000504413	0.00106352
3743	0.000611154	0.000486353	0.000470346	0.00037344	0.000426862	0.000321099	0.000376456	0.000455792	0.000851673	0.00112962	0.000805799	0.000617398	0.00119979	0.000227235	0.000163545	0.000213676	0.00037603	0.00194497	0.000543189	0.000996568	0.000314796	0.000323589	0.000838539	0.000307727	0.000695068	0.000305475	0.000552926	0.000967963	0.000667976	0.00104671	0.00063629	0.000846605	0.000783061	0.000278165	0.000587613	0.00117935	0.000844022	0.000602075	0.00082833	0.00137658	0.000584825	0.000383008	0.000103227	0.000662122	0.000969024	0.000758632	0.00163138	0.000469025	0.00105063
3742	0.000608645	0.000478425	0.000442377	0.000371091	0.000430637	0.000317466	0.000372414	0.000457163	0.00093143	0.00117656	0.000707316	0.000596382	0.00115199	0.000172398	0.000185836	0.000190941	0.000405202	0.00186182	0.000727417	0.00114016	0.000446703	0.000173537	0.000863162	0.000456525	0.000617861	0.000321567	0.000653903	0.00105558	0.000779857	0.0010887	0.000656459	0.000900001	0.000784993	0.000446966	0.000575323	0.0010383	0.000832952	0.000728365	0.000815458	0.00131053	0.000757337	0.000297754	0	0.000696986	0.0009816	0.000707534	0.00147301	0.000512731	0.00106568
3741	0.000586259	0.00048965	0.000411257	0.000368962	0.00044646	0.000325828	0.000368411	0.000471531	0.000914121	0.00107664	0.000775542	0.000712016	0.000981803	0.000244057	0.000306328	0.000274069	0.000589234	0.00169357	0.000734546	0.00113581	0.000545717	0.000135202	0.000817331	0.000492228	0.000628583	0.000414076	0.000688009	0.000960566	0.000851512	0.00103052	0.000597946	0.000830337	0.000772919	0.000545539	0.000637036	0.000833471	0.000768279	0.000753576	0.000814764	0.00116982	0.000875985	0.000220279	0.000307713	0.000837343	0.000961039	0.000617906	0.00129571	0.00055937	0.000977935
3740	0.000558771	0.00047698	0.000368116	0.000366741	0.000450928	0.000331009	0.000361375	0.000469863	0.000852058	0.000890272	0.000842067	0.000758174	0.000771376	0.000310143	0.000403584	0.000352309	0.000736428	0.00149431	0.00063724	0.000969126	0.000548414	0.000226811	0.000764608	0.000397384	0.000679077	0.000522377	0.00065438	0.000801757	0.000882325	0.000876879	0.000511934	0.000699493	0.000772379	0.000528121	0.000751436	0.000650712	0.000682427	0.000680817	0.000780808	0.00104506	0.000939297	0.000195518	0.000607736	0.000825751	0.00091631	0.00062095	0.0011246	0.000531204	0.000779168
3739	0.000539246	0.000436828	0.000327905	0.000364226	0.000438801	0.00032721	0.000355654	0.00044994	0.000836278	0.000758069	0.000750234	0.000654237	0.000660686	0.000271048	0.000392243	0.000375737	0.000726241	0.00133758	0.000600088	0.000784624	0.000540008	0.00037091	0.000795362	0.000261206	0.000608257	0.000609947	0.000664077	0.000760782	0.000921717	0.000770396	0.00046687	0.000630267	0.000802911	0.000478621	0.000820629	0.000622983	0.000620668	0.000577598	0.000720395	0.00097428	0.0010118	0.000216242	0.000679054	0.000706767	0.000897484	0.000666962	0.00103362	0.00045371	0.000556287
3738	0.000524824	0.000397762	0.000312868	0.000361439	0.00042569	0.000321689	0.000356122	0.00043304	0.000862	0.000731223	0.000591632	0.000507337	0.000686814	0.000201842	0.000346402	0.000404172	0.000663923	0.00124875	0.000649616	0.000677255	0.000585664	0.00046882	0.000903159	0.000188704	0.00044368	0.000689839	0.000728815	0.000854967	0.000934103	0.00078276	0.000458743	0.000658278	0.00084736	0.000477804	0.000786347	0.000753559	0.000597721	0.000461092	0.000649172	0.000946966	0.0010911	0.000246031	0.000630841	0.000615122	0.000908911	0.000613209	0.00101612	0.000395974	0.000412444
3737	0.000500355	0.000374134	0.000326437	0.000358484	0.000422438	0.000319743	0.00036165	0.000432127	0.000874061	0.000759378	0.000496414	0.000414946	0.00080906	0.000194951	0.000363143	0.000475498	0.000679028	0.00120393	0.000678447	0.000632796	0.000597969	0.000467755	0.00101539	0.000193111	0.000324112	0.000767643	0.000756636	0.000941932	0.000858498	0.000839837	0.000465708	0.0007308	0.000884046	0.000509387	0.000677593	0.000935249	0.000611282	0.000313443	0.000549169	0.000946482	0.00111963	0.000265973	0.000600962	0.000542826	0.000904486	0.000446124	0.0010359	0.000357023	0.000425238
3736	0.000457499	0.000351215	0.000343919	0.000355249	0.000420686	0.000315202	0.000364841	0.000436119	0.000886715	0.000804226	0.00046317	0.000372802	0.000994803	0.000227929	0.00042538	0.000525877	0.000746614	0.00117067	0.000643786	0.000662961	0.000478844	0.000412526	0.00109555	0.000211982	0.000297494	0.000806471	0.000744272	0.000924329	0.000766077	0.000875209	0.000525021	0.000814585	0.000921593	0.000527973	0.000563906	0.0011034	0.000653219	0.000182646	0.000424095	0.000955213	0.00109461	0.000281169	0.000558007	0.00040903	0.000866494	0.000269458	0.00115324	0.000295701	0.000609243
3735	0.000410348	0.000317272	0.000340449	0.000351202	0.000407928	0.000300711	0.00035961	0.000427669	0.000945081	0.000854492	0.000430944	0.0003474	0.00116862	0.000219653	0.000438982	0.000472365	0.000745494	0.00112211	0.000607051	0.000808001	0.000289275	0.00041429	0.00114211	0.000209286	0.000286369	0.000783696	0.000788221	0.000825757	0.000781511	0.000909058	0.000661537	0.000916119	0.000964274	0.000502677	0.000490375	0.00123731	0.000691837	0.000153482	0.000343083	0.000940969	0.00105652	0.000286012	0.000450029	0.000305836	0.00083007	0.000179524	0.0014234	0.000224296	0.000867765
3734	0.000382481	0.000292082	0.000328546	0.000345922	0.000386794	0.000284228	0.000347944	0.000408927	0.00101534	0.000865696	0.000436003	0.000362991	0.00119209	0.000176677	0.000376747	0.000344861	0.000644191	0.00102905	0.000577499	0.000986107	0.00016147	0.000546482	0.00113368	0.000215135	0.000228783	0.000735911	0.000882849	0.000676398	0.000869888	0.000935743	0.000798901	0.00101006	0.00096837	0.000444038	0.000462073	0.00127522	0.000692325	0.000216028	0.000363444	0.000892308	0.000983742	0.000255849	0.000403602	0.000438407	0.000807882	0.000187053	0.00173773	0.000186469	0.00103967
3733	0.000377622	0.000298781	0.000337766	0.000340022	0.000369697	0.000281247	0.000337748	0.000396565	0.00102057	0.000793634	0.000550483	0.000446521	0.00100923	0.000174714	0.000293716	0.000252612	0.000517728	0.000885764	0.000500054	0.00101115	0.000124862	0.000758006	0.00105521	0.000262944	0.000179743	0.000703616	0.000888438	0.000482507	0.000879747	0.000892529	0.000836256	0.00103916	0.000882945	0.000395881	0.000463312	0.00115492	0.000654392	0.000273344	0.000440165	0.000850134	0.000821172	0.000189971	0.00056394	0.000790059	0.000762789	0.00024592	0.00190599	0.000167252	0.00103966
3732	0.000379686	0.0003292	0.000370826	0.000334773	0.000361264	0.000294333	0.000333861	0.000396491	0.000952022	0.000675051	0.000727064	0.000548244	0.000734055	0.000222934	0.000234497	0.000246773	0.000433943	0.000733855	0.000390815	0.000819887	0.000133368	0.000898592	0.000942761	0.000341418	0.000224426	0.000669591	0.000735119	0.000303165	0.000774522	0.000789198	0.000775433	0.000982848	0.000722269	0.000405287	0.000475362	0.000923898	0.000607147	0.000275048	0.000481171	0.000849571	0.000608231	0.000126043	0.000855674	0.00110196	0.000669546	0.00032037	0.00186023	0.000120571	0.000924005
3731	0.000376121	0.000364152	0.000408985	0.000331393	0.000359207	0.00031511	0.000335871	0.0004037	0.000863742	0.000597874	0.000851597	0.00061423	0.000525371	0.000260636	0.000208584	0.000297599	0.000420909	0.000618894	0.0003387	0.000548287	0.00017582	0.000848485	0.000840657	0.000416385	0.000351626	0.000594308	0.000522159	0.000233767	0.000669036	0.00072049	0.000705566	0.000869954	0.000564448	0.000502751	0.000488814	0.000706105	0.000568905	0.000259397	0.000466312	0.000857212	0.000459404	9.12e-05	0.00112357	0.00122336	0.000547866	0.000393259	0.00168871	5.87e-05	0.000801971
3730	0.00036909	0.000401879	0.00043655	0.000330848	0.000363831	0.000338322	0.000340991	0.000416354	0.000782021	0.000593529	0.000894411	0.000672812	0.000426153	0.000261914	0.000222374	0.000370263	0.000489686	0.000546156	0.000385455	0.000362373	0.000278554	0.000617831	0.000739015	0.000468918	0.000487595	0.000484072	0.000394581	0.000310018	0.000668328	0.000729881	0.000684533	0.000737472	0.000479402	0.000659989	0.0005157	0.000564489	0.000528976	0.00027658	0.000458795	0.000803956	0.000432519	7.63e-05	0.001362	0.00123444	0.000431119	0.000450119	0.00150442	4.26e-05	0.000714154
3729	0.000371504	0.000444101	0.000447833	0.000333403	0.000375498	0.000363188	0.000346282	0.00043076	0.000669213	0.000592543	0.00090985	0.000765661	0.000353243	0.000253408	0.000276217	0.000450138	0.000617106	0.000493758	0.000468917	0.000296975	0.00043377	0.000325983	0.000583309	0.000502844	0.000600899	0.000389077	0.000392762	0.000466474	0.000751175	0.000734155	0.000681406	0.000604037	0.000475185	0.000775255	0.000575803	0.00045274	0.000469071	0.000322139	0.000515928	0.000663837	0.000472279	7.41e-05	0.00161666	0.00123262	0.000329804	0.000500579	0.00133951	9.76e-05	0.000615652
3728	0.000395317	0.000479494	0.000443761	0.000337981	0.000389192	0.000386827	0.000350504	0.000435442	0.000487781	0.000503457	0.00093879	0.000867118	0.000221722	0.000259257	0.000344117	0.000521555	0.000741911	0.000455088	0.000490959	0.000265919	0.000574801	0.00010078	0.000347175	0.000525934	0.000687638	0.000348256	0.000444073	0.000591934	0.000808726	0.000617261	0.000635528	0.000481297	0.000510987	0.00077219	0.000666462	0.000298219	0.000386853	0.000358434	0.000617641	0.000481084	0.000478965	0.000102824	0.00180537	0.00120911	0.000238143	0.000577351	0.00116541	0.000175173	0.000456696
3727	0.000436671	0.000493566	0.000430312	0.000342318	0.000396836	0.000404005	0.000354018	0.000422066	0.000299202	0.000350929	0.000985314	0.000922706	8.21e-05	0.000291347	0.000397021	0.000568651	0.000828816	0.000462805	0.000446247	0.000201181	0.000640344	0	0.000106996	0.000538002	0.000718427	0.000353217	0.000486269	0.000641138	0.000783077	0.000413554	0.000554084	0.000409109	0.000546344	0.000701771	0.000760902	0.000122762	0.000302995	0.000393002	0.000680788	0.000327576	0.00042686	0.00018149	0.00178111	0.00114763	0.000174292	0.00067423	0.000995503	0.000208272	0.000271338
3726	0.000471188	0.000482664	0.000414011	0.000343859	0.000392896	0.000410782	0.000355899	0.000395709	0.000231502	0.000275608	0.00104629	0.000922061	7.65e-05	0.000364781	0.000431449	0.000586764	0.000902882	0.000540645	0.000425187	0.000138006	0.000652877	8.99e-06	0	0.000537793	0.000654741	0.000360557	0.000528595	0.000653945	0.000719232	0.000322679	0.000503104	0.000428616	0.000557803	0.000691155	0.000834165	3.18e-05	0.000240803	0.000472835	0.000641033	0.000239232	0.000375863	0.000300167	0.00153466	0.00110121	0.00017488	0.000723049	0.000891218	0.000201274	0.000162414
3725	0.00046988	0.000456936	0.000397367	0.000341365	0.000378553	0.000408456	0.000352974	0.000371707	0.00032752	0.00036466	0.00113347	0.000911874	0.000247228	0.000485146	0.000464351	0.000590402	0.00100824	0.000645801	0.000472417	0.000129212	0.00066355	9.25e-05	8.2e-05	0.000520817	0.000508821	0.00034085	0.000574088	0.000665003	0.000671235	0.000457481	0.000509117	0.000510041	0.000531389	0.000792131	0.000883459	6.71e-05	0.000202423	0.000585991	0.00050735	0.000209671	0.000357443	0.000425705	0.00125513	0.00114456	0.000236497	0.000661613	0.000860289	0.00021679	0.000191286
3724	0.000421648	0.000426992	0.00037388	0.000335672	0.000360401	0.000401902	0.000342022	0.000358421	0.000499655	0.000563108	0.00127115	0.000942407	0.000479343	0.000631916	0.000513958	0.000608746	0.0011521	0.000703705	0.000538421	0.00016055	0.000662485	0.000234731	0.000274184	0.000479643	0.00036412	0.000302102	0.000589828	0.000680838	0.000644358	0.000695417	0.000533821	0.000570078	0.000468667	0.000925384	0.000923215	0.000153541	0.000174572	0.000647127	0.000343776	0.000233077	0.000330608	0.000528761	0.00114626	0.00126256	0.000302761	0.000509896	0.000851191	0.000278802	0.000315598
3723	0.000341723	0.000387766	0.000333236	0.000327271	0.000342503	0.000391221	0.000322531	0.00034362	0.000633141	0.0007501	0.00143902	0.000999729	0.000629924	0.000750579	0.00057765	0.00065217	0.00128011	0.000686609	0.000558408	0.000185313	0.000607554	0.000421914	0.000450632	0.000422703	0.000298516	0.000264569	0.000556276	0.000721114	0.000628546	0.000831712	0.000535061	0.000559195	0.000390708	0.000977019	0.00096214	0.000198933	0.000149309	0.000588799	0.000221519	0.000310509	0.000258733	0.000594283	0.00121017	0.00136108	0.000312618	0.000360857	0.000831869	0.000347459	0.000439319
3722	0.000263546	0.000334119	0.000274978	0.00031578	0.000325285	0.000373982	0.000299679	0.000311422	0.000682604	0.000844549	0.00155414	0.00103738	0.00065329	0.000786991	0.000634452	0.000698007	0.00132197	0.00062693	0.000518694	0.00019046	0.000499842	0.000610856	0.000539235	0.000380031	0.00029315	0.000236159	0.000489473	0.00080993	0.00062502	0.000787703	0.00051425	0.000506125	0.000324803	0.000924379	0.000994426	0.000194014	0.000135399	0.000434043	0.000180804	0.000423575	0.000172907	0.000610244	0.00130936	0.00139842	0.000249788	0.000290893	0.000814136	0.000373828	0.000500629
3721	0.000216998	0.000282306	0.000216075	0.000303364	0.00031186	0.00035465	0.000283193	0.000268213	0.000658847	0.000825176	0.00154537	0.00104774	0.000585012	0.000732193	0.000664393	0.000713579	0.00126288	0.00055582	0.00044308	0.000187251	0.000393697	0.000743043	0.000531839	0.00038173	0.000274659	0.00021821	0.000402838	0.000912997	0.000616345	0.00062869	0.000497118	0.000472186	0.000280585	0.000841063	0.00101231	0.000184798	0.000144485	0.000266854	0.000214795	0.000533541	0.000131039	0.000569041	0.00135948	0.00141051	0.000147176	0.000294465	0.000799127	0.000346968	0.000497206
3720	0.000210036	0.000259396	0.000179611	0.000296385	0.000308949	0.000345238	0.000280075	0.000239835	0.000580417	0.000700876	0.00142414	0.00105936	0.000467688	0.000618513	0.000654929	0.000683921	0.0011543	0.000481182	0.00035932	0.000174029	0.000333321	0.00078897	0.000452202	0.000432533	0.000230735	0.000219225	0.000288512	0.000936527	0.000565088	0.000448943	0.000495681	0.000487244	0.000245849	0.000800941	0.00101683	0.000200546	0.000174239	0.000156687	0.000273709	0.000612508	0.000154798	0.000484827	0.00139705	0.00143736	5.81e-05	0.000323186	0.000762217	0.000287935	0.000456315
3719	0.000231731	0.000272867	0.000171676	0.000300462	0.000318897	0.000354204	0.000289647	0.000242218	0.000459487	0.000494105	0.00126504	0.0010794	0.000321446	0.000487181	0.000594958	0.000614701	0.00104726	0.000422535	0.00028606	0.000145273	0.000311594	0.000763313	0.00033403	0.000511112	0.000225566	0.000247674	0.000149376	0.000812206	0.000457047	0.000294232	0.000496761	0.000534097	0.0002022	0.000828016	0.00100797	0.000235593	0.000209245	0.000120342	0.000297475	0.000662509	0.00021747	0.000399251	0.00148155	0.0014433	2.28e-05	0.000354333	0.000695863	0.000225321	0.000402231
3718	0.000266022	0.000302927	0.000178865	0.000314446	0.000335347	0.000378415	0.000305013	0.000266196	0.000324751	0.000255147	0.00112589	0.0010686	0.000177352	0.000361894	0.000476902	0.000517109	0.000939285	0.00042405	0.000251685	0.000112413	0.000289789	0.000696564	0.00022304	0.000581091	0.000299267	0.000299062	3.4e-05	0.000587456	0.000330028	0.000178989	0.000484785	0.000585947	0.000145273	0.000904775	0.000972453	0.000274702	0.000230551	0.000146576	0.000255248	0.000696829	0.000278758	0.000362084	0.00158633	0.00135455	5.64e-05	0.000393494	0.000632337	0.000181728	0.000351637
3717	0.00030195	0.000324705	0.00018411	0.000329993	0.000347597	0.000405378	0.000318769	0.000289166	0.000230486	6.99e-05	0.00101574	0.000991274	0.000101453	0.000255432	0.00031719	0.000401207	0.000801684	0.000515125	0.000303912	0.000123834	0.000265251	0.00060823	0.000178569	0.000611269	0.000401214	0.00035599	2.29e-05	0.000416394	0.000264716	0.000141697	0.000459822	0.000643962	9.17e-05	0.000996413	0.000897364	0.000334398	0.000229577	0.000231435	0.000172399	0.000704063	0.000336011	0.000397126	0.00163754	0.00117332	0.000155014	0.000435483	0.000625237	0.000185627	0.000321565
3716	0.000336471	0.000332578	0.000183623	0.000338108	0.000349445	0.00042316	0.000327286	0.000296548	0.000205914	0	0.000919925	0.000860417	0.000137249	0.000181305	0.0001574	0.000275253	0.000622078	0.000657983	0.000457641	0.000216909	0.000280207	0.000511345	0.000234612	0.00059001	0.000438168	0.000405059	0.000138812	0.000428302	0.000309223	0.000207965	0.000420101	0.000717688	6.3e-05	0.00106571	0.000787443	0.000435833	0.000214974	0.000358263	0.00011237	0.000651661	0.000410499	0.000484582	0.00160935	0.000995639	0.000290922	0.000457692	0.000679936	0.000266969	0.000322356
3715	0.000372243	0.000338767	0.00018859	0.000334992	0.000342839	0.000428565	0.000330086	0.000289856	0.000213749	2.51e-05	0.000833741	0.000723686	0.00024626	0.00014757	4.3e-05	0.000153596	0.000423909	0.000763111	0.000648973	0.00034719	0.000352406	0.000426504	0.000363507	0.000518817	0.000366871	0.000446852	0.000290893	0.000614904	0.000425406	0.000321985	0.000352298	0.000788659	6.81e-05	0.00106916	0.000664608	0.000546055	0.000206488	0.000468591	0.000113316	0.000524529	0.000498597	0.000575224	0.00154026	0.000905537	0.00041159	0.00044928	0.000715956	0.000412422	0.0003443
3714	0.000413563	0.000355274	0.000215885	0.000323698	0.000335356	0.000429597	0.000329111	0.000277126	0.000195086	7.89e-05	0.000773433	0.000620084	0.000343227	0.000142915	3.67e-06	6.87e-05	0.000264372	0.0007762	0.000758899	0.000405254	0.000428735	0.000384014	0.000492078	0.000408887	0.000243635	0.000482659	0.000342734	0.000835222	0.000532873	0.00037047	0.000263306	0.000818171	0.000103519	0.000973883	0.000554462	0.000591006	0.000231899	0.000490826	0.000148139	0.000350685	0.000563605	0.000621446	0.00147601	0.000902243	0.000461694	0.000428532	0.000645256	0.000544851	0.000361174
3713	0.000457212	0.00038619	0.000272517	0.000313897	0.000336777	0.000443396	0.000328974	0.000268461	0.00017412	0.000144978	0.000769418	0.000575813	0.000411074	0.000149422	4.92e-05	7.75e-05	0.00021091	0.00075014	0.000701024	0.000337308	0.000426877	0.000403607	0.000575545	0.000288952	0.000180184	0.000502115	0.000262862	0.000929857	0.000608039	0.00030151	0.000210128	0.000801296	0.000164098	0.000805403	0.000473705	0.000561557	0.000326963	0.000414135	0.00015589	0.000189429	0.000584588	0.000606768	0.00145085	0.000948241	0.000420522	0.000424868	0.000521418	0.000571693	0.000361139
3712	0.000487686	0.000421086	0.000336498	0.000314345	0.000350944	0.000476677	0.000332427	0.000269745	0.00025627	0.000276791	0.000833117	0.000603163	0.000528214	0.000164963	0.000161473	0.000217991	0.000280481	0.000793704	0.000517185	0.000237008	0.000327101	0.000465308	0.00064048	0.000202074	0.000236908	0.000487193	0.000186379	0.000862458	0.000699085	0.00020096	0.000244452	0.00078907	0.000237319	0.000646822	0.000425739	0.000551712	0.000497893	0.000317993	0.000114675	9.34e-05	0.000591784	0.000559435	0.00147083	0.00101063	0.000330235	0.000442508	0.000533759	0.000465767	0.000357372
3711	0.000495181	0.00043647	0.000375777	0.000322364	0.000368403	0.000507433	0.000334613	0.000273979	0.000454445	0.000473352	0.0009164	0.000674014	0.000704022	0.000190902	0.000288064	0.000438503	0.000401272	0.000910454	0.000352444	0.000226539	0.000199891	0.000514362	0.000707827	0.000172657	0.000347146	0.000432474	0.000250412	0.000725086	0.000801908	0.000188949	0.000329267	0.000811616	0.000301759	0.000567374	0.000408431	0.000606252	0.000666522	0.000284033	6.56e-05	7.14e-05	0.000611702	0.000519717	0.00149472	0.00106462	0.000263511	0.00045694	0.000757173	0.000292164	0.000353286
3710	0.000490424	0.000425102	0.000396761	0.000331862	0.000378322	0.00051695	0.000330752	0.000275821	0.000628053	0.000632656	0.000960764	0.000752332	0.000810392	0.000222571	0.000383964	0.000627807	0.000505612	0.000963106	0.000317378	0.000289914	0.000126623	0.00051384	0.000731629	0.000185621	0.000396323	0.000349196	0.000415529	0.00061071	0.000827914	0.000270624	0.00038414	0.000821071	0.000350678	0.000579661	0.000433912	0.00064142	0.000719399	0.000300593	5.42e-05	8.97e-05	0.000616327	0.000486996	0.00151367	0.001131	0.000252518	0.000450845	0.00104028	0.000138914	0.000330261
3709	0.000481585	0.000405956	0.00041998	0.000343714	0.00038122	0.000519477	0.000323197	0.000278488	0.000655739	0.000665005	0.000972897	0.000850701	0.000742491	0.000264491	0.000447832	0.000721241	0.000606891	0.000842691	0.000402563	0.000330037	0.000138365	0.000482166	0.000666492	0.000211076	0.00037488	0.000248151	0.000529514	0.000531874	0.000729105	0.000365484	0.000383656	0.000755638	0.000397803	0.000666644	0.000524555	0.000570422	0.000622101	0.000295191	9.02e-05	0.000117935	0.000555918	0.000432219	0.00159197	0.00123379	0.000274012	0.000443029	0.00119746	5.38e-05	0.000282339
3708	0.000457284	0.000393681	0.00043567	0.000359876	0.000380344	0.000531574	0.000315192	0.000277227	0.000552939	0.000572642	0.000994506	0.000989567	0.000534533	0.000323126	0.000499457	0.000722276	0.000735816	0.000593965	0.000515263	0.000297224	0.00020904	0.000463595	0.000538216	0.000225731	0.000363059	0.000141388	0.000496141	0.000456344	0.000553865	0.000411366	0.000360041	0.000621311	0.000454546	0.000795875	0.000673064	0.00040069	0.000444445	0.000231374	0.000161354	0.000154755	0.000409179	0.000353722	0.00174134	0.00132369	0.000289612	0.000469912	0.00116384	4.34e-05	0.000229646
3707	0.000405143	0.000386915	0.000427597	0.00037876	0.000374692	0.000545609	0.000307229	0.000263865	0.000416415	0.000428525	0.00104424	0.00114774	0.000307591	0.000393439	0.000548215	0.000660428	0.000879263	0.000358257	0.000574046	0.000219694	0.000284974	0.000481005	0.000424073	0.000218562	0.000399031	5.09e-05	0.000345527	0.00037507	0.000389945	0.000405511	0.000345313	0.000488345	0.000512948	0.000920286	0.000831384	0.000217995	0.000286379	0.00014871	0.000253466	0.000212241	0.000213525	0.00027894	0.00188156	0.00133563	0.000278827	0.000535235	0.000991458	0.000100844	0.000196582
3706	0.000333824	0.000381708	0.0004086	0.000396157	0.000363927	0.000544459	0.00030068	0.000242633	0.000315731	0.00030827	0.00110236	0.00127347	0.000155619	0.000462909	0.000583058	0.000566945	0.000982153	0.000235336	0.000561593	0.00015629	0.000330093	0.000526844	0.000381427	0.000197222	0.00044782	2.02e-06	0.000182175	0.000313864	0.000286754	0.000381857	0.000337157	0.000420468	0.000546853	0.000999776	0.00094939	0.000114089	0.000199393	0.000114614	0.000351147	0.000290337	5.26e-05	0.000230679	0.00194572	0.00127166	0.000243811	0.00059254	0.000781053	0.000220931	0.000193018
3705	0.000272564	0.000379826	0.00041311	0.00041024	0.000353585	0.000527363	0.000300263	0.000232389	0.000246633	0.000242033	0.00113503	0.00132061	8.49e-05	0.00052219	0.000587661	0.000475652	0.000991473	0.000209556	0.000505565	0.000136304	0.000347402	0.000583497	0.000397202	0.000183609	0.000471101	8.46e-06	8.88e-05	0.000290429	0.000224295	0.000364824	0.000316164	0.000412888	0.00052331	0.00101651	0.00101042	0.000119523	0.000167812	0.000149711	0.000427744	0.00037198	0	0.000212822	0.00194328	0.00118137	0.000202242	0.000595162	0.000618909	0.00038487	0.000209965
3704	0.000250186	0.000382685	0.000460663	0.00042302	0.000351768	0.000515039	0.000310489	0.000251189	0.000171943	0.000211133	0.00113324	0.00127728	4.16e-05	0.000566816	0.00056251	0.000425703	0.000906431	0.000193208	0.000425456	0.000141555	0.000365528	0.000635173	0.000406143	0.000190668	0.000473508	6.56e-05	7.42e-05	0.000282567	0.000149779	0.000345945	0.000284597	0.00040011	0.00042583	0.000986399	0.00103058	0.000190914	0.000147685	0.00020621	0.000449757	0.000433777	6.71e-05	0.000213799	0.0019164	0.00110632	0.000179624	0.000549948	0.000547623	0.000542763	0.000230411
3703	0.000268485	0.000382074	0.000529771	0.000433956	0.000359373	0.000527953	0.000328913	0.000295701	9.8e-05	0.000192416	0.00112515	0.0011786	0	0.000591013	0.000522151	0.000445737	0.000785304	0.00013693	0.00031004	0.000138574	0.000403461	0.00066311	0.000366415	0.000202466	0.000485193	0.000153919	9.37e-05	0.000253388	5.33e-05	0.00029865	0.000277961	0.000332439	0.000277925	0.000956873	0.00103488	0.000258273	0.000121252	0.000225723	0.000402014	0.000457458	0.000204533	0.000218423	0.00187148	0.00106187	0.000199312	0.000513009	0.000566157	0.000624839	0.000243073
3702	0.000294647	0.00036049	0.000568837	0.00043202	0.000363635	0.000555192	0.000342747	0.000332661	8.5e-05	0.000192023	0.00114335	0.00108506	4.58e-06	0.000581659	0.00047142	0.000523818	0.000696591	9.03e-05	0.00015893	0.000119352	0.000445887	0.000645393	0.000310997	0.000187711	0.000518099	0.000249196	0.000108096	0.000205342	0	0.000215713	0.000327431	0.000246082	0.000141975	0.000968584	0.00103384	0.000280876	0.000110243	0.000220076	0.000307756	0.000432735	0.000355596	0.000225726	0.00176759	0.00105206	0.000267782	0.000523104	0.000625732	0.000589147	0.000248851
3701	0.000294132	0.000312371	0.000551895	0.000405499	0.000350718	0.000561473	0.000342442	0.000327553	0.000162246	0.000231486	0.00118819	0.00103896	0.000104841	0.00052833	0.000400314	0.000606227	0.000670038	0.000126386	2.87e-05	0.000103566	0.000461346	0.000577405	0.000297884	0.000142932	0.000549291	0.0003349	0.000117095	0.000179344	5.87e-05	0.000122457	0.000417864	0.000229474	7.48e-05	0.00101195	0.00102165	0.000261037	0.000139635	0.000269247	0.000215031	0.000356332	0.00049728	0.000250257	0.00158633	0.00109001	0.000358578	0.000544613	0.000641605	0.00046379	0.000249061
3700	0.000266286	0.000266553	0.000510257	0.000365626	0.000328763	0.000540501	0.000338105	0.000290201	0.000276004	0.000305703	0.00125103	0.00105748	0.000274852	0.000452891	0.00031468	0.000656361	0.000709412	0.000231269	0	0.000116336	0.000447672	0.000492095	0.000328329	0.000109287	0.00056141	0.000411884	0.000140949	0.000193933	0.000213088	5.51e-05	0.000494536	0.000309249	7.71e-05	0.0010514	0.000995894	0.000230242	0.000200961	0.000420223	0.000161741	0.000239579	0.000626547	0.000295415	0.001416	0.0012119	0.00041878	0.000505061	0.000560852	0.000329843	0.00023688
3699	0.000234176	0.000261124	0.000480896	0.000340444	0.0003221	0.000526497	0.000342816	0.000260683	0.000336337	0.000368879	0.00134446	0.00114093	0.000420353	0.000410683	0.000245981	0.000687573	0.000809365	0.000314954	8.89e-05	0.000164274	0.000424137	0.000441109	0.000345374	0.000125289	0.000579581	0.000490159	0.000176692	0.000212547	0.000365362	2.59e-05	0.000502639	0.000400241	9.67e-05	0.00107902	0.000967318	0.000215179	0.000259551	0.00061279	0.000156082	0.000121602	0.000713832	0.000339579	0.00139021	0.00140598	0.000406651	0.000388217	0.00039932	0.000250128	0.000204546
3698	0.000222513	0.000298096	0.00046325	0.00034223	0.000341483	0.000545036	0.000348322	0.000254943	0.000292174	0.000367952	0.00146343	0.00124658	0.000453355	0.000431461	0.000213992	0.000721241	0.000931296	0.000314997	0.00021911	0.000217206	0.000382446	0.000449307	0.000299982	0.000171599	0.000634627	0.000563792	0.000193877	0.000185028	0.000415078	1.63e-05	0.000425869	0.000384496	8.38e-05	0.00111257	0.000945783	0.000206474	0.000283727	0.000727987	0.000177527	5.87e-05	0.000696478	0.000352189	0.00151497	0.00154473	0.000328507	0.000261024	0.000208115	0.000223025	0.000159104
3697	0.000248203	0.000348535	0.000446758	0.000361153	0.000375384	0.000590402	0.000337774	0.000259142	0.000175868	0.00031077	0.00155817	0.00129939	0.000379211	0.000480302	0.000209411	0.000751583	0.00101257	0.00026514	0.000304444	0.000245041	0.000306761	0.000489882	0.000210501	0.000192175	0.000704097	0.000600471	0.000192037	0.00012415	0.000354099	2.44e-05	0.000307373	0.00023975	4.15e-05	0.00116389	0.000930109	0.000187657	0.000268728	0.000708689	0.000197183	7.53e-05	0.000556141	0.000316765	0.00164939	0.00149325	0.000243759	0.000202489	5.37e-05	0.00021172	0.000131642
3696	0.000313194	0.000392603	0.000438663	0.00038725	0.000406686	0.000647221	0.000311365	0.000265541	8.21e-05	0.000275263	0.00158654	0.00126446	0.000299273	0.000504207	0.000222753	0.000764499	0.00102132	0.000259086	0.00032515	0.000266565	0.000240898	0.000509223	0.000146583	0.000171385	0.000731906	0.000571486	0.000218569	0.000103504	0.000274654	8.73e-05	0.000220574	7e-05	2.1e-05	0.00122737	0.000909388	0.000172339	0.000242889	0.000609085	0.000206525	0.000133672	0.000375082	0.000247655	0.00166787	0.00125043	0.000218988	0.000229383	0	0.000205104	0.000159301
3695	0.000401166	0.000432798	0.000450808	0.000419741	0.000428187	0.000705854	0.000286684	0.000285827	8.24e-05	0.000320109	0.00155992	0.0011771	0.000305836	0.000495391	0.000263213	0.000759887	0.000979437	0.000354089	0.000307359	0.000311825	0.000256568	0.000470329	0.000150865	0.000156187	0.000691296	0.000494741	0.000293236	0.000165821	0.000256158	0.000213596	0.000202571	0	6.8e-05	0.00127322	0.000860204	0.000173475	0.000248359	0.000521762	0.000214782	0.000174986	0.0002719	0.000194017	0.00156382	0.000923562	0.000262932	0.000299107	4.79e-05	0.000214192	0.000247259
3694	0.00048619	0.000471068	0.000474816	0.000456286	0.0004403	0.000755376	0.000275222	0.000327461	0.00017529	0.00042803	0.00151263	0.00108708	0.000407776	0.000486084	0.00033123	0.000741346	0.00092434	0.000533144	0.000283642	0.00036629	0.000352118	0.000375926	0.000203824	0.000190141	0.000610725	0.000425793	0.000370696	0.000284564	0.00028725	0.00035015	0.000230986	7.12e-05	0.000182386	0.00125172	0.00075137	0.000171539	0.000309604	0.000497113	0.000223179	0.000191266	0.000305989	0.000213851	0.00139071	0.000597572	0.000327492	0.000368559	0.000129581	0.000221448	0.000356952
3693	0.000550957	0.000495164	0.000491398	0.000485221	0.000441586	0.00077792	0.000270662	0.000376453	0.00031005	0.000540331	0.00144326	0.000994767	0.000554684	0.000493497	0.00038914	0.000695712	0.000858236	0.000742727	0.00028453	0.000390322	0.000444046	0.000259054	0.000263843	0.000251863	0.000539221	0.000403725	0.000404259	0.000412525	0.000313691	0.000450249	0.000260147	0.000238409	0.000329302	0.00113001	0.000569447	0.000146817	0.000410931	0.000532065	0.000225689	0.000226958	0.000450696	0.000328958	0.00118214	0.000304139	0.000369522	0.000428602	0.000190184	0.000189233	0.000438212
3692	0.000596359	0.000504957	0.000505618	0.000504225	0.000434564	0.000771509	0.00026827	0.000427289	0.000436205	0.000621945	0.00132889	0.000875274	0.000705389	0.000504897	0.000390081	0.000606129	0.00075929	0.000932515	0.000331235	0.000373941	0.000459405	0.000159827	0.000317322	0.000274574	0.000503941	0.000418539	0.000410996	0.000522013	0.000326632	0.000525143	0.000262135	0.000429337	0.000479267	0.000925119	0.00035572	0.000129275	0.000504663	0.000594213	0.000231376	0.000313493	0.000623344	0.00049345	0.000989731	0.000104913	0.0003884	0.000487554	0.000255562	0.000118166	0.000469378
3691	0.000633985	0.000532911	0.000551042	0.000537932	0.000437236	0.000770748	0.000285349	0.000507615	0.00052819	0.000668277	0.00119647	0.000744753	0.00084137	0.000514833	0.000341165	0.000487084	0.000633803	0.00106513	0.000406732	0.000342447	0.00041374	0.000108854	0.000378756	0.000222351	0.000509834	0.000436491	0.000442932	0.000585256	0.000372151	0.00060066	0.000228493	0.000583604	0.000631986	0.00069255	0.000209075	0.000178525	0.00054003	0.00063276	0.000265873	0.000425443	0.000729419	0.000608561	0.000924322	9.73e-05	0.000400236	0.000548788	0.000391364	6.71e-05	0.000470975
3690	0.00066747	0.000605248	0.000635786	0.000609162	0.000468595	0.000812518	0.000344843	0.000633495	0.000582644	0.000681744	0.00111862	0.000657034	0.000935084	0.000537209	0.000300318	0.00037678	0.000517104	0.00113886	0.000472246	0.000309305	0.000371592	0.000116763	0.000456911	0.000133936	0.000541576	0.000442499	0.000508769	0.000577791	0.000486224	0.000658186	0.000158288	0.00067012	0.000794717	0.000486651	0.000214646	0.0002919	0.000498759	0.000605551	0.000333951	0.000514269	0.000733857	0.00058834	0.00104769	0.00029475	0.000409865	0.000614787	0.000587297	8.27e-05	0.000489648
3689	0.00069345	0.000687648	0.000698334	0.000689887	0.000516783	0.000874447	0.000431873	0.000751703	0.000608577	0.000662843	0.00110809	0.000635057	0.000945512	0.000562767	0.000285828	0.000286653	0.000420727	0.00119	0.000528762	0.000265015	0.000359434	0.000166204	0.00053756	8.23e-05	0.000550501	0.000441239	0.000567712	0.00053103	0.000639477	0.000669227	8.69e-05	0.000706168	0.000931151	0.000342434	0.000340668	0.000381952	0.000421437	0.000526727	0.000394054	0.000565867	0.000710549	0.00043444	0.00123064	0.000557179	0.000412518	0.000678714	0.000740247	0.000129013	0.000567247
3688	0.000714923	0.000726923	0.000686571	0.000729483	0.000551657	0.000905665	0.000505352	0.000797876	0.000605717	0.000615177	0.00109081	0.000661779	0.000850778	0.000543872	0.00024652	0.000197375	0.000345063	0.00122221	0.000592886	0.000215944	0.000359865	0.000225651	0.000594826	0.000103265	0.000497485	0.000429832	0.000583036	0.000505065	0.000752934	0.000639023	9.06e-05	0.000730918	0.000957972	0.000276563	0.000454763	0.000397725	0.000372583	0.00044753	0.000399852	0.00059489	0.000748948	0.0002349	0.00127538	0.000761054	0.000398455	0.0007104	0.00079054	0.000136654	0.000693103
3687	0.000729508	0.00073822	0.000637091	0.000735774	0.000576898	0.000922321	0.000552033	0.000796359	0.000565973	0.000551593	0.00105426	0.000764874	0.000674433	0.000481005	0.000178543	0.000132732	0.000357643	0.00118647	0.000633399	0.000193834	0.000363377	0.000290773	0.000617169	0.000182642	0.000438556	0.000407041	0.00054683	0.00050639	0.000779193	0.000591119	0.000198133	0.000753325	0.000826591	0.000301841	0.000484578	0.000394728	0.000365846	0.000390402	0.000355227	0.000602281	0.000829826	8.16e-05	0.00121801	0.000972142	0.000372365	0.00069151	0.000794864	0.00010374	0.000799641
3686	0.000733129	0.000762615	0.000608933	0.00075485	0.000617638	0.000976954	0.000576097	0.000804995	0.000491559	0.000482027	0.00109837	0.000990346	0.00046817	0.000464497	0.000180601	0.000157614	0.000546348	0.00104372	0.000589411	0.000200565	0.000363373	0.00039052	0.000604821	0.000292929	0.000486573	0.000389252	0.000458457	0.000485161	0.000726836	0.000522561	0.000345883	0.000750055	0.000584166	0.000415549	0.00048863	0.000429376	0.000370717	0.000339342	0.000291913	0.000572089	0.000846136	2.23e-05	0.00125705	0.00125913	0.000354442	0.000652745	0.000809399	8.59e-05	0.000826226
3685	0.000745904	0.000790458	0.00062088	0.000794838	0.000672646	0.00107106	0.000579535	0.000821796	0.000405383	0.000410863	0.0012702	0.00128715	0.000295419	0.000562042	0.000327924	0.000289789	0.000877951	0.000805668	0.000444303	0.000200539	0.000339371	0.000535956	0.000559983	0.000412734	0.000656008	0.000382479	0.000328747	0.000411664	0.00062699	0.000407537	0.000452596	0.000707838	0.000333048	0.000573133	0.000556874	0.000483433	0.000376014	0.000288345	0.000223877	0.000501784	0.000718854	6.08e-05	0.00142754	0.00150812	0.000353035	0.000641046	0.000812934	0.000119756	0.000765308
3684	0.000798502	0.000797327	0.000666024	0.000830945	0.000720927	0.00116736	0.000580016	0.000818247	0.000343803	0.000352917	0.0014816	0.00153699	0.000222332	0.000737774	0.000578681	0.000484159	0.00119916	0.000534669	0.00026514	0.000188238	0.000299577	0.000684786	0.000497115	0.000523798	0.000829094	0.000373472	0.000210013	0.000332422	0.000522837	0.000261165	0.000498385	0.000652971	0.000157633	0.000721953	0.000709043	0.000512338	0.00040317	0.000272334	0.000158338	0.000410228	0.000481733	0.000164967	0.00158176	0.00157803	0.000360416	0.000644464	0.000768542	0.000207711	0.000650635
3683	0.000890998	0.000797038	0.000734221	0.000855035	0.000753057	0.00124245	0.000605195	0.000802854	0.000330617	0.000338876	0.00162316	0.00167563	0.000281428	0.000912936	0.000831767	0.000687144	0.00138171	0.000320081	0.00015802	0.0002136	0.000300244	0.000771952	0.00044559	0.000610122	0.000893571	0.00036197	0.000176425	0.000329476	0.000460744	0.000152424	0.000522705	0.000631933	8.59e-05	0.000842868	0.000890968	0.000506725	0.000471337	0.000334844	0.000125898	0.00032845	0.000263372	0.000284383	0.00161632	0.00146722	0.000373158	0.000593814	0.000695235	0.000336808	0.000522502
3682	0.000980989	0.000816307	0.000811527	0.0008782	0.000772481	0.00129238	0.000660027	0.000805249	0.000350116	0.000372202	0.00165388	0.0017157	0.000425088	0.00103377	0.00100761	0.000862248	0.00140446	0.000234364	0.000149354	0.00030376	0.000372909	0.000763274	0.00043089	0.000658738	0.000840696	0.000380716	0.00023087	0.000404044	0.000441457	0.000105827	0.000553013	0.00065006	9.32e-05	0.000935863	0.00102976	0.000480235	0.000567078	0.000452604	0.000164194	0.000293584	0.000171131	0.000381352	0.00155446	0.00125181	0.000391544	0.000454906	0.000640907	0.000471239	0.000404143
3681	0.00102076	0.000846011	0.00087434	0.000902425	0.000778313	0.00131096	0.000712696	0.000824279	0.000390693	0.000440496	0.00158533	0.00168336	0.000586878	0.00108026	0.0010743	0.00097971	0.00131888	0.000311108	0.000173683	0.000409193	0.000442388	0.000679837	0.000478465	0.000655974	0.000730966	0.000466748	0.000299455	0.000473527	0.000426791	5.91e-05	0.000580828	0.000671182	0.000146463	0.00100085	0.00108403	0.000450338	0.000664614	0.000548547	0.000267015	0.000344199	0.000222354	0.00044785	0.00144035	0.000952533	0.0004199	0.000281407	0.000647731	0.000531459	0.000317308
3680	0.00100737	0.000846723	0.00090702	0.000913646	0.000762357	0.00128745	0.000719178	0.000822937	0.000502032	0.000576912	0.00144911	0.00157728	0.000786685	0.00105544	0.00104196	0.00101633	0.00118273	0.000545192	0.000209151	0.000490609	0.000425882	0.000575248	0.000626644	0.000600537	0.000608178	0.000616706	0.000365328	0.000518511	0.000421253	3.49e-07	0.000606743	0.00069433	0.000234729	0.00104673	0.00105544	0.000455719	0.000762437	0.000600928	0.00039694	0.000484746	0.000395459	0.000485116	0.00126746	0.000559825	0.000478106	0.000157899	0.00077032	0.000461168	0.000301927
3679	0.000987694	0.000811942	0.000932616	0.000909558	0.000731047	0.00123608	0.000666793	0.000786932	0.000738798	0.000830913	0.00130341	0.00140646	0.00109569	0.000991954	0.000952438	0.000980617	0.00103939	0.000882622	0.000322042	0.000595922	0.000389657	0.00049552	0.00088762	0.000517479	0.000467152	0.000787646	0.000503527	0.000638225	0.000479899	4.46e-05	0.0006524	0.000775174	0.000348866	0.00108382	0.000973165	0.000540515	0.000879272	0.000672053	0.000542292	0.000650799	0.000667366	0.0004807	0.00107931	0.00020468	0.000580667	0.000117895	0.00105092	0.00031985	0.000380731
3678	0.00101644	0.000801407	0.000996154	0.000921794	0.000723623	0.00121156	0.000585405	0.000769171	0.00102435	0.00113486	0.00125569	0.00124562	0.00145209	0.000965998	0.000871554	0.00093368	0.000942423	0.00120912	0.000499201	0.000768879	0.000500265	0.000470963	0.00116566	0.000443958	0.00031944	0.000940465	0.000700489	0.000874012	0.000589261	0.00026137	0.000697103	0.000924123	0.000451228	0.00109635	0.000871799	0.000669746	0.00100771	0.000784733	0.00071505	0.000753494	0.000939267	0.000432268	0.00104251	0.000110393	0.000685949	0.000144084	0.0014171	0.000244953	0.000495534
3677	0.00110999	0.000876398	0.00111693	0.000990379	0.000785267	0.00126528	0.000520614	0.00084018	0.00118606	0.00130201	0.00139384	0.00118416	0.00166166	0.00104701	0.000861531	0.000951954	0.000951076	0.00141964	0.00054091	0.000922193	0.000768634	0.000522922	0.00129372	0.000393685	0.000251712	0.00106208	0.000742605	0.00106687	0.000636984	0.000477016	0.000679651	0.00104831	0.000507243	0.00102744	0.000769291	0.000742318	0.00111499	0.000843206	0.00087739	0.000784825	0.00101916	0.000396837	0.00125659	0.000321025	0.000699655	0.000237634	0.00170191	0.000288014	0.000549402
3676	0.00123017	0.000988966	0.00123174	0.00109298	0.00089676	0.00136001	0.000485051	0.000975247	0.00122325	0.00129844	0.00162328	0.00120899	0.00171503	0.00120054	0.000920836	0.00103775	0.00103559	0.00156307	0.000384153	0.000992964	0.000985598	0.000638052	0.00125951	0.000359828	0.000338426	0.00113981	0.000529977	0.00110729	0.00064048	0.000511323	0.000613201	0.00111382	0.000541774	0.000850953	0.000653053	0.000781406	0.00119213	0.00080669	0.000944062	0.000839984	0.000876819	0.000462641	0.00150679	0.000545908	0.000624154	0.000430841	0.00186834	0.000348975	0.000570933
3675	0.00134509	0.000992908	0.00125502	0.00113519	0.000954942	0.00137304	0.000455433	0.00104347	0.00130346	0.00130375	0.0016469	0.001176	0.00179553	0.00126327	0.000950765	0.00108148	0.00102092	0.00175851	0.000281541	0.00106638	0.00100241	0.000734752	0.00121241	0.000344581	0.000490622	0.00115743	0.000300574	0.00109701	0.000747318	0.000476876	0.00058918	0.00120225	0.000601284	0.000642648	0.00049656	0.000890809	0.00124304	0.000785608	0.000903764	0.000953673	0.000736929	0.000625908	0.0013909	0.000464769	0.000583804	0.000687617	0.00199272	0.00034567	0.000687748
3674	0.00147312	0.000900779	0.00125556	0.00111992	0.000935204	0.00132027	0.000466169	0.00104695	0.00149307	0.00143402	0.00136024	0.00106624	0.001976	0.00115648	0.000897745	0.00104221	0.000853975	0.00199508	0.000420592	0.00121116	0.000886707	0.000726475	0.00122714	0.000352588	0.00054847	0.00113665	0.000304066	0.00113247	0.000966564	0.00056525	0.000655357	0.00134554	0.000689024	0.000525953	0.000327609	0.00108195	0.00126092	0.000870025	0.00084349	0.00102557	0.000774229	0.000765929	0.000979131	0.000323223	0.000632272	0.000883474	0.00211593	0.000328822	0.000921604
3673	0.00160195	0.000893018	0.00132968	0.0011689	0.00094281	0.00137001	0.00056691	0.00114207	0.00170361	0.00163311	0.00106836	0.0010938	0.00217775	0.00104609	0.000856155	0.00104827	0.000739745	0.00217025	0.000710467	0.00139241	0.000782306	0.000618627	0.00125347	0.000383211	0.000547775	0.00113414	0.000523593	0.00119477	0.00116611	0.000772048	0.000762568	0.00148289	0.000769904	0.000543136	0.000233577	0.00128209	0.00124635	0.00103208	0.000836525	0.000992953	0.000939772	0.000811106	0.000833744	0.000558006	0.000712433	0.000954956	0.00224082	0.000374793	0.00116901
3672	0.00168988	0.00100363	0.00144926	0.00131913	0.00102732	0.00156668	0.000709734	0.00135516	0.0017817	0.00175258	0.00105202	0.00132966	0.0022544	0.0010944	0.000905117	0.00118093	0.000834172	0.00219771	0.000907233	0.00147644	0.000734149	0.000480957	0.0011963	0.000429871	0.000637069	0.00117791	0.000732691	0.00116494	0.00119416	0.000892743	0.000807671	0.00151058	0.000801453	0.000582817	0.000258456	0.00137108	0.0012051	0.00115601	0.00085848	0.00093131	0.00105211	0.000822721	0.00114553	0.00105975	0.000756182	0.000997679	0.00229623	0.000468034	0.00131142
3671	0.00171876	0.00113508	0.00156604	0.0014921	0.0011436	0.00181356	0.000821564	0.00157863	0.00167786	0.00173413	0.00128624	0.00162159	0.00214841	0.00128344	0.00100831	0.0013917	0.00111256	0.00208006	0.000841425	0.00134824	0.000692127	0.000387152	0.0010428	0.000480362	0.000786862	0.00124587	0.00075139	0.000948043	0.00102888	0.000762945	0.000755821	0.00137812	0.000784136	0.000560677	0.000372651	0.00130726	0.00116119	0.00114217	0.000830888	0.0009712	0.00100725	0.000883296	0.0016127	0.00147687	0.000765871	0.00112389	0.00225004	0.00052047	0.00131832
3670	0.00169941	0.0012284	0.00164723	0.00159397	0.00123463	0.00199667	0.000878045	0.00171825	0.00154882	0.00171686	0.00160263	0.00184132	0.00199885	0.00151831	0.0010995	0.001599	0.00145947	0.0019201	0.00062548	0.00111212	0.000675677	0.000399521	0.000934986	0.000535644	0.000869656	0.00129878	0.000679986	0.000666031	0.000870125	0.000551774	0.000700827	0.00120103	0.000764543	0.000567487	0.000532577	0.00122766	0.00116804	0.0010237	0.000749826	0.00114643	0.000913625	0.000985404	0.00193239	0.001639	0.000828309	0.00128452	0.00222638	0.000496169	0.00127977
3669	0.00169346	0.00128415	0.00169612	0.0015938	0.00127554	0.00205995	0.000900313	0.00175171	0.00153265	0.00179815	0.00184304	0.00194101	0.00190871	0.00168926	0.00114627	0.00172686	0.00172965	0.00177359	0.000481072	0.000958867	0.000772459	0.000523657	0.000976102	0.00060473	0.000859683	0.00131791	0.000706089	0.000516127	0.000875361	0.000552639	0.000737438	0.00114257	0.000759436	0.000698176	0.000716859	0.0012412	0.00124987	0.0008894	0.000703259	0.00133195	0.000887177	0.00103271	0.00202447	0.00161592	0.000973132	0.00135348	0.00227548	0.000462334	0.00127254
3668	0.00177162	0.00136935	0.00178688	0.00157258	0.00131063	0.00208397	0.000951234	0.00177002	0.00158355	0.00188892	0.00199668	0.00198685	0.00181582	0.00175869	0.00117638	0.00177881	0.00189774	0.00159596	0.000463785	0.000900891	0.000951991	0.000706711	0.00109124	0.000686967	0.000836189	0.00130905	0.000819209	0.000536426	0.000975488	0.000765344	0.000857188	0.00123222	0.00074219	0.000929195	0.00093609	0.00128908	0.00136842	0.000780135	0.00074062	0.00140736	0.000878944	0.000950823	0.00208334	0.00165088	0.00110564	0.00129104	0.00227011	0.00047091	0.00126465
3667	0.00193763	0.00153462	0.00195346	0.00163334	0.00139803	0.00218791	0.0010627	0.00186496	0.00161171	0.00189341	0.00219844	0.00209218	0.00166792	0.00180518	0.00125643	0.001834	0.0020723	0.00136343	0.000502944	0.000838082	0.00109679	0.00089998	0.00116867	0.000788185	0.000921227	0.0012791	0.000895747	0.000658223	0.00105908	0.000978879	0.000991228	0.00138687	0.000702262	0.00118148	0.0012002	0.00128138	0.00146968	0.000718558	0.000835055	0.00140098	0.000819328	0.000784444	0.00229807	0.00182984	0.0011339	0.0011692	0.00210693	0.000503479	0.00120002
3666	0.00215005	0.00172446	0.00214995	0.00178412	0.00152397	0.00237659	0.00119916	0.00200563	0.00159469	0.00181813	0.0025035	0.0022519	0.00150316	0.00189807	0.00141209	0.00192668	0.00230651	0.00111959	0.000531273	0.000716421	0.00113941	0.00106544	0.00117558	0.000922251	0.00113293	0.0012374	0.000869869	0.000812862	0.00109507	0.00104338	0.00108209	0.00150591	0.000672912	0.00139913	0.00147012	0.00119868	0.00152504	0.000729099	0.000945058	0.00141687	0.000732439	0.000645731	0.00257919	0.00201589	0.00105705	0.00110436	0.00180205	0.000535138	0.0010787
3665	0.0023669	0.00186294	0.0023265	0.00196672	0.00164114	0.00258486	0.00131752	0.00212393	0.00155883	0.001727	0.0028305	0.00240434	0.00138546	0.00204439	0.00161472	0.00203764	0.00255473	0.000918	0.000525846	0.00056668	0.00109573	0.00116789	0.00114171	0.00108705	0.00134172	0.00121348	0.000770452	0.00095235	0.00108956	0.000958496	0.00111734	0.00152958	0.00070395	0.00159099	0.00168453	0.0010733	0.00153507	0.000814472	0.00104884	0.00150435	0.000686585	0.000610546	0.00276188	0.00211306	0.00094477	0.0011433	0.00145561	0.000578416	0.000939964
3664	0.00256127	0.00193744	0.00246775	0.00213309	0.00173469	0.00277108	0.00140423	0.00220741	0.00153641	0.00167145	0.00309736	0.00254344	0.00134028	0.00222445	0.00183163	0.00214936	0.00276376	0.000776534	0.000493884	0.000469957	0.00102562	0.00120525	0.00111642	0.00125414	0.00145308	0.00124159	0.000668316	0.00103923	0.00104188	0.000819019	0.00112387	0.00146225	0.000810551	0.00177823	0.00182269	0.00094636	0.00152222	0.000939047	0.00114007	0.00162375	0.000707565	0.000691799	0.00281915	0.00214388	0.000881557	0.00124095	0.00119539	0.00066838	0.000815732
3663	0.00272873	0.00197983	0.0025864	0.00227168	0.00181972	0.00293334	0.00146554	0.00228603	0.00154844	0.00166106	0.0032941	0.00269529	0.00134473	0.00240052	0.00204734	0.00225274	0.00291221	0.000683446	0.000454541	0.000483624	0.00097102	0.00121398	0.0011402	0.00138117	0.00148689	0.00132103	0.000609666	0.00104858	0.000956566	0.000716448	0.001141	0.00135883	0.000946224	0.00194544	0.00191406	0.000849912	0.00151593	0.00105032	0.00121588	0.00171377	0.000750818	0.000853863	0.00281109	0.00214344	0.000912495	0.00134845	0.00110997	0.000812778	0.000716733
3662	0.00287723	0.00202197	0.00269974	0.00239065	0.00190666	0.00308133	0.00151345	0.0023865	0.00161246	0.00168741	0.00345048	0.00285966	0.00136995	0.00252425	0.00224621	0.00233817	0.00299481	0.000634615	0.000431902	0.000583212	0.000933405	0.00123265	0.00123168	0.00143538	0.00148331	0.00140628	0.000595496	0.000985048	0.000873377	0.000686145	0.00119349	0.00128187	0.00103727	0.00206503	0.00199865	0.000817083	0.00153193	0.00112572	0.00127717	0.00176131	0.000756586	0.00103304	0.00276473	0.00210049	0.00101506	0.0014417	0.00120474	0.000967882	0.000652679
3661	0.00300907	0.00207661	0.00280693	0.00249615	0.00198504	0.00321359	0.00155909	0.00250732	0.00175214	0.00176656	0.00358382	0.00300412	0.00143381	0.00257469	0.00240646	0.0024034	0.00301623	0.000659603	0.000459681	0.000693853	0.00091384	0.00126518	0.00138565	0.00141605	0.0014436	0.00144732	0.000625249	0.000902795	0.000866509	0.000735016	0.00128782	0.00126992	0.00105892	0.00212571	0.00209191	0.000897785	0.00156703	0.00120685	0.00133375	0.00179386	0.000729441	0.00116774	0.00266779	0.00201288	0.00112229	0.00149596	0.00142771	0.00107953	0.000650328
3660	0.00311958	0.00214919	0.00289256	0.00258889	0.0020413	0.00332154	0.00161031	0.00263058	0.00196378	0.00192074	0.00368917	0.00310338	0.00157961	0.00258502	0.00251975	0.00246364	0.00300115	0.000790414	0.000556662	0.000767695	0.000964904	0.00128067	0.00156463	0.00136435	0.00135916	0.00143827	0.000722616	0.000878165	0.000982195	0.000869461	0.00141072	0.00132157	0.00105733	0.00213592	0.00218057	0.00111917	0.00160784	0.00136022	0.00140073	0.00181831	0.000729072	0.00122413	0.00253932	0.00193719	0.00117222	0.00149153	0.00170331	0.00115005	0.000729383
3659	0.0032134	0.00225373	0.00295425	0.00267546	0.00208502	0.00340958	0.00167162	0.00275009	0.00218112	0.00212288	0.00376595	0.00317196	0.00181021	0.00262411	0.00260981	0.00255181	0.00299744	0.0010124	0.000688748	0.000806345	0.00114891	0.0012487	0.00170829	0.00134217	0.0012632	0.00142859	0.000901095	0.000952	0.00118056	0.00106442	0.00152579	0.00139196	0.00109663	0.00210801	0.00224262	0.00142019	0.00164594	0.00159529	0.00147865	0.00180694	0.000794032	0.00120479	0.00245823	0.00194924	0.00114627	0.00144193	0.00193191	0.00123139	0.000866836
3658	0.00331362	0.00239888	0.00301369	0.00276564	0.00214488	0.0034955	0.00174107	0.00287348	0.00230694	0.00228859	0.00382985	0.00324608	0.00206456	0.00274822	0.00271664	0.00269995	0.00304649	0.00126168	0.000760813	0.00082825	0.00143999	0.00117656	0.00178293	0.00139418	0.00123579	0.0014845	0.00111869	0.00109436	0.00135933	0.00123583	0.00157846	0.00141083	0.00119474	0.00205159	0.00226629	0.00166475	0.00169781	0.00182433	0.00155124	0.00175806	0.00090562	0.00114252	0.00249371	0.00203353	0.00107117	0.00140322	0.00200819	0.00134965	0.00100131
3657	0.00344185	0.00255547	0.00309887	0.00285058	0.00223293	0.00358378	0.00180866	0.0029974	0.00232831	0.00236768	0.00387977	0.00332793	0.00229848	0.00294917	0.00284424	0.00290192	0.00313512	0.00148625	0.000718968	0.000847809	0.00168758	0.00111225	0.00185405	0.00151383	0.00133886	0.00163076	0.00131602	0.00126013	0.00146424	0.00131376	0.00154246	0.00136158	0.00131687	0.0019803	0.00225141	0.00176383	0.00181822	0.00194026	0.00160572	0.0017484	0.00104117	0.00108392	0.00260939	0.00206362	0.00101252	0.00144246	0.00192013	0.00144894	0.00109431
3656	0.00359433	0.00266464	0.00321237	0.00290059	0.00232313	0.00365155	0.0018641	0.00310048	0.00236231	0.0024193	0.00387488	0.00336815	0.00254232	0.00315149	0.00293524	0.00309838	0.00319881	0.00168856	0.000649664	0.000900248	0.00177117	0.00110144	0.00204599	0.00165616	0.00153984	0.00181772	0.00149613	0.00144191	0.00155991	0.00135865	0.00145859	0.00133418	0.00141738	0.00191388	0.00220114	0.00178283	0.00205774	0.00193549	0.00165858	0.00186521	0.00122804	0.00106273	0.00267664	0.0019328	0.00104367	0.00157062	0.00181318	0.00146223	0.001163
3655	0.00374439	0.00271576	0.00334428	0.00291468	0.00239063	0.0036923	0.00191829	0.00318535	0.00253031	0.00253694	0.00379173	0.00333795	0.00284127	0.00328828	0.00293818	0.00323536	0.00321239	0.00189471	0.00068015	0.00102051	0.00173823	0.0011443	0.00238464	0.00178582	0.00173727	0.00197341	0.00169608	0.00161677	0.00173349	0.00148737	0.00139832	0.00143759	0.00148216	0.00187056	0.00212284	0.00186736	0.00239222	0.0018935	0.00173943	0.00209073	0.00149167	0.0010866	0.00263534	0.00173344	0.00118341	0.00171805	0.00186472	0.00141404	0.00123513
3654	0.00386407	0.00276913	0.00348334	0.00294206	0.00245322	0.00374426	0.00198655	0.00329411	0.00284341	0.00275192	0.00369512	0.00329514	0.00319883	0.00338526	0.00289156	0.00333266	0.00323778	0.00211753	0.000848379	0.00121801	0.00172244	0.00120442	0.0027654	0.00190473	0.00187764	0.00208647	0.00192695	0.00173746	0.00199478	0.00172792	0.00139942	0.00169846	0.00153257	0.00185542	0.00204262	0.00208693	0.00272824	0.00189273	0.00185777	0.00231968	0.00180696	0.00115837	0.00259222	0.00165441	0.00139533	0.00180488	0.00212354	0.00138751	0.00131273
3653	0.00395426	0.00284927	0.00361004	0.00301221	0.00252929	0.00382407	0.00205267	0.00343457	0.00320373	0.00301424	0.00365022	0.00328205	0.00354824	0.00349921	0.00287648	0.00343389	0.00331431	0.0023289	0.00109349	0.00145057	0.0017784	0.00124763	0.00304649	0.00202873	0.00198099	0.0022038	0.00214118	0.00177458	0.0022651	0.00198626	0.00143398	0.00204863	0.00158613	0.00183851	0.00199886	0.00234922	0.00296448	0.00193902	0.00199543	0.00246974	0.00209173	0.00129816	0.0026093	0.00169746	0.00163095	0.00181562	0.00246186	0.00141768	0.00137762
3652	0.00405614	0.00292885	0.00373142	0.00311605	0.00261491	0.00391897	0.00209998	0.00357772	0.00349445	0.00325813	0.00364485	0.00327671	0.00378844	0.0036388	0.00294554	0.00355652	0.00341532	0.00246561	0.00131397	0.00163863	0.00184483	0.00127226	0.00314019	0.00215276	0.00204727	0.00236784	0.0022567	0.00174598	0.00244238	0.00213804	0.00144362	0.00237229	0.00164104	0.00180219	0.00202263	0.00247481	0.00305584	0.00198341	0.00212215	0.00253916	0.00223973	0.00151315	0.00260418	0.00172661	0.0018481	0.00178443	0.00269314	0.00146536	0.00142034
3651	0.00421435	0.00301713	0.00389978	0.00325785	0.00271857	0.00405586	0.00215324	0.00373063	0.00372021	0.00351981	0.00369081	0.00330363	0.00392993	0.00381413	0.00313591	0.00372084	0.0035584	0.00250379	0.00145133	0.00178434	0.00186785	0.00132512	0.00310607	0.00225607	0.00204694	0.00256709	0.00227106	0.00175541	0.00252677	0.00219825	0.00142818	0.00258863	0.00170491	0.00183102	0.00212892	0.00242876	0.00307516	0.00201171	0.00223207	0.00258859	0.00221736	0.00175341	0.00255065	0.00171141	0.00201306	0.00174087	0.00281912	0.00149932	0.00148603
3650	0.00441583	0.00315281	0.00413964	0.00344016	0.00285066	0.00427683	0.00224143	0.00392043	0.00399403	0.00390694	0.00386231	0.0034501	0.00410929	0.00405731	0.00344782	0.00393704	0.00381146	0.0025207	0.00153344	0.00201855	0.0019368	0.00146614	0.00313708	0.00233966	0.00197793	0.00273572	0.00230352	0.00193482	0.00262336	0.00237543	0.0014509	0.00269545	0.00179589	0.00205038	0.00230006	0.002405	0.00316471	0.00208438	0.00236362	0.00268215	0.00211715	0.00193573	0.00256902	0.00173794	0.00211479	0.00172387	0.00304382	0.00157677	0.00164341
3649	0.00459834	0.00331634	0.00438056	0.00361152	0.00297948	0.00453641	0.00233795	0.00411738	0.00430396	0.00436717	0.00416087	0.00372733	0.00434418	0.00433513	0.00379559	0.00416349	0.00415336	0.00261704	0.00158456	0.00235684	0.00216434	0.00168539	0.00332478	0.00242708	0.00185914	0.00282838	0.00241514	0.0022288	0.0027264	0.00278264	0.0015449	0.00270899	0.0019048	0.00242297	0.00248291	0.00252918	0.00336461	0.00223108	0.00253821	0.00282371	0.00204174	0.00203126	0.00272806	0.001848	0.00215711	0.00178129	0.00337608	0.00175885	0.00186241
3648	0.00475556	0.0034579	0.00456093	0.00372673	0.00307352	0.00474613	0.00240438	0.00427377	0.0044938	0.00469801	0.00449345	0.00405114	0.00449071	0.00456428	0.00409712	0.00437201	0.00448714	0.00278658	0.00156968	0.0025822	0.0024576	0.00189419	0.00354092	0.00252769	0.00173123	0.0028799	0.00252189	0.00240684	0.00269801	0.00321318	0.00169844	0.00264173	0.00199833	0.00272238	0.00264509	0.00268324	0.00357127	0.0023769	0.00270933	0.00295977	0.00200954	0.00208626	0.0029487	0.00202291	0.00214544	0.00190352	0.00353843	0.00196225	0.00201688
3647	0.00494839	0.00358555	0.00472464	0.00381755	0.00315852	0.00490821	0.00246225	0.00440132	0.00450627	0.00482405	0.00480597	0.00436852	0.00448836	0.00472997	0.00436035	0.00459989	0.00477887	0.00292771	0.00147823	0.00254628	0.00263549	0.00202651	0.00363912	0.00263398	0.00168935	0.00294771	0.00255301	0.00236448	0.00251929	0.00342979	0.0018884	0.00254871	0.00206029	0.00278937	0.00281198	0.00273184	0.00368746	0.00243361	0.00283514	0.00304051	0.00201705	0.00214272	0.00316199	0.00226263	0.00211123	0.00203956	0.00339401	0.00205209	0.00203562
3646	0.00521085	0.00374153	0.00493014	0.003947	0.00327392	0.00508437	0.00255342	0.00453994	0.00443048	0.00483777	0.00511976	0.00468041	0.00441957	0.00488425	0.00461636	0.0048716	0.00506044	0.00294078	0.00136748	0.00233324	0.00265329	0.00209865	0.00360497	0.00274046	0.00181604	0.0030417	0.00253185	0.00220757	0.00232602	0.00343011	0.00208003	0.0025032	0.00210277	0.00268726	0.00300705	0.00269192	0.0037187	0.00239474	0.00292824	0.00305636	0.00207015	0.00220124	0.00337473	0.00256875	0.00211292	0.00217696	0.00310281	0.00201584	0.00196467
3645	0.00552488	0.00394717	0.0051767	0.00415043	0.0034289	0.00530465	0.00268555	0.00471157	0.00435992	0.00482715	0.00547451	0.00498726	0.00436162	0.00506109	0.00485291	0.00514933	0.00536143	0.00278497	0.00129505	0.00210151	0.00259222	0.0021596	0.00349558	0.00285481	0.00207697	0.00313352	0.00249966	0.00207441	0.00222011	0.00333175	0.00222917	0.00252128	0.00214054	0.002588	0.00320676	0.00265845	0.00372065	0.00231736	0.0030161	0.00303056	0.00214342	0.00224528	0.00360097	0.00289949	0.00218521	0.00233577	0.002875	0.00195086	0.00188546
3644	0.00585252	0.00418934	0.00542548	0.00441778	0.00360734	0.00555396	0.00283496	0.0049088	0.00432911	0.00480328	0.00586828	0.00526856	0.00431403	0.00523614	0.00501957	0.0053739	0.00567173	0.00250116	0.00126386	0.00192424	0.0025272	0.00223291	0.00336051	0.00299504	0.00235608	0.00319768	0.00245964	0.0020164	0.00217603	0.00319826	0.00230485	0.00255275	0.00217237	0.00261643	0.00337708	0.00268588	0.00372644	0.00226176	0.0030964	0.00299902	0.00217887	0.00226703	0.00382616	0.00318783	0.00230524	0.00252527	0.00277934	0.00194254	0.00183357
3643	0.00616123	0.00443471	0.00563932	0.00470491	0.00378403	0.00580231	0.00297074	0.00510422	0.00435529	0.00476823	0.00625783	0.00550553	0.00425928	0.00536778	0.00508883	0.00552853	0.00595674	0.00220844	0.00124828	0.00178824	0.00248156	0.0023118	0.00323178	0.00317382	0.00255989	0.00323218	0.00241281	0.00201895	0.00211465	0.00303417	0.00231285	0.00255075	0.00218445	0.00280792	0.00350663	0.00276066	0.00374111	0.00226151	0.00314087	0.00299033	0.00214463	0.002282	0.00402434	0.0033824	0.00241345	0.00273761	0.00276877	0.00200009	0.00179516
3642	0.00643267	0.00465651	0.00581428	0.00496391	0.00394059	0.00603524	0.00308041	0.00527631	0.00447082	0.00478161	0.00660944	0.00570752	0.00423438	0.00545944	0.00511202	0.00566623	0.00620624	0.00204795	0.00124699	0.00167241	0.0024706	0.00238067	0.00313655	0.0033795	0.00265985	0.00325676	0.00239986	0.00205733	0.00201429	0.00286754	0.00229083	0.00253266	0.00216667	0.00312344	0.00359762	0.00284041	0.0037726	0.00232214	0.00313081	0.003013	0.00208074	0.0023143	0.0041834	0.00348311	0.00246434	0.0029449	0.00279034	0.00208688	0.00174808
3641	0.00666704	0.00485266	0.00597998	0.00517357	0.00407503	0.00626084	0.00317785	0.00542979	0.0046846	0.0049179	0.00692583	0.00590285	0.00430411	0.00556524	0.00519097	0.00586752	0.00644451	0.0020869	0.00128095	0.00159306	0.00253233	0.00243475	0.00309182	0.00357498	0.00268207	0.00330276	0.00246729	0.0021084	0.00193351	0.00277429	0.00226917	0.00255808	0.00212814	0.00346537	0.00365744	0.00289899	0.00384403	0.00242421	0.00308556	0.00306365	0.00206972	0.00236563	0.00431587	0.00352415	0.00245922	0.00310012	0.00283712	0.0021835	0.0016924
3640	0.00688152	0.00503543	0.00616932	0.00534461	0.00419687	0.00648922	0.00328794	0.0055854	0.00493498	0.00516249	0.00721108	0.00608835	0.00447216	0.00572497	0.00537794	0.0061522	0.00668298	0.00226999	0.0013415	0.00156453	0.00268533	0.00248553	0.003096	0.00372242	0.00267899	0.00340024	0.00259533	0.00213869	0.00193094	0.00279834	0.00224239	0.00265236	0.00210175	0.00371679	0.00371244	0.00293925	0.00397516	0.00253064	0.00304923	0.0031472	0.00215065	0.00240792	0.00443182	0.00352341	0.00243373	0.00316332	0.0029103	0.00230056	0.00164628
3639	0.00709656	0.00521158	0.00638443	0.00550244	0.00431622	0.00671397	0.00342192	0.0057552	0.00513397	0.00540831	0.00743299	0.00621177	0.00467435	0.00591463	0.00561961	0.00644024	0.00688777	0.00248158	0.00139528	0.00156632	0.00289143	0.00254788	0.00315073	0.00381817	0.00269386	0.00355765	0.00272053	0.00213941	0.0020124	0.0028988	0.00220022	0.00278913	0.00213246	0.00381176	0.00381146	0.0029989	0.00416498	0.00262202	0.00305229	0.00327296	0.00229037	0.00240648	0.0045166	0.00347624	0.00243033	0.00312773	0.00299183	0.00243752	0.00162765
3638	0.00732143	0.00538048	0.00660269	0.00566858	0.00443928	0.00692049	0.00356941	0.00593521	0.00525027	0.00556276	0.00755165	0.00623056	0.00485514	0.00608219	0.00581726	0.00661951	0.00701691	0.00264335	0.00143481	0.00157733	0.00310433	0.00262502	0.00327589	0.00390926	0.00273885	0.00374689	0.00282665	0.0021538	0.00215389	0.00299776	0.00216653	0.00294096	0.00224541	0.00379022	0.00399035	0.00313335	0.00439096	0.00271937	0.00310054	0.0034229	0.002431	0.00235363	0.00454901	0.00340778	0.00247601	0.00301818	0.00306036	0.0025709	0.00163485
3637	0.00754954	0.00555208	0.00681008	0.00585839	0.00457348	0.00711073	0.00371229	0.00612348	0.00532218	0.00562367	0.00758679	0.00619122	0.0050117	0.00622349	0.00593298	0.00665968	0.0070846	0.00274914	0.00147823	0.00160771	0.00331113	0.00271033	0.0034842	0.00406247	0.00280137	0.00392131	0.00295779	0.00222348	0.00233115	0.0030442	0.00218094	0.00310915	0.00242317	0.00377244	0.00423362	0.0033603	0.00461626	0.00285471	0.00319118	0.00355183	0.00253496	0.00228749	0.00454994	0.00339191	0.00256548	0.00287819	0.00310499	0.00268121	0.00164007
3636	0.00776697	0.00573833	0.00700893	0.00607393	0.00472223	0.00729598	0.00383563	0.00632091	0.00540295	0.00565217	0.00761934	0.00620429	0.00516328	0.00638763	0.00601971	0.00664196	0.00715519	0.00283333	0.00151628	0.00167478	0.00349137	0.00280301	0.00374648	0.00430334	0.00287192	0.00405809	0.00313632	0.00231368	0.00251675	0.00302792	0.00224787	0.00329468	0.00262373	0.00385007	0.00447817	0.00362013	0.00480155	0.00302262	0.00332389	0.00363994	0.00258877	0.00227832	0.00455286	0.00343919	0.00265852	0.0027642	0.0031275	0.00276694	0.00161442
3635	0.00796401	0.00592191	0.00720036	0.00628727	0.00486946	0.00746316	0.00392878	0.00650962	0.00553294	0.00571778	0.00769372	0.00631557	0.00532728	0.00659155	0.00614582	0.00666656	0.00725676	0.00293613	0.00151482	0.00176866	0.00357393	0.0029089	0.00400176	0.00458084	0.00294545	0.00418026	0.00332447	0.0023427	0.00268909	0.00297915	0.00233806	0.00347461	0.00282632	0.00399398	0.00464972	0.00382167	0.00492552	0.0031865	0.00349128	0.00372279	0.00260528	0.00237643	0.00451532	0.00342406	0.00271046	0.00273464	0.00316867	0.00282666	0.00157471
3634	0.00813852	0.00606383	0.00737492	0.00645144	0.00498568	0.0075777	0.00398847	0.00665708	0.00575454	0.00587967	0.00775671	0.00644715	0.00553674	0.00677548	0.00631569	0.0067528	0.00733312	0.00309149	0.00149021	0.00188382	0.00351694	0.0030196	0.00420909	0.00480641	0.00299811	0.00433058	0.00349808	0.00229527	0.00287175	0.00298952	0.00244226	0.00363216	0.00304701	0.00409183	0.00470162	0.00394956	0.00500398	0.00333873	0.00367527	0.00383858	0.00264384	0.00255519	0.00434607	0.00322228	0.0027193	0.00280682	0.00333598	0.00286088	0.00159515
3633	0.0082922	0.00615577	0.00752629	0.00654549	0.00505879	0.00763184	0.00402472	0.00675471	0.00608969	0.00616123	0.00773686	0.00650382	0.00582685	0.0068795	0.00647918	0.0068538	0.00731144	0.00330703	0.00151869	0.00204801	0.00340755	0.00310088	0.004372	0.00493261	0.00299698	0.00452733	0.00368968	0.00224706	0.00310907	0.0031655	0.00258269	0.00378337	0.00329364	0.00407401	0.00463747	0.00407452	0.00507849	0.00351686	0.0038587	0.00396491	0.00277605	0.00272129	0.00405306	0.00290927	0.0027303	0.00292791	0.0037251	0.00289778	0.00174436
3632	0.00843112	0.00624635	0.00766032	0.00660351	0.00511309	0.00767312	0.00405678	0.00683986	0.00648047	0.0065118	0.00766785	0.00650929	0.00617213	0.00693796	0.00660062	0.00695577	0.00720881	0.00353948	0.00164641	0.00227777	0.00340519	0.00311587	0.00451147	0.00498331	0.00294787	0.00474767	0.00391481	0.00226465	0.00337588	0.00351914	0.00275839	0.00394869	0.00351805	0.00397766	0.00452054	0.0042322	0.00517372	0.00374588	0.00402844	0.00404951	0.00300487	0.00279789	0.00380318	0.00272447	0.00279495	0.00302255	0.0042768	0.00298313	0.00200681
3631	0.00857745	0.00639946	0.00779515	0.00669262	0.0051941	0.00777238	0.00410328	0.00696702	0.00678279	0.00680737	0.00768895	0.00659272	0.00645057	0.00705138	0.00668999	0.00712101	0.00714954	0.00370781	0.00178855	0.00249975	0.00356226	0.00306715	0.00462969	0.00501425	0.00291494	0.00494253	0.00406847	0.00229655	0.00353461	0.00390358	0.00290569	0.00408781	0.0036429	0.00389827	0.00446408	0.00433048	0.00527608	0.00396814	0.00416808	0.00409757	0.00322837	0.00279625	0.00378178	0.00284563	0.00292387	0.00307788	0.00473888	0.00313306	0.00227624
3630	0.0087666	0.00663818	0.00796059	0.00686327	0.00533411	0.00797029	0.0041792	0.00716715	0.00694689	0.00700447	0.00792973	0.00687279	0.00662236	0.00727689	0.00678323	0.00742357	0.00728174	0.00379383	0.00181916	0.00261912	0.00373723	0.00301386	0.0047838	0.00506447	0.00296957	0.00506122	0.00403501	0.0022807	0.00351331	0.00414174	0.00298687	0.00414445	0.00367044	0.00391859	0.00457963	0.00431975	0.00539854	0.00409894	0.00427112	0.00420407	0.00336469	0.00281118	0.0040465	0.00326612	0.00309181	0.00317111	0.00492422	0.00330265	0.00248025
3629	0.00901461	0.00689496	0.00816404	0.00708165	0.00551654	0.00821536	0.00428121	0.00741017	0.00712206	0.00724781	0.00833309	0.00730239	0.00684165	0.00753108	0.00688666	0.00780415	0.00758988	0.00388495	0.0018215	0.00268595	0.0038033	0.00301985	0.0050915	0.00514791	0.00310468	0.00508064	0.0039352	0.00235682	0.00349249	0.00429325	0.00305928	0.00416767	0.0037075	0.00402492	0.00486634	0.00434913	0.00559394	0.00416599	0.00437465	0.00443714	0.00349226	0.00292611	0.00442789	0.0037557	0.00329349	0.00338484	0.00494135	0.003444	0.00267216
3628	0.00931019	0.00707354	0.00840101	0.0072586	0.00568325	0.00840729	0.00439779	0.00763342	0.00737407	0.00759753	0.00865319	0.00766782	0.00713996	0.0076477	0.00696358	0.00807477	0.00787171	0.00399898	0.00195357	0.0027729	0.00383718	0.00307963	0.00548888	0.00525228	0.00321717	0.00504057	0.00396952	0.00264006	0.00362074	0.00452294	0.00315777	0.00422757	0.00380762	0.00410612	0.005178	0.00452132	0.00584781	0.00423511	0.004511	0.00469307	0.00367506	0.00309959	0.00464582	0.00407752	0.0035032	0.00368229	0.00494065	0.00357038	0.00289126
3627	0.00962899	0.00721471	0.00869665	0.00741412	0.00583185	0.00857889	0.00454675	0.00785825	0.00757951	0.00790353	0.00883956	0.00791852	0.00734707	0.00764527	0.00704902	0.00820683	0.00809089	0.00403872	0.00215446	0.00283459	0.00395196	0.00315464	0.00576567	0.00534961	0.00326517	0.00502778	0.00412498	0.00297858	0.00376893	0.00478281	0.00322358	0.00430459	0.00389796	0.00414375	0.0053947	0.00474416	0.00607232	0.00428319	0.00464732	0.00482743	0.00381601	0.00321768	0.00474896	0.00431736	0.00365259	0.00393881	0.00492201	0.00370135	0.00305837
3626	0.00993272	0.00740464	0.00902167	0.00762685	0.00599881	0.0088195	0.0047275	0.00812491	0.00766299	0.0080537	0.00909964	0.00818315	0.00738382	0.00772346	0.00724253	0.00835099	0.00840611	0.00397603	0.00226221	0.00282529	0.00413542	0.00325114	0.0058511	0.00543337	0.00337399	0.00510535	0.00427208	0.00318309	0.00376804	0.00492023	0.00319939	0.00436409	0.00390539	0.00423084	0.00553035	0.00489442	0.00622304	0.00426749	0.00473509	0.0048534	0.00381231	0.00325839	0.00497332	0.00456706	0.00371904	0.00411942	0.00486898	0.00381241	0.00309566
3625	0.0102029	0.007618	0.00930276	0.0078815	0.00617066	0.00910111	0.00489818	0.00838608	0.00767559	0.00807423	0.00948742	0.00843651	0.0073293	0.00795489	0.00754929	0.00856082	0.00883275	0.0039001	0.0022236	0.00277169	0.00430542	0.00339374	0.00583253	0.0055286	0.0036083	0.00526881	0.00434382	0.00322111	0.00361216	0.00488331	0.00311338	0.0044116	0.00384921	0.00439735	0.00562226	0.00493725	0.00633449	0.00420301	0.00475066	0.00487994	0.00367187	0.00329326	0.00523781	0.00468837	0.00374371	0.00430989	0.0048175	0.00386627	0.00302518
3624	0.0104452	0.00780356	0.00951689	0.00811926	0.00631842	0.00935593	0.00503791	0.00859244	0.00771893	0.00806047	0.00985079	0.00857025	0.00731296	0.00824938	0.00786951	0.00877627	0.00922834	0.00392127	0.00211618	0.00275007	0.00442537	0.0035764	0.00583278	0.00567168	0.00381868	0.00547473	0.00437553	0.00319113	0.00343991	0.00476292	0.00306944	0.0044742	0.0038164	0.00460826	0.00566054	0.00493146	0.00646676	0.00416071	0.00469792	0.00496464	0.00350077	0.00336708	0.00534166	0.00463082	0.00378368	0.0045421	0.00483428	0.00386177	0.00293514
3623	0.0106684	0.00796684	0.00969379	0.00832715	0.00644829	0.00957603	0.00516064	0.00875874	0.00785713	0.00808349	0.0100928	0.0085955	0.00740723	0.0085292	0.00811652	0.00896007	0.00949241	0.0040821	0.00204557	0.00282081	0.00454024	0.00376066	0.00592783	0.0058814	0.00386696	0.00568898	0.00444446	0.00321659	0.00341006	0.00471385	0.00315765	0.0045708	0.00388063	0.0048086	0.00564214	0.00496891	0.00664916	0.004217	0.00461288	0.00507631	0.00342591	0.00346365	0.00528997	0.0045208	0.00387279	0.00473176	0.00495551	0.00384264	0.00288981
3622	0.0108817	0.00813909	0.00987496	0.00852946	0.0065849	0.00979265	0.00528348	0.00892416	0.00806607	0.0081297	0.0102489	0.00860989	0.00757505	0.00878609	0.00827148	0.00912876	0.00963454	0.00432977	0.00203148	0.00295241	0.00471083	0.00389672	0.00610883	0.00613141	0.00377207	0.00590162	0.00457543	0.00333698	0.0035625	0.00481242	0.00336154	0.00468946	0.00404002	0.00493691	0.00562763	0.00508731	0.00686368	0.00438386	0.00456327	0.00515824	0.00349405	0.00354316	0.00523843	0.00448432	0.00399936	0.0048184	0.00511936	0.00385566	0.00287227
3621	0.0111009	0.00833541	0.010081	0.0087462	0.00674065	0.0100255	0.00540692	0.00910885	0.0082832	0.00815948	0.0103971	0.00869962	0.00774169	0.00904781	0.00836818	0.00932045	0.00973191	0.00456899	0.00201008	0.00304917	0.00493674	0.00396124	0.00631027	0.00635608	0.00363378	0.00610657	0.00473294	0.00348875	0.00380385	0.00500298	0.00357012	0.00480056	0.00423064	0.00499175	0.00571954	0.00525386	0.00707828	0.00459542	0.00463329	0.0051965	0.00365436	0.00358361	0.00530964	0.00453134	0.00411418	0.00482628	0.005214	0.00391074	0.00282563
3620	0.01134	0.00854015	0.0102957	0.0089701	0.00690376	0.0102556	0.0055158	0.00930292	0.00850187	0.00822624	0.0105753	0.00889231	0.00791531	0.00934958	0.00847141	0.00955984	0.00987027	0.00474909	0.00194807	0.00308433	0.00515608	0.00397851	0.00648455	0.00650388	0.00354844	0.00627666	0.00490233	0.0035908	0.00402642	0.00518967	0.00368406	0.00489812	0.0043913	0.00504503	0.00596735	0.00543013	0.00728794	0.00477059	0.0048766	0.00522337	0.00384196	0.00360679	0.0054895	0.00458815	0.00417101	0.00480296	0.00521933	0.00399225	0.00275051
3619	0.0115988	0.0087218	0.010485	0.00917512	0.00705114	0.0104417	0.00559842	0.00948508	0.00876267	0.00845499	0.0107632	0.00915239	0.00816802	0.00970812	0.00864038	0.00984059	0.0100869	0.00488595	0.00191587	0.00313962	0.00529908	0.00399874	0.00663492	0.00658562	0.00355567	0.00637583	0.00511617	0.00362874	0.00419783	0.00534421	0.00370048	0.00500705	0.00450264	0.00515411	0.0062923	0.00559579	0.00750229	0.00487873	0.00523518	0.00527558	0.00403923	0.00366315	0.0056533	0.00459429	0.00417183	0.00476929	0.00523324	0.00408422	0.00272055
3618	0.0118642	0.00887338	0.010649	0.00935424	0.00717776	0.0105749	0.00566786	0.00965463	0.00906698	0.00887573	0.0109428	0.00942089	0.00850856	0.0100976	0.00888485	0.010146	0.0103656	0.00500145	0.00200922	0.00327188	0.0053401	0.00406058	0.00678215	0.00665289	0.00363497	0.00640699	0.0053842	0.00364186	0.00433485	0.00550011	0.00369841	0.00514132	0.00457471	0.00529327	0.00654459	0.00573229	0.0077078	0.00494058	0.00554582	0.0053691	0.0042433	0.00378004	0.00570701	0.00458281	0.00416501	0.00471711	0.00534652	0.00417044	0.0027816
3617	0.0121155	0.00902684	0.0108214	0.00953368	0.00730474	0.0106996	0.00574983	0.00983646	0.00937238	0.009376	0.0111625	0.00967595	0.00886371	0.0104689	0.00916822	0.0104772	0.0106875	0.00509252	0.00223662	0.00343584	0.00531843	0.00417556	0.0069363	0.00674032	0.00377467	0.00642968	0.00566244	0.00366605	0.00445962	0.00569079	0.00375406	0.00528501	0.00462792	0.00540926	0.00664524	0.00584547	0.0078781	0.00499622	0.00569531	0.00551249	0.00442742	0.00393791	0.00570444	0.00465263	0.00420162	0.00464319	0.00556567	0.00423788	0.00288639
3616	0.0123343	0.00920743	0.0110127	0.00973188	0.00744855	0.0108543	0.00584706	0.0100451	0.00963532	0.00980691	0.0114774	0.00991068	0.00914126	0.0107758	0.00944139	0.0108193	0.0110298	0.00514833	0.00249506	0.00354457	0.00529769	0.00433112	0.00708562	0.00684755	0.00400111	0.00651496	0.00588294	0.00369281	0.00456809	0.00590342	0.00387269	0.00540728	0.0046846	0.00549084	0.00663096	0.00595015	0.00801017	0.00507275	0.00571874	0.00571843	0.00453707	0.00410089	0.00573935	0.00482047	0.00429281	0.0045794	0.00582	0.00429276	0.00295387
3615	0.0125226	0.00940718	0.0112113	0.00993549	0.00760325	0.0110354	0.00594276	0.0102692	0.00983413	0.0100794	0.0118517	0.0100906	0.00928065	0.0109785	0.00966339	0.0111052	0.0113391	0.00516884	0.00263557	0.00354705	0.00529792	0.00449683	0.00721088	0.00696415	0.00430049	0.00668675	0.00599362	0.0036861	0.0046246	0.00607858	0.00400427	0.00548828	0.00476608	0.00556062	0.0065886	0.00603616	0.00812891	0.00517365	0.00572987	0.0059877	0.00452806	0.00423856	0.00581521	0.00500239	0.00440747	0.00457405	0.0060087	0.00435521	0.00296298
3614	0.0127072	0.00960751	0.0114164	0.0101225	0.00775593	0.0112224	0.00602945	0.0104887	0.00999179	0.0102118	0.0121823	0.0101925	0.00930656	0.0110743	0.00981993	0.0112591	0.0115576	0.00517895	0.00258644	0.00348138	0.00529663	0.00464158	0.0073265	0.00709638	0.00457975	0.00690638	0.00601247	0.00365538	0.00461635	0.00618248	0.00411278	0.00555028	0.00488668	0.00565165	0.0065864	0.00609556	0.00825742	0.00529689	0.00580666	0.00628536	0.00443801	0.00432864	0.00589681	0.00513053	0.00451491	0.00464545	0.00608612	0.00444203	0.00297728
3613	0.0129254	0.00980304	0.0116484	0.0102903	0.00790369	0.0114079	0.00612068	0.0106929	0.0101632	0.0103048	0.0124003	0.0102447	0.00933333	0.0111208	0.00993529	0.0112724	0.0116676	0.0052202	0.0024251	0.00345414	0.00529197	0.00475222	0.00748338	0.00725813	0.00474079	0.00711231	0.00603261	0.0036748	0.00459647	0.00626301	0.00421287	0.00565087	0.00503922	0.00578758	0.00664653	0.00615536	0.00838748	0.0054425	0.00594241	0.00653789	0.00438962	0.00437062	0.00599514	0.00521885	0.00461635	0.00477308	0.00609832	0.00455474	0.00307449
3612	0.013197	0.010006	0.011929	0.0104611	0.00805678	0.011604	0.00623821	0.0108893	0.0103693	0.0104405	0.0125352	0.0103108	0.00946742	0.0111958	0.0100523	0.01123	0.0117137	0.00531453	0.00230377	0.00353364	0.00532753	0.00483728	0.00770775	0.00743627	0.00477303	0.00727431	0.00612925	0.0037896	0.00464472	0.00638973	0.00433786	0.0058185	0.00518788	0.00596262	0.00675544	0.00625108	0.00848532	0.00559312	0.00607741	0.00667431	0.00447833	0.00439282	0.00616707	0.00533344	0.00472648	0.00492633	0.00611713	0.00466959	0.00324845
3611	0.0135105	0.0102312	0.012256	0.0106623	0.00822813	0.0118302	0.00639068	0.0110965	0.0105596	0.0106105	0.0126845	0.0104477	0.00970282	0.0113406	0.010199	0.0112547	0.011785	0.00544916	0.00230899	0.00368387	0.00544484	0.00491513	0.00795973	0.00759183	0.00477243	0.00740603	0.00627589	0.00394191	0.00479283	0.00655743	0.00448244	0.00600815	0.00528806	0.00614878	0.00689758	0.00637712	0.00853139	0.00570956	0.00617034	0.00668488	0.00467982	0.00443792	0.00644654	0.00551124	0.00484976	0.0050921	0.00615907	0.004751	0.00340831
3610	0.0138312	0.0104753	0.0125953	0.0108989	0.00841848	0.0120878	0.00656242	0.0113234	0.0106608	0.0107547	0.0129144	0.0106665	0.00993272	0.011537	0.0103684	0.0114155	0.0119547	0.00559725	0.00241183	0.0038162	0.0056309	0.00499459	0.00816877	0.0077109	0.00484868	0.00753173	0.00637745	0.0040291	0.00499689	0.00669055	0.00459533	0.00613812	0.00532019	0.00632021	0.00707047	0.00648722	0.0085523	0.00575917	0.00623318	0.00663815	0.00489184	0.0045393	0.0067702	0.00571386	0.00499329	0.0052778	0.00619327	0.00478547	0.00348017
3609	0.0141236	0.0107152	0.0129058	0.011146	0.00861203	0.0123512	0.00672209	0.0115581	0.0106666	0.0108618	0.0131977	0.0109304	0.0100638	0.0117287	0.0105271	0.0116839	0.0122198	0.0057386	0.00253981	0.00388804	0.00583385	0.00506468	0.00830083	0.00783853	0.00501001	0.00765536	0.0063855	0.00402581	0.00517452	0.00674935	0.00463288	0.00617078	0.00530744	0.00646997	0.00727077	0.00655522	0.00860365	0.00574722	0.00631404	0.00662916	0.00504508	0.00470318	0.00700673	0.00588018	0.00517877	0.00548156	0.00621437	0.00480748	0.00349017
3608	0.014372	0.0109303	0.0131701	0.0113705	0.00878965	0.0125881	0.00684781	0.0117799	0.0106601	0.0109939	0.0134644	0.0111938	0.0100955	0.0118715	0.010656	0.0119704	0.0125065	0.00585863	0.00266254	0.0039279	0.00602012	0.00510637	0.0083752	0.00803408	0.00517291	0.00776592	0.00635651	0.00401342	0.00525949	0.006799	0.00460158	0.00614719	0.00530225	0.00660487	0.00748299	0.00660426	0.00871334	0.0057182	0.00645788	0.00670148	0.00514541	0.00490451	0.00708899	0.00599461	0.0054111	0.00566999	0.00625114	0.00488165	0.00352939
3607	0.0145908	0.0111225	0.0134062	0.0115654	0.00894735	0.0127922	0.00694539	0.0119833	0.0107329	0.0112025	0.0136995	0.011433	0.0100858	0.0119713	0.0107848	0.0122079	0.0127512	0.00593621	0.00279372	0.0039631	0.00618456	0.00511473	0.00842172	0.00828545	0.00528026	0.0078564	0.00638275	0.00407063	0.00523165	0.00692802	0.00454777	0.00613763	0.00535068	0.00672919	0.00769176	0.00666459	0.00885304	0.00572239	0.00666616	0.00682051	0.00521785	0.00509777	0.00709171	0.00608545	0.00563995	0.00580767	0.00630502	0.00503565	0.00364407
3606	0.0148101	0.0113117	0.0136421	0.0117536	0.00909756	0.0129871	0.00704069	0.0121825	0.0109082	0.0114576	0.0139524	0.0116466	0.0100746	0.0120705	0.0109638	0.0123941	0.0129587	0.00595103	0.00294304	0.00397654	0.00632232	0.00510709	0.0084552	0.00850359	0.00535857	0.00792794	0.00650001	0.00419116	0.00512244	0.00713406	0.00452071	0.00617854	0.00546694	0.00684083	0.00789818	0.00673867	0.00897569	0.0057872	0.00689181	0.00692361	0.00526515	0.00523908	0.00715364	0.00617649	0.00579701	0.00590242	0.00634226	0.00522676	0.00379306
3605	0.0150506	0.0115141	0.0138824	0.0119591	0.00925299	0.0131973	0.00715391	0.012391	0.0111466	0.0116782	0.0142514	0.0118327	0.010063	0.0122027	0.011205	0.012555	0.013166	0.00590587	0.00309313	0.00395115	0.00642634	0.00510984	0.00848859	0.00861256	0.00545114	0.00798862	0.00667585	0.00432753	0.00499797	0.00733773	0.00455022	0.00626265	0.00562962	0.00693888	0.0081093	0.00680758	0.00906398	0.00591089	0.00707356	0.00697615	0.00529673	0.00530743	0.00732358	0.00624458	0.00587745	0.00600146	0.0063413	0.00538919	0.00390497
3604	0.0153171	0.0117318	0.0141175	0.0121868	0.00941559	0.0134264	0.00728805	0.0126079	0.0113922	0.0118007	0.0145633	0.0119873	0.0100492	0.0123736	0.0114738	0.0127035	0.0133888	0.00583241	0.00319723	0.00391065	0.00650785	0.00514007	0.00854276	0.00862345	0.00553789	0.00806236	0.00684874	0.00445227	0.00492309	0.00747492	0.00464428	0.00636319	0.0057901	0.0070307	0.00831821	0.00684803	0.00913453	0.0060616	0.00717489	0.00697871	0.00535091	0.0053096	0.00752847	0.00625688	0.00594552	0.00614013	0.00630873	0.00550125	0.00394521
3603	0.0156036	0.0119607	0.0143523	0.0124278	0.00958292	0.0136661	0.00743642	0.0128275	0.011612	0.0118258	0.014852	0.0121352	0.0100717	0.0125853	0.0117341	0.0128478	0.0136262	0.00578281	0.00319765	0.00390652	0.00659269	0.00520347	0.0086446	0.00861984	0.0055675	0.00818407	0.00697229	0.00456194	0.00494188	0.00754918	0.00479308	0.00646096	0.00589359	0.00712994	0.008515	0.00685657	0.00922017	0.00619546	0.00720067	0.00695487	0.00546903	0.00527363	0.00768871	0.00623139	0.00605433	0.00630287	0.0062672	0.00559471	0.00393103
3602	0.0158981	0.0121942	0.0146038	0.0126692	0.00975437	0.0139071	0.0075883	0.0130479	0.0118065	0.0118163	0.0151333	0.0123207	0.0101953	0.0128488	0.0119801	0.0130036	0.0138813	0.00580732	0.00306949	0.0039727	0.00669551	0.00530446	0.00881467	0.00868514	0.00555182	0.00836627	0.00704619	0.00464897	0.00506808	0.00760887	0.00496752	0.00655587	0.00591336	0.00724507	0.0087114	0.00686346	0.00935567	0.00629481	0.00718915	0.0069457	0.00564735	0.00524054	0.00779325	0.00621967	0.00617879	0.00644317	0.0062418	0.00570876	0.00390513
3601	0.0161874	0.0124215	0.014877	0.0129005	0.00992784	0.0141392	0.00773268	0.0132682	0.0120003	0.0118568	0.0154385	0.0125549	0.0104484	0.0131545	0.0122213	0.0131769	0.0141567	0.00592235	0.00287525	0.00409581	0.0068013	0.00544932	0.00904832	0.00884139	0.00556631	0.00857345	0.0071274	0.00470433	0.00528111	0.00769577	0.00513219	0.00666572	0.00588326	0.00737538	0.00893526	0.00691781	0.00956476	0.00639628	0.00718444	0.00699316	0.00583226	0.00524669	0.0078659	0.00626323	0.00625276	0.00653509	0.00625604	0.0058358	0.00390239
3600	0.0164634	0.0126314	0.0151498	0.013118	0.0100963	0.0143533	0.00786375	0.0134852	0.0122181	0.0119945	0.0157478	0.0128037	0.0107738	0.0134559	0.0124484	0.0133541	0.0144408	0.00609316	0.0027395	0.00423468	0.00688996	0.00563501	0.00929821	0.00905175	0.00565601	0.0087471	0.00728422	0.00472981	0.00552888	0.00781649	0.00526433	0.00680578	0.00588743	0.00752169	0.00919295	0.00705441	0.00984245	0.00655363	0.00721764	0.00710714	0.00596771	0.00530938	0.00792064	0.00638322	0.00625681	0.00659302	0.00632725	0.00592769	0.00392863
3599	0.0167275	0.0128233	0.0153911	0.0133256	0.0102529	0.0145485	0.0079844	0.0136972	0.0124721	0.0122106	0.0159965	0.013036	0.0110732	0.0137053	0.0126362	0.0135287	0.0147117	0.00625697	0.00274755	0.00434971	0.00695132	0.00583525	0.00949093	0.00926356	0.00578332	0.00886661	0.00752064	0.00473794	0.00574544	0.0079467	0.00536407	0.0069718	0.00600183	0.00768427	0.00944594	0.00726831	0.0101506	0.00677139	0.00729981	0.0072652	0.00603588	0.00543306	0.00796778	0.00657409	0.00624264	0.00665214	0.00645458	0.00594252	0.00396611
3598	0.0169869	0.0130094	0.015588	0.0135316	0.0103993	0.0147339	0.00810046	0.0139084	0.0127617	0.0124524	0.0161562	0.0132555	0.0113033	0.0138997	0.012781	0.0137254	0.0149582	0.00636835	0.00288962	0.00441612	0.00698918	0.0060073	0.00958069	0.00944694	0.00588387	0.00896738	0.0077695	0.00474681	0.00588519	0.00807256	0.0054426	0.00714616	0.00623018	0.00784354	0.0096382	0.00751935	0.0104368	0.00700086	0.00742421	0.00744649	0.00605786	0.00561411	0.0080305	0.00678151	0.00627401	0.00673901	0.00661893	0.00588531	0.00399635
3597	0.017248	0.0132031	0.0157589	0.0137413	0.0105443	0.0149215	0.00821409	0.0141265	0.0130752	0.012683	0.0162801	0.0134767	0.0115078	0.0140771	0.0129231	0.0139778	0.0151892	0.00642842	0.00308723	0.00442745	0.00701885	0.00612314	0.00959855	0.00960394	0.0059406	0.00909757	0.00795854	0.00477597	0.00594748	0.00821155	0.00550484	0.00731363	0.00649647	0.00796598	0.00974712	0.00776104	0.0106715	0.00719698	0.00756635	0.00764513	0.00607604	0.00582254	0.00814317	0.00694812	0.00636846	0.00685154	0.00679944	0.00581316	0.00402112
3596	0.0175138	0.0134082	0.0159384	0.0139546	0.0106982	0.0151197	0.00832465	0.0143567	0.0133854	0.0128999	0.0164613	0.0137053	0.0117447	0.0142793	0.0131225	0.014283	0.015417	0.00647436	0.00323932	0.00440126	0.00706796	0.00619724	0.0096384	0.00975277	0.00599116	0.00926709	0.00806821	0.0048367	0.00596478	0.00837528	0.00554923	0.00746433	0.00670361	0.00804435	0.00980174	0.00796767	0.010869	0.00735148	0.00769101	0.00784843	0.00613128	0.00598969	0.00833573	0.0070647	0.00649958	0.0069546	0.00698596	0.00580281	0.00405995
3595	0.0177845	0.0136181	0.0161521	0.0141676	0.0108637	0.0153294	0.0084353	0.0145947	0.0136624	0.0131226	0.0167415	0.0139361	0.012009	0.0145119	0.0134081	0.014584	0.0156414	0.00655444	0.00327008	0.00437272	0.00716054	0.00627553	0.00978383	0.00990254	0.00608558	0.00944562	0.00813569	0.00493619	0.00597643	0.00852904	0.00559014	0.00759906	0.00681095	0.00810899	0.00985224	0.00814152	0.0110636	0.00747422	0.0077751	0.00802116	0.00623907	0.00604628	0.00858527	0.00716204	0.00663871	0.00700513	0.00717129	0.00589565	0.00413085
3594	0.0180598	0.013824	0.0163979	0.0143744	0.0110324	0.0155439	0.00855306	0.0148282	0.0139015	0.0133742	0.0170689	0.0141583	0.0122426	0.0147427	0.0137474	0.0148134	0.0158547	0.00670913	0.00317803	0.00438702	0.0073057	0.00638842	0.010036	0.0100504	0.00623505	0.00959626	0.00821901	0.00508095	0.00602147	0.00862788	0.00566724	0.0077352	0.0068613	0.00819653	0.00992842	0.008313	0.011267	0.00756399	0.00783983	0.00812731	0.00637776	0.00598722	0.00881229	0.00725932	0.00677307	0.00700032	0.00735652	0.00606876	0.00423144
3593	0.0183382	0.0140246	0.0166533	0.0145698	0.0111917	0.0157534	0.00868174	0.0150472	0.0141253	0.0136572	0.017353	0.0143534	0.0124098	0.0149377	0.0140676	0.0149533	0.0160523	0.0069534	0.00304501	0.00447473	0.00749108	0.00651923	0.0103228	0.0102032	0.00640143	0.00970874	0.0083501	0.0052587	0.00612779	0.00867769	0.00581523	0.00789141	0.00693436	0.00832025	0.0100332	0.0085135	0.0114597	0.00761072	0.00793987	0.0081659	0.0064936	0.00588698	0.00894819	0.00735034	0.00688694	0.00699112	0.00756313	0.00625864	0.00434404
3592	0.0186146	0.0142278	0.0168945	0.0147541	0.0113378	0.0159532	0.00881656	0.0152541	0.0143548	0.0139555	0.0175555	0.0145047	0.0125441	0.0150954	0.0143085	0.0150467	0.0162344	0.00727264	0.00299381	0.00464439	0.0076947	0.00662604	0.0105853	0.0103936	0.00653637	0.00980763	0.00852539	0.00543482	0.00630357	0.00874851	0.00602741	0.00806849	0.00708044	0.00846592	0.0101682	0.00874058	0.0116223	0.00762946	0.00810783	0.00817134	0.00654538	0.00583974	0.00900256	0.0074318	0.00696206	0.00704124	0.00782833	0.00641382	0.00445645
3591	0.0188852	0.0144415	0.0171136	0.0149335	0.0114777	0.0161441	0.00894786	0.0154593	0.0145784	0.0142377	0.0177066	0.0146096	0.0126976	0.0152401	0.0144533	0.015151	0.0163937	0.00762936	0.00310028	0.00488451	0.00789297	0.00669107	0.0108299	0.0106589	0.00662178	0.0099419	0.00871585	0.00556446	0.00652385	0.00890901	0.0062505	0.00824531	0.00729276	0.00861043	0.0103432	0.00894436	0.0117586	0.00766622	0.00831937	0.00818255	0.00654382	0.00589274	0.00903298	0.00752648	0.00700491	0.00718365	0.0081517	0.00653019	0.00456864
3590	0.0191564	0.0146735	0.0173265	0.0151228	0.0116262	0.0163363	0.00907243	0.0156766	0.0147643	0.0144633	0.0178613	0.0147001	0.0128793	0.0154047	0.0145257	0.0153002	0.0165213	0.00797119	0.00332262	0.00515725	0.00804736	0.00674288	0.0111004	0.0109904	0.0066746	0.0101575	0.00888201	0.00561007	0.00673078	0.00915019	0.00642371	0.00839474	0.00752276	0.00874009	0.010558	0.00907094	0.0118898	0.00776349	0.00851447	0.00823458	0.00655449	0.00603108	0.0090961	0.00767238	0.0070565	0.00741228	0.00845642	0.00663751	0.00468091
3589	0.0194418	0.0149304	0.0175619	0.0153418	0.0117966	0.0165488	0.00919794	0.015917	0.0149233	0.0146138	0.0180544	0.0148371	0.0130709	0.0156201	0.0145773	0.0154902	0.016631	0.0082457	0.00352703	0.00541189	0.00811989	0.00683741	0.0114273	0.0113088	0.00674452	0.0104536	0.00901973	0.00558026	0.00687932	0.00939077	0.00654003	0.00851335	0.00771696	0.00885582	0.0107855	0.0091554	0.0120411	0.00793232	0.00865783	0.00837576	0.00667665	0.00620733	0.00922106	0.00788004	0.00716708	0.0076955	0.00865277	0.00676436	0.00479256
3588	0.0197464	0.0152018	0.0178298	0.015592	0.0119853	0.0167856	0.00933185	0.0161766	0.0151187	0.014717	0.0182677	0.0150496	0.0132606	0.0158888	0.0146581	0.0156713	0.0167541	0.00842273	0.0036204	0.00561853	0.00813651	0.00701083	0.0117782	0.0115175	0.00687821	0.0107621	0.00918845	0.00556181	0.00698271	0.00957451	0.00665192	0.00862876	0.00784985	0.00896281	0.0109851	0.00931686	0.0122165	0.00815126	0.00878223	0.00865211	0.00698353	0.00637686	0.00938867	0.008094	0.00736576	0.00799268	0.0087251	0.00691294	0.00490508
3587	0.0200597	0.0154535	0.0181179	0.0158422	0.012169	0.0170186	0.00947222	0.0164327	0.0153642	0.0148057	0.0184475	0.0152828	0.0134241	0.0161557	0.0147742	0.0157791	0.0169079	0.00849518	0.00363248	0.00576812	0.00818446	0.00724142	0.0120361	0.0115968	0.00706033	0.0110052	0.00942599	0.00564623	0.00707118	0.00972674	0.00679706	0.00875436	0.00792893	0.00905878	0.0111422	0.00958741	0.0123786	0.00836069	0.00894965	0.00904006	0.00742552	0.00650998	0.00954371	0.00824119	0.00763296	0.00825904	0.00870873	0.00705594	0.00501203
3586	0.0203685	0.0156752	0.0184311	0.01607	0.0123411	0.0172334	0.0096188	0.0166735	0.0155871	0.0148862	0.0185987	0.0154724	0.0135411	0.0163592	0.0148922	0.0158181	0.0171004	0.00847033	0.00363954	0.00586851	0.00829968	0.00746143	0.0121034	0.0116255	0.00723152	0.0111791	0.00966145	0.00582399	0.00714365	0.00988807	0.00695082	0.0088633	0.00798048	0.00914986	0.0112914	0.00985503	0.0124859	0.00847887	0.00916807	0.00942761	0.00783894	0.00659296	0.00969814	0.00834743	0.00789011	0.00846048	0.00864149	0.00715855	0.00509894
3585	0.0206646	0.0158971	0.0187763	0.016294	0.0125228	0.0174561	0.00977391	0.0169124	0.0157327	0.0149706	0.018812	0.0156335	0.0136348	0.0165083	0.0149939	0.0158721	0.0173411	0.00838153	0.00367386	0.00594561	0.00842416	0.0076075	0.0120183	0.0116978	0.00738012	0.0113455	0.00978857	0.0060147	0.00719887	0.010052	0.0070642	0.00893461	0.00803043	0.00926973	0.0114788	0.0100178	0.0125383	0.00846958	0.00938594	0.00969933	0.00808814	0.00664354	0.00993101	0.00848532	0.0080457	0.00860266	0.00856127	0.00720689	0.00515895
3584	0.020946	0.0161391	0.0191276	0.0165377	0.0127237	0.0177037	0.00993006	0.0171588	0.0158246	0.0150889	0.0191609	0.0158163	0.0137432	0.0166628	0.0151127	0.0160118	0.017627	0.00828915	0.00372867	0.00601198	0.00849023	0.00765908	0.0119204	0.0118387	0.00753772	0.0115487	0.00978408	0.0061507	0.0072541	0.0101876	0.00711702	0.00898666	0.00808652	0.00945621	0.0117059	0.0100889	0.0125736	0.0083852	0.00955154	0.0098168	0.00815724	0.00671182	0.0102365	0.00864788	0.00805799	0.00872496	0.0084922	0.0072169	0.00520194
3583	0.021221	0.0163911	0.0194494	0.0168026	0.012928	0.0179621	0.0100773	0.0174058	0.0159279	0.0152686	0.0196254	0.0160527	0.0138782	0.0168672	0.0153104	0.0162399	0.0179398	0.00824866	0.00379605	0.00605084	0.0084985	0.00764882	0.0119383	0.0120079	0.00769884	0.0117677	0.00972594	0.00620132	0.00731644	0.0102831	0.00713315	0.00904902	0.00813882	0.00972306	0.0119317	0.0101523	0.0126366	0.00832839	0.00965067	0.00982058	0.0081265	0.00683559	0.010518	0.00878681	0.00795631	0.00884672	0.00843609	0.00722199	0.00524598
3582	0.0215039	0.0166402	0.0197314	0.0170785	0.0131205	0.0182134	0.0102176	0.0176475	0.0160939	0.0155152	0.0201235	0.0163638	0.0140236	0.0171264	0.0156198	0.0165195	0.0182596	0.00827648	0.00386994	0.00604514	0.00851894	0.00764615	0.0121158	0.0121605	0.00784141	0.0119512	0.00972774	0.00617051	0.00736987	0.0103604	0.00716073	0.00912767	0.00818066	0.0100517	0.0121225	0.0102746	0.0127474	0.00837456	0.00970973	0.00978917	0.0081047	0.00700735	0.0107246	0.0088886	0.00782158	0.00894124	0.00839201	0.00726101	0.0052991
3581	0.021804	0.0168847	0.0199921	0.0173549	0.0133014	0.0184545	0.010361	0.0178861	0.0163264	0.015804	0.0205773	0.0167445	0.0141572	0.0174073	0.0160015	0.0168103	0.0185723	0.00834184	0.00393237	0.00600363	0.00861984	0.00770936	0.0123951	0.01229	0.0079903	0.0120805	0.00985319	0.00610441	0.00739984	0.0104545	0.00723997	0.00921285	0.0082276	0.0103872	0.0122835	0.0104554	0.0128885	0.00852081	0.00977873	0.00979016	0.00815902	0.00718519	0.0108889	0.00895926	0.00774094	0.00898563	0.00837204	0.0073575	0.00535019
3580	0.0221201	0.0171271	0.0202612	0.0176221	0.0134775	0.0186912	0.0105116	0.0181249	0.016585	0.016085	0.020944	0.017137	0.0142684	0.0176583	0.0163568	0.0170818	0.0188604	0.00839874	0.00396379	0.00595733	0.00880557	0.00783663	0.0126646	0.0124184	0.00819115	0.0121829	0.0100796	0.00608092	0.00742391	0.0105872	0.00738109	0.00931322	0.00830936	0.0106639	0.0124474	0.0106456	0.0130262	0.00870187	0.00990213	0.0098451	0.0082782	0.00732562	0.0110582	0.00899412	0.00776119	0.00900807	0.00839662	0.00750045	0.0053841
3579	0.0224443	0.0173673	0.0205573	0.0178729	0.0136524	0.0189297	0.0106649	0.0183634	0.0168259	0.0163037	0.0212139	0.0174555	0.0143656	0.0178473	0.016601	0.0173124	0.0190965	0.00843984	0.00396909	0.00593583	0.00901948	0.00796867	0.012845	0.0125594	0.00844513	0.0122953	0.0103315	0.00615783	0.00748507	0.0107489	0.00756608	0.00946319	0.00844235	0.0108565	0.0126451	0.0107984	0.0131543	0.00885247	0.0100849	0.00993123	0.00839755	0.00741501	0.0112364	0.00899702	0.0078715	0.00906366	0.00847475	0.00764222	0.00540451
3578	0.0227684	0.0176054	0.0208735	0.0181103	0.013828	0.0191737	0.0108147	0.0186001	0.017042	0.0164369	0.0214081	0.0176559	0.0144724	0.0179916	0.0167367	0.0174906	0.019266	0.0085216	0.00398073	0.00595788	0.00920182	0.00804519	0.012946	0.0127071	0.00870079	0.0124303	0.0105481	0.00632401	0.00761874	0.0109039	0.00776923	0.00968667	0.00861082	0.0110049	0.0128849	0.0109072	0.013312	0.00895884	0.0102832	0.0100237	0.00846726	0.00746848	0.0114014	0.00900516	0.00802598	0.00918053	0.00859733	0.00772879	0.00542938
3577	0.023087	0.0178414	0.0211826	0.0183445	0.0140079	0.0194219	0.0109596	0.0188335	0.0172545	0.0165087	0.0215695	0.0177674	0.0146126	0.018142	0.0168433	0.0176173	0.0193884	0.00871932	0.00401946	0.00603351	0.00933209	0.00805955	0.0130361	0.0128588	0.00890056	0.0125825	0.0107146	0.00650904	0.00783013	0.0110178	0.00797091	0.00995851	0.00877679	0.0111739	0.01315	0.0109944	0.0135439	0.00905466	0.0104405	0.0101318	0.0084919	0.0075004	0.0115542	0.00907125	0.00818026	0.00934578	0.00874548	0.00774719	0.00546352
3576	0.0233969	0.0180744	0.0214594	0.0185831	0.0141943	0.0196681	0.0111022	0.0190627	0.0174736	0.0165777	0.0217444	0.0178608	0.0147933	0.0183409	0.0170029	0.0177145	0.0195094	0.00904756	0.00406201	0.00616034	0.0094249	0.00806564	0.013171	0.0130317	0.00902365	0.0127459	0.010849	0.00664355	0.00809843	0.0110898	0.00815633	0.0102143	0.00891147	0.0113839	0.0134111	0.0110839	0.0138476	0.00918363	0.0105422	0.0102895	0.00851086	0.00751357	0.0117271	0.00921431	0.0083158	0.00953304	0.008905	0.00774526	0.00549321
3575	0.0237002	0.0183019	0.0217014	0.018823	0.0143817	0.0199072	0.0112455	0.0192878	0.0176848	0.016701	0.0219576	0.0179867	0.0150007	0.0185914	0.017239	0.017826	0.0196624	0.00942525	0.00406417	0.00631265	0.0095076	0.00813499	0.0133579	0.013247	0.00908932	0.0129166	0.0109767	0.00671009	0.00838443	0.0111602	0.00830918	0.0104027	0.00901809	0.011586	0.0136448	0.0111869	0.0141702	0.00936621	0.0106287	0.0105108	0.00855122	0.00752559	0.0119209	0.00939286	0.00844282	0.00972227	0.00906607	0.00779286	0.00551686
3574	0.024002	0.0185249	0.0219307	0.0190563	0.0145604	0.0201397	0.011391	0.019512	0.0178833	0.016906	0.0221993	0.0181422	0.0152158	0.0188578	0.0175144	0.0179932	0.0198438	0.00973168	0.0040183	0.00644988	0.00960377	0.0083023	0.0135791	0.0135034	0.00912707	0.0130875	0.0111217	0.00674553	0.00863857	0.0112773	0.0084175	0.0105241	0.00912486	0.0117081	0.0138435	0.0113165	0.0144578	0.00959075	0.0107498	0.0107663	0.00861335	0.00758073	0.0120591	0.00953724	0.00858488	0.00989288	0.00921682	0.00791307	0.0055624
3573	0.0243049	0.0187498	0.0221712	0.0192798	0.0147248	0.0203661	0.0115377	0.0197389	0.0181034	0.0171828	0.0224318	0.0182869	0.0154323	0.0190935	0.0177655	0.0182181	0.0200251	0.00990604	0.00396962	0.00654876	0.00972595	0.00854078	0.013827	0.0137778	0.00914911	0.0132522	0.0113058	0.0068058	0.00882619	0.0114553	0.0084897	0.0106154	0.00925894	0.0117274	0.0140056	0.0114951	0.0146942	0.00982337	0.0109134	0.0110067	0.00869221	0.00771246	0.012041	0.00960196	0.00875414	0.0100175	0.00934991	0.00805822	0.00565791
3572	0.0246041	0.0189823	0.0224263	0.0194972	0.014877	0.0205819	0.0116819	0.0199675	0.0183907	0.0174999	0.0226132	0.018388	0.015659	0.019276	0.0179405	0.0184536	0.0201865	0.00999584	0.00397467	0.00661814	0.00987262	0.00878469	0.0141038	0.01405	0.00914719	0.0134137	0.0115427	0.00693329	0.00895982	0.0116744	0.00856261	0.0107061	0.00943131	0.0116839	0.0141246	0.011729	0.0148883	0.0100311	0.0110848	0.0112016	0.0087961	0.00790308	0.0118506	0.00959018	0.00894463	0.0100826	0.00947715	0.00816153	0.00579324
3571	0.0248937	0.0192241	0.0226803	0.0197151	0.0150235	0.0207804	0.0118195	0.0201933	0.0187482	0.0178227	0.0227284	0.018459	0.0159038	0.0194284	0.0180322	0.0186449	0.0203369	0.0101141	0.00405446	0.00668373	0.0100391	0.00898067	0.0144002	0.0143142	0.00911267	0.0135842	0.0118235	0.00713794	0.00909655	0.0119223	0.0086812	0.0107963	0.00963969	0.0116353	0.014202	0.0119771	0.0150429	0.010204	0.0112267	0.0113483	0.00894207	0.00809984	0.0116012	0.00954405	0.00915161	0.0101119	0.00962376	0.00821199	0.00592606
3570	0.0251789	0.0194747	0.0229218	0.0199387	0.0151735	0.0209642	0.0119507	0.0204182	0.0191208	0.0181192	0.0228095	0.0185632	0.0161592	0.0196094	0.0180975	0.0187826	0.0205106	0.0103454	0.00418346	0.00676253	0.0102203	0.00912403	0.0146887	0.0145622	0.00905875	0.0137772	0.0120969	0.00738032	0.00928236	0.0122095	0.00886108	0.0108709	0.00987023	0.011618	0.0142746	0.01216	0.0151626	0.0103573	0.0113242	0.0114619	0.00913666	0.00827104	0.0114618	0.00951857	0.00938366	0.010158	0.00979746	0.008267	0.00602164
3569	0.0254782	0.0197369	0.0231633	0.0201727	0.0153384	0.0211529	0.0120832	0.0206573	0.0194544	0.0183739	0.0229312	0.0187725	0.0164269	0.0198711	0.0182411	0.0189152	0.0207513	0.0106784	0.00432101	0.00687494	0.0104046	0.00925124	0.0149531	0.0147665	0.00903052	0.013997	0.012288	0.00758468	0.00951087	0.0125432	0.00907836	0.0109297	0.0100936	0.0116516	0.0144141	0.0122403	0.0152944	0.0105159	0.0113794	0.0115724	0.00937672	0.00843518	0.0115364	0.00955266	0.00963927	0.0102647	0.0099912	0.00838985	0.0060834
3568	0.0258058	0.0200087	0.0234316	0.0204159	0.0155238	0.0213684	0.0122253	0.0209264	0.0197571	0.0186101	0.023166	0.0190936	0.0167413	0.0202021	0.0185425	0.0190981	0.0210834	0.0110181	0.00445719	0.00707257	0.0105831	0.00939689	0.0152192	0.0149025	0.00908457	0.0142317	0.0123741	0.0077058	0.00974728	0.012907	0.00929156	0.0110047	0.0102744	0.0117573	0.01467	0.0122939	0.0155165	0.0107003	0.0114118	0.0117198	0.00966334	0.00863046	0.0117816	0.00964574	0.00988039	0.0104298	0.0102156	0.00858227	0.00614624
3567	0.0261522	0.0202719	0.0237353	0.0206533	0.0157149	0.0216035	0.0123749	0.0212177	0.0200527	0.0188571	0.0235146	0.0194373	0.0171086	0.0205155	0.0189604	0.0193242	0.0214766	0.0112647	0.00460899	0.00737678	0.0107567	0.00955418	0.0155136	0.0149932	0.0092323	0.014461	0.012426	0.00777235	0.00995907	0.0132591	0.00946156	0.0111253	0.0103973	0.0119432	0.0150025	0.0124251	0.015838	0.0109068	0.0114607	0.0119188	0.009977	0.0088529	0.0120447	0.00975946	0.0100537	0.0106021	0.0104647	0.00877773	0.00623808
3566	0.0264896	0.0205125	0.02406	0.0208737	0.0158925	0.021831	0.0125246	0.0215038	0.0203077	0.0190944	0.0239074	0.0197115	0.0174569	0.020735	0.0193496	0.0195372	0.021865	0.0113805	0.00475667	0.00769423	0.0109191	0.00968361	0.0158058	0.0151087	0.0094171	0.0146742	0.0125424	0.0078344	0.0101139	0.0135432	0.00957094	0.0112773	0.0104805	0.0121805	0.0153081	0.0126332	0.0161524	0.0110974	0.0115628	0.0121277	0.0102442	0.00904455	0.012231	0.00987825	0.0101399	0.0107302	0.0106801	0.00890482	0.00635777
3565	0.0268029	0.0207483	0.024387	0.0210926	0.0160648	0.0220511	0.0126737	0.0217739	0.0204788	0.0192777	0.0242877	0.0199308	0.0177051	0.0208863	0.0195998	0.0197167	0.0222032	0.0113974	0.00483648	0.00789727	0.0110583	0.00976104	0.016042	0.015313	0.00958534	0.0148769	0.0127597	0.00790948	0.0101929	0.0137286	0.00963424	0.0114288	0.0105551	0.0124347	0.015529	0.0128433	0.016341	0.0112417	0.0117272	0.0122816	0.010388	0.00915888	0.0124047	0.0100355	0.0101763	0.0108184	0.010819	0.00894961	0.00648494
3564	0.0270992	0.0210008	0.0246981	0.0213326	0.0162521	0.0222848	0.0128228	0.0220339	0.0205832	0.0193939	0.0246443	0.0201604	0.0178285	0.021052	0.019715	0.0198861	0.0224756	0.011375	0.00481489	0.00796084	0.0111694	0.00980382	0.016202	0.015615	0.00974347	0.0150803	0.0130334	0.00799572	0.0102073	0.0138327	0.0096748	0.0115829	0.0106256	0.0127036	0.0156936	0.0130018	0.0163917	0.0113586	0.0119432	0.0123516	0.0104066	0.00921154	0.0126432	0.0102356	0.0102282	0.0109249	0.0108977	0.00895049	0.00659321
3563	0.0273947	0.0212638	0.0249852	0.0215958	0.016454	0.0225372	0.0129685	0.0222852	0.020685	0.0194665	0.0249794	0.0204123	0.0178527	0.0212733	0.0197726	0.0200596	0.0226818	0.0113598	0.00472734	0.00796616	0.0112487	0.00985527	0.0163022	0.015963	0.00990728	0.0152852	0.0132807	0.00809026	0.010188	0.0138942	0.00970343	0.0117675	0.0106697	0.0129974	0.01585	0.0130993	0.016397	0.011493	0.0122027	0.0123563	0.0103735	0.00924763	0.0129125	0.0104401	0.0103361	0.0111022	0.0109496	0.00895698	0.00666625
3562	0.0277014	0.0215205	0.0252598	0.0218673	0.0166555	0.0227974	0.0131096	0.0225258	0.0208534	0.0195431	0.0253055	0.020663	0.0178421	0.0215338	0.0198559	0.0202335	0.022842	0.0113786	0.00464862	0.00801705	0.0113	0.00995739	0.0163788	0.016276	0.0100668	0.0154757	0.0134445	0.00818321	0.0101732	0.0139491	0.00972917	0.011987	0.0106886	0.0133023	0.0160112	0.0131582	0.0164677	0.0116648	0.0125028	0.0123378	0.0103796	0.00929538	0.0131508	0.0106356	0.0104933	0.0113413	0.010991	0.0090085	0.00672073
3561	0.0280209	0.0217676	0.0255409	0.022132	0.0168454	0.0230542	0.0132504	0.0227589	0.0211319	0.0196756	0.0256629	0.0209146	0.0178772	0.0218034	0.0200221	0.0204123	0.0230031	0.0114406	0.00463928	0.00816087	0.0113551	0.0101307	0.0164707	0.0164922	0.010225	0.0156352	0.013529	0.00825141	0.0101906	0.0140205	0.00977448	0.0121979	0.0107426	0.0135745	0.0161688	0.0132218	0.0166518	0.0118481	0.0128237	0.0123413	0.0104612	0.00936451	0.0133533	0.0108438	0.0106641	0.0115817	0.0110142	0.00912832	0.00680377
3560	0.0283473	0.0220157	0.0258373	0.0223846	0.0170244	0.0233037	0.0133965	0.0229923	0.0215192	0.0198927	0.0260962	0.0211965	0.0180077	0.0220691	0.0202934	0.0206131	0.0232202	0.011529	0.00471638	0.00836841	0.0114693	0.0103631	0.0166006	0.0166059	0.0104068	0.0157683	0.0135833	0.00828088	0.0102457	0.0141128	0.00986829	0.012343	0.0109104	0.0137781	0.0163328	0.013337	0.0169193	0.0119963	0.0131163	0.012406	0.0105769	0.00945491	0.0135549	0.0110815	0.0108162	0.0117681	0.0110039	0.00931455	0.00695216
3559	0.0286739	0.0222748	0.026145	0.0226307	0.0172	0.0235496	0.0135497	0.0232346	0.0219606	0.0201776	0.0265959	0.0215212	0.0182108	0.0223348	0.0206481	0.0208417	0.0235108	0.0116048	0.00485566	0.00857655	0.0116761	0.010615	0.0167685	0.0166661	0.0106251	0.0159003	0.0136573	0.00829572	0.0103328	0.0142134	0.0100197	0.0124124	0.0112042	0.0139285	0.0165355	0.0135252	0.0172029	0.0120811	0.0133299	0.0125501	0.0106599	0.0095576	0.0137838	0.0113347	0.0109427	0.0118898	0.0109667	0.00953598	0.0071532
3558	0.0289976	0.0225444	0.0264545	0.0228791	0.0173793	0.0237975	0.0137072	0.0234914	0.0223679	0.0204737	0.0270828	0.0218582	0.0184136	0.0226038	0.0210239	0.0210777	0.0238327	0.0116462	0.00501437	0.00873833	0.0119416	0.0108371	0.016966	0.0167371	0.0108624	0.0160573	0.0137786	0.00834655	0.0104573	0.0143106	0.0102048	0.0124647	0.0115401	0.0140782	0.0167861	0.0137633	0.0174477	0.0121125	0.0134534	0.0127499	0.0106953	0.00966167	0.0140387	0.0115673	0.0110674	0.0119765	0.010943	0.00974322	0.00735586
3557	0.0293176	0.0228147	0.0267567	0.0231321	0.0175639	0.0240456	0.0138645	0.0237601	0.0226678	0.0207199	0.0274656	0.0221616	0.0185628	0.0228667	0.0213477	0.0212925	0.0241188	0.011685	0.00515791	0.00883775	0.012182	0.010991	0.0171932	0.0168583	0.0110803	0.01625	0.0139612	0.00846284	0.0106374	0.014419	0.0103849	0.01258	0.0117996	0.0142569	0.0170443	0.0140014	0.0176298	0.0121317	0.01352	0.0129423	0.0107395	0.00976135	0.0142874	0.011746	0.0112287	0.0120642	0.0109804	0.00989554	0.00751624
3556	0.0296332	0.0230786	0.0270471	0.023384	0.0177518	0.0242858	0.0140176	0.0240308	0.0228501	0.0208892	0.027714	0.0224146	0.0186724	0.0231063	0.0215797	0.0214819	0.0243353	0.0117844	0.00527026	0.00887905	0.0123361	0.0110678	0.0174472	0.0170327	0.0112414	0.0164745	0.0142043	0.00862536	0.0108797	0.0145802	0.0105364	0.0127853	0.0119183	0.0144425	0.017261	0.0142025	0.017753	0.0121867	0.0135766	0.0130682	0.0108635	0.00985771	0.0144867	0.0118643	0.0114435	0.0121655	0.011091	0.009989	0.0076244
3555	0.0299425	0.0233384	0.0273262	0.023629	0.0179401	0.0245113	0.0141646	0.0242937	0.0229717	0.0210055	0.0278794	0.022641	0.0188028	0.0233176	0.0217421	0.0216739	0.0245054	0.0119708	0.00534301	0.00887717	0.0124223	0.0110976	0.0177009	0.0172407	0.0113396	0.0167206	0.0144712	0.00879266	0.0111582	0.0148266	0.010662	0.013027	0.0119227	0.0146042	0.0174387	0.0143638	0.0178425	0.012302	0.0136624	0.013128	0.0110824	0.00996268	0.0146204	0.0119386	0.0116782	0.0122678	0.0112441	0.0100622	0.00769412
3554	0.0302443	0.0235992	0.0275975	0.0238665	0.018126	0.024723	0.0143054	0.0245455	0.0231114	0.0211261	0.0280464	0.0228706	0.0190078	0.0235194	0.0219022	0.0218963	0.0246783	0.0121954	0.00536869	0.00885255	0.0125187	0.0111378	0.0179105	0.0174561	0.0114159	0.0169756	0.0146952	0.00894819	0.0114203	0.0151379	0.0107741	0.0132201	0.011898	0.0147534	0.01763	0.014504	0.0179379	0.0124646	0.0138088	0.0131906	0.0113417	0.0101022	0.0147109	0.0119842	0.0118677	0.0123551	0.0113989	0.0101693	0.0077434
3553	0.0305396	0.0238572	0.0278634	0.0241004	0.0183069	0.024929	0.0144414	0.0247876	0.0233118	0.0213009	0.0282605	0.0231001	0.0192939	0.0237395	0.0221114	0.0221398	0.024878	0.0123777	0.00535786	0.00882847	0.0126911	0.0112388	0.0180607	0.0176618	0.0115283	0.0172213	0.0148405	0.0091117	0.0116201	0.0154467	0.0108773	0.0133318	0.0119275	0.0149328	0.0178711	0.0146435	0.0180742	0.0126467	0.0140303	0.0133319	0.01157	0.0102994	0.0147873	0.0120026	0.0119753	0.0124277	0.0115385	0.0103377	0.00778625
3552	0.0308341	0.0241022	0.0281259	0.0243368	0.0184825	0.0251402	0.0145762	0.0250234	0.0235599	0.0215382	0.0284986	0.0232979	0.019615	0.0239873	0.0223563	0.0223619	0.0250907	0.0124871	0.00534959	0.00882693	0.0129395	0.0114099	0.0181914	0.0178612	0.0116921	0.0174356	0.0149506	0.00929744	0.0117458	0.015695	0.010974	0.0134122	0.0120454	0.0151561	0.0181366	0.0147977	0.0182584	0.0128405	0.0142937	0.0135605	0.0117371	0.0105464	0.014849	0.0120009	0.012025	0.0124953	0.0116679	0.01055	0.00782983
3551	0.0311359	0.0243338	0.0283926	0.0245836	0.0186583	0.0253663	0.0147152	0.0252599	0.0238229	0.0218129	0.028714	0.0234492	0.0199004	0.0242455	0.0225812	0.0225336	0.0253002	0.012574	0.00538193	0.00886548	0.0132091	0.0116179	0.0183623	0.0180744	0.0118641	0.0176027	0.0151022	0.0094759	0.0118218	0.0158803	0.0110844	0.0135392	0.0122287	0.0153831	0.0183764	0.0149775	0.0184636	0.0130598	0.0145119	0.0138164	0.0118598	0.0108015	0.0148878	0.0120171	0.0120646	0.012559	0.0117953	0.0107635	0.00787226
3550	0.031449	0.0245663	0.0286714	0.0248456	0.0188407	0.02561	0.0148616	0.0255075	0.0240875	0.0220995	0.0289017	0.0235768	0.0200967	0.0244892	0.0227577	0.0226665	0.0255172	0.0127195	0.00545175	0.00895248	0.0134377	0.0118187	0.0185921	0.018313	0.0119964	0.0177259	0.0153086	0.00959486	0.0118911	0.01604	0.0112433	0.0137447	0.0124266	0.0155688	0.0185819	0.0151797	0.0186495	0.0133076	0.0146058	0.0140426	0.0119619	0.011023	0.0149275	0.0121013	0.0121148	0.0126146	0.0119265	0.0109426	0.00790879
3549	0.0317705	0.0248133	0.0289615	0.0251182	0.01903	0.0258624	0.0150151	0.0257721	0.0243543	0.022384	0.0291039	0.0237095	0.020198	0.0247005	0.0229116	0.0227895	0.025763	0.0129573	0.0055191	0.00907938	0.0135832	0.0119857	0.0188427	0.0185608	0.012084	0.0178251	0.0155002	0.00963102	0.0119944	0.0162017	0.0114689	0.0140003	0.012597	0.0157166	0.0187911	0.0153793	0.0187962	0.0135574	0.0145844	0.0142369	0.0120464	0.0111933	0.015011	0.012274	0.0121767	0.012676	0.0120699	0.0110676	0.00794553
3548	0.0320928	0.0250744	0.0292534	0.0253867	0.0192203	0.0261066	0.0151721	0.0260484	0.0246157	0.0226499	0.0293626	0.0238567	0.020258	0.0248714	0.0230872	0.0229209	0.0260379	0.0132396	0.00555429	0.0092263	0.0136345	0.0121211	0.0190671	0.0187889	0.012153	0.0179188	0.0156099	0.00961364	0.0121574	0.0163617	0.0117375	0.0142574	0.012728	0.0158728	0.019038	0.0155572	0.0189257	0.0137716	0.0145608	0.0144277	0.0121108	0.0113149	0.0151576	0.0125154	0.01227	0.0127816	0.0122439	0.0111308	0.00800271
3547	0.0324104	0.0253378	0.0295385	0.0256384	0.0194059	0.026331	0.0153276	0.0263225	0.0248554	0.0228786	0.0296829	0.0240242	0.0203646	0.0250111	0.0233019	0.0230705	0.0263149	0.0134773	0.00557373	0.00938044	0.0136243	0.012251	0.0192659	0.0189923	0.0122263	0.0180111	0.0156598	0.00960307	0.0123793	0.0165008	0.0119892	0.0144828	0.0128378	0.0160723	0.0193156	0.0157333	0.0190849	0.0139328	0.0146688	0.01462	0.0121722	0.0114026	0.015347	0.0127784	0.01243	0.0129653	0.012468	0.0111424	0.00809587
3546	0.032725	0.0255927	0.0298198	0.0258732	0.0195838	0.026538	0.0154778	0.0265823	0.0250698	0.0230725	0.0300367	0.0242291	0.0205729	0.0251503	0.0235373	0.0232471	0.0265613	0.0136142	0.00562502	0.0095439	0.0136232	0.0124093	0.019486	0.0191967	0.0123108	0.0181077	0.0157408	0.0096492	0.0126201	0.0166109	0.0121639	0.0146622	0.012957	0.0162903	0.0195887	0.0159455	0.0192989	0.014048	0.0149403	0.0147856	0.0122618	0.0114881	0.0155408	0.0130037	0.0126575	0.0132194	0.0127333	0.0111392	0.00821467
3545	0.0330427	0.0258399	0.0301096	0.0261025	0.0197529	0.0267416	0.015622	0.026826	0.0252768	0.0232638	0.0303909	0.0244798	0.0208537	0.0253252	0.0237604	0.0234459	0.0267609	0.0136685	0.00573557	0.00972185	0.0136961	0.0126083	0.0197572	0.019422	0.0124121	0.0182379	0.0159081	0.00976387	0.0128155	0.0167051	0.0122448	0.0147938	0.0131035	0.0164612	0.0198294	0.0161935	0.0195464	0.0141338	0.0152745	0.0149021	0.012395	0.0116087	0.0157208	0.0131542	0.0128957	0.0134947	0.0129875	0.011173	0.00832985
3544	0.0333663	0.0260911	0.0304139	0.0263382	0.0199144	0.0269562	0.0157624	0.0270608	0.0254977	0.0234798	0.0307298	0.0247515	0.0211249	0.0255543	0.0239484	0.0236387	0.0269194	0.0137047	0.00588069	0.00990493	0.0138552	0.0128206	0.0200457	0.0196488	0.0125466	0.0184436	0.0161231	0.00992616	0.0129268	0.0168071	0.0122793	0.0148918	0.0132735	0.0165539	0.0200323	0.0164316	0.0197912	0.0142128	0.0155453	0.0149793	0.0125555	0.0117754	0.015903	0.0132466	0.0130794	0.0137422	0.0131693	0.0112746	0.00842296
3543	0.0336916	0.0263546	0.0307209	0.0265831	0.0200737	0.0271861	0.0159018	0.0272935	0.0257353	0.0237077	0.031056	0.0250063	0.021333	0.0258332	0.0241025	0.0237958	0.0270557	0.0137772	0.00600605	0.0100651	0.0140621	0.0129958	0.0202868	0.0198374	0.0127286	0.0187296	0.0163044	0.0101067	0.0129782	0.0169276	0.0123494	0.0149852	0.0134505	0.016612	0.0202051	0.0166231	0.0200297	0.0143174	0.0157157	0.015039	0.0127105	0.0119573	0.0161045	0.0133302	0.0131934	0.0139467	0.013258	0.0114295	0.00850064
3542	0.0340123	0.0266285	0.0310121	0.0268324	0.0202392	0.0274262	0.0160422	0.0275277	0.0259801	0.0239135	0.0313788	0.0252357	0.0214975	0.0261472	0.0242465	0.023916	0.0271938	0.0139056	0.0060803	0.0101765	0.0142659	0.0131008	0.0204602	0.0199746	0.0129492	0.0190355	0.0164129	0.0102866	0.0130381	0.0170552	0.0125091	0.0151012	0.0136195	0.0167147	0.0203617	0.0167831	0.020291	0.0144726	0.0158326	0.015088	0.0128348	0.0121076	0.0163135	0.0134375	0.0132708	0.0141131	0.0132933	0.0115886	0.00858009
3541	0.0343265	0.0269055	0.0312823	0.0270807	0.0204166	0.0276687	0.0161847	0.0277678	0.0262319	0.024092	0.0317053	0.0254657	0.0216785	0.0264799	0.0244063	0.0240279	0.0273555	0.0140808	0.00612585	0.010245	0.014437	0.0131412	0.0206186	0.0200901	0.0131813	0.0192764	0.0164864	0.0104639	0.0131656	0.0171755	0.0127367	0.015251	0.0137699	0.016908	0.0205217	0.0169569	0.0205931	0.0146677	0.0159477	0.0151272	0.0129221	0.0122065	0.0165022	0.0135624	0.0133455	0.0142414	0.0133454	0.0117064	0.00866925
3540	0.0346367	0.0271794	0.0315441	0.027326	0.0206043	0.0279095	0.0163282	0.0280193	0.0265	0.0242749	0.0320313	0.025712	0.0219067	0.0268101	0.0245853	0.024163	0.0275567	0.0142739	0.00619343	0.0103111	0.0145742	0.0131501	0.0208355	0.0202272	0.0134035	0.01942	0.0166036	0.0106447	0.0133686	0.0172999	0.0129485	0.0154322	0.0138937	0.0171711	0.020701	0.0171632	0.0209122	0.0148577	0.0160766	0.0151784	0.0129814	0.0122791	0.0166549	0.0136833	0.0134259	0.014332	0.0134535	0.011775	0.00876509
3539	0.0349455	0.0274459	0.0318129	0.0275684	0.0207929	0.0281478	0.0164702	0.028281	0.026785	0.0244897	0.0323391	0.025945	0.0221451	0.027111	0.0247659	0.0243352	0.0278084	0.0144441	0.00630761	0.0104205	0.0146915	0.0131662	0.0211306	0.0204041	0.0136094	0.0195198	0.0168156	0.0108296	0.0136065	0.017466	0.0130735	0.0156379	0.0139932	0.0174395	0.0208973	0.0173764	0.0211963	0.015005	0.0162207	0.0152821	0.0130355	0.0123691	0.0167842	0.0137921	0.0135085	0.0144102	0.0135845	0.0118266	0.00886602
3538	0.035254	0.0276998	0.0320907	0.0278064	0.0209714	0.0283805	0.0166082	0.0285396	0.0270699	0.0247258	0.0326074	0.0261155	0.0223219	0.0273601	0.024936	0.0245385	0.0281122	0.0145643	0.00644089	0.0105913	0.014804	0.0132244	0.02145	0.0206061	0.0137972	0.0196671	0.0171002	0.0110038	0.0138288	0.0177002	0.0131234	0.0158518	0.0140926	0.0176587	0.0210964	0.0175638	0.0214063	0.0151187	0.0163937	0.0154604	0.0131182	0.012497	0.0169212	0.0138928	0.0135962	0.0145235	0.0136598	0.0119028	0.00897582
3537	0.0355637	0.0279373	0.0323665	0.0280388	0.0211347	0.0286011	0.0167425	0.0287799	0.0273354	0.0249481	0.0328253	0.0262154	0.0224049	0.0275509	0.0251077	0.0247469	0.0284439	0.0146529	0.00654904	0.0108119	0.0149197	0.0133525	0.0217218	0.0208091	0.0139631	0.0199113	0.0173815	0.011143	0.014012	0.0179811	0.0131837	0.0160416	0.014233	0.0178215	0.0212965	0.0177246	0.0215408	0.0152472	0.0166079	0.0156896	0.0132626	0.0126474	0.0170938	0.0139868	0.0136952	0.0147008	0.0136413	0.0120175	0.00909158
3536	0.0358773	0.0281622	0.0326329	0.0282677	0.0212884	0.0288064	0.0168771	0.0289999	0.027571	0.0251286	0.0329972	0.0262961	0.0224363	0.0276916	0.0252967	0.0249184	0.0287474	0.0147643	0.00661994	0.0110537	0.0150401	0.0135565	0.0219177	0.0210037	0.0141059	0.0202233	0.0175992	0.0112287	0.0141563	0.0182457	0.0133279	0.0161764	0.0144368	0.0179603	0.0215161	0.0178828	0.0216298	0.0154263	0.0168455	0.015915	0.013474	0.0127975	0.0173029	0.0140733	0.0138044	0.0149189	0.0135843	0.0121468	0.00919297
3535	0.0361967	0.0283874	0.0328991	0.0284992	0.0214451	0.0290057	0.0170164	0.029215	0.0277703	0.0252575	0.0331365	0.0264204	0.0224948	0.0277984	0.0254971	0.0250237	0.0289671	0.0149339	0.00667544	0.0112741	0.0151576	0.0138057	0.0220632	0.0211938	0.0142269	0.020528	0.0177565	0.0112676	0.0142597	0.018436	0.0135497	0.0162598	0.0146766	0.0181046	0.0217672	0.0180508	0.0217093	0.0156421	0.0170602	0.0160942	0.0137157	0.0129518	0.0175252	0.014165	0.0139208	0.0151184	0.0135904	0.012256	0.00925562
3534	0.0365205	0.0286251	0.03318	0.0287392	0.0216149	0.0292159	0.0171609	0.0294425	0.0279322	0.0253464	0.0332669	0.0266135	0.0226314	0.0278958	0.0256929	0.0250902	0.0291011	0.0151412	0.00673075	0.011421	0.0152582	0.0140462	0.0222034	0.0213851	0.0143182	0.0207625	0.0178964	0.0112997	0.0143159	0.0185447	0.0137838	0.0163379	0.0148934	0.0182567	0.0220274	0.0182167	0.0218021	0.0158477	0.0172138	0.0162216	0.0139341	0.0131325	0.0177402	0.0142792	0.0140554	0.0152538	0.0137098	0.0123349	0.00928019
3533	0.0368455	0.028877	0.0334769	0.028988	0.0217973	0.0294451	0.0173061	0.0296869	0.0280822	0.0254423	0.0334285	0.0268674	0.0228527	0.0280197	0.025891	0.0251991	0.0292163	0.0153378	0.00677405	0.0114617	0.0153292	0.0142353	0.0223735	0.021583	0.0143621	0.0209145	0.0180401	0.0113763	0.0143427	0.018618	0.0139788	0.0164628	0.0150494	0.0184081	0.022254	0.0183602	0.0219146	0.0160104	0.0173042	0.0163215	0.0140992	0.0133348	0.0179442	0.0144138	0.01423	0.0153233	0.0138978	0.0124065	0.00930441
3532	0.0371698	0.0291367	0.0337752	0.029241	0.021985	0.0296856	0.0174471	0.0299416	0.0282795	0.0256227	0.0336708	0.0271722	0.0231456	0.0282087	0.0261219	0.0254211	0.0294036	0.0155065	0.0067933	0.0114232	0.0153748	0.014368	0.0225907	0.0217993	0.014359	0.0210226	0.0181679	0.0115198	0.0143951	0.018726	0.0141368	0.0166496	0.0151579	0.0185673	0.0224248	0.0184708	0.0220498	0.0161396	0.0173709	0.0164292	0.0142208	0.0135071	0.018137	0.014547	0.0144513	0.0153628	0.014067	0.0125048	0.00937895
3531	0.0374922	0.0294	0.0340616	0.0294938	0.0221724	0.0299248	0.0175826	0.030201	0.0285772	0.0259415	0.0340153	0.0275185	0.0234887	0.0284808	0.0264008	0.0257448	0.0297068	0.0156798	0.00680467	0.0113853	0.0154256	0.0144704	0.0228492	0.0220441	0.0143588	0.0211436	0.0182555	0.0117014	0.0145247	0.0189198	0.0142865	0.016872	0.0152582	0.0187595	0.022558	0.0185508	0.0222143	0.0162688	0.0174778	0.0165764	0.0143297	0.0135949	0.0183001	0.014666	0.0146881	0.0154248	0.0141702	0.0126488	0.00952533
3530	0.0378083	0.0296679	0.034337	0.0297446	0.0223583	0.0301581	0.0177159	0.0304637	0.0289645	0.026363	0.0344241	0.0278739	0.0238389	0.0288145	0.0267007	0.0260756	0.0300871	0.0159015	0.0068397	0.011417	0.0155236	0.0145728	0.0231194	0.0223024	0.0144419	0.0213095	0.0183168	0.0118704	0.0147215	0.0191998	0.014439	0.0170934	0.015372	0.018996	0.0226885	0.0186147	0.0224098	0.0164187	0.0176763	0.0167755	0.014454	0.0136055	0.0184068	0.0147788	0.0148879	0.0155525	0.0142358	0.0128283	0.00971538
3529	0.0381129	0.0299391	0.0346117	0.0299927	0.0225406	0.0303866	0.0178511	0.0307242	0.0293636	0.0267704	0.0348147	0.0281846	0.0241352	0.0291557	0.026974	0.026314	0.0304494	0.0161788	0.00690795	0.0115226	0.0156873	0.0146909	0.0233625	0.022528	0.0146442	0.0215085	0.0184012	0.0120054	0.0149115	0.0195128	0.0145771	0.0172938	0.0154929	0.0192515	0.0228386	0.0186901	0.0226219	0.0165786	0.0179594	0.0170056	0.0146107	0.0136117	0.0184601	0.0148938	0.0150225	0.0157505	0.0143307	0.0130088	0.00989348
3528	0.0384065	0.0302054	0.0348923	0.0302372	0.0227157	0.0306085	0.0179907	0.030972	0.0297019	0.0270657	0.0351313	0.0284235	0.0243429	0.0294547	0.027203	0.0264463	0.03072	0.0164757	0.00698799	0.0116671	0.0158926	0.0148272	0.0235558	0.0226805	0.0149058	0.0217116	0.0185544	0.0121276	0.0150312	0.0197913	0.0146848	0.0174701	0.0156148	0.0194816	0.0230139	0.0188108	0.0228282	0.0167237	0.0182536	0.0172204	0.0148067	0.013681	0.0185158	0.0150065	0.0151157	0.015974	0.0144902	0.0131506	0.0100227
3527	0.0386991	0.0304613	0.0351813	0.0304771	0.0228859	0.0308193	0.0181355	0.0312029	0.0299764	0.0272563	0.0353997	0.0286224	0.0244881	0.0297019	0.0274202	0.0265569	0.0309074	0.0167452	0.00705588	0.0118398	0.0160978	0.0149811	0.023702	0.0227699	0.0151212	0.0219091	0.0187801	0.0122558	0.0150951	0.0200037	0.0147765	0.0176267	0.0157498	0.0196653	0.0232157	0.018999	0.0230195	0.0168434	0.0184748	0.0173839	0.0150298	0.0138194	0.0186407	0.0151165	0.015215	0.016163	0.0146838	0.0132394	0.0101084
3526	0.0389988	0.0307118	0.035483	0.0307138	0.0230607	0.0310211	0.0182845	0.0314257	0.0302352	0.0274321	0.0356967	0.0288355	0.02463	0.0299248	0.0276735	0.0267503	0.0310869	0.0169624	0.00711343	0.0120595	0.0162847	0.0151488	0.0238212	0.0228539	0.0152466	0.0221117	0.0190363	0.0123717	0.0151766	0.0201709	0.0148906	0.0177746	0.0159103	0.0198244	0.0234397	0.0192494	0.0232051	0.0169473	0.0185996	0.0174998	0.0152454	0.0139926	0.0188376	0.0152374	0.015338	0.0162978	0.0148501	0.0133047	0.0101795
3525	0.0393006	0.0309647	0.0358001	0.0309485	0.0232442	0.0312203	0.018433	0.0316515	0.0305113	0.0276652	0.0360593	0.0290703	0.0247982	0.0301486	0.0279732	0.0270547	0.0313191	0.0171289	0.0071844	0.0123202	0.0164682	0.0153156	0.0239435	0.0229839	0.0153397	0.0223207	0.0192684	0.0124465	0.0153259	0.0203374	0.0150542	0.0179308	0.0160804	0.0199994	0.023671	0.019535	0.0233959	0.0170502	0.0186758	0.0176024	0.0154177	0.0141771	0.0190263	0.0153753	0.0154635	0.0164093	0.0149658	0.0133987	0.0102552
3524	0.039593	0.0312194	0.036123	0.0311803	0.0234251	0.0314186	0.0185734	0.0318809	0.0307969	0.0279462	0.0364382	0.0292773	0.0249765	0.0303697	0.0282742	0.0273969	0.0315868	0.0172582	0.00728636	0.012565	0.0166634	0.0154587	0.024107	0.0231629	0.0154873	0.0225195	0.019455	0.012491	0.0155272	0.0205295	0.0152527	0.0181057	0.0162233	0.0202052	0.023897	0.0198261	0.0235946	0.0171573	0.0187697	0.0177256	0.0155386	0.014367	0.0191242	0.015514	0.0155773	0.0165289	0.0150733	0.013545	0.0103377
3523	0.039875	0.0314711	0.0364316	0.031408	0.023589	0.0316147	0.0187021	0.0321067	0.0310712	0.0282089	0.0367509	0.0294133	0.0251424	0.0305716	0.0285139	0.0276656	0.0318195	0.0173609	0.00740902	0.0127322	0.0168557	0.0155684	0.0243388	0.0233574	0.0157091	0.0226973	0.0196257	0.0125517	0.0157302	0.0207338	0.0154333	0.0182928	0.0163203	0.02041	0.0241249	0.0201027	0.0238064	0.0172693	0.0189158	0.0178856	0.0156293	0.0145455	0.0191465	0.0156383	0.0157079	0.0166409	0.0152339	0.0137054	0.0104316
3522	0.0401616	0.0317205	0.0367132	0.0316339	0.0237381	0.0318146	0.0188235	0.0323276	0.0313262	0.0284016	0.0369701	0.0295021	0.0253023	0.0307586	0.0286698	0.0278083	0.0319803	0.0174438	0.0075175	0.0128104	0.0170126	0.0156633	0.0246257	0.0235433	0.015944	0.0228661	0.0198266	0.012655	0.015903	0.0209153	0.0155462	0.018477	0.0163958	0.0205599	0.0243691	0.020348	0.0240411	0.0173955	0.0191087	0.0180801	0.0157128	0.0146863	0.0192035	0.0157629	0.0158959	0.0167057	0.0154546	0.0138137	0.0105527
3521	0.0404663	0.0319718	0.036972	0.0318626	0.023891	0.0320315	0.018946	0.0325515	0.0315583	0.0285315	0.0371453	0.0296195	0.0254758	0.0309568	0.0287789	0.0278654	0.0321088	0.0175139	0.0075766	0.0128395	0.0171247	0.0157768	0.024916	0.0237295	0.0161209	0.0230427	0.0200643	0.0127756	0.0160467	0.0210606	0.0155868	0.0186498	0.016499	0.0206322	0.0246199	0.0205382	0.0242875	0.0175558	0.0193195	0.0182836	0.0157967	0.0147872	0.0193826	0.0159167	0.0161386	0.0167237	0.015678	0.0138432	0.0107086
3520	0.0407862	0.0322203	0.0372229	0.0320965	0.0240613	0.0322708	0.0190735	0.032785	0.0317567	0.0286499	0.0373451	0.0298241	0.0256629	0.0311822	0.0289037	0.027921	0.0322759	0.0175798	0.00757579	0.0128709	0.0172206	0.0159269	0.0251605	0.0239397	0.0162254	0.0232255	0.0202901	0.0128683	0.0161696	0.0212009	0.0156009	0.0188052	0.0166594	0.0206647	0.0248415	0.0206488	0.0244936	0.0177589	0.0195084	0.0184453	0.0158873	0.0148813	0.0196517	0.0161034	0.0163853	0.0167556	0.0158423	0.0138294	0.0108756
3519	0.0411059	0.0324532	0.0374799	0.0323343	0.0242447	0.0325215	0.0192046	0.0330265	0.0319198	0.0288083	0.0375992	0.0301085	0.0258477	0.031419	0.0290825	0.0280332	0.0325101	0.0176499	0.00754209	0.012942	0.0173394	0.016102	0.0253572	0.0241776	0.016302	0.0233981	0.0204485	0.012922	0.0162729	0.0213831	0.015649	0.0189321	0.0168611	0.0207282	0.0250115	0.0206863	0.0246029	0.0179843	0.0196401	0.0185197	0.0160064	0.0150077	0.0198992	0.0162961	0.016587	0.0168669	0.0159386	0.0138263	0.011008
3518	0.0414131	0.0326648	0.0377471	0.0325725	0.0244267	0.0327647	0.0193373	0.0332665	0.0320727	0.0290249	0.0378952	0.030412	0.0260258	0.0316333	0.0293109	0.0282091	0.0327824	0.017733	0.00753125	0.01307	0.017497	0.016275	0.0255468	0.0244146	0.0164107	0.0235471	0.0205364	0.0129727	0.0163624	0.0216158	0.0157623	0.0190259	0.0170546	0.0208705	0.0251539	0.0207128	0.0246258	0.0181917	0.0197128	0.0185167	0.0161784	0.015179	0.0200558	0.016471	0.0167322	0.0170619	0.0160032	0.0138613	0.0110752
3517	0.041704	0.0328652	0.0380152	0.0328068	0.0245981	0.0329874	0.0194708	0.033493	0.0322535	0.0292777	0.0382073	0.0306768	0.0262079	0.0318061	0.0295575	0.028422	0.0330492	0.01784	0.00759523	0.01324	0.0176749	0.0164267	0.0257642	0.0246104	0.0165825	0.0236695	0.0206052	0.0130649	0.0164554	0.0218463	0.0159263	0.0191057	0.0171905	0.0210859	0.0253223	0.020819	0.0246636	0.0183526	0.0197696	0.0185133	0.0163966	0.0153747	0.0201552	0.0166268	0.0168322	0.0172813	0.0160678	0.0139401	0.0110879
3516	0.0419829	0.0330693	0.0382676	0.0330339	0.0247609	0.0331867	0.019603	0.0336981	0.0324847	0.0295252	0.0385139	0.0308923	0.0263991	0.0319477	0.0297911	0.0286376	0.033292	0.0179811	0.00774255	0.0134014	0.017834	0.016552	0.025994	0.0247493	0.0167999	0.0237685	0.0207047	0.0132098	0.0165694	0.0220034	0.0161043	0.0192013	0.0172524	0.0213344	0.0255507	0.0210504	0.0248369	0.0184697	0.0198672	0.0185956	0.0166136	0.015553	0.0202723	0.0167629	0.0168959	0.0174632	0.0161352	0.0140685	0.0110898
3515	0.0422605	0.0332862	0.0384977	0.0332537	0.0249224	0.0333681	0.019731	0.0338858	0.0327659	0.0297393	0.0387986	0.0310897	0.0265932	0.0320858	0.0299953	0.0288304	0.0335153	0.0181568	0.00792855	0.013504	0.0179405	0.0166526	0.0261855	0.0248556	0.0170131	0.0238526	0.0208397	0.0133864	0.0167101	0.0220682	0.0162774	0.0193192	0.0172673	0.0215786	0.0258232	0.0213593	0.0251736	0.0185647	0.0200247	0.0187876	0.0167805	0.0156693	0.0204304	0.0168632	0.0169334	0.0175986	0.0162074	0.0142412	0.011125
3514	0.0425498	0.0335206	0.0387216	0.0334707	0.02509	0.0335449	0.0198582	0.034075	0.0330838	0.0299244	0.03905	0.031298	0.0267854	0.0322432	0.0301711	0.0289956	0.033727	0.0183533	0.00808516	0.0135499	0.01799	0.0167313	0.0263116	0.0249729	0.0171801	0.0239397	0.0209856	0.0135709	0.0168771	0.0220957	0.0164592	0.019442	0.0172894	0.0217982	0.0260883	0.0216407	0.0255717	0.0186579	0.0202148	0.0190414	0.0168955	0.0157039	0.0205948	0.0169198	0.0169675	0.0177211	0.0163108	0.0144198	0.0112107
3513	0.0428526	0.0337787	0.0389674	0.0336921	0.0252691	0.033734	0.0199943	0.0342892	0.0334089	0.0301024	0.0392642	0.0315127	0.0269704	0.0324237	0.0303351	0.0291494	0.0339302	0.0185438	0.00816345	0.0135942	0.018013	0.0167989	0.0264046	0.0251276	0.0172967	0.0240537	0.0211298	0.0137521	0.017074	0.0221633	0.0166692	0.0195675	0.017366	0.021985	0.0263007	0.0218177	0.0258811	0.0187652	0.0204018	0.0192889	0.0170022	0.0156904	0.0207357	0.0169626	0.0170191	0.0178557	0.0164734	0.0145503	0.0113327
3512	0.043155	0.034061	0.039247	0.0339222	0.0254591	0.0339434	0.0201448	0.0345373	0.0336921	0.0302852	0.0394438	0.0317087	0.0271271	0.0326138	0.0305127	0.0293098	0.034125	0.0186991	0.00815994	0.0136851	0.0180555	0.0168821	0.0265292	0.0253134	0.0173884	0.0242128	0.0212903	0.0139247	0.0173044	0.0223083	0.0168989	0.0197331	0.0175108	0.0221441	0.0264601	0.0218991	0.0260297	0.0189095	0.0205766	0.0194913	0.0171404	0.0157087	0.0208623	0.0170408	0.0170896	0.0179921	0.0166836	0.0146159	0.0114648
3511	0.0434431	0.0343517	0.0395444	0.0341584	0.0256515	0.0341625	0.0203009	0.0348057	0.0338925	0.0304665	0.0395999	0.0318759	0.0272321	0.0327972	0.0307199	0.0294761	0.0343032	0.0188043	0.00811458	0.0138148	0.0181525	0.0170174	0.0267209	0.025511	0.017474	0.0244157	0.0215	0.0140827	0.017561	0.022516	0.0171113	0.0199766	0.0177064	0.0222998	0.0266159	0.0219608	0.0260668	0.0191131	0.0207534	0.0196419	0.0173058	0.0158327	0.0209919	0.0171783	0.017176	0.0181074	0.0168879	0.0146581	0.0115931
3510	0.0437222	0.0346257	0.0398318	0.0343933	0.0258341	0.0343721	0.0204459	0.0350676	0.0340203	0.0306391	0.0397599	0.0320331	0.0273029	0.0329719	0.0309445	0.0296352	0.03445	0.0188753	0.00808689	0.0139357	0.0183085	0.0172263	0.0269543	0.0257111	0.0175474	0.0246377	0.0217758	0.0142246	0.0178186	0.0227464	0.017272	0.0202749	0.0179255	0.0224794	0.026827	0.0220778	0.0260924	0.0193692	0.0209398	0.0197461	0.0174625	0.0160681	0.021124	0.0173517	0.0172964	0.018201	0.017029	0.0147362	0.0117187
3509	0.0440114	0.0348714	0.0400977	0.034621	0.0260004	0.0345639	0.0205736	0.035306	0.0341399	0.0308093	0.0399604	0.032202	0.0274053	0.0331498	0.031148	0.0297852	0.0345626	0.0189566	0.0081241	0.0140177	0.0184946	0.0174903	0.0271764	0.0259146	0.0176008	0.0248453	0.0220989	0.0143526	0.0180407	0.0229555	0.017379	0.020543	0.0181469	0.0226809	0.0271066	0.0222641	0.0261594	0.0196275	0.0211189	0.0198167	0.0175887	0.0163417	0.0212557	0.0175116	0.0174714	0.0182954	0.0170805	0.0148711	0.0118387
3508	0.044317	0.0350996	0.0403536	0.0348416	0.026155	0.0347478	0.0206922	0.0355247	0.0343153	0.0309854	0.0402162	0.0323817	0.0275933	0.0333409	0.0312966	0.0299397	0.0346668	0.0190928	0.00824013	0.0140826	0.0186669	0.0177534	0.0273659	0.0261195	0.0176524	0.0250271	0.022421	0.0144609	0.018203	0.0231062	0.0174639	0.0207087	0.0183571	0.0228717	0.0274094	0.0224728	0.0262595	0.0198252	0.0212612	0.0198833	0.017698	0.0165577	0.0214019	0.0176208	0.0176829	0.0184116	0.0170598	0.0150385	0.0119331
3507	0.0446247	0.0353301	0.0406173	0.0350608	0.0263085	0.0349387	0.0208116	0.0357391	0.0345605	0.0311605	0.0405046	0.0325578	0.027849	0.0335481	0.0313952	0.0301027	0.0348036	0.0192961	0.00841431	0.0141792	0.0187991	0.0179557	0.0275502	0.026322	0.0177357	0.0252119	0.0226912	0.0145338	0.0183158	0.0231881	0.0175686	0.0207758	0.018548	0.0230317	0.0276782	0.0226479	0.0263826	0.0199333	0.0213515	0.0199867	0.0178121	0.0166698	0.0215738	0.0176747	0.017876	0.0185577	0.0170207	0.0152015	0.0119829
3506	0.0449214	0.0355726	0.0408952	0.035285	0.0264692	0.0351407	0.0209336	0.0359618	0.0348476	0.0313217	0.0407955	0.0327308	0.0281028	0.0337772	0.0314898	0.0302586	0.0349994	0.0195373	0.00860116	0.0143319	0.0189073	0.0180704	0.0277683	0.0265235	0.017864	0.0254406	0.0228825	0.0145665	0.0184182	0.0232341	0.0177236	0.0208091	0.018722	0.0231835	0.0278953	0.0227807	0.0265522	0.0199714	0.0214057	0.0201479	0.0179285	0.0167074	0.0217476	0.0176951	0.0180125	0.0187367	0.0170337	0.0153383	0.0120006
3505	0.0452128	0.0358233	0.0411791	0.0355165	0.0266378	0.0353467	0.0210552	0.0361943	0.0351535	0.0314821	0.0410927	0.0329267	0.0283101	0.0340428	0.0316345	0.0303982	0.0352545	0.0197705	0.00874099	0.014517	0.0190428	0.0181117	0.0280293	0.0267258	0.0180201	0.0257119	0.0230052	0.0145813	0.0185457	0.0233069	0.0179354	0.0208719	0.0188921	0.0233696	0.0280855	0.0229192	0.0267912	0.0199871	0.0214642	0.0203407	0.018028	0.0167419	0.0218813	0.017713	0.0181068	0.0189451	0.0171524	0.0154483	0.0120328
3504	0.0455115	0.036073	0.0414515	0.0357522	0.0268074	0.0355498	0.021176	0.0364292	0.0354832	0.0316858	0.0414306	0.0331803	0.0284907	0.0343505	0.0318522	0.0305423	0.0355532	0.019968	0.00878101	0.0146833	0.0192476	0.0181143	0.0283108	0.0269199	0.0181819	0.0259661	0.0231023	0.0146121	0.0187022	0.0234583	0.0181789	0.0209868	0.0190689	0.0236011	0.0282791	0.0231196	0.0270744	0.0200324	0.0215655	0.0205019	0.0181126	0.0168268	0.0219641	0.0177508	0.0182036	0.019159	0.0173809	0.0155478	0.0121257
3503	0.0458142	0.0363109	0.0416966	0.0359836	0.0269664	0.0357485	0.021296	0.0366557	0.0358424	0.0319584	0.0418192	0.033501	0.028689	0.0346734	0.0321189	0.0307172	0.0358726	0.0201363	0.0087126	0.0147966	0.0195056	0.0181096	0.0285828	0.0270891	0.018344	0.0261394	0.0232251	0.014668	0.0188592	0.0236911	0.0183999	0.021139	0.0192445	0.0238349	0.0284844	0.0233798	0.0273383	0.0201479	0.0217146	0.0205854	0.018219	0.0169592	0.0220299	0.0178111	0.0183326	0.0193384	0.0176653	0.0156555	0.01228
3502	0.0461023	0.0365297	0.0419158	0.0362041	0.027106	0.0359437	0.0214135	0.0368676	0.0362016	0.0322569	0.0422071	0.0338518	0.0289132	0.03496	0.0323833	0.0309093	0.0361827	0.0202993	0.00859492	0.0148712	0.0197475	0.0181202	0.0288313	0.0272311	0.0185106	0.0262325	0.0233992	0.0147314	0.0189862	0.0239597	0.0185453	0.021299	0.019398	0.0240075	0.0286938	0.0236333	0.0275394	0.0203501	0.0218821	0.0206127	0.0183824	0.0170945	0.0221212	0.0178878	0.0184886	0.0194581	0.0179339	0.0157679	0.0124405
3501	0.0463653	0.0367326	0.0421293	0.0364144	0.0272292	0.0361351	0.0215293	0.0370675	0.0365016	0.0324995	0.0425224	0.0341666	0.0291294	0.0351774	0.0326045	0.0310701	0.0364555	0.0204688	0.00852519	0.0149561	0.0199156	0.0181703	0.0290586	0.0273695	0.0186802	0.0263124	0.0236075	0.0147982	0.0190786	0.0242074	0.0186063	0.0214436	0.0195171	0.024092	0.0289016	0.0238148	0.0276891	0.0206242	0.0220424	0.0206593	0.0185929	0.0171994	0.0222519	0.0179804	0.0186476	0.0195295	0.018144	0.0158597	0.0125349
3500	0.0466142	0.0369328	0.0423577	0.0366223	0.0273502	0.0363218	0.0216487	0.0372629	0.0366993	0.0326444	0.0427399	0.0343904	0.0293015	0.0353399	0.0327752	0.0311719	0.036684	0.0206293	0.00856888	0.0150853	0.02001	0.0182907	0.0292694	0.0275417	0.0188472	0.026451	0.0238056	0.0148972	0.0191578	0.0244002	0.0186304	0.0215674	0.0196089	0.0241229	0.0291081	0.0239179	0.0278316	0.0209258	0.0222089	0.0207859	0.0187949	0.0172798	0.0224082	0.0180936	0.0187903	0.0195807	0.0182876	0.0159163	0.0125298
3499	0.0468699	0.0371432	0.0426055	0.0368352	0.0274856	0.0365053	0.0217752	0.0374601	0.036806	0.0327247	0.0428905	0.034509	0.0294186	0.0354907	0.0329132	0.0312345	0.0368829	0.0207501	0.00871518	0.0152467	0.0200701	0.0185047	0.0294646	0.0277767	0.019009	0.0266712	0.0239562	0.0150504	0.0192514	0.024539	0.0186818	0.0216861	0.0196854	0.0241723	0.0293135	0.0239884	0.0279997	0.0211937	0.022422	0.0209889	0.0189307	0.0173614	0.0225701	0.018231	0.0189166	0.0196276	0.0183725	0.0159568	0.0124612
3498	0.0471445	0.0373676	0.0428621	0.037054	0.0276432	0.0366904	0.0219035	0.0376612	0.036882	0.0328055	0.0430142	0.0345507	0.0294931	0.0356601	0.0330353	0.0312909	0.037066	0.0208157	0.00890155	0.0154013	0.0201353	0.0188054	0.0296473	0.0280789	0.0191662	0.0269457	0.0240587	0.0152338	0.0193746	0.0246581	0.0187856	0.0218252	0.0197471	0.0243012	0.0295139	0.0240817	0.0281929	0.021371	0.0227065	0.0212226	0.0189865	0.0174629	0.0227245	0.0183958	0.0190473	0.0196756	0.0184198	0.0160154	0.0124145
3497	0.0474338	0.0376021	0.0431162	0.0372745	0.0278176	0.0368807	0.0220226	0.0378646	0.0369907	0.0329245	0.0431264	0.0345662	0.0295478	0.0358467	0.033142	0.0313433	0.0372315	0.0208495	0.00907161	0.015527	0.0202325	0.0191431	0.0298259	0.028421	0.0193187	0.0272306	0.0241488	0.0153996	0.01952	0.0248048	0.0189137	0.0219987	0.0197921	0.0245197	0.0297009	0.0242321	0.0283857	0.0214377	0.0230406	0.0214536	0.019003	0.0175923	0.0228639	0.0185906	0.0192092	0.0197404	0.0184641	0.0161055	0.0124653
3496	0.047724	0.0378421	0.0433662	0.0374916	0.0279933	0.0370739	0.0221284	0.0380682	0.0371532	0.0330748	0.0432365	0.0346104	0.029607	0.0360337	0.0332298	0.0313752	0.0373807	0.0209053	0.00919967	0.0156333	0.0203734	0.0194412	0.0300028	0.0287504	0.0194602	0.0274976	0.024266	0.0155309	0.0196593	0.0249997	0.0190307	0.0221948	0.0198374	0.0247838	0.0298674	0.0244431	0.0285535	0.0214357	0.0233641	0.0216765	0.0190416	0.0177512	0.0229874	0.0188083	0.0194065	0.0198448	0.0185325	0.0162145	0.0126259
3495	0.048003	0.0380848	0.0436173	0.0377037	0.0281563	0.0372636	0.0222287	0.0382727	0.0373459	0.0332372	0.043381	0.0347275	0.0296928	0.0362178	0.0333142	0.0314029	0.03754	0.0210275	0.00927351	0.0157362	0.0205377	0.0196392	0.0301629	0.0290208	0.0195791	0.0277451	0.0244189	0.0156497	0.0197662	0.0252144	0.0191491	0.0223846	0.0199209	0.0250336	0.0300188	0.0246846	0.0286989	0.0214535	0.0236146	0.0218795	0.0191342	0.0179308	0.0231076	0.0190255	0.0196116	0.0199908	0.0186185	0.0163268	0.0128468
3494	0.0482666	0.0383264	0.0438716	0.0379133	0.0283023	0.0374448	0.0223344	0.0384807	0.0375376	0.0334088	0.0436117	0.0349339	0.0298218	0.0364114	0.0334276	0.0314864	0.0377452	0.0212177	0.00928301	0.0158342	0.0206714	0.0197326	0.0302863	0.0292306	0.0196685	0.0279816	0.024582	0.015766	0.0198435	0.0254055	0.0193215	0.0225431	0.0200723	0.0252357	0.0301787	0.0249048	0.02885	0.0215642	0.0237623	0.022026	0.0192625	0.0181105	0.0232468	0.0192159	0.019788	0.0201514	0.0186926	0.0164402	0.0130624
3493	0.0485189	0.0385597	0.0441226	0.0381248	0.0284352	0.0376159	0.0224474	0.038693	0.0377179	0.0335993	0.0439445	0.0352053	0.0299958	0.03662	0.0335915	0.0316743	0.0380018	0.02144	0.00923739	0.0159174	0.0207305	0.0197733	0.0303773	0.0294226	0.0197385	0.0282007	0.0247247	0.0158463	0.0199195	0.0255709	0.0195713	0.0226551	0.0202844	0.0253919	0.0303748	0.0250585	0.0290279	0.0217676	0.0238218	0.022091	0.0193866	0.0182725	0.0234199	0.0193692	0.0199182	0.0202971	0.0187379	0.0165564	0.013231
3492	0.0487701	0.0387798	0.0443617	0.0383406	0.0285613	0.03778	0.0225637	0.038908	0.0378971	0.0338156	0.0443327	0.0354937	0.0301949	0.0368314	0.0338021	0.0319498	0.0382761	0.0216538	0.00917849	0.01599	0.0207338	0.0198259	0.0304801	0.0296347	0.0198188	0.0283803	0.0248435	0.015856	0.0200176	0.025751	0.0198498	0.0227095	0.0205192	0.0255196	0.0306175	0.0251414	0.0292168	0.0219885	0.0238372	0.0221082	0.0194885	0.0184116	0.0236244	0.0194929	0.0200077	0.0204206	0.0187677	0.0166677	0.0133391
3491	0.0490329	0.0389909	0.044589	0.0385604	0.0286885	0.0379463	0.022684	0.0391258	0.0380944	0.0340589	0.0447038	0.0357637	0.0303851	0.0370339	0.0340481	0.0322434	0.038529	0.0218386	0.0091594	0.0160704	0.020757	0.0199175	0.0306568	0.0298534	0.0199375	0.0285096	0.0249691	0.0158205	0.0201397	0.0259712	0.0200797	0.0227074	0.0207422	0.0256371	0.030893	0.0251963	0.0293749	0.0221353	0.0238533	0.022157	0.0195882	0.0185246	0.0238454	0.0195988	0.0200764	0.0205302	0.0188151	0.0167589	0.0133931
3490	0.0493163	0.0392055	0.0448168	0.0387814	0.0288261	0.0381285	0.0228138	0.0393497	0.038328	0.0343252	0.0450148	0.0360042	0.0305423	0.0372324	0.0343259	0.032491	0.0387444	0.021989	0.0092062	0.0161698	0.0208688	0.0200275	0.0309429	0.0300281	0.0200867	0.0286103	0.0251395	0.015818	0.0202805	0.0261986	0.0202316	0.0226846	0.0209427	0.0257683	0.031176	0.0252813	0.0294781	0.0221627	0.0238952	0.0222951	0.0197162	0.0186013	0.0240642	0.0196962	0.0201512	0.0206327	0.0189149	0.0168219	0.0134177
3489	0.0496185	0.0394331	0.0450607	0.0390003	0.0289807	0.0383307	0.0229515	0.0395785	0.0386006	0.0345967	0.0452664	0.0362045	0.0306714	0.0374343	0.0346198	0.0326725	0.0389202	0.0221011	0.00930156	0.0162802	0.0210792	0.020123	0.0313123	0.030129	0.0202156	0.0287171	0.0253595	0.0159057	0.0204391	0.0263737	0.0203423	0.0227164	0.0211245	0.0259431	0.0314409	0.0254218	0.0295482	0.0220969	0.0239689	0.0225102	0.0198761	0.0186423	0.0242578	0.0197962	0.0202502	0.0207322	0.0190866	0.0168689	0.0134484
3488	0.049927	0.0396695	0.0453254	0.0392157	0.029151	0.0385386	0.0230828	0.0398015	0.0388918	0.0348412	0.045475	0.0363468	0.0308045	0.0376301	0.0348822	0.0328062	0.0390528	0.0221768	0.00940262	0.0163902	0.0213464	0.0202024	0.0316836	0.0301806	0.0202754	0.0288453	0.025587	0.0160682	0.0206061	0.02648	0.0204599	0.0228778	0.0212887	0.026175	0.0316673	0.0255939	0.0296383	0.0220204	0.0240744	0.0227386	0.0200396	0.0186819	0.0244029	0.0199066	0.020358	0.0208399	0.0193146	0.0169313	0.0135085
3487	0.0502265	0.0398993	0.0455994	0.039428	0.0293271	0.0387299	0.0231944	0.0400055	0.0391766	0.0350331	0.0456565	0.0364418	0.0309782	0.0378096	0.0350671	0.0329279	0.0391511	0.022236	0.00947252	0.0165005	0.0216149	0.0202977	0.0319697	0.0302336	0.0202777	0.0289881	0.0257675	0.016246	0.0207547	0.0265624	0.0205909	0.0231865	0.0214355	0.026439	0.0318496	0.0257571	0.0297888	0.0220302	0.0242092	0.0229239	0.0201776	0.01877	0.0244963	0.0200175	0.0204316	0.0209707	0.0195394	0.0170376	0.0135916
3486	0.0505086	0.0401108	0.0458641	0.0396385	0.0294968	0.0388983	0.0232875	0.040187	0.0394596	0.0351747	0.045841	0.0365541	0.0312095	0.037994	0.0351903	0.0330742	0.039257	0.0223102	0.00950028	0.0166128	0.0218405	0.0204375	0.0321329	0.0303166	0.0202987	0.0291434	0.0258834	0.0163976	0.0208639	0.0266733	0.0207072	0.0235831	0.0215718	0.0266782	0.0320096	0.0258997	0.0299964	0.0221876	0.0243604	0.0230531	0.0202868	0.0189222	0.0245713	0.0200997	0.0204545	0.02113	0.0196856	0.017183	0.0136759
3485	0.0507753	0.0403084	0.046108	0.0398479	0.0296524	0.0390598	0.0233769	0.0403533	0.0397738	0.0352881	0.0460728	0.0367569	0.0314835	0.0382215	0.0353265	0.0332662	0.0394224	0.0224146	0.0095014	0.0167106	0.0219981	0.0206188	0.0322038	0.0304234	0.0204175	0.0293188	0.0259654	0.0165203	0.0209511	0.0268219	0.0207841	0.0239686	0.0217021	0.0268424	0.032188	0.026048	0.0302243	0.0224801	0.0245062	0.0231454	0.0203838	0.0191024	0.0246798	0.0201316	0.0204795	0.0213058	0.0197178	0.0173271	0.0137496
3484	0.0510351	0.0405105	0.0463332	0.0400569	0.0297939	0.0392342	0.0234762	0.0405148	0.0401327	0.0353885	0.0463689	0.0370566	0.0317565	0.0384898	0.0355307	0.0334918	0.0396576	0.0225326	0.00950439	0.0167693	0.0220923	0.0208167	0.0322518	0.0305433	0.0206515	0.0295083	0.026057	0.0166231	0.0210651	0.026988	0.0208219	0.0242614	0.0218185	0.0269266	0.032407	0.02623	0.0304388	0.0228214	0.0246367	0.0232241	0.02048	0.0192657	0.024847	0.020128	0.0205908	0.0214716	0.0196747	0.0174336	0.0138167
3483	0.0512988	0.0407345	0.0465532	0.0402667	0.0299284	0.039424	0.0235881	0.0406815	0.0404949	0.0354786	0.0466906	0.0373823	0.0319806	0.0387391	0.0357772	0.0337086	0.0399165	0.0226385	0.00953736	0.016791	0.0221555	0.0210115	0.0323399	0.0306877	0.0209471	0.0296811	0.0261752	0.0167042	0.021243	0.0271684	0.0208381	0.0244322	0.0219141	0.0269775	0.0326428	0.0264426	0.0306348	0.0230967	0.0247659	0.0233045	0.0205706	0.0194039	0.0250479	0.0201371	0.0208137	0.0215945	0.019643	0.0175034	0.0138819
3482	0.0515732	0.040981	0.0467846	0.0404785	0.0300669	0.0396137	0.0237065	0.0408629	0.0407911	0.0355711	0.0469776	0.0376528	0.0321391	0.0389131	0.0359929	0.033878	0.0401424	0.0227324	0.00962168	0.0168156	0.0222201	0.0211921	0.0325001	0.0308831	0.0212264	0.0298123	0.0263083	0.0167645	0.0214775	0.0273883	0.0208531	0.024506	0.022006	0.027064	0.0328464	0.0266597	0.0308257	0.0232275	0.024916	0.0233996	0.0206523	0.0195374	0.0252306	0.0202062	0.0210798	0.0216558	0.0196914	0.0175626	0.0139398
3481	0.0518569	0.0412344	0.0470354	0.0406921	0.0302159	0.039789	0.0238239	0.0410628	0.0409878	0.0357	0.0472142	0.0378436	0.0322638	0.0390252	0.0361421	0.0339985	0.0403252	0.0228433	0.00976319	0.0168857	0.0222915	0.0213404	0.0327312	0.0311384	0.0214422	0.0299184	0.0264417	0.0168222	0.0217208	0.0276598	0.0208818	0.0245393	0.0221239	0.0272254	0.0329969	0.0268643	0.0310155	0.0232196	0.0250896	0.0235207	0.0207442	0.0196693	0.0253643	0.0203462	0.0212926	0.0216804	0.0198193	0.017623	0.013982
3480	0.0521418	0.0414812	0.0472998	0.0409061	0.0303729	0.0399512	0.0239368	0.0412756	0.041118	0.0358958	0.0474384	0.0379868	0.0324065	0.0391374	0.0362607	0.0341	0.040502	0.0229945	0.00994013	0.0170051	0.0223581	0.0214336	0.033005	0.0314236	0.0216008	0.0300432	0.0265766	0.0169008	0.0219174	0.0279453	0.0209339	0.0245872	0.0222673	0.0274411	0.0331256	0.0270591	0.0311932	0.0231552	0.0252735	0.0236642	0.0208848	0.01977	0.0254662	0.0205296	0.0214172	0.0217381	0.0199674	0.0176783	0.0140082
3479	0.0524194	0.0417238	0.0475625	0.0411207	0.0305306	0.0401135	0.0240479	0.0414926	0.0412478	0.0361521	0.0476839	0.0381267	0.0325888	0.0392825	0.0364094	0.0342087	0.0407057	0.0231753	0.0101055	0.0171422	0.0224229	0.0214716	0.0332757	0.0316848	0.0217412	0.0302069	0.0267228	0.0170029	0.0220361	0.0281766	0.0210254	0.0246772	0.0223937	0.0276468	0.0332779	0.0272434	0.0313523	0.0231315	0.0254642	0.0238002	0.0210991	0.0198158	0.0255818	0.0207156	0.0214914	0.0218943	0.0200766	0.0177359	0.0140306
3478	0.0526891	0.0419723	0.0478121	0.0413375	0.0306844	0.0402862	0.0241618	0.0417132	0.0414262	0.0364259	0.0479397	0.0382884	0.0327845	0.0394413	0.0366184	0.0343246	0.040928	0.0233526	0.0102163	0.0172639	0.0225087	0.0214934	0.0335051	0.031887	0.0218959	0.0303805	0.0268818	0.0171072	0.0220838	0.0283089	0.0211874	0.0248063	0.0224659	0.0277851	0.0334615	0.027401	0.0315011	0.0231933	0.0256723	0.0238887	0.0213668	0.019827	0.0257423	0.0208768	0.0215659	0.0221488	0.0201354	0.0178252	0.0140724
3477	0.0529578	0.0422251	0.04805	0.0415565	0.0308354	0.0404677	0.0242797	0.0419433	0.0416612	0.0366725	0.0481775	0.0384726	0.0329506	0.0395937	0.0368787	0.0344336	0.0411362	0.023506	0.0102666	0.0173584	0.022632	0.0215572	0.0336955	0.0320466	0.0220648	0.0305154	0.0270415	0.0171943	0.0220998	0.0283547	0.0214489	0.0249559	0.0225012	0.0278529	0.0336454	0.027525	0.0316495	0.0233193	0.0258927	0.0239171	0.0216258	0.0198556	0.0259349	0.0210084	0.0216567	0.0224289	0.0201788	0.0179621	0.0141602
3476	0.0532329	0.0424653	0.0482862	0.0417753	0.0309863	0.0406482	0.0243987	0.0421821	0.0419268	0.0368764	0.0483993	0.03866	0.0330675	0.0397588	0.0371596	0.0345302	0.0413136	0.0236434	0.0102836	0.0174356	0.022785	0.0217014	0.0338911	0.0322177	0.0222168	0.0306001	0.0271891	0.0172719	0.0221318	0.0283694	0.0217963	0.0251043	0.0225553	0.0279086	0.0338068	0.0276434	0.0318022	0.0234718	0.0260859	0.0239217	0.0218154	0.0199392	0.026108	0.0211166	0.021753	0.0226494	0.0202467	0.0181213	0.014306
3475	0.0535148	0.0426792	0.0485281	0.0419928	0.0311359	0.0408183	0.0245181	0.0424167	0.0421882	0.0370545	0.0486377	0.0388258	0.0331499	0.0399668	0.0374228	0.0346251	0.0414727	0.0237859	0.010293	0.0175181	0.0229438	0.0219208	0.0341321	0.0324379	0.0223112	0.0306811	0.0273265	0.0173681	0.0222074	0.0284107	0.0221553	0.0252316	0.0226616	0.0280304	0.0339629	0.0277994	0.0319723	0.0236455	0.0262073	0.023963	0.0219235	0.0200709	0.0262099	0.0212065	0.0218457	0.0227787	0.0203436	0.0182577	0.0144899
3474	0.0537947	0.0428716	0.0487735	0.042211	0.0312805	0.040975	0.0246401	0.0426328	0.0424306	0.0372346	0.0489144	0.0389647	0.0332278	0.0402109	0.0376277	0.0347345	0.0416315	0.0239453	0.0102948	0.0176262	0.0230882	0.0221652	0.0344076	0.032684	0.0223223	0.0308251	0.0274733	0.0174971	0.0223203	0.0285089	0.0224306	0.0253288	0.0228026	0.0282502	0.0341509	0.0280008	0.0321861	0.0238556	0.0262556	0.0240742	0.0219932	0.0202134	0.0262364	0.0212858	0.0219338	0.0228485	0.020438	0.0183491	0.0146674
3473	0.054061	0.0430593	0.0490147	0.0424304	0.031418	0.0411232	0.0247617	0.0428279	0.0426688	0.0374353	0.0492148	0.0391018	0.033323	0.0404513	0.0377462	0.0348674	0.0417879	0.0241206	0.0102785	0.0177588	0.0232126	0.022365	0.0346666	0.0328889	0.0222622	0.031058	0.0276549	0.0176356	0.0224412	0.0286684	0.0225736	0.0254103	0.0229439	0.0285215	0.0343836	0.0282044	0.0324517	0.024086	0.0262817	0.0242365	0.0220848	0.0203371	0.0262415	0.021377	0.0220141	0.0229064	0.0205026	0.01841	0.0148037
3472	0.054308	0.0432517	0.0492475	0.0426444	0.0315515	0.0412731	0.0248702	0.0430117	0.0429232	0.0376561	0.0495064	0.0392707	0.0334398	0.0406625	0.0377825	0.0350232	0.0419304	0.0243093	0.0102492	0.0178875	0.0233267	0.0224794	0.0348727	0.0330074	0.0221891	0.0313481	0.0278844	0.0177444	0.0225416	0.0288799	0.022613	0.0255074	0.0230761	0.0287623	0.0346337	0.0283593	0.032729	0.0242816	0.0263442	0.0244104	0.0222286	0.0204438	0.0262921	0.0215113	0.0220839	0.0229716	0.0205497	0.0184688	0.0149022
3471	0.0545414	0.0434446	0.0494738	0.0428444	0.0316865	0.0414354	0.0249553	0.0431968	0.0431897	0.0378797	0.0497692	0.03948	0.0335716	0.0408577	0.0377793	0.0351984	0.0420668	0.0245104	0.010231	0.0179838	0.0234453	0.0225368	0.0350344	0.0330647	0.0221844	0.0316439	0.0281534	0.0178155	0.0226131	0.0291219	0.0226232	0.0256365	0.0232104	0.0289361	0.0348576	0.0284615	0.0329481	0.0244035	0.0264635	0.0245794	0.0224099	0.0205576	0.0264103	0.0216986	0.0221543	0.0230324	0.0206243	0.0185409	0.0149963
3470	0.0547779	0.0436315	0.0496981	0.0430308	0.031825	0.0416154	0.0250228	0.0433934	0.0434411	0.0380813	0.0500073	0.0397061	0.0337155	0.0410654	0.0378003	0.0353894	0.0422255	0.0247131	0.0102487	0.0180524	0.0235721	0.0226162	0.0351862	0.0331359	0.0222986	0.0319138	0.0284321	0.0178865	0.0226765	0.029359	0.0226663	0.0257745	0.0233482	0.0290838	0.0350254	0.0285584	0.0330644	0.0244776	0.0266178	0.0247551	0.0225876	0.0207014	0.0265627	0.0219069	0.0222479	0.0230781	0.0207596	0.0186183	0.0151156
3469	0.055034	0.0438168	0.0499245	0.0432166	0.0319644	0.0418077	0.0250912	0.0436041	0.0436551	0.0382416	0.0502416	0.0399142	0.033879	0.0412932	0.0378969	0.0355872	0.042422	0.0248922	0.0103117	0.0181266	0.0236924	0.0227685	0.0353596	0.0332772	0.0225072	0.0321468	0.0286754	0.0179947	0.0227696	0.029558	0.022757	0.0258781	0.0234734	0.0292675	0.0351373	0.0286987	0.0330894	0.024573	0.0267758	0.0249425	0.0227252	0.0208806	0.0267014	0.022079	0.0223759	0.0231265	0.0209413	0.0186805	0.0152621
3468	0.0553153	0.0440127	0.0501567	0.0434157	0.0321022	0.0419981	0.0251733	0.0438225	0.0438338	0.03836	0.0504929	0.0400841	0.0340684	0.0415165	0.0380801	0.0357714	0.0426331	0.0250236	0.0104115	0.0182277	0.0237902	0.0229585	0.0355709	0.0334771	0.0227232	0.0323315	0.0288424	0.0181268	0.0229214	0.0297157	0.0228682	0.0259288	0.0235736	0.0294889	0.0352242	0.0288847	0.0330765	0.0247436	0.0269221	0.0251129	0.022817	0.021081	0.0268056	0.0221777	0.0225246	0.0232182	0.0211199	0.0187207	0.0154154
3467	0.0556122	0.0442292	0.0503988	0.0436309	0.0322394	0.0421742	0.0252675	0.0440386	0.0439987	0.038457	0.0507664	0.0402228	0.0342713	0.0416962	0.0383189	0.0359207	0.0428186	0.0251038	0.010527	0.0183424	0.0238704	0.0231044	0.0358144	0.0336783	0.0228637	0.0324611	0.0289251	0.0182299	0.0231304	0.029862	0.0229645	0.0259534	0.0236582	0.0296795	0.0353342	0.0290776	0.0330917	0.0249962	0.0270552	0.0252189	0.0228927	0.0212733	0.0268898	0.0222119	0.0226734	0.0233803	0.0212614	0.0187686	0.015552
3466	0.0559065	0.0444662	0.0506527	0.0438537	0.0323803	0.042335	0.0253688	0.0442491	0.0441814	0.0385647	0.0510479	0.0403634	0.0344649	0.0418161	0.0385693	0.0360378	0.0429709	0.0251477	0.0106354	0.0184428	0.0239545	0.0231728	0.0360551	0.0338444	0.0229109	0.0325528	0.0289624	0.0182741	0.0233643	0.0300238	0.0230316	0.0259978	0.0237532	0.0297761	0.035506	0.0292477	0.0331873	0.0252969	0.0271731	0.0252356	0.0229905	0.0214229	0.0269858	0.022221	0.0228196	0.0235942	0.0213765	0.0188741	0.0156562
3465	0.0561855	0.0447146	0.0509152	0.0440743	0.0325283	0.0424907	0.0254785	0.0444588	0.0444159	0.0387146	0.0513192	0.0405482	0.0346489	0.041912	0.0388093	0.0361641	0.0431333	0.0251682	0.0107225	0.0185174	0.0240512	0.0232187	0.0362466	0.0339994	0.0229191	0.0326399	0.0290142	0.0182845	0.0235796	0.0301907	0.0230832	0.0260907	0.0238809	0.0297917	0.035744	0.0294108	0.0333715	0.0255861	0.0272727	0.0251928	0.0231172	0.0215088	0.0271225	0.0222371	0.0229744	0.0238068	0.0214941	0.0190542	0.0157183
3464	0.0564511	0.0449618	0.0511792	0.0442897	0.0326849	0.0426519	0.0255988	0.0446714	0.0447183	0.0389286	0.0515778	0.0407993	0.034858	0.0420589	0.0390461	0.0363544	0.0433635	0.0251716	0.0107821	0.0185747	0.0241471	0.023326	0.0363739	0.0341935	0.022968	0.0327374	0.0291191	0.0183058	0.0237447	0.0303259	0.0231499	0.0262336	0.0240443	0.0298059	0.0360209	0.0296064	0.0335931	0.0257957	0.0273661	0.0251659	0.0232353	0.0215399	0.0273098	0.0222695	0.0231356	0.0239763	0.0216156	0.0192598	0.0157358
3463	0.0567174	0.0451998	0.0514373	0.0445026	0.0328507	0.0428221	0.0257235	0.0448837	0.0450588	0.0392096	0.0518355	0.0410994	0.0351224	0.0423084	0.0392887	0.0366228	0.0436769	0.0251754	0.0108096	0.0186315	0.0242323	0.0235258	0.0364699	0.034439	0.0231049	0.0328344	0.0292771	0.0183526	0.0238568	0.0304102	0.0232641	0.0264131	0.0242243	0.0298929	0.0363036	0.0298408	0.0337777	0.0258824	0.0274847	0.025228	0.0232945	0.021552	0.027529	0.0223198	0.0232748	0.0241009	0.0217142	0.0194064	0.0157231
3462	0.0569983	0.0454303	0.0516841	0.0447131	0.0330224	0.0429975	0.0258401	0.045091	0.0453697	0.0395292	0.0521015	0.0414042	0.0354169	0.0426302	0.0395198	0.036911	0.0440258	0.0252183	0.0108081	0.0187087	0.0243181	0.0237733	0.0365785	0.0346902	0.0233129	0.0329299	0.0294688	0.0184101	0.0239456	0.0304629	0.0234437	0.0266138	0.0243918	0.0300634	0.0365718	0.0300622	0.0338991	0.0258609	0.0276566	0.0253923	0.0232791	0.0215835	0.0277419	0.0223979	0.0233588	0.0241975	0.0217785	0.0194409	0.0157123
3461	0.0572948	0.0456617	0.0519145	0.0449128	0.0331893	0.0431718	0.0259415	0.0452914	0.0456033	0.0398292	0.0523725	0.0416742	0.0356704	0.0429302	0.039703	0.0371249	0.0443368	0.0253344	0.0108033	0.0188264	0.0244197	0.0239942	0.0367085	0.0348926	0.0235262	0.0330586	0.0296759	0.0184707	0.0240541	0.0305262	0.0236711	0.0268251	0.0245283	0.0302648	0.0368125	0.0302044	0.0340097	0.0257981	0.0278749	0.0256023	0.0232253	0.0216519	0.0279152	0.0225144	0.0233851	0.0242682	0.021837	0.0193783	0.0157365
3460	0.0575935	0.0459005	0.052125	0.045092	0.0333389	0.0433412	0.026031	0.0454844	0.0457778	0.0400526	0.0526392	0.0418956	0.035835	0.0431404	0.0398238	0.0372162	0.0445693	0.0255195	0.0108372	0.0189868	0.0245325	0.0241446	0.0368377	0.0350385	0.0236847	0.0332584	0.029879	0.0185481	0.0242033	0.0306387	0.0238903	0.0270416	0.0246387	0.0304307	0.0370091	0.0302564	0.0341816	0.0257639	0.0280943	0.0257903	0.0232011	0.0217514	0.0280414	0.0226633	0.0233962	0.0243046	0.0219256	0.0192856	0.0158076
3459	0.0578757	0.0461444	0.0523187	0.0452556	0.0334693	0.0435071	0.026117	0.0456691	0.0459476	0.0401826	0.0528912	0.0420719	0.0359301	0.0432811	0.0399167	0.0372271	0.0447373	0.02573	0.0109275	0.0191611	0.0246448	0.0242353	0.0369552	0.0351624	0.0237813	0.0335185	0.0300521	0.0186551	0.0243689	0.0308234	0.0240428	0.0272551	0.0247437	0.0305336	0.037146	0.0302798	0.0344262	0.0257867	0.0282632	0.025943	0.0232666	0.0218614	0.02814	0.0228245	0.0234582	0.024321	0.0220454	0.0192397	0.0159138
3458	0.058129	0.0463831	0.0525074	0.0454274	0.0335935	0.0436736	0.0262064	0.0458461	0.0461322	0.0402496	0.0531105	0.042205	0.0360066	0.0434209	0.0400391	0.0372473	0.0448757	0.0259171	0.0110409	0.0193073	0.0247675	0.024309	0.0370814	0.0352916	0.0238604	0.0337765	0.0301766	0.018784	0.024498	0.0310751	0.0241199	0.0274443	0.0248602	0.0306026	0.0372276	0.0303531	0.0346825	0.025848	0.0283585	0.0260961	0.0234364	0.0219545	0.0282428	0.0229836	0.023611	0.0243594	0.022164	0.0192913	0.016036
3457	0.0583535	0.0466053	0.0527049	0.0456302	0.033726	0.0438403	0.0263004	0.046016	0.0462971	0.0402999	0.0532772	0.0422922	0.0360845	0.04359	0.0402164	0.0373259	0.0449992	0.0260606	0.011126	0.0194021	0.0249294	0.0243924	0.037249	0.035421	0.023969	0.0339736	0.0302626	0.0189157	0.0245551	0.0313469	0.0241738	0.0275847	0.0249883	0.0306956	0.0372909	0.0305007	0.0348828	0.0259119	0.0283988	0.0262642	0.0236645	0.0220103	0.0283728	0.0231432	0.023828	0.0244493	0.0222526	0.0194396	0.0161613
3456	0.0585633	0.046808	0.0529182	0.0458657	0.0338673	0.0439989	0.0263952	0.0461766	0.0464097	0.0403619	0.0533934	0.0423456	0.0361483	0.0437573	0.040419	0.037434	0.0451036	0.0261735	0.0111762	0.0194543	0.0251382	0.0244713	0.0374743	0.0355398	0.0241156	0.0341035	0.0303444	0.0190398	0.0245569	0.0315664	0.0242626	0.0276776	0.0251134	0.0308517	0.037395	0.0306798	0.0350151	0.02596	0.0284344	0.0264074	0.0238724	0.0220386	0.0285274	0.0233098	0.0240289	0.0245733	0.0223069	0.0196349	0.0162777
3455	0.0587828	0.0470034	0.053149	0.0461177	0.0340063	0.0441416	0.0264867	0.0463259	0.0464954	0.040445	0.0535008	0.0424088	0.0361988	0.043893	0.0405995	0.0375144	0.045202	0.0262855	0.0112358	0.019491	0.0253578	0.0245169	0.0377407	0.0356629	0.0242722	0.0342055	0.0304517	0.0191574	0.0245589	0.0316855	0.0243929	0.0277605	0.0252182	0.0310674	0.0375885	0.0308318	0.0351225	0.0260082	0.0285223	0.0264862	0.0240116	0.0220827	0.0286798	0.023478	0.0241487	0.0246886	0.0223388	0.019816	0.0163658
3454	0.0590339	0.0472114	0.0533985	0.046373	0.0341351	0.0442735	0.0265758	0.0464702	0.0466187	0.0405595	0.0536574	0.0425452	0.0362783	0.0440225	0.0407419	0.0375547	0.0453301	0.026424	0.011336	0.0195373	0.0255345	0.0245314	0.038	0.035822	0.0244051	0.0343191	0.0305862	0.0192725	0.0246063	0.031719	0.0245216	0.0278774	0.0252986	0.031309	0.0378695	0.03094	0.0352589	0.0260947	0.0286898	0.0265317	0.024104	0.0221813	0.0288036	0.0236268	0.0241983	0.0247751	0.0223669	0.0199533	0.016407
3453	0.0593195	0.047437	0.0536658	0.046628	0.0342554	0.0444115	0.0266696	0.0466212	0.0468188	0.0407202	0.053887	0.0427908	0.0364301	0.0441971	0.040864	0.0375982	0.0455038	0.0266007	0.0114431	0.0196059	0.0256419	0.0245523	0.0382004	0.0360288	0.0244978	0.0344523	0.0307317	0.019389	0.0246975	0.0317313	0.0246128	0.0280433	0.0253769	0.0315421	0.0381744	0.0310373	0.0354521	0.0262453	0.028907	0.0266242	0.0242152	0.022323	0.028895	0.0237323	0.0242473	0.0248506	0.0224191	0.0200529	0.0164047
3452	0.0596173	0.0476574	0.0539389	0.0468737	0.0343738	0.044567	0.0267733	0.0467843	0.047081	0.0409302	0.0541581	0.0431146	0.0366428	0.0444229	0.0409821	0.0376867	0.0456889	0.026807	0.0114901	0.0196956	0.0257031	0.0246123	0.0383389	0.0362617	0.0245547	0.034593	0.0308837	0.019517	0.0247998	0.0317909	0.0246758	0.0282448	0.0254895	0.0317503	0.0384189	0.0311669	0.035693	0.0264453	0.0291031	0.0267987	0.0243852	0.0224605	0.028964	0.0237876	0.024344	0.0249377	0.0225279	0.0201249	0.0163927
3451	0.059894	0.0478435	0.0541972	0.0470911	0.0344961	0.0447368	0.0268849	0.0469566	0.0473657	0.0411688	0.0544173	0.0434325	0.036853	0.0446497	0.0410971	0.0378135	0.0458365	0.0270179	0.011452	0.019794	0.0257687	0.0247133	0.0384801	0.036488	0.0245949	0.0347389	0.0310595	0.0196646	0.024893	0.0319312	0.0247456	0.028465	0.0256534	0.031939	0.0385649	0.0313382	0.035944	0.0266444	0.0292256	0.0270022	0.0245907	0.0225751	0.0290096	0.0238153	0.0244664	0.0250331	0.0227067	0.0201676	0.0164137
3450	0.0601317	0.0479975	0.0544261	0.0472708	0.0346277	0.0449103	0.0269966	0.0471386	0.0476481	0.0414073	0.0546378	0.0436682	0.0370035	0.0448298	0.0412156	0.037939	0.0459457	0.0272017	0.0113725	0.0198858	0.0258733	0.0248422	0.0387019	0.0366892	0.0246404	0.034905	0.0312765	0.01982	0.0249859	0.0321396	0.0248387	0.0286929	0.025843	0.032127	0.0386503	0.0315193	0.036159	0.0267943	0.0292847	0.0271603	0.0247716	0.0227035	0.0290222	0.0238573	0.0245569	0.02512	0.022931	0.0201843	0.0164877
3449	0.0603428	0.0481595	0.0546296	0.0474314	0.0347717	0.0450812	0.0271028	0.0473404	0.0479242	0.0416313	0.0548303	0.043804	0.0370962	0.0449648	0.0413607	0.0380414	0.0460682	0.0273349	0.0113251	0.019964	0.0260082	0.0249922	0.0390136	0.0368648	0.0247003	0.0350998	0.0315252	0.0199472	0.0250915	0.0323732	0.0249388	0.0289145	0.0260126	0.0323305	0.0387534	0.0316688	0.0363146	0.026885	0.0293377	0.0272652	0.0248904	0.0228794	0.0290191	0.0239446	0.0245915	0.0252016	0.0231461	0.0202038	0.0166009
3448	0.0605622	0.0483683	0.0548275	0.0476069	0.0349241	0.045247	0.0272032	0.0475686	0.0481931	0.0418396	0.0550128	0.0438796	0.0371883	0.0450892	0.0415439	0.0381373	0.0462462	0.0274193	0.0113588	0.0200347	0.0261377	0.0251541	0.0393416	0.0370218	0.0247668	0.0353044	0.0317681	0.0200128	0.0252008	0.0325952	0.0250208	0.0291127	0.0261405	0.0325428	0.0389263	0.0317743	0.0364311	0.0269459	0.0294348	0.0273759	0.0249672	0.0230622	0.029062	0.0240702	0.0246073	0.0253069	0.023294	0.0202694	0.0167252
3447	0.0608194	0.0486194	0.05504	0.047813	0.0350743	0.0454044	0.0272997	0.0478101	0.0484433	0.0420193	0.0551844	0.0439501	0.0373369	0.0452272	0.0417368	0.0382557	0.0464639	0.0274873	0.0114764	0.0201094	0.0262436	0.025306	0.039604	0.0371658	0.0248367	0.0354868	0.0319658	0.0200183	0.0252952	0.0328013	0.0250844	0.0292769	0.0262378	0.0327295	0.0391591	0.0318617	0.0365567	0.0270087	0.0295847	0.0275371	0.0250572	0.0231625	0.0292116	0.0241935	0.0246678	0.0254592	0.0233424	0.0204043	0.016844
3446	0.061112	0.048873	0.0552746	0.0480353	0.0352147	0.0455537	0.0273934	0.0480375	0.0486604	0.0421423	0.0553379	0.0440495	0.0375467	0.0453802	0.0418929	0.0384014	0.0466748	0.0275802	0.0116413	0.0201964	0.0263452	0.0254327	0.0397832	0.0372994	0.0249268	0.0356365	0.0320994	0.0199992	0.02538	0.0330051	0.0251652	0.0293991	0.0263149	0.0328485	0.0393955	0.0319715	0.0367195	0.0270714	0.0297633	0.0277222	0.02519	0.0231452	0.029455	0.0242749	0.0248103	0.0256484	0.0233064	0.0205907	0.0169548
3445	0.0614078	0.0491009	0.055524	0.0482502	0.0353475	0.0457059	0.0274842	0.0482296	0.0488459	0.0422053	0.055489	0.0441876	0.0377741	0.0455482	0.0419963	0.0385511	0.0468626	0.0277129	0.0118003	0.0203009	0.0264686	0.0255448	0.0399189	0.0374231	0.0250489	0.0357753	0.0321716	0.0199891	0.0254901	0.0332031	0.0253146	0.0294667	0.0263642	0.0328828	0.0395793	0.0321295	0.0368944	0.0271099	0.0299406	0.0278625	0.0253332	0.0230777	0.0297006	0.0243102	0.0250185	0.0258425	0.0232482	0.0207811	0.0170531
3444	0.0616739	0.0493088	0.055773	0.0484437	0.0354798	0.0458735	0.0275707	0.0483837	0.0490224	0.0422606	0.0556782	0.0443633	0.0379713	0.0457387	0.0420769	0.0386806	0.0470515	0.0278637	0.0119096	0.0204254	0.0266017	0.0256608	0.0400494	0.0375372	0.0251725	0.0359343	0.0321956	0.0199906	0.0256573	0.0333712	0.0255581	0.0294791	0.0263928	0.0328616	0.0396918	0.0323327	0.0370266	0.0271236	0.030092	0.0279169	0.0254289	0.0230576	0.0298612	0.0243339	0.0252331	0.0260195	0.0232402	0.0209299	0.0171274
3443	0.0619022	0.0495143	0.0560104	0.04861	0.035614	0.0460538	0.0276518	0.048516	0.0492126	0.0423786	0.055936	0.0445697	0.03812	0.0459517	0.0421755	0.0387864	0.04726	0.0280028	0.0119531	0.0205614	0.0266986	0.0257777	0.0401844	0.0376432	0.0252375	0.0361287	0.0321895	0.0199862	0.0258793	0.0334979	0.0258653	0.0294712	0.0264514	0.032854	0.0397586	0.032553	0.0370886	0.0271511	0.0301996	0.0279063	0.0254645	0.0231174	0.0299364	0.0243914	0.0253904	0.0261777	0.0233129	0.0210175	0.0171776
3442	0.0621086	0.049722	0.0562353	0.0487491	0.0357456	0.046228	0.0277298	0.0486542	0.0494164	0.0425771	0.0562515	0.0447915	0.03823	0.0461719	0.0423109	0.038889	0.0474704	0.0281241	0.0119438	0.020686	0.0267327	0.0258777	0.0403206	0.0377476	0.0252258	0.0363554	0.0321783	0.0199745	0.026119	0.0336041	0.0261574	0.0294966	0.0266001	0.0329352	0.039826	0.0327533	0.0371097	0.0272294	0.0302543	0.0278922	0.0254958	0.0232201	0.0300082	0.0245043	0.0254689	0.026321	0.0234382	0.0210552	0.0172314
3441	0.0623121	0.0499258	0.0564539	0.0488745	0.0358673	0.0463785	0.0278095	0.0488197	0.0496151	0.0428032	0.0565819	0.0450133	0.0383212	0.0463819	0.0424815	0.0390205	0.0476542	0.0282416	0.0119145	0.0207746	0.0267354	0.025956	0.0404563	0.0378664	0.0252057	0.0366018	0.032191	0.0199838	0.0263241	0.0337224	0.0263535	0.029574	0.0268423	0.0331351	0.0399262	0.0329083	0.0371472	0.02735	0.030263	0.0279313	0.0255882	0.0233229	0.0301524	0.0246564	0.0255088	0.0264472	0.023568	0.0210714	0.017326
3440	0.0625172	0.0501206	0.0566672	0.0490121	0.0359736	0.0465034	0.0278938	0.0490095	0.0498051	0.0429991	0.056891	0.045236	0.0384133	0.0465793	0.0426852	0.0392053	0.0478152	0.0283622	0.0119039	0.0208189	0.0267668	0.026021	0.040587	0.0380252	0.025277	0.036852	0.0322489	0.0200418	0.0264484	0.0338721	0.0264221	0.0296685	0.0271123	0.0334108	0.0400647	0.0330225	0.0372327	0.0274764	0.0302544	0.0280363	0.025746	0.023416	0.0303633	0.0248118	0.0255766	0.0265485	0.0236847	0.0210916	0.017467
3439	0.0627195	0.0503051	0.0568661	0.0491799	0.0360669	0.0466147	0.0279798	0.0491994	0.0500127	0.0431631	0.057175	0.0454782	0.0385216	0.0467738	0.0429238	0.0394401	0.0479865	0.028478	0.0119413	0.0208278	0.0268504	0.0260702	0.0407026	0.0382403	0.0254705	0.0370887	0.0323574	0.0201381	0.0264748	0.0340613	0.0263979	0.0297427	0.027338	0.0336779	0.0402366	0.0331273	0.0373529	0.0275989	0.0302765	0.0281702	0.0259202	0.023502	0.030568	0.0249436	0.0257053	0.0266176	0.0238058	0.0211266	0.0176117
3438	0.0629202	0.0504779	0.0570405	0.0493704	0.0361594	0.0467277	0.0280637	0.0493722	0.0502623	0.0433263	0.0574474	0.0457466	0.038647	0.0469709	0.0431873	0.0396828	0.0481801	0.0285857	0.0120332	0.020817	0.0269531	0.0260924	0.040799	0.0384925	0.0257178	0.0372933	0.0325083	0.0202316	0.0264313	0.0342922	0.0263519	0.0298115	0.027501	0.0338753	0.040446	0.0332562	0.037478	0.0277451	0.0303758	0.0282751	0.0260775	0.023574	0.0307022	0.0250393	0.025874	0.0266566	0.0239441	0.0211745	0.0177014
3437	0.0631312	0.050645	0.0571948	0.0495624	0.0362686	0.0468556	0.0281489	0.0495389	0.0505379	0.0434863	0.0577081	0.046005	0.0387723	0.0471617	0.043441	0.0398698	0.0483544	0.0286964	0.0121613	0.0208087	0.0270356	0.0260996	0.0408893	0.0387253	0.0259203	0.037444	0.0326854	0.0202976	0.0263795	0.0345419	0.0263407	0.029928	0.0276329	0.0339968	0.0406979	0.0334179	0.0375962	0.0279294	0.0305608	0.0283159	0.0262332	0.0236324	0.0307592	0.0250936	0.0260453	0.0266851	0.024078	0.0212259	0.0177116
3436	0.0633643	0.0508236	0.0573508	0.0497491	0.0364049	0.0470061	0.0282444	0.0497259	0.0507937	0.0436032	0.0579386	0.0461897	0.0388801	0.047331	0.0436367	0.0399614	0.0484478	0.0288153	0.0122957	0.0208391	0.0271073	0.0261346	0.0410003	0.0388864	0.0260353	0.0375213	0.032868	0.0203558	0.0263723	0.0347574	0.0263771	0.0301206	0.0277678	0.0340638	0.0409781	0.0335925	0.0377169	0.0281174	0.0307853	0.0283008	0.026409	0.0237038	0.0307772	0.0251162	0.0262071	0.0267354	0.0241683	0.0212734	0.017666
3435	0.063618	0.0510281	0.057532	0.0499456	0.0365612	0.047174	0.0283518	0.0499396	0.0510037	0.0436609	0.0581298	0.0462676	0.0389778	0.0474702	0.0437441	0.0399773	0.0484485	0.0289228	0.0124071	0.0209463	0.0272107	0.0262309	0.0411584	0.0389799	0.0260911	0.0375296	0.0330326	0.020444	0.0264258	0.0348951	0.0264433	0.0303601	0.0279116	0.0340867	0.0412518	0.0337535	0.0378508	0.0282601	0.0309829	0.0282654	0.0265881	0.0238182	0.0308002	0.0251486	0.0263694	0.026826	0.0241948	0.0213216	0.0176064
3434	0.0638767	0.05125	0.0577421	0.050162	0.0367147	0.0473396	0.0284575	0.0501534	0.0511826	0.0437023	0.0583072	0.0462748	0.0390961	0.0475834	0.0437777	0.0399814	0.048419	0.02899	0.0124679	0.0211338	0.0273555	0.0263756	0.0413772	0.0390705	0.0261368	0.0375179	0.0331578	0.0205723	0.0265357	0.0349648	0.0265289	0.0305831	0.028046	0.034071	0.0414845	0.03389	0.0379998	0.0283503	0.0311254	0.0282406	0.026732	0.0239671	0.0308576	0.0252463	0.0265313	0.0269405	0.0241761	0.0213894	0.0175573
3433	0.0641248	0.0514619	0.0579633	0.0503808	0.0368437	0.0474831	0.0285425	0.0503322	0.0513546	0.0437894	0.0585173	0.0462918	0.0392574	0.0476801	0.0437908	0.040027	0.0484462	0.0290125	0.0124579	0.0213526	0.027493	0.0265241	0.0416482	0.0392269	0.0261987	0.0375599	0.0332374	0.02072	0.0267058	0.0350155	0.0266482	0.0307357	0.0281462	0.034049	0.0416617	0.0340097	0.0381642	0.0284244	0.0312375	0.0282408	0.0268301	0.0241035	0.0309675	0.0254275	0.0266695	0.0270466	0.0241614	0.021495	0.0175244
3432	0.0643607	0.0516491	0.0581771	0.0505728	0.036947	0.0476049	0.0286021	0.0504664	0.0515245	0.0439444	0.0587854	0.0463826	0.0394529	0.0477717	0.0438395	0.0401199	0.0485733	0.0290216	0.0123846	0.0215358	0.0275682	0.026644	0.0419371	0.0394617	0.0262789	0.0376946	0.0332946	0.0208671	0.026937	0.0350837	0.0268146	0.0308021	0.028198	0.0340789	0.0417913	0.0341245	0.0383476	0.0285114	0.0313522	0.0282777	0.0269101	0.0241863	0.031138	0.0256457	0.0267627	0.0271379	0.0242065	0.021633	0.017517
3431	0.0645963	0.0518289	0.0583866	0.0507323	0.0370485	0.0477273	0.0286536	0.0505788	0.0516889	0.0441416	0.0590853	0.0465616	0.0396495	0.047878	0.0439465	0.0402325	0.0487801	0.0290603	0.0122909	0.021654	0.0275816	0.0267375	0.0421909	0.0397253	0.0263721	0.037892	0.0333783	0.0210045	0.0271878	0.03517	0.0270072	0.0308161	0.0282103	0.0342005	0.0418945	0.0342344	0.0385428	0.0285974	0.0314657	0.0283728	0.0269992	0.0242178	0.0313565	0.025825	0.0268152	0.0272412	0.0243408	0.0217668	0.0175551
3430	0.0648415	0.0520315	0.0586111	0.0508824	0.0371769	0.0478691	0.0287207	0.0507009	0.0518595	0.0443422	0.0593549	0.0468047	0.0398155	0.0480284	0.0440975	0.0403448	0.0490177	0.0291543	0.0122267	0.0217255	0.0275815	0.0268246	0.0423626	0.0399567	0.0264699	0.0380881	0.033531	0.0211128	0.0273756	0.0352614	0.0271771	0.0308475	0.0282179	0.0344021	0.0419953	0.0343271	0.0387215	0.028648	0.031545	0.0285449	0.0270939	0.0242298	0.0315818	0.0259192	0.0268501	0.0273747	0.0245423	0.0218478	0.0176502
3429	0.0650941	0.0522641	0.0588612	0.0510446	0.0373383	0.0480233	0.0288108	0.0508459	0.0520541	0.0445217	0.0595438	0.0470738	0.0399393	0.0482387	0.0442647	0.04046	0.0492467	0.0293019	0.0122125	0.0217782	0.0276123	0.0269174	0.0424444	0.0401363	0.0265584	0.0382519	0.0337534	0.0211574	0.0274417	0.0353503	0.0272885	0.0309542	0.0282594	0.0346408	0.0421105	0.0343926	0.0388521	0.0286584	0.0315744	0.0287807	0.0271736	0.0242466	0.031757	0.0259373	0.0268853	0.0275186	0.0247444	0.0218528	0.0177864
3428	0.0653495	0.0525012	0.0591224	0.0512139	0.0375113	0.0481661	0.0289128	0.0510062	0.0522676	0.0446741	0.0596508	0.0473287	0.0400285	0.0484806	0.0444248	0.0405881	0.0494498	0.0294813	0.0122371	0.0218178	0.0276862	0.0270069	0.0424785	0.0402884	0.0266263	0.0384032	0.0339972	0.0211223	0.0274079	0.0354269	0.0273413	0.0311297	0.0283469	0.0348797	0.0422432	0.03444	0.0389323	0.0286694	0.0315793	0.0290275	0.0272297	0.0242704	0.0318416	0.0259272	0.0269244	0.0276429	0.024879	0.0218083	0.0179265
3427	0.0656114	0.0527117	0.059367	0.0513726	0.0376675	0.048287	0.0290121	0.0511714	0.0524717	0.0448081	0.0597205	0.0475364	0.0400989	0.0486871	0.0445589	0.0407262	0.0496277	0.029661	0.0122869	0.021841	0.027792	0.0270701	0.0425274	0.0404399	0.0266794	0.0385701	0.034197	0.0210415	0.0273572	0.0354762	0.0273534	0.0313061	0.028457	0.0350955	0.0423815	0.034497	0.0389933	0.0287312	0.0316081	0.0292289	0.0272762	0.0242969	0.0318381	0.0259433	0.0269692	0.0277486	0.0249227	0.0217787	0.0180404
3426	0.0658825	0.0528862	0.0595761	0.0515167	0.0377948	0.0483982	0.0291045	0.0513395	0.0526491	0.0449439	0.0598057	0.0476847	0.0401653	0.0488058	0.0446515	0.0408606	0.0497943	0.0298117	0.0123605	0.0218592	0.0279054	0.0270936	0.0426255	0.0405852	0.0267406	0.0387488	0.0343164	0.0209793	0.0273586	0.035501	0.02734	0.0314191	0.0285593	0.0352598	0.0425032	0.0345891	0.0390647	0.0288522	0.0316963	0.0293725	0.0273354	0.0243284	0.0317869	0.0260175	0.0270315	0.0278562	0.0249083	0.0218198	0.0181254
3425	0.0661478	0.0530391	0.0597489	0.0516585	0.0378984	0.0485148	0.0291928	0.0515111	0.052817	0.0451016	0.0599373	0.0477897	0.0402404	0.0488542	0.0447044	0.040981	0.0499693	0.0299182	0.0124513	0.0218916	0.0279966	0.0270954	0.0427622	0.0406994	0.0268301	0.0389136	0.0343719	0.0209814	0.0274197	0.0355387	0.0273211	0.0314653	0.0286492	0.0353447	0.0425862	0.0347192	0.0391457	0.0289859	0.0318425	0.0294929	0.0274195	0.0243691	0.0317371	0.0261415	0.0271261	0.0279588	0.024895	0.0219379	0.0181992
3424	0.0663813	0.0531933	0.0598997	0.0518078	0.0379893	0.0486385	0.0292778	0.051679	0.0530058	0.0452868	0.0601239	0.0478844	0.0403386	0.0489106	0.0447493	0.0410908	0.0501644	0.029988	0.0125311	0.0219422	0.0280546	0.0271213	0.0429106	0.0407789	0.0269495	0.0390505	0.0344166	0.0210476	0.0275011	0.0356376	0.027333	0.0314908	0.0287477	0.0353584	0.0426253	0.0348656	0.0392228	0.0290719	0.0320119	0.0296191	0.0275163	0.0244204	0.0317214	0.0262772	0.0272519	0.0280182	0.024924	0.0220908	0.0182736
3423	0.0665745	0.0533665	0.0600513	0.051961	0.0380774	0.0487645	0.0293604	0.0518318	0.0532168	0.0454828	0.0603622	0.0479932	0.0404694	0.0490417	0.0448295	0.0412032	0.0503715	0.0300482	0.0125637	0.0220027	0.0281076	0.0272065	0.0430635	0.0408543	0.0270841	0.0391627	0.0344987	0.0211464	0.0275608	0.0358161	0.0274062	0.0315385	0.0288703	0.0353614	0.0426435	0.0350003	0.0393067	0.0290865	0.0321642	0.0297256	0.0275936	0.0244896	0.0317526	0.0263889	0.0273865	0.0280185	0.0249946	0.0222247	0.0183393
3422	0.0667457	0.0535645	0.0602241	0.052111	0.0381701	0.0488963	0.0294461	0.0519651	0.0534106	0.0456545	0.0606331	0.0481103	0.0406234	0.0492364	0.0449604	0.0413266	0.0505629	0.0301271	0.0125383	0.0220777	0.0281992	0.027338	0.0432327	0.0409541	0.0272179	0.0392516	0.0346281	0.0212461	0.0275843	0.0360465	0.0275308	0.0316232	0.0290029	0.0354277	0.0426851	0.0351086	0.0394327	0.0290561	0.0322898	0.0297521	0.0276259	0.0245948	0.031831	0.0264676	0.0275016	0.0280001	0.0250768	0.0223131	0.0183823
3421	0.0669162	0.0537749	0.0604203	0.0522595	0.0382685	0.0490409	0.0295395	0.0520873	0.0535463	0.0457685	0.060895	0.0482058	0.0407726	0.0494183	0.0451143	0.0414535	0.0507071	0.0302304	0.0124842	0.0221835	0.0283363	0.0274606	0.0434186	0.0410658	0.0273459	0.0393123	0.034773	0.0213349	0.0275909	0.0362757	0.0276624	0.0317451	0.0291126	0.035578	0.0427856	0.0351937	0.0396176	0.0290269	0.0324164	0.0296774	0.0276223	0.0247446	0.0319496	0.0265226	0.0275851	0.0280216	0.0251425	0.0223667	0.0184135
3420	0.0670858	0.0539717	0.060619	0.0524162	0.0383661	0.0491935	0.0296321	0.052213	0.0536324	0.0458271	0.0611077	0.0482635	0.0408965	0.0495304	0.0452546	0.0415659	0.0507956	0.0303328	0.0124545	0.0223095	0.0284806	0.0275302	0.0435947	0.0411478	0.027473	0.0393549	0.034888	0.0214213	0.02762	0.0364586	0.0277684	0.0318997	0.0291781	0.0357544	0.0429478	0.0352637	0.0398316	0.0290342	0.0325686	0.0295611	0.0276224	0.0249156	0.032093	0.0265603	0.0276469	0.0280951	0.0251872	0.0224197	0.0184657
3419	0.0672463	0.0541352	0.0607973	0.0525891	0.0384586	0.0493414	0.0297093	0.0523531	0.0537309	0.0458826	0.0612726	0.0483138	0.0410053	0.0495975	0.0453807	0.0416517	0.0508602	0.0304001	0.0124942	0.0224031	0.0285983	0.0275576	0.0437227	0.0411813	0.0275986	0.0394087	0.0349499	0.0215191	0.0277041	0.0365818	0.0278539	0.0320685	0.0292063	0.0358711	0.043147	0.0353205	0.040026	0.0290961	0.0327253	0.0295012	0.0276605	0.0250639	0.0322402	0.0265839	0.0277103	0.0281805	0.0252243	0.0225067	0.0185485
3418	0.0674094	0.0542724	0.0609574	0.0527772	0.0385531	0.049481	0.0297703	0.0525118	0.0539022	0.0459997	0.0614336	0.0484167	0.0411244	0.0496929	0.0455276	0.041715	0.0509567	0.0304245	0.0126121	0.0224141	0.0286952	0.0275953	0.0437806	0.0412023	0.0277005	0.0394915	0.0349739	0.021627	0.0278428	0.0366648	0.0279347	0.0322188	0.0292228	0.0358918	0.0433545	0.0353643	0.0401815	0.0292167	0.0328375	0.0295521	0.0277401	0.0251668	0.0323705	0.026607	0.0277965	0.0282368	0.0252694	0.022643	0.0186206
3417	0.0676017	0.0544116	0.0611238	0.0529711	0.0386607	0.0496225	0.0298336	0.0526859	0.0541458	0.0461907	0.061627	0.0486044	0.0412574	0.0498531	0.0457252	0.0417699	0.0511196	0.0304358	0.0127715	0.0223491	0.0287923	0.0276781	0.0437792	0.0412767	0.0277428	0.0395846	0.0349961	0.0217249	0.0280025	0.0367372	0.0280021	0.0323266	0.0292535	0.0358625	0.0435506	0.0354086	0.0403158	0.0293805	0.0328915	0.0296915	0.0278404	0.0252442	0.0324718	0.0266513	0.0279083	0.0282591	0.0253327	0.0228131	0.018632
3416	0.0678294	0.0545718	0.0613127	0.0531573	0.0387807	0.0497738	0.0299153	0.0528648	0.0543999	0.0464009	0.0618426	0.0488446	0.0413828	0.0500437	0.0459661	0.0418344	0.0513313	0.0304776	0.0129089	0.0222662	0.0288885	0.0277835	0.0437631	0.0414442	0.0277138	0.0396576	0.035045	0.0217908	0.0281427	0.0368096	0.0280344	0.0323944	0.0293128	0.0358725	0.0437188	0.0354831	0.040448	0.0295539	0.0329363	0.0298577	0.0279372	0.025332	0.0325472	0.0267228	0.0280225	0.0282661	0.0254154	0.0229756	0.0185958
3415	0.0680658	0.0547406	0.0615096	0.0533224	0.0388989	0.0499272	0.0300064	0.0530317	0.0545968	0.0465704	0.0620445	0.0490706	0.0414884	0.0502129	0.0462152	0.0419279	0.0515389	0.0305736	0.0129735	0.0222195	0.0289641	0.0278612	0.0437907	0.0416807	0.0276551	0.0397152	0.0351278	0.0218254	0.0282455	0.0368698	0.0280375	0.0324421	0.0293996	0.0359825	0.0438407	0.0356144	0.0405686	0.0297095	0.0330336	0.0300033	0.0280117	0.0254425	0.0326159	0.0268022	0.0281056	0.0282746	0.0255058	0.0230869	0.0185935
3414	0.068279	0.0548898	0.061685	0.0534593	0.0390034	0.0500669	0.0300819	0.0531702	0.0547198	0.046701	0.0622185	0.0492427	0.0415935	0.0503566	0.0464349	0.0420612	0.0517007	0.0307197	0.012958	0.0222265	0.0290129	0.0279003	0.0438932	0.0419122	0.0276356	0.0397978	0.0352421	0.0218571	0.0283195	0.0369106	0.0280528	0.0324882	0.0294986	0.0361823	0.0439091	0.0357985	0.040649	0.029849	0.0331919	0.0301087	0.0280547	0.0255562	0.0327025	0.0268659	0.0281483	0.0282984	0.0255825	0.023127	0.0186901
3413	0.0684646	0.0550118	0.0618284	0.0535726	0.0390987	0.050185	0.03013	0.0532741	0.0548088	0.0468438	0.0623817	0.0493723	0.0417233	0.0505136	0.0465976	0.0422185	0.0518129	0.0308946	0.0128935	0.0222842	0.0290535	0.0279532	0.044046	0.0420707	0.0276904	0.0399271	0.0353874	0.021922	0.0283807	0.036953	0.0281168	0.032543	0.0295918	0.0364035	0.0439467	0.0359973	0.0406783	0.029988	0.0333625	0.0301682	0.0280743	0.0256495	0.0328189	0.0269136	0.0281815	0.0283553	0.0256351	0.0231089	0.0188594
3412	0.0686407	0.0551303	0.0619581	0.0536822	0.0392009	0.0502874	0.0301661	0.0533562	0.0549206	0.0470222	0.0625497	0.0494926	0.0418727	0.0507058	0.0466899	0.0423583	0.0519005	0.0310716	0.0128212	0.0223916	0.0291093	0.0280783	0.0441897	0.0421506	0.0277943	0.0400731	0.0355562	0.0220327	0.0284333	0.0370313	0.0282252	0.0326052	0.0296754	0.0365717	0.0440041	0.0361647	0.040685	0.0301198	0.033495	0.0301875	0.0280966	0.0257149	0.0329551	0.0269644	0.0282447	0.0284567	0.0256787	0.0230687	0.0190118
3411	0.0688202	0.0552718	0.0621	0.0538139	0.0393208	0.0503867	0.0302164	0.0534471	0.0550813	0.0471937	0.0627171	0.0496208	0.0420126	0.0509054	0.0467211	0.0424494	0.0519936	0.0312256	0.0127754	0.0225408	0.0291855	0.0282657	0.0442871	0.0422103	0.0279042	0.04019	0.0357168	0.022164	0.0284691	0.0371597	0.0283448	0.0326595	0.0297611	0.0366516	0.0441279	0.0362768	0.0407175	0.0302071	0.0335779	0.0301953	0.0281441	0.0257507	0.0330871	0.0270263	0.0283357	0.0285865	0.0257402	0.0230448	0.019091
3410	0.0689999	0.0554364	0.0622638	0.0539811	0.0394521	0.0504963	0.0302938	0.0535778	0.0552708	0.047298	0.0628734	0.0497521	0.042127	0.0510665	0.0467264	0.0425048	0.052111	0.0313449	0.012787	0.0227008	0.0292597	0.0284403	0.0443545	0.0423146	0.0280121	0.0402757	0.035824	0.022271	0.0284809	0.0373224	0.0284532	0.0326909	0.0298547	0.0366595	0.0443202	0.0363382	0.0408013	0.0302197	0.0336239	0.0302313	0.0282137	0.0257457	0.0331968	0.0270828	0.0284062	0.0287026	0.0258257	0.0230568	0.0191194
3409	0.0691764	0.0556081	0.0624443	0.0541698	0.0395755	0.0506267	0.0303923	0.0537552	0.0554454	0.047326	0.0630178	0.0498777	0.0422291	0.0511679	0.0467452	0.0425696	0.0522463	0.0314364	0.0128789	0.0228333	0.0292969	0.0285401	0.0444298	0.0424718	0.02814	0.0403719	0.0358597	0.022327	0.028475	0.0374902	0.0285513	0.0327136	0.0299402	0.0366433	0.0445314	0.0363697	0.0409169	0.0301759	0.0336408	0.0303031	0.028285	0.0256914	0.0332856	0.0271175	0.0284164	0.0287709	0.0259098	0.0230985	0.0191508
3408	0.0693567	0.0557824	0.0626362	0.0543466	0.0396748	0.05078	0.0304981	0.0539532	0.0555775	0.0473276	0.0631463	0.0499924	0.0423391	0.0512196	0.0467908	0.0426698	0.0523625	0.0315091	0.0130442	0.0229222	0.0292836	0.0285717	0.0445225	0.0426306	0.0282896	0.0405089	0.0358601	0.0223439	0.0284741	0.0376345	0.0286417	0.0327757	0.0299945	0.0366485	0.0446965	0.0363978	0.041026	0.0301375	0.0336331	0.0303656	0.0283509	0.0256109	0.0333709	0.027144	0.0283865	0.0288004	0.0259594	0.0231511	0.0192041
3407	0.0695447	0.0559667	0.0628368	0.0544824	0.0397492	0.050944	0.0305997	0.0541296	0.055676	0.0473599	0.0632435	0.0500869	0.0424602	0.0512427	0.0468479	0.0427846	0.0524173	0.0315538	0.0132338	0.0229783	0.029251	0.0285769	0.0446068	0.0427359	0.0284186	0.0406726	0.0358889	0.0223538	0.0285085	0.0377329	0.0287156	0.0329164	0.0300205	0.036692	0.0447863	0.0364515	0.0411184	0.0301626	0.0336204	0.0303696	0.028428	0.0255603	0.0334697	0.0271941	0.0283844	0.0288343	0.0259647	0.0232053	0.0192548
3406	0.0697282	0.0561522	0.0630374	0.0545721	0.0398121	0.0510934	0.0306902	0.0542577	0.0557646	0.0474448	0.0633048	0.0501432	0.0425839	0.0512603	0.0468997	0.0428724	0.0524103	0.0315514	0.0133838	0.0230185	0.0292526	0.0285699	0.0446645	0.0427813	0.028481	0.040828	0.0359824	0.0223721	0.0285971	0.0377784	0.0287677	0.0331185	0.0300534	0.0367613	0.044822	0.036551	0.0412266	0.0302612	0.0336341	0.0303311	0.0285327	0.0255877	0.0335811	0.0272734	0.0284623	0.0289006	0.0259479	0.0232672	0.0192731
3405	0.0698896	0.0563061	0.0632197	0.054635	0.0398772	0.0512061	0.0307656	0.0543407	0.0558472	0.0475731	0.0633622	0.0501531	0.0427068	0.0512992	0.0469544	0.0429187	0.0524004	0.0315089	0.0134579	0.0230524	0.0293099	0.0285341	0.044722	0.0428043	0.0284806	0.0409599	0.0361226	0.0223889	0.0287282	0.0377923	0.0288117	0.0333168	0.0301282	0.036837	0.044844	0.0366859	0.0413876	0.0303964	0.0336907	0.0303328	0.0286572	0.0256913	0.0336852	0.0273422	0.0286085	0.0289758	0.0259463	0.0233384	0.0192532
3404	0.0700296	0.0564038	0.0633679	0.0547027	0.0399478	0.0512785	0.0308242	0.0544008	0.055908	0.0477306	0.0634665	0.0501463	0.0428336	0.0513802	0.0470397	0.0429505	0.0524619	0.0314723	0.0134605	0.0230845	0.0293968	0.0284755	0.0448311	0.0428382	0.0284703	0.0410757	0.0362606	0.0223936	0.0288592	0.0378154	0.028863	0.0334544	0.0302436	0.0369139	0.0448711	0.0368072	0.0415961	0.0305245	0.0337764	0.0304383	0.0287778	0.0258246	0.0337601	0.0273568	0.028761	0.029009	0.0259846	0.0234006	0.0192122
3403	0.0701682	0.0564599	0.0634838	0.0548004	0.0400219	0.0513287	0.0308656	0.0544594	0.0559515	0.0479084	0.0636385	0.0501887	0.0429655	0.051503	0.0471771	0.0430072	0.0526199	0.0314876	0.0134179	0.0231174	0.029484	0.0284465	0.0450144	0.0428779	0.0284938	0.0411817	0.0363626	0.0223981	0.0289486	0.0378794	0.0289162	0.0335237	0.0303649	0.0370026	0.0448913	0.0368583	0.041798	0.0306326	0.033863	0.0306171	0.028882	0.0259417	0.0338028	0.0273233	0.0288619	0.0289873	0.0260559	0.0234311	0.0191754
3402	0.0703227	0.056519	0.0635885	0.0549343	0.040103	0.0513837	0.0308931	0.0545285	0.056023	0.048094	0.0638485	0.0503349	0.0430909	0.0516509	0.0473615	0.0431059	0.0528319	0.0315529	0.0133621	0.0231499	0.0295811	0.0285024	0.0452333	0.0428985	0.0285374	0.0412714	0.0364315	0.0224283	0.0289956	0.037991	0.0289551	0.0335531	0.0304588	0.0371164	0.0448919	0.0368266	0.0419258	0.0307365	0.0339354	0.0307694	0.028979	0.0260345	0.033833	0.0272976	0.0288973	0.0289636	0.0261303	0.0234339	0.0191663
3401	0.0704905	0.0566199	0.0637071	0.0550904	0.0402002	0.0514627	0.0309188	0.0546168	0.0561707	0.0482638	0.0640454	0.0505687	0.04319	0.0518099	0.0475594	0.0432312	0.0530268	0.0316203	0.0133249	0.0231778	0.0297121	0.0286475	0.0454171	0.0429	0.0285504	0.0413357	0.0364937	0.0224977	0.0290363	0.0381373	0.0289886	0.0335697	0.0305238	0.0372645	0.0448897	0.036761	0.0419425	0.0308489	0.0340002	0.0308242	0.0290817	0.0261241	0.0338745	0.0273268	0.0288925	0.0290091	0.0261853	0.023444	0.0191985
3400	0.0706597	0.0567735	0.0638471	0.0552472	0.0403153	0.0515678	0.030959	0.0547314	0.0563882	0.0483898	0.0641962	0.050803	0.0432477	0.0519729	0.0477257	0.0433503	0.0531553	0.0316481	0.0133268	0.0231975	0.0298622	0.0288338	0.0455232	0.042925	0.0285112	0.0413723	0.0365702	0.0225929	0.0290954	0.038294	0.0290554	0.0335809	0.0305877	0.0374493	0.0449261	0.0367306	0.0418645	0.0309539	0.0340738	0.0308026	0.0291863	0.0262277	0.0339298	0.0274022	0.0288784	0.0291378	0.0262258	0.023493	0.0192705
3399	0.0708244	0.0569618	0.0639894	0.0553889	0.0404333	0.0516845	0.0310208	0.0548692	0.0566132	0.0484593	0.0642957	0.050953	0.0432678	0.0521255	0.047829	0.0434336	0.0532107	0.031644	0.0133625	0.023209	0.02998	0.0290002	0.0455718	0.0430226	0.0284543	0.0413842	0.0366622	0.0226842	0.0291509	0.0384286	0.0291818	0.0335857	0.0306793	0.0376586	0.0450252	0.0367645	0.0417571	0.0310156	0.0341664	0.0307885	0.0292734	0.0263399	0.0339786	0.0274773	0.0288726	0.0292898	0.0262723	0.0235758	0.0193681
3398	0.0709845	0.0571479	0.0641035	0.0555081	0.0405309	0.0517913	0.0310906	0.0550103	0.0567874	0.0484905	0.0643591	0.0510136	0.0432752	0.0522449	0.0478705	0.0434704	0.0532207	0.0316502	0.0134062	0.0232195	0.0300342	0.0290998	0.0456233	0.0431982	0.0284237	0.0413777	0.0367596	0.0227467	0.0291638	0.0385158	0.0293418	0.0335932	0.0307986	0.0378548	0.0451609	0.0368357	0.0417016	0.03101	0.0342784	0.0308479	0.0293261	0.0264415	0.0340051	0.0275252	0.0288888	0.0293885	0.0263385	0.0236588	0.0194733
3397	0.0711368	0.0572945	0.0641795	0.0556058	0.0405982	0.0518749	0.0311472	0.0551303	0.0569086	0.0485292	0.0644205	0.0510582	0.0432998	0.0523266	0.0478835	0.0434762	0.0532286	0.0316967	0.013438	0.0232453	0.0300459	0.0291087	0.0457287	0.0434036	0.0284195	0.0413668	0.036852	0.0227772	0.0291351	0.0385604	0.02947	0.0336249	0.0309124	0.0379839	0.0452787	0.0369002	0.0417454	0.0309477	0.0344023	0.0309796	0.0293401	0.0265128	0.0340235	0.0275649	0.0289451	0.0294099	0.0264235	0.0237187	0.0195739
3396	0.0712799	0.0573937	0.0642457	0.0556976	0.0406533	0.0519437	0.0311852	0.0552226	0.0570214	0.0486245	0.0645275	0.0511603	0.0433542	0.052405	0.0479123	0.0434884	0.0532737	0.0317767	0.0134571	0.0232989	0.0300558	0.029038	0.0458952	0.0435709	0.0284091	0.0413771	0.0369269	0.0227953	0.0291125	0.0385962	0.0295171	0.0336957	0.0309809	0.0380083	0.0453572	0.0369434	0.0418721	0.0308734	0.0345225	0.0311291	0.0293179	0.0265404	0.0340626	0.0276315	0.0290485	0.029394	0.0265159	0.0237636	0.0196702
3395	0.0714214	0.0574766	0.0643466	0.055811	0.0407297	0.0520225	0.0312205	0.0553047	0.0571668	0.0487966	0.0647096	0.0513249	0.0434289	0.0525304	0.0479898	0.0435449	0.0533761	0.0318646	0.0134692	0.0233691	0.0300784	0.028942	0.0460876	0.0436548	0.0283866	0.0414368	0.036968	0.022824	0.0291366	0.0386529	0.0294899	0.033791	0.0309921	0.037937	0.0454314	0.036987	0.0420218	0.0308425	0.0346163	0.0312386	0.0292642	0.0265197	0.0341256	0.0277359	0.0291777	0.0293972	0.0265912	0.0238155	0.0197715
3394	0.0715681	0.0575834	0.0644968	0.0559607	0.0408433	0.0521299	0.0312685	0.0553989	0.0573434	0.049018	0.0649441	0.0514935	0.0435078	0.0527187	0.048126	0.0436579	0.0535338	0.0319441	0.013475	0.0234252	0.030098	0.0288931	0.0462496	0.0436541	0.0283924	0.0415561	0.0369724	0.0228659	0.0292002	0.038731	0.0294388	0.0338707	0.030969	0.0378221	0.0455437	0.0370579	0.0421454	0.0308861	0.0346672	0.0312851	0.0291918	0.0264612	0.0341824	0.02786	0.0292964	0.0294403	0.0266165	0.0238819	0.0198811
3393	0.071705	0.0577196	0.064662	0.0561242	0.0409726	0.0522581	0.0313225	0.0555097	0.0575075	0.0492206	0.0651602	0.0516026	0.0435807	0.052929	0.0483036	0.0438039	0.0537248	0.0320131	0.0134784	0.0234537	0.030095	0.0289289	0.0463307	0.0436145	0.028465	0.0417122	0.0369717	0.0229016	0.0292693	0.0388127	0.0294128	0.0339058	0.0309401	0.0377243	0.045684	0.0371543	0.0422376	0.030988	0.0346828	0.0312829	0.0291274	0.0263937	0.0342145	0.0279821	0.0293852	0.0294983	0.0265822	0.0239509	0.0199849
3392	0.071802	0.0578499	0.0647922	0.0562562	0.0410779	0.0523792	0.0313634	0.0556228	0.0576052	0.0493319	0.0652873	0.0516302	0.0436398	0.0530933	0.0484768	0.0439384	0.0539063	0.032071	0.0134914	0.0234811	0.0300653	0.0290245	0.0463125	0.0436105	0.0285911	0.041857	0.0370163	0.0229144	0.0293307	0.0388857	0.0294258	0.0339092	0.0309127	0.0376757	0.0458023	0.0372417	0.0423211	0.0310991	0.0346905	0.0312626	0.0291013	0.0263522	0.0342482	0.0280924	0.02945	0.029537	0.0265315	0.0240078	0.0200642
3391	0.0718486	0.0579402	0.0648735	0.0563316	0.0411412	0.0524698	0.0313852	0.0557239	0.0576126	0.0493248	0.0653037	0.051602	0.0436765	0.053167	0.0485877	0.0440246	0.0540262	0.0321178	0.0135156	0.0235443	0.0300283	0.0291258	0.0462243	0.0436968	0.0287158	0.0419491	0.0371254	0.0229097	0.0294006	0.0389459	0.0294613	0.033922	0.0308789	0.0376736	0.0458744	0.037283	0.0424081	0.0311838	0.0347084	0.0312503	0.0291256	0.0263571	0.0343228	0.0281861	0.0294998	0.0295534	0.0265336	0.0240488	0.0201192
3390	0.0718758	0.0579938	0.0649392	0.056366	0.0411795	0.0525291	0.0314036	0.0558096	0.0575584	0.0492435	0.0652494	0.0515705	0.0436935	0.053156	0.0486055	0.0440508	0.0540576	0.0321608	0.0135297	0.0236434	0.030023	0.0292075	0.0461326	0.0438632	0.0287948	0.0419804	0.037259	0.0229027	0.0294883	0.0389849	0.029502	0.0339695	0.0308425	0.0377052	0.0459255	0.0372783	0.0424861	0.0312482	0.0347295	0.0312584	0.0291876	0.0263999	0.0344331	0.0282522	0.0295313	0.0295804	0.0266144	0.0240762	0.0201671
3389	0.0719336	0.0580437	0.0650329	0.0563911	0.0412229	0.0525746	0.031437	0.0558825	0.0575077	0.0491778	0.0652031	0.0515879	0.0437183	0.0531047	0.0485582	0.0440328	0.0540325	0.0322125	0.0135113	0.0237391	0.0300808	0.0292889	0.0461056	0.0440451	0.0288274	0.0419713	0.037355	0.0228962	0.0295678	0.0389894	0.0295511	0.034038	0.0308268	0.0377709	0.0459858	0.0372714	0.0425356	0.0313195	0.0347448	0.0312819	0.0292657	0.0264514	0.0345295	0.0282757	0.0295397	0.0296508	0.0267289	0.0240891	0.0202118
3388	0.0720483	0.0581198	0.0651685	0.0564239	0.0412834	0.0526272	0.0314869	0.0559473	0.0575189	0.0491983	0.0652427	0.0516847	0.0437911	0.0530678	0.0485221	0.04401	0.0540282	0.0322744	0.0134723	0.0237963	0.0301879	0.0293965	0.0461747	0.0441874	0.0288467	0.0419479	0.037388	0.0228823	0.0295953	0.0389534	0.0296228	0.0340944	0.030852	0.0378732	0.0460522	0.0373097	0.0425529	0.0314062	0.0347713	0.0312996	0.0293499	0.0264851	0.0345786	0.0282464	0.0295318	0.0297616	0.026815	0.0240869	0.0202313
3387	0.072211	0.0582266	0.0653268	0.0564694	0.0413528	0.0527017	0.0315421	0.0560163	0.0576109	0.0493067	0.0654009	0.0518553	0.043929	0.0530844	0.048565	0.0440336	0.0541029	0.0323322	0.0134574	0.0238142	0.0302855	0.0295227	0.0463169	0.0442865	0.0288845	0.0419306	0.0373835	0.022862	0.0295565	0.0388856	0.0297146	0.0341181	0.0309147	0.0379885	0.0461138	0.037397	0.0425524	0.0314903	0.034837	0.0312896	0.0294424	0.0264993	0.0346003	0.0281678	0.0295194	0.0298745	0.0268589	0.0240803	0.0202117
3386	0.0723978	0.0583476	0.0654795	0.0565378	0.0414216	0.052803	0.031595	0.0561081	0.0577648	0.0494443	0.0656379	0.0520583	0.0441025	0.053162	0.048692	0.0441412	0.0542468	0.0323705	0.0135028	0.0238105	0.0303287	0.0296282	0.0464694	0.0443616	0.0289444	0.0419398	0.0373814	0.0228487	0.0294932	0.0388101	0.0297952	0.0341125	0.0309958	0.0380665	0.0461884	0.0374954	0.042554	0.0315541	0.0349369	0.0312542	0.029539	0.02652	0.034631	0.0280669	0.0295099	0.0299465	0.0268924	0.0240906	0.0201812
3385	0.0725901	0.0584641	0.0656081	0.056642	0.0414909	0.0529259	0.0316464	0.0562281	0.0579457	0.0495497	0.065864	0.0522346	0.0442531	0.0532746	0.0488444	0.0443244	0.054402	0.0323873	0.0136051	0.0237937	0.0303433	0.0296787	0.0465702	0.0444091	0.0290083	0.0419918	0.0374025	0.0228513	0.0294741	0.0387635	0.0298254	0.0340959	0.0310812	0.0380796	0.0462999	0.0375747	0.0425744	0.0315997	0.0350268	0.0312272	0.029618	0.0265798	0.03467	0.0279957	0.0295106	0.0299587	0.0269362	0.0241355	0.0201879
3384	0.0727709	0.0585695	0.0657057	0.0567755	0.0415674	0.0530566	0.0316947	0.0563519	0.0581185	0.0496109	0.0660044	0.0523378	0.0443412	0.0533785	0.0489524	0.0445227	0.0545215	0.0323889	0.0137317	0.0237614	0.0304042	0.0296715	0.0465993	0.0444109	0.0290701	0.0420788	0.0374488	0.0228677	0.0295306	0.038783	0.0297915	0.0340894	0.0311659	0.0380671	0.0464282	0.0376484	0.0426291	0.0316368	0.0350703	0.031247	0.0296567	0.0266876	0.0346838	0.0280064	0.0295323	0.0299234	0.0269733	0.0242161	0.0202393
3383	0.0729168	0.0586677	0.065773	0.0569089	0.0416502	0.0531758	0.0317304	0.0564386	0.0582523	0.0496616	0.0660519	0.0523619	0.0443741	0.053441	0.0489902	0.044658	0.0545961	0.0323798	0.0138495	0.0237178	0.0305495	0.0296303	0.0465841	0.0443747	0.0291511	0.0421643	0.0375129	0.0228986	0.0296246	0.0388808	0.0297182	0.0341046	0.0312394	0.0381072	0.0465115	0.037751	0.0427285	0.0316671	0.0350745	0.0313231	0.0296616	0.0268149	0.0346592	0.0281061	0.0295782	0.0298749	0.0269838	0.0243201	0.0202829
3382	0.0730103	0.0587578	0.0658167	0.0570114	0.0417267	0.0532644	0.0317461	0.0564683	0.0583301	0.0497361	0.0660571	0.05235	0.0443865	0.0534649	0.0489848	0.0446887	0.0546348	0.0323633	0.013935	0.0236823	0.0307291	0.029586	0.046566	0.0443389	0.029265	0.0422114	0.037578	0.0229571	0.02969	0.0390279	0.0296492	0.0341353	0.0312799	0.0382318	0.046512	0.0378903	0.04286	0.0316875	0.035065	0.031431	0.0296748	0.0269147	0.0346307	0.0282396	0.0296335	0.0298528	0.026986	0.0244314	0.0202626
3381	0.0730624	0.0588272	0.0658489	0.0570702	0.0417802	0.0533132	0.0317497	0.0564613	0.0583624	0.0498332	0.0660743	0.0523702	0.0443972	0.0534876	0.0489794	0.0446353	0.0546471	0.0323467	0.0139679	0.0236801	0.0308466	0.0295629	0.0465649	0.0443321	0.0293757	0.0422151	0.0376219	0.02305	0.0297062	0.0391707	0.0296184	0.0341639	0.0312706	0.0383817	0.0464623	0.0380323	0.0429778	0.0317004	0.0350482	0.0315341	0.0297372	0.0269593	0.034649	0.0283335	0.029679	0.0298824	0.0270196	0.0245311	0.0201863
3380	0.0731158	0.0588687	0.0658842	0.0570928	0.041808	0.0533349	0.0317644	0.0564631	0.0583856	0.0499237	0.0661227	0.0524654	0.0443971	0.0535512	0.0489981	0.0445611	0.0546543	0.032337	0.0139367	0.0237239	0.0308475	0.0295718	0.0465805	0.0443477	0.029419	0.0421994	0.0376416	0.0231558	0.0297182	0.0392675	0.0296373	0.0341842	0.0312207	0.0384607	0.0464364	0.0381301	0.0430269	0.0317132	0.0350199	0.0316017	0.0298442	0.026964	0.0347314	0.0283611	0.0297109	0.0299593	0.0270947	0.024595	0.0201254
3379	0.0732172	0.0589007	0.0659386	0.0570999	0.0418308	0.0533666	0.0318119	0.0565101	0.0584349	0.0499842	0.0661886	0.0526144	0.0443797	0.0536639	0.049042	0.0445272	0.054692	0.0323367	0.0138609	0.0238005	0.0307661	0.0296046	0.0466142	0.0443609	0.0293759	0.0421942	0.0376667	0.0232316	0.0297796	0.039311	0.0297016	0.034215	0.0311638	0.03843	0.0464795	0.0381581	0.0429912	0.0317261	0.0350004	0.0316152	0.0299445	0.0269732	0.0348461	0.0283562	0.0297394	0.0300552	0.0271692	0.0246052	0.0201463
3378	0.073378	0.0589591	0.066026	0.0571196	0.0418766	0.0534469	0.0318964	0.0566079	0.0585156	0.0500172	0.066254	0.0527431	0.0443697	0.0537882	0.0491066	0.0445621	0.0547828	0.0323516	0.0137955	0.0238741	0.0306943	0.0296366	0.046674	0.044355	0.0292986	0.042222	0.0377351	0.0232468	0.0298874	0.0393215	0.0297979	0.0342852	0.031133	0.0383428	0.0465697	0.0381243	0.0429153	0.0317288	0.0350259	0.031578	0.0299865	0.0270145	0.0349394	0.0283616	0.0297703	0.030143	0.027187	0.0245746	0.0202499
3377	0.0735643	0.0590631	0.0661489	0.0571757	0.0419506	0.0535802	0.0320021	0.0567349	0.0586042	0.0500408	0.0663184	0.0527875	0.0444068	0.0538728	0.0491901	0.0446594	0.0549084	0.0323938	0.0137947	0.0239163	0.0307039	0.0296455	0.0467565	0.0443332	0.0292562	0.0422996	0.0378533	0.0232089	0.0299805	0.0393265	0.0299017	0.034403	0.0311387	0.0382873	0.0466405	0.0380623	0.042869	0.031711	0.0350989	0.0315224	0.0299613	0.027066	0.0349773	0.0283794	0.0297955	0.0302134	0.0271374	0.0245517	0.0203818
3376	0.0737255	0.0591974	0.0662882	0.0572725	0.0420298	0.0537269	0.0321025	0.0568616	0.0586789	0.0500668	0.0663966	0.0527491	0.0445009	0.0538992	0.0492822	0.0447884	0.0550207	0.0324654	0.0138595	0.0239333	0.0307906	0.0296307	0.0468365	0.0443217	0.0292748	0.0424283	0.0379863	0.0231587	0.0300006	0.0393428	0.0299802	0.0345445	0.0311714	0.0383089	0.0466393	0.0380127	0.0428894	0.0316795	0.0351722	0.0314905	0.0298995	0.0270751	0.0349652	0.0283839	0.029803	0.0302669	0.0270714	0.0245861	0.0204919
3375	0.0738351	0.0593316	0.0664089	0.0573913	0.0420938	0.0538369	0.032175	0.0569699	0.0587432	0.0500919	0.066497	0.0526859	0.0446163	0.0538932	0.0493548	0.0449024	0.0550768	0.0325429	0.0139295	0.0239538	0.0308847	0.0296113	0.0468848	0.0443605	0.0293418	0.0425799	0.0380865	0.0231418	0.0299468	0.0393696	0.0300105	0.0346709	0.0312223	0.0383804	0.0465698	0.0380017	0.0429587	0.0316652	0.0351948	0.0314982	0.0298344	0.0270146	0.0349355	0.028371	0.0297888	0.0302967	0.0270548	0.0246824	0.0205736
3374	0.073904	0.0594485	0.0664836	0.0575051	0.0421503	0.0538935	0.0322094	0.0570572	0.0588159	0.050107	0.0666012	0.0526488	0.0447027	0.0538916	0.0493747	0.0449508	0.0550629	0.0325968	0.0139377	0.0239857	0.0309176	0.0296057	0.0468951	0.0444687	0.0294351	0.0427082	0.0381233	0.0231799	0.0298746	0.0393922	0.0299988	0.0347538	0.0312926	0.0384355	0.0464857	0.0380304	0.0430366	0.0317034	0.035161	0.0315265	0.0297798	0.0269164	0.0349205	0.0283711	0.0297588	0.0302917	0.0271055	0.0247928	0.0206399
3373	0.0739596	0.0595463	0.0665128	0.0575961	0.0422187	0.0539185	0.0322083	0.0571261	0.0589044	0.0501135	0.0666727	0.0526385	0.0447344	0.0539067	0.0493347	0.0449122	0.0550007	0.0326313	0.0138738	0.0239994	0.0308834	0.0296208	0.0468901	0.044611	0.0295196	0.0427869	0.03809	0.0232626	0.029849	0.0393982	0.0299706	0.034783	0.0313824	0.0384223	0.0464453	0.0380805	0.0431013	0.0317964	0.0351044	0.031556	0.0297392	0.0268393	0.0349366	0.028406	0.0297263	0.0302542	0.0271814	0.0248586	0.0206801
3372	0.0740147	0.059621	0.0665229	0.0576606	0.042297	0.05394	0.0321851	0.0571713	0.0589984	0.0501312	0.0666928	0.0526297	0.0447171	0.0539306	0.0492719	0.0448258	0.054943	0.0326882	0.0137902	0.0239663	0.0308396	0.0296581	0.0469053	0.04472	0.0295432	0.0428285	0.0380025	0.023363	0.0298965	0.0393944	0.0299424	0.0347616	0.031479	0.0383414	0.0464704	0.0381289	0.0431587	0.0318964	0.0350601	0.0315964	0.0297225	0.0268093	0.0349843	0.0284508	0.0297067	0.0302067	0.0272324	0.0248559	0.0206614
3371	0.0740606	0.0596634	0.0665422	0.0577037	0.0423609	0.0539623	0.0321595	0.0571836	0.0590886	0.0501878	0.0666851	0.0526242	0.0446707	0.0539637	0.0492477	0.0447741	0.0549445	0.0328001	0.0137508	0.0239039	0.0308502	0.0297171	0.0469619	0.0447625	0.0294804	0.0428594	0.0379011	0.0234578	0.0299928	0.0394073	0.0299092	0.0347025	0.0315624	0.0382431	0.046541	0.0381538	0.0432174	0.031941	0.0350484	0.0316715	0.0297475	0.0268028	0.0350505	0.0284548	0.0297128	0.0301782	0.0272587	0.0248071	0.020576
3370	0.0740852	0.059674	0.0665801	0.0577344	0.0423958	0.0539722	0.0321484	0.0571664	0.0591765	0.0502917	0.0666977	0.0526598	0.0446179	0.0540192	0.049302	0.0448129	0.0550111	0.0329462	0.0137823	0.0238631	0.0309299	0.0297843	0.0470484	0.0447678	0.0293778	0.0428859	0.0378403	0.0235318	0.0300891	0.0394647	0.0298662	0.0346353	0.0316225	0.0381872	0.0466191	0.0381415	0.0432664	0.0319133	0.0350791	0.0317832	0.0298243	0.0267924	0.0351124	0.028401	0.0297493	0.0301874	0.0273088	0.0247561	0.0204712
3369	0.0740938	0.059671	0.0666275	0.0577642	0.042411	0.0539662	0.0321572	0.0571443	0.0592574	0.0504157	0.0667597	0.0527614	0.044585	0.0540989	0.0494193	0.0449174	0.0550793	0.0330662	0.013873	0.0238719	0.0310376	0.0298314	0.0471267	0.0447794	0.0293182	0.042896	0.0378558	0.0235704	0.0301488	0.0395713	0.0298326	0.0346054	0.0316664	0.038196	0.046671	0.0381019	0.0432823	0.0318606	0.0351478	0.0319019	0.0299376	0.0267919	0.0351529	0.0283298	0.029814	0.0302409	0.0274221	0.0247362	0.0204143
3368	0.0741105	0.0596792	0.0666741	0.0578047	0.0424208	0.0539635	0.0321799	0.0571491	0.0593067	0.0505147	0.0668578	0.0528999	0.0445933	0.0541786	0.049538	0.0450096	0.0550717	0.0331156	0.0139983	0.0239069	0.0311132	0.0298366	0.0471648	0.0447969	0.0293314	0.0428887	0.0379357	0.0235617	0.0301624	0.0396994	0.0298427	0.0346485	0.0317066	0.038247	0.0466798	0.0380766	0.0432585	0.0318445	0.0352247	0.0319897	0.0300463	0.0268383	0.0351808	0.0283001	0.0298962	0.0303335	0.0275783	0.0247509	0.0204328
3367	0.0741603	0.059713	0.0667206	0.0578619	0.0424267	0.0539879	0.0322065	0.0571972	0.0593001	0.0505666	0.0669505	0.0530119	0.0446412	0.0542275	0.0495963	0.0450365	0.0549804	0.0331015	0.0141326	0.0239295	0.0311227	0.029807	0.0471668	0.0447864	0.0293679	0.0428847	0.0380331	0.023508	0.0301404	0.0398049	0.0299191	0.034752	0.0317472	0.038309	0.0466513	0.0381132	0.043223	0.0318787	0.035271	0.0320261	0.0301075	0.0269327	0.0352223	0.0283356	0.0299728	0.0304425	0.0277061	0.0247747	0.0204981
3366	0.0742481	0.0597712	0.0667722	0.0579309	0.0424298	0.0540442	0.0322306	0.0572797	0.0592539	0.0505904	0.0669999	0.0530563	0.0446981	0.0542362	0.0495779	0.0450066	0.0548774	0.0330659	0.0142426	0.0239378	0.0310785	0.0297672	0.0471669	0.0447348	0.0293688	0.0429027	0.0381073	0.0234255	0.0301042	0.0398563	0.0300579	0.034849	0.0317806	0.0383759	0.0466108	0.038222	0.0432216	0.0319224	0.0352772	0.0320191	0.030112	0.0270213	0.035282	0.0284146	0.0300136	0.0305287	0.0277406	0.0247753	0.0205643
3365	0.0743517	0.0598382	0.0668234	0.0579935	0.0424463	0.0541132	0.032247	0.0573698	0.0592339	0.0506227	0.0669978	0.0530433	0.0447303	0.0542197	0.0495263	0.0449568	0.0548391	0.0330438	0.0142888	0.0239693	0.0310252	0.0297309	0.0471942	0.0446694	0.0293365	0.0429353	0.038149	0.0233306	0.0300822	0.0398542	0.0302327	0.0348653	0.0317984	0.0384546	0.0465861	0.0383606	0.0432798	0.0319304	0.0352748	0.0319999	0.0300927	0.0270482	0.0353198	0.0285037	0.030005	0.0305582	0.0276776	0.0247447	0.0206061
3364	0.0744348	0.0598908	0.0668577	0.0580268	0.0424955	0.05417	0.0322476	0.0574372	0.0593088	0.0506836	0.0669735	0.0530136	0.0447356	0.0542028	0.0495152	0.0449102	0.0548806	0.0330384	0.0142456	0.0240529	0.0310063	0.029696	0.047246	0.044624	0.0293216	0.0429551	0.0381677	0.0232382	0.0300948	0.0398231	0.0303989	0.0347854	0.0318021	0.0385326	0.0465896	0.0384622	0.0433793	0.0318985	0.035298	0.0320027	0.0300895	0.0270146	0.0352874	0.028585	0.0299683	0.0305279	0.0275804	0.0247091	0.0206176
3363	0.074474	0.0599155	0.0668686	0.0580207	0.0425759	0.0542058	0.0322288	0.057464	0.0594879	0.0507656	0.0669762	0.0530064	0.0447451	0.0542115	0.0495911	0.0448773	0.0549706	0.0330289	0.014122	0.0241688	0.0310351	0.029669	0.0472942	0.0446083	0.0293604	0.0429394	0.0381672	0.0231772	0.0301299	0.0397846	0.0305007	0.0346687	0.0318031	0.0385774	0.0466168	0.0384792	0.0434746	0.0318565	0.0353383	0.0320376	0.030105	0.0269714	0.0351893	0.0286485	0.0299447	0.0304609	0.0275319	0.024703	0.0205898
3362	0.0744785	0.0599277	0.0668786	0.0579945	0.0426638	0.0542335	0.0322031	0.0574568	0.0597009	0.0508446	0.0670363	0.0530439	0.0447876	0.0542677	0.0497286	0.0448718	0.0550815	0.032995	0.0139629	0.0242602	0.0310944	0.0296771	0.0473067	0.0446152	0.0294418	0.0428862	0.0381444	0.0231866	0.030142	0.0397397	0.030498	0.0346004	0.0318103	0.0385686	0.0466554	0.0384094	0.0435331	0.0318306	0.0353501	0.0320857	0.0301068	0.0269562	0.0350912	0.0286762	0.0299585	0.0303807	0.027568	0.0247323	0.0205108
3361	0.0744873	0.0599669	0.0669255	0.0579907	0.0427401	0.0542747	0.0321953	0.0574443	0.0598457	0.0508919	0.0671364	0.0531265	0.0448573	0.0543715	0.0498399	0.044901	0.0551977	0.0329349	0.013829	0.0242876	0.0311587	0.0297416	0.0472685	0.0446418	0.029524	0.0428149	0.0381037	0.0232801	0.0300916	0.0396785	0.0303983	0.0346257	0.0318193	0.0385162	0.0466895	0.0382986	0.0435603	0.0318264	0.0353048	0.0321284	0.030075	0.0269562	0.0350573	0.0286518	0.0299994	0.0303	0.027646	0.0247676	0.0203905
3360	0.0745415	0.0600588	0.0670238	0.0580414	0.0428079	0.0543415	0.0322214	0.0574558	0.059867	0.0508898	0.0672252	0.0532317	0.0449255	0.0544898	0.0498453	0.0449499	0.0552934	0.0328652	0.0137647	0.0242675	0.0312144	0.0298458	0.0471931	0.0446895	0.0295683	0.0427604	0.0380577	0.02342	0.0299885	0.0396027	0.0302569	0.0347261	0.0318167	0.0384481	0.0467008	0.0382183	0.0435869	0.0318443	0.0352331	0.0321688	0.0300367	0.0269409	0.0350876	0.0285886	0.0300415	0.0302379	0.0276837	0.0247749	0.0202732
3359	0.074654	0.0601827	0.0671421	0.0581379	0.04288	0.0544274	0.0322714	0.0574987	0.059798	0.0508504	0.067267	0.0533233	0.0449795	0.0545776	0.0497438	0.0449937	0.0553402	0.0328068	0.0137735	0.0242557	0.0312557	0.0299393	0.0471179	0.0447491	0.0295642	0.0427612	0.0380129	0.0235401	0.0298896	0.0395361	0.0301407	0.0348431	0.0317967	0.0383918	0.0466823	0.0382185	0.0436338	0.0318923	0.035203	0.0322103	0.0300426	0.0269125	0.0351255	0.028533	0.0300682	0.0302291	0.0276382	0.0247519	0.0202155
3358	0.0748043	0.0602854	0.0672252	0.058235	0.0429553	0.0545114	0.0323199	0.0575593	0.0597288	0.0508179	0.0672758	0.0533747	0.0450363	0.054619	0.0496138	0.0450256	0.0553454	0.0327735	0.0138231	0.0242911	0.0312713	0.029976	0.0470756	0.0447998	0.0295339	0.042835	0.0379674	0.0235942	0.0298521	0.0395135	0.0300921	0.0349204	0.0317702	0.0383704	0.0466522	0.0382882	0.0436891	0.0319696	0.0352565	0.0322268	0.0301151	0.026906	0.0351201	0.0285308	0.0300802	0.0302969	0.0275467	0.0247358	0.0202451
3357	0.0749584	0.0603332	0.0672423	0.0582918	0.0430154	0.0545732	0.0323508	0.0576243	0.059733	0.0508376	0.0673011	0.0533849	0.0451172	0.0546402	0.0495461	0.0450586	0.0553608	0.0327698	0.0138792	0.024359	0.0312445	0.0299431	0.0470698	0.044828	0.0295114	0.0429581	0.0379302	0.0235765	0.0298935	0.0395623	0.030117	0.0349366	0.0317511	0.0383949	0.0466414	0.0383682	0.0437197	0.0320493	0.0353732	0.032183	0.0302273	0.0269405	0.0350711	0.0285922	0.0300868	0.0304217	0.0274856	0.024777	0.0203417
3356	0.0750916	0.0603432	0.067211	0.0583085	0.0430436	0.0546076	0.0323696	0.0576918	0.0598201	0.05092	0.0673823	0.053372	0.0452189	0.0546773	0.0495765	0.0451036	0.0554362	0.0327961	0.0139346	0.0244084	0.0311736	0.0298636	0.0470841	0.0448436	0.0295118	0.0430754	0.0379302	0.0235093	0.0299893	0.0396852	0.0301877	0.034918	0.0317365	0.038449	0.0466588	0.0384087	0.0437042	0.0320969	0.0354953	0.0320862	0.0303301	0.0269926	0.0350163	0.0286924	0.0300956	0.0305482	0.0274917	0.0248989	0.020452
3355	0.0751911	0.0603578	0.0671756	0.0583204	0.0430432	0.0546277	0.0323903	0.0577598	0.0599443	0.0510386	0.0675142	0.0533543	0.0453175	0.0547378	0.0496779	0.0451566	0.0555656	0.0328484	0.0140004	0.0244032	0.0310864	0.029782	0.0471119	0.0448716	0.0295235	0.0431423	0.0379882	0.0234292	0.0300982	0.0398528	0.0302496	0.0349194	0.0317071	0.0384927	0.0466775	0.0384089	0.0436522	0.0321107	0.0355777	0.0319884	0.0303936	0.0270283	0.0349896	0.0287977	0.0301023	0.0306275	0.0275323	0.0250711	0.0205226
3354	0.0752498	0.0603938	0.0671643	0.0583555	0.0430336	0.0546515	0.0324185	0.0578123	0.06004	0.0511587	0.0676488	0.0533413	0.045389	0.0547963	0.0497954	0.0452036	0.055685	0.0329151	0.0140768	0.0243535	0.0310276	0.0297454	0.0471605	0.0449284	0.0295304	0.0431591	0.0380817	0.0233806	0.0301862	0.0400106	0.0302465	0.0349792	0.0316531	0.0384976	0.0466651	0.0383946	0.0435922	0.0321251	0.0356087	0.0319274	0.0304224	0.0270507	0.0349972	0.0288817	0.0300887	0.0306448	0.027555	0.0252197	0.0205233
3353	0.075271	0.0604287	0.067172	0.0584068	0.0430325	0.0546864	0.0324501	0.0578304	0.0600534	0.0512552	0.0677273	0.0533373	0.0454188	0.0548235	0.049881	0.0452259	0.0557243	0.0329748	0.014144	0.024302	0.0310278	0.0297786	0.0472262	0.0450059	0.0295312	0.0431603	0.038155	0.0233955	0.0302361	0.0401071	0.0301595	0.035082	0.0315955	0.0384747	0.0466254	0.0383758	0.0435476	0.0321653	0.0355995	0.0318919	0.0304397	0.027091	0.0350283	0.0289268	0.0300411	0.0306107	0.0275511	0.025279	0.0204575
3352	0.0752783	0.0604375	0.0671824	0.0584506	0.0430426	0.0547282	0.0324796	0.0578146	0.0599663	0.0513111	0.0677211	0.0533467	0.0454018	0.0548143	0.0499072	0.0452034	0.0556649	0.0330016	0.0141837	0.0242853	0.0310823	0.0298642	0.0472847	0.045079	0.0295335	0.043173	0.0381695	0.0234636	0.0302454	0.0401277	0.0300242	0.0351665	0.0315725	0.0384557	0.046598	0.0383442	0.0435311	0.0322148	0.0355743	0.0318609	0.0304605	0.0271544	0.0350763	0.0289274	0.0299766	0.0305441	0.0275546	0.0252433	0.0203646
3351	0.075304	0.0604311	0.0671963	0.0584827	0.0430569	0.0547706	0.0325048	0.0577899	0.0598175	0.0513205	0.067652	0.0533736	0.045349	0.0547952	0.0498753	0.0451332	0.0555567	0.0329773	0.0141958	0.0243092	0.0311561	0.0299511	0.0473175	0.0451224	0.0295409	0.0431912	0.0381368	0.0235323	0.0302167	0.0401062	0.0299026	0.0351745	0.0315986	0.0384542	0.0466154	0.038306	0.0435525	0.0322363	0.0355697	0.0318501	0.0304762	0.0271942	0.0351428	0.0288958	0.0299412	0.030473	0.0275865	0.0251664	0.0203066
3350	0.0753574	0.0604474	0.0672314	0.0585207	0.0430692	0.0548101	0.0325236	0.0577832	0.0596916	0.0513043	0.0675735	0.0534171	0.0452919	0.0548053	0.0498164	0.045048	0.0554775	0.032905	0.0141889	0.0243533	0.0312094	0.0299926	0.0473291	0.0451183	0.0295561	0.0431904	0.0380989	0.0235487	0.0301538	0.0400956	0.0298392	0.035097	0.0316435	0.0384574	0.0466683	0.0382952	0.0436133	0.0322113	0.0356119	0.0318876	0.0304627	0.0271598	0.0352246	0.0288535	0.0299693	0.0304383	0.0276256	0.0251094	0.0203302
3349	0.0754141	0.0605098	0.0672969	0.0585728	0.0430812	0.0548412	0.0325334	0.0578018	0.0596629	0.0513062	0.0675299	0.0534676	0.045268	0.0548597	0.0497741	0.0450018	0.0554699	0.032813	0.014165	0.0243911	0.0312196	0.0299806	0.0473268	0.0450617	0.0295834	0.0431596	0.0380841	0.0235062	0.0300657	0.0401185	0.0298436	0.0349781	0.0316589	0.038449	0.0467221	0.038345	0.0436886	0.0321415	0.0356824	0.0319556	0.0304059	0.0270641	0.035302	0.0288105	0.0300472	0.0304724	0.0276441	0.0250895	0.0204302
3348	0.0754497	0.0606022	0.0673781	0.0586219	0.043103	0.0548594	0.0325365	0.0578348	0.0597351	0.0513538	0.0675257	0.0535085	0.045295	0.054927	0.0497772	0.0450256	0.0555107	0.0327414	0.0141242	0.0244039	0.0311881	0.0299431	0.0472978	0.0449714	0.0296175	0.0431144	0.03809	0.0234478	0.0299695	0.0401431	0.0299019	0.0348826	0.0316313	0.0384239	0.0467578	0.0384507	0.0437304	0.0320299	0.0357229	0.0319946	0.0303209	0.0269861	0.0353458	0.0287584	0.0301267	0.0305644	0.0276536	0.0250856	0.0205555
3347	0.0754759	0.0606845	0.0674483	0.0586491	0.0431484	0.0548716	0.0325402	0.0578705	0.059842	0.0514216	0.0675302	0.0535258	0.0453594	0.0549505	0.0498242	0.0450979	0.0555432	0.0327135	0.0140796	0.0243843	0.0311321	0.0299112	0.0472263	0.0448942	0.0296338	0.0430817	0.0380984	0.0234274	0.0298823	0.0401119	0.0299898	0.0348568	0.0315999	0.0383884	0.0467875	0.038567	0.0437066	0.0318892	0.0356949	0.0319753	0.0302441	0.0269965	0.035341	0.0286857	0.0301751	0.030656	0.0276939	0.0250806	0.0206566
3346	0.0755276	0.0607252	0.0674945	0.0586605	0.0432231	0.0548951	0.0325495	0.057904	0.059909	0.0514447	0.0675048	0.0535175	0.0454235	0.0549021	0.0498927	0.0451625	0.0555353	0.0327188	0.0140555	0.0243359	0.0310712	0.0298933	0.0471236	0.0448775	0.0296033	0.0430736	0.0380964	0.0234667	0.0298122	0.0400024	0.0300765	0.0349117	0.0316149	0.0383605	0.0468249	0.0386388	0.0436351	0.0317611	0.0356249	0.0319371	0.0302037	0.0270883	0.0353037	0.0285942	0.0302017	0.0306832	0.0277793	0.025087	0.0207219
3345	0.0756139	0.0607179	0.0675246	0.058677	0.0433141	0.0549406	0.0325616	0.0579335	0.0599108	0.0513765	0.0674322	0.0534924	0.0454428	0.0548134	0.0499574	0.0451707	0.0555011	0.0327255	0.0140692	0.0242767	0.0310165	0.0298788	0.0470248	0.0449305	0.0295209	0.0430789	0.038087	0.0235383	0.0297642	0.0398562	0.0301302	0.0350291	0.031681	0.0383679	0.0468558	0.0386428	0.043573	0.0316927	0.0355716	0.0319401	0.0301992	0.0271869	0.0352706	0.0284996	0.0302348	0.0306289	0.0278775	0.0251266	0.0207656
3344	0.0756986	0.0606799	0.0675543	0.058705	0.0433951	0.0549992	0.0325697	0.0579546	0.0598769	0.0512401	0.0673317	0.0534637	0.0453937	0.0547465	0.0500028	0.0451149	0.0554744	0.0327148	0.014118	0.0242345	0.0309688	0.0298602	0.0469623	0.0450152	0.0294161	0.0430794	0.0380885	0.0235838	0.0297524	0.0397455	0.0301314	0.0351721	0.0317535	0.0384208	0.0468454	0.038603	0.0435679	0.031682	0.0355539	0.0319925	0.0302093	0.0272229	0.0352655	0.0284277	0.0302798	0.0305335	0.0279421	0.0251977	0.0207938
3343	0.0757396	0.0606391	0.0675875	0.0587325	0.0434469	0.0550528	0.0325706	0.0579624	0.0598603	0.0511255	0.0672508	0.0534473	0.0453058	0.0547387	0.0500271	0.0450323	0.0554776	0.0327015	0.0141825	0.0242247	0.0309266	0.0298464	0.0469556	0.0450792	0.0293326	0.0430738	0.03812	0.0235556	0.0297929	0.039708	0.0300846	0.0352875	0.0317896	0.0384824	0.0467712	0.0385653	0.0436235	0.0316767	0.0355343	0.0320468	0.0302138	0.0271893	0.0352748	0.0284058	0.0303079	0.0304531	0.0279494	0.0252702	0.0207967
3342	0.0757339	0.0606173	0.0676107	0.0587516	0.0434713	0.0550943	0.0325656	0.0579554	0.0599006	0.051127	0.0672303	0.0534615	0.0452586	0.0547768	0.0500369	0.0449803	0.0555137	0.0327153	0.0142371	0.0242285	0.0308974	0.0298504	0.0470136	0.0450898	0.0292971	0.0430781	0.0381767	0.0234537	0.0298807	0.0397201	0.0300206	0.0353143	0.0317894	0.0384899	0.0466418	0.038548	0.0437023	0.0316458	0.0354757	0.0320606	0.030204	0.0271322	0.0352585	0.0284413	0.0302856	0.0304113	0.0278969	0.025309	0.0207702
3341	0.0757133	0.0606151	0.0676039	0.0587685	0.0434812	0.055128	0.0325552	0.0579351	0.0599964	0.0512678	0.0672654	0.0535138	0.0453178	0.0548172	0.0500362	0.0449914	0.0555711	0.0327636	0.0142576	0.0242039	0.0309012	0.0298657	0.0471182	0.0450441	0.0293067	0.0430971	0.0382197	0.0233266	0.0299818	0.0397353	0.0299819	0.0352153	0.0317779	0.0384224	0.0464927	0.0385223	0.0437541	0.0316287	0.0353941	0.0320434	0.0301783	0.0271029	0.0351908	0.0284999	0.0302134	0.0303944	0.0277865	0.0253003	0.0207309
3340	0.0757024	0.0606142	0.0675583	0.058785	0.0434842	0.0551571	0.0325386	0.0579062	0.0600959	0.0514729	0.0673055	0.053582	0.0454639	0.054821	0.05002	0.0450443	0.0556254	0.032815	0.0142296	0.0241265	0.0309592	0.0298571	0.0472073	0.0449636	0.029341	0.0431024	0.0382028	0.0232351	0.0300555	0.0397364	0.0299924	0.0350175	0.0317594	0.0383347	0.0463726	0.0384455	0.0437475	0.0316875	0.0353405	0.0320386	0.0301406	0.0271215	0.0350885	0.028522	0.030132	0.0303865	0.0276291	0.0252572	0.0207057
3339	0.0756943	0.0605995	0.0674854	0.0587849	0.0434789	0.0551774	0.0325183	0.0578786	0.0601258	0.0516206	0.0673015	0.0536209	0.0455973	0.054776	0.049982	0.0450826	0.0556473	0.0328274	0.0141596	0.0240199	0.0310754	0.0297875	0.0472068	0.0448876	0.0293851	0.043054	0.0381171	0.0232088	0.0300821	0.0397405	0.0300325	0.0348166	0.0317075	0.0383076	0.0463253	0.0383104	0.0436923	0.0318222	0.0353415	0.0320672	0.0301041	0.0271747	0.0349968	0.02848	0.0300867	0.0303939	0.027464	0.0252106	0.0207109
3338	0.0756715	0.0605767	0.0674092	0.0587503	0.0434629	0.0551853	0.032503	0.0578654	0.0600475	0.051632	0.0672545	0.0536014	0.0456268	0.0547003	0.0499262	0.0450663	0.0556224	0.0327891	0.0140793	0.0239384	0.0312243	0.0296573	0.0471022	0.0448502	0.0294344	0.042951	0.0380041	0.0232311	0.0300652	0.0397574	0.0300539	0.0347219	0.0316011	0.0383704	0.0463599	0.0381559	0.0436358	0.0319627	0.0353731	0.0320974	0.030088	0.027232	0.0349478	0.0284146	0.0300847	0.0304297	0.027354	0.0251962	0.0207413
3337	0.0756363	0.0605629	0.0673479	0.0586854	0.0434367	0.0551825	0.0325017	0.0578746	0.0598918	0.0515204	0.0672122	0.053539	0.0455489	0.0546281	0.0498668	0.0450023	0.0555614	0.0327296	0.0140346	0.0239201	0.0313543	0.0295159	0.0469643	0.044847	0.0294807	0.0428463	0.037924	0.0232574	0.0300159	0.0397583	0.0300271	0.0347789	0.0314549	0.0384796	0.0464318	0.0380325	0.0436271	0.0320427	0.0353923	0.0320701	0.0301006	0.0272642	0.0349371	0.0283957	0.0300917	0.0304837	0.0273472	0.0252396	0.0207772
3336	0.0756102	0.060562	0.0673032	0.0586135	0.0434004	0.0551737	0.0325146	0.0578996	0.0597302	0.0513637	0.067215	0.0534718	0.0454337	0.0545829	0.0498148	0.044922	0.0554837	0.0326885	0.0140578	0.0239572	0.0314115	0.0294256	0.0468855	0.0448302	0.0295083	0.0427995	0.0379093	0.0232513	0.0299421	0.039699	0.0299695	0.0349331	0.0313108	0.038561	0.0464706	0.0379706	0.0436755	0.0320561	0.035383	0.0319541	0.0301286	0.0272562	0.0349405	0.0284497	0.0300744	0.0305199	0.0274367	0.0253361	0.0208021
3335	0.0756064	0.0605582	0.0672678	0.0585518	0.0433563	0.0551639	0.0325299	0.05792	0.0596106	0.0512371	0.0672493	0.0534131	0.0453448	0.0545622	0.0497686	0.0448419	0.0553958	0.0326795	0.014143	0.0240115	0.0313755	0.0294126	0.046894	0.044757	0.0295127	0.0428165	0.0379425	0.0232125	0.0298539	0.0395735	0.0299181	0.0350679	0.0312098	0.0385613	0.0464408	0.0379761	0.0437477	0.0320339	0.035365	0.0317777	0.0301503	0.027209	0.034947	0.0285376	0.030037	0.0305023	0.0275608	0.0254412	0.0208184
3334	0.0756112	0.0605352	0.0672396	0.0585	0.0433149	0.0551592	0.0325333	0.0579141	0.0595263	0.0511677	0.0672614	0.0533417	0.0452861	0.0545502	0.0497186	0.0447569	0.0552934	0.0326861	0.014248	0.0240518	0.0312817	0.029454	0.0469424	0.0446415	0.0295122	0.0428491	0.0379706	0.0231787	0.029768	0.039436	0.0298846	0.0350862	0.0311746	0.0384717	0.0463686	0.0380374	0.043808	0.0319937	0.035361	0.0316099	0.0301585	0.0271334	0.0349695	0.0286048	0.0300083	0.0304218	0.0276504	0.0254913	0.020843
3333	0.0755973	0.0604949	0.0672231	0.0584525	0.0432926	0.0551621	0.0325195	0.0578739	0.0594476	0.0511382	0.0672124	0.0532421	0.0452264	0.0545413	0.0496609	0.0446684	0.0551865	0.032684	0.0143235	0.0240729	0.0311998	0.0295084	0.0469685	0.0445436	0.0295225	0.0428513	0.0379388	0.0231967	0.0297031	0.0393612	0.0298548	0.0349724	0.0312072	0.0383277	0.0463037	0.0381227	0.0438492	0.0319319	0.0353642	0.0315117	0.0301623	0.0270448	0.0350235	0.0286322	0.0299994	0.0303025	0.0276847	0.0254498	0.0208823
3332	0.0755523	0.0604511	0.0672203	0.0584127	0.0432986	0.0551691	0.0324968	0.0578132	0.059373	0.0511163	0.0671203	0.0531377	0.0451578	0.0545422	0.0496101	0.0446025	0.0551124	0.0326602	0.0143424	0.0240841	0.0311715	0.0295477	0.0469484	0.0445087	0.0295273	0.0428259	0.0378237	0.0232808	0.0296691	0.0393838	0.0298222	0.034793	0.0312847	0.0381902	0.0462645	0.0381825	0.0438761	0.0318507	0.0353427	0.0315012	0.03017	0.0269622	0.0351036	0.0286331	0.0299899	0.0301902	0.0277002	0.0253327	0.0209149
3331	0.075489	0.0604131	0.0672239	0.058389	0.0433258	0.0551774	0.0324798	0.0577608	0.0593412	0.0510854	0.0670449	0.0530753	0.0451206	0.0545531	0.0495982	0.0445938	0.0551157	0.0326158	0.0143025	0.0240894	0.0311651	0.0295616	0.0468907	0.0445285	0.0294959	0.0428118	0.0376476	0.0233928	0.029659	0.0394749	0.0298018	0.0346417	0.0313628	0.0381052	0.0462328	0.0381729	0.0438726	0.0317707	0.0352766	0.0315508	0.0301762	0.0269002	0.0351831	0.0286181	0.0299576	0.0301252	0.0277367	0.0251883	0.0209047
3330	0.0754305	0.0603814	0.0672215	0.058381	0.0433556	0.0551937	0.0324769	0.0577399	0.0593884	0.0510522	0.0670331	0.0530778	0.0451614	0.0545562	0.0496539	0.0446527	0.0552095	0.0325607	0.0142134	0.0240835	0.0311076	0.0295437	0.0468061	0.0445619	0.0294322	0.0428331	0.0374645	0.0234687	0.029651	0.0395733	0.0298034	0.0345746	0.0313984	0.0380715	0.0461897	0.0380856	0.043811	0.0317127	0.0351834	0.0316084	0.0301663	0.0268539	0.0352321	0.0285823	0.0299085	0.030111	0.0277801	0.0250565	0.0208358
3329	0.0753915	0.0603558	0.0672029	0.0583762	0.0433707	0.0552274	0.0324832	0.0577506	0.0594955	0.0510303	0.0670782	0.0531223	0.0452704	0.0545289	0.049771	0.0447498	0.0553501	0.0325071	0.0140965	0.0240649	0.0309696	0.0294898	0.0466998	0.044573	0.0293823	0.0428701	0.03733	0.0234731	0.0296258	0.039631	0.0298096	0.0345839	0.0313778	0.0380516	0.0461395	0.0379547	0.0436955	0.0316797	0.0351021	0.0316245	0.030128	0.0268002	0.0352339	0.0285224	0.0298707	0.0301091	0.0277768	0.0249583	0.0207308
3328	0.0753745	0.0603355	0.0671649	0.0583582	0.0433675	0.055272	0.032485	0.0577709	0.0595864	0.051016	0.067134	0.0531607	0.0453705	0.0544625	0.0498987	0.0448338	0.0554525	0.0324616	0.0139932	0.0240438	0.030809	0.0294101	0.0465839	0.0445395	0.0293839	0.042875	0.0372738	0.0234318	0.0295864	0.0396289	0.0297905	0.0346203	0.0313239	0.0380151	0.0460995	0.0378329	0.0435747	0.0316604	0.0350539	0.0315782	0.0300591	0.0267273	0.035187	0.0284515	0.0298649	0.0300788	0.0277092	0.0249167	0.0206372
3327	0.0753741	0.0603118	0.0671125	0.058318	0.0433569	0.0553006	0.0324714	0.057777	0.0595873	0.0509883	0.067162	0.0531577	0.0453827	0.0543688	0.0499724	0.044866	0.0554461	0.0324192	0.0139514	0.0240316	0.0307153	0.0293343	0.046477	0.0444433	0.0294246	0.0428117	0.0372902	0.0234059	0.029558	0.0395657	0.029733	0.0346347	0.031273	0.0379624	0.046079	0.0377555	0.0434921	0.0316423	0.0350257	0.0314899	0.0299752	0.0266621	0.0350988	0.0283902	0.0298859	0.0300254	0.0276347	0.0249592	0.0205945
3326	0.0753764	0.0602685	0.0670554	0.0582596	0.0433512	0.0552874	0.0324409	0.0577616	0.0594921	0.0509382	0.0671582	0.0531127	0.045299	0.0542755	0.0499618	0.0448418	0.0553311	0.0323701	0.0139859	0.0240263	0.0307176	0.0292935	0.046387	0.044282	0.0294603	0.0426829	0.037345	0.023431	0.0295618	0.0394534	0.0296476	0.0346062	0.0312472	0.0379063	0.0460731	0.0377234	0.0434365	0.0316198	0.0349919	0.0314063	0.0299107	0.0266515	0.0349832	0.0283467	0.0299087	0.0299963	0.0276281	0.0250851	0.0206095
3325	0.0753608	0.0602004	0.0670016	0.0582008	0.0433494	0.0552337	0.0324007	0.0577332	0.0593643	0.050886	0.0671341	0.0530534	0.0451802	0.054214	0.0498887	0.0447843	0.0551839	0.0323127	0.0140579	0.0240147	0.0307655	0.0292951	0.0463103	0.0440945	0.0294601	0.0425283	0.0373957	0.0234811	0.0295923	0.039323	0.0295549	0.0345461	0.0312436	0.0378471	0.0460687	0.0377154	0.0433662	0.0315934	0.0349447	0.0313628	0.0298961	0.0267077	0.0348609	0.0283123	0.0299075	0.0300261	0.0276968	0.0252404	0.020655
3324	0.075314	0.0601255	0.0669526	0.0581669	0.0433408	0.055171	0.0323622	0.0577034	0.0592751	0.050858	0.0670894	0.0530107	0.0450847	0.0542011	0.0497971	0.0447242	0.0550977	0.0322543	0.0141073	0.0239892	0.0307949	0.0293195	0.0462512	0.0439541	0.0294172	0.0423961	0.0374158	0.0234959	0.0296247	0.0392149	0.029473	0.0344843	0.0312442	0.0377755	0.0460535	0.037714	0.0432789	0.0315637	0.0348975	0.0313568	0.0299229	0.0267834	0.0347542	0.0282769	0.0298721	0.0300989	0.0277748	0.0253478	0.0206936
3323	0.0752436	0.0600713	0.0669063	0.0581726	0.0433256	0.0551371	0.0323378	0.057678	0.0592458	0.0508521	0.0670148	0.0529972	0.0450209	0.0542234	0.0497126	0.0446845	0.0551112	0.0321978	0.0141048	0.0239528	0.0307883	0.0293431	0.0462291	0.0439113	0.0293362	0.0423111	0.0374049	0.0234361	0.0296404	0.0391493	0.0294127	0.0344466	0.0312323	0.0376921	0.0460209	0.0377147	0.0432291	0.0315254	0.0348648	0.0313544	0.0299425	0.0268133	0.0346734	0.0282433	0.0298135	0.0301722	0.0277989	0.0253648	0.020708
3322	0.0751699	0.0600459	0.0668614	0.0582039	0.0433228	0.0551479	0.0323365	0.0576589	0.0592487	0.0508416	0.066913	0.0530049	0.0449692	0.0542437	0.0496317	0.0446753	0.0551859	0.0321353	0.014062	0.0239095	0.0307675	0.0293613	0.0462512	0.0439431	0.0292361	0.0422608	0.0373764	0.023309	0.0296341	0.0391149	0.0293733	0.0344341	0.031202	0.0376161	0.0459669	0.0377125	0.0432604	0.0314704	0.0348447	0.0313238	0.0299154	0.0267707	0.0346106	0.0282214	0.0297533	0.030222	0.0277703	0.0253067	0.0207136
3321	0.0750999	0.060031	0.0668169	0.0582219	0.0433497	0.0551895	0.0323582	0.0576454	0.059246	0.0508137	0.066802	0.0530179	0.0449212	0.0542313	0.0495456	0.0446868	0.0552473	0.0320623	0.0139995	0.0238576	0.0307508	0.0293812	0.0462848	0.0439703	0.0291604	0.0422127	0.0373398	0.0231493	0.0296017	0.0390916	0.0293385	0.0344235	0.0311552	0.0375765	0.0458853	0.0376953	0.0433419	0.0314013	0.0348215	0.0312627	0.0298546	0.0266738	0.0345526	0.0282107	0.0297029	0.0302534	0.0277378	0.0252182	0.0207406
3320	0.0750177	0.0600026	0.0667672	0.0581927	0.0433967	0.0552321	0.0323899	0.0576324	0.0592156	0.0507847	0.0666963	0.0530205	0.0448791	0.0541865	0.0494661	0.0446887	0.0552458	0.0319908	0.0139254	0.0237967	0.0307373	0.0293939	0.0462731	0.0439301	0.0291536	0.0421477	0.0372963	0.0229927	0.0295414	0.039076	0.0292847	0.0343881	0.0310902	0.037593	0.0457716	0.0376582	0.0433905	0.0313388	0.0347813	0.0312011	0.0298041	0.0265476	0.0344963	0.0281948	0.029654	0.030275	0.0277367	0.0251369	0.0208067
3319	0.074905	0.0599534	0.0667054	0.0581154	0.0434309	0.0552538	0.0324124	0.057611	0.0591474	0.0507692	0.0665972	0.0529934	0.0448335	0.0541341	0.0494221	0.0446494	0.0551847	0.0319381	0.0138503	0.0237382	0.0307184	0.0293683	0.0461832	0.0438251	0.0292142	0.0420794	0.0372458	0.0228722	0.0294714	0.0390734	0.0291999	0.0343217	0.0309968	0.037653	0.0456391	0.0376151	0.043351	0.0313065	0.0347239	0.031179	0.0297793	0.0264027	0.0344479	0.0281546	0.0295902	0.0302824	0.0277557	0.0250829	0.020901
3318	0.0747678	0.0598906	0.0666325	0.0580176	0.0434269	0.0552548	0.0324138	0.0575758	0.0590381	0.0507488	0.0665037	0.0529167	0.0447701	0.0540983	0.0494295	0.0445684	0.0551045	0.0319042	0.013806	0.0237026	0.0306846	0.0292824	0.0460255	0.0437008	0.0292844	0.0420407	0.0371857	0.0228156	0.029429	0.0390745	0.0290985	0.0342385	0.0308691	0.0377021	0.0455217	0.0375829	0.0432348	0.0313041	0.0346624	0.031217	0.0297502	0.0262538	0.0344074	0.0280819	0.0295069	0.0302667	0.0277546	0.0250673	0.0209885
3317	0.0746393	0.0598224	0.0665618	0.0579276	0.0433892	0.0552515	0.0323957	0.0575322	0.0589018	0.0506934	0.066425	0.0527872	0.0446969	0.0540851	0.0494687	0.0444845	0.055047	0.0318709	0.0138269	0.023706	0.0306255	0.0291565	0.045828	0.043588	0.0292988	0.0420529	0.0371057	0.0228268	0.0294322	0.0390526	0.0290158	0.0341533	0.0307244	0.0376732	0.0454514	0.0375557	0.043089	0.0313058	0.0346145	0.0313003	0.0296847	0.0261381	0.0343654	0.0279824	0.0294182	0.0302284	0.0277051	0.0250922	0.0210303
3316	0.0745566	0.0597553	0.0665088	0.0578563	0.0433437	0.0552596	0.0323693	0.0574932	0.0587786	0.0506134	0.0663737	0.0526326	0.0446455	0.0540861	0.0494992	0.0444439	0.0550322	0.0318234	0.0139085	0.0237447	0.0305392	0.0290383	0.045612	0.043481	0.0292424	0.0421058	0.0369989	0.0228724	0.0294502	0.0389855	0.0289823	0.0340661	0.0306023	0.0375439	0.0454303	0.0375143	0.0429542	0.0312903	0.0345956	0.0313893	0.0295894	0.0260953	0.0343207	0.0278739	0.0293474	0.03018	0.027615	0.0251422	0.0210104
3315	0.0745346	0.0596986	0.0664803	0.0578045	0.0433156	0.0552805	0.0323464	0.0574692	0.0587184	0.0505677	0.0663517	0.0525006	0.0446403	0.0540873	0.0495001	0.0444575	0.0550576	0.0317658	0.0139961	0.0237892	0.0304427	0.0289569	0.0454043	0.0433658	0.0291603	0.0421647	0.036881	0.0229039	0.0294296	0.0388698	0.0289976	0.0339707	0.030542	0.0373693	0.0454273	0.0374583	0.0428565	0.0312633	0.034614	0.0314477	0.0294996	0.0261308	0.0342927	0.0277865	0.0293126	0.0301384	0.0275189	0.0251869	0.0209513
3314	0.0745562	0.0596606	0.0664706	0.0577744	0.0433118	0.0553002	0.0323342	0.0574607	0.0587454	0.0506065	0.066344	0.0524297	0.0446744	0.0540754	0.0494885	0.0444912	0.055109	0.0317116	0.0140226	0.0237994	0.03036	0.0289015	0.0452531	0.0432507	0.0291138	0.0421901	0.0367873	0.0228982	0.0293538	0.0387233	0.0290307	0.0338756	0.0305557	0.0372447	0.0454004	0.0374129	0.0428104	0.0312448	0.0346602	0.0314658	0.0294462	0.0262077	0.0343057	0.0277517	0.029314	0.0301138	0.0274459	0.0252006	0.0208954
3313	0.0745783	0.0596357	0.0664619	0.0577642	0.0433196	0.0552995	0.0323336	0.057459	0.0588326	0.0507107	0.0663259	0.0524293	0.0447168	0.0540421	0.049496	0.0445	0.0551641	0.0316638	0.0139603	0.0237612	0.0302983	0.028849	0.0451998	0.0431611	0.0291264	0.0421527	0.0367423	0.0228667	0.0292648	0.0385835	0.0290468	0.033811	0.0306211	0.0372239	0.045322	0.0373908	0.0428059	0.031241	0.0346966	0.0314553	0.0294444	0.026273	0.0343607	0.0277794	0.0293312	0.030097	0.0273999	0.025183	0.0208642
3312	0.0745591	0.059608	0.0664308	0.0577596	0.0433197	0.0552683	0.0323392	0.0574546	0.0589156	0.0508069	0.0662741	0.0524797	0.0447365	0.0539874	0.049532	0.044468	0.0551958	0.0316142	0.0138365	0.0237069	0.0302477	0.0287971	0.0452332	0.0431132	0.0291623	0.0420418	0.0367406	0.022829	0.0292211	0.0384968	0.0290327	0.0338011	0.030694	0.0372726	0.0451983	0.0373648	0.0428009	0.0312431	0.0346704	0.0314259	0.0294954	0.0262902	0.0344285	0.0278466	0.0293406	0.0300614	0.0273708	0.0251551	0.0208408
3311	0.0744882	0.0595711	0.0663639	0.0577416	0.0433047	0.0552169	0.0323415	0.0574449	0.0589392	0.0508383	0.0661834	0.0525418	0.0447209	0.0539209	0.0495795	0.0444174	0.0551833	0.0315617	0.0137042	0.0236865	0.0302039	0.0287571	0.0452904	0.0430988	0.0291542	0.0418721	0.03676	0.0227934	0.0292406	0.0384836	0.0289968	0.0338284	0.0307296	0.0373039	0.045073	0.0372928	0.0427517	0.0312471	0.0345586	0.0313719	0.029579	0.0262532	0.0344726	0.0279179	0.0293427	0.0299873	0.0273538	0.0251338	0.0207995
3310	0.0743955	0.0595391	0.0662756	0.0577028	0.0432888	0.0551716	0.0323327	0.0574335	0.0588943	0.0508082	0.0660774	0.0525717	0.0446809	0.0538583	0.0496138	0.044377	0.0551264	0.0315237	0.0136022	0.0237117	0.0301741	0.0287282	0.0453151	0.0430928	0.0290586	0.0416878	0.036783	0.0227686	0.0292857	0.0385094	0.0289513	0.0338367	0.0307055	0.0372595	0.0450006	0.0371675	0.0426574	0.0312528	0.0344034	0.0312877	0.0296476	0.0261853	0.0344778	0.027971	0.0293628	0.0298887	0.0273479	0.0251127	0.0207449
3309	0.0743243	0.0595274	0.0662024	0.0576501	0.0432915	0.0551529	0.0323128	0.057423	0.0588065	0.0507468	0.0659958	0.0525411	0.0446367	0.0538124	0.0496145	0.044347	0.0550425	0.0315236	0.013543	0.0237397	0.0301583	0.0286941	0.0453021	0.0430701	0.0288944	0.0415476	0.0367935	0.0227777	0.0292935	0.0385074	0.0289025	0.0337838	0.0306349	0.0371542	0.0449936	0.0370282	0.0425664	0.0312408	0.0342896	0.0311904	0.0296511	0.0261265	0.0344569	0.0279993	0.0294163	0.0298086	0.0273428	0.0250736	0.0207106
3308	0.0742922	0.0595255	0.066167	0.0575928	0.0433115	0.0551571	0.0322878	0.0574083	0.0586945	0.0506587	0.065961	0.0524535	0.0445975	0.0537845	0.0495637	0.0442987	0.0549471	0.0315638	0.0135289	0.0237199	0.0301395	0.0286441	0.0452775	0.0430196	0.0287324	0.0414906	0.0367642	0.0228391	0.0292211	0.0384431	0.0288555	0.0336898	0.030552	0.0370449	0.0449984	0.036927	0.0425363	0.0311722	0.0342736	0.0311151	0.0295739	0.0261087	0.0344343	0.028	0.029479	0.0297814	0.0273234	0.0250173	0.0207184
3307	0.0742791	0.0595017	0.0661509	0.0575347	0.0433239	0.0551633	0.0322646	0.0573807	0.058555	0.0505275	0.0659557	0.0523401	0.0445579	0.0537612	0.0494552	0.0442163	0.0548461	0.0316129	0.0135604	0.0236449	0.0301054	0.0285835	0.0452487	0.0429474	0.0286417	0.0415082	0.0366702	0.0229337	0.0290757	0.0383469	0.0288189	0.0336202	0.0304773	0.0369668	0.0449435	0.0368904	0.0425852	0.0310304	0.0343347	0.0310789	0.0294429	0.0261326	0.0344207	0.027978	0.029508	0.029799	0.0272908	0.0249725	0.0207516
3306	0.0742531	0.059436	0.0661133	0.0574758	0.0433083	0.0551576	0.0322466	0.0573395	0.0583937	0.0503691	0.0659426	0.0522389	0.0445168	0.0537224	0.0493144	0.0441313	0.0547493	0.031624	0.0136204	0.0235477	0.0300693	0.0285261	0.0451936	0.0428679	0.0286395	0.0415485	0.0365187	0.0230012	0.028909	0.0382743	0.0288006	0.0336172	0.0303991	0.0369099	0.0448181	0.0369122	0.0426756	0.0308548	0.034399	0.0310543	0.0293032	0.0261666	0.0344021	0.0279528	0.0294905	0.0298152	0.02727	0.0249709	0.0207701
3305	0.0742005	0.059343	0.0660378	0.0574163	0.0432716	0.0551437	0.0322342	0.0572955	0.0582507	0.0502514	0.0659031	0.0521771	0.0444876	0.0536554	0.0491928	0.0441021	0.054679	0.0315696	0.0136615	0.023463	0.0300556	0.0284868	0.0450997	0.0427964	0.0286841	0.0415542	0.0363553	0.0229813	0.0287761	0.0382465	0.0287978	0.0336571	0.0302986	0.0368516	0.0446869	0.0369664	0.0427401	0.0307165	0.0344038	0.0309923	0.0291906	0.0261725	0.0343547	0.0279421	0.029455	0.029787	0.0272888	0.0250181	0.0207466
3304	0.0741289	0.0592578	0.0659482	0.0573563	0.0432373	0.0551308	0.0322256	0.0572607	0.0581682	0.0502396	0.0658499	0.0521643	0.0444763	0.0535646	0.0491303	0.0441537	0.0546524	0.0314614	0.0136316	0.0234084	0.0300659	0.0284796	0.044995	0.0427479	0.0287146	0.0415027	0.0362316	0.0228655	0.0286932	0.0382446	0.028791	0.033676	0.0301877	0.0367899	0.0446203	0.0370245	0.0427301	0.0306603	0.0343382	0.0308737	0.0291181	0.0261358	0.0342731	0.0279348	0.0294321	0.0297148	0.0273541	0.0250924	0.0206876
3303	0.0740498	0.0592038	0.0658775	0.0572961	0.0432188	0.0551197	0.032218	0.0572367	0.0581396	0.050328	0.0658022	0.0521888	0.0444628	0.0534718	0.0491235	0.0442449	0.0546595	0.0313403	0.0135217	0.0233922	0.0300703	0.0285052	0.0449275	0.0427361	0.0287003	0.041416	0.0361697	0.0227108	0.0286385	0.0382491	0.0287521	0.0336273	0.0301047	0.036734	0.0446244	0.0370668	0.0426524	0.0306801	0.0342314	0.0307312	0.0290745	0.0260709	0.0341828	0.0278995	0.0294235	0.0296437	0.0274457	0.025166	0.0206244
3302	0.0739702	0.0591783	0.0658349	0.0572408	0.0432112	0.055106	0.0322098	0.0572173	0.058116	0.0504393	0.0657586	0.0522196	0.0444225	0.0534043	0.0491378	0.0443034	0.0546734	0.031249	0.0133804	0.0234157	0.0300351	0.028536	0.0449181	0.0427617	0.0286561	0.0413332	0.0361583	0.022599	0.0285943	0.0382611	0.0286671	0.033513	0.030068	0.0366789	0.0446501	0.037086	0.0425597	0.0307419	0.0341181	0.0306156	0.0290374	0.0260016	0.0341216	0.0278278	0.0294175	0.029618	0.0275257	0.0252226	0.0205845
3301	0.0738985	0.0591641	0.0658096	0.0571966	0.0432029	0.0550889	0.032204	0.0571987	0.0580707	0.0504901	0.0657002	0.0522258	0.0443643	0.0533769	0.0491451	0.0442924	0.0546806	0.0312107	0.0132738	0.0234596	0.0299523	0.0285277	0.0449418	0.0428006	0.0286124	0.0412726	0.0361725	0.0225704	0.02857	0.0382801	0.0285554	0.0333737	0.0300516	0.0366141	0.0446535	0.0370819	0.0424994	0.0308125	0.0340217	0.0305507	0.0290004	0.0259396	0.0341105	0.0277539	0.0294153	0.0296326	0.027556	0.0252596	0.0205674
3300	0.0738472	0.0591451	0.0657924	0.0571628	0.0431881	0.0550734	0.0322054	0.0571819	0.0580311	0.0504509	0.065613	0.0522003	0.0443268	0.0533775	0.0491435	0.0442341	0.054689	0.0312207	0.0132317	0.0234876	0.0298447	0.028458	0.0449553	0.0428168	0.0285777	0.0412203	0.0361898	0.0225945	0.0285771	0.0382827	0.0284559	0.033258	0.0300206	0.0365533	0.0446289	0.0370532	0.0424708	0.0308619	0.0339583	0.0305301	0.028985	0.0258793	0.0341438	0.0277175	0.0294225	0.0296366	0.0275213	0.0252824	0.0205516
3299	0.0738212	0.0591112	0.065778	0.0571291	0.043167	0.0550623	0.0322121	0.0571632	0.0580282	0.050346	0.0655006	0.052161	0.0443309	0.0533757	0.0491433	0.0441743	0.0547039	0.0312501	0.01324	0.0234728	0.0297486	0.0283475	0.0449372	0.0427909	0.0285424	0.0411547	0.0361941	0.0226096	0.028598	0.0382403	0.0283887	0.03319	0.0299792	0.0365314	0.0445868	0.0369995	0.0424354	0.0308609	0.0339397	0.0305455	0.0290119	0.0258114	0.0341949	0.0277198	0.0294237	0.0295947	0.0274401	0.0252952	0.020527
3298	0.073805	0.059058	0.0657532	0.0570863	0.0431444	0.0550513	0.0322119	0.0571303	0.0580376	0.050217	0.0653801	0.0521246	0.0443516	0.0533491	0.0491451	0.0441369	0.0547129	0.0312623	0.0132736	0.0234161	0.0296932	0.0282359	0.0448981	0.0427302	0.0285162	0.0410791	0.03618	0.0225846	0.0286008	0.0381524	0.028344	0.0331572	0.0299655	0.0365615	0.0445284	0.0369276	0.0423658	0.0307983	0.0339627	0.0306	0.0290639	0.0257382	0.0342208	0.0277299	0.0293916	0.0295345	0.0273483	0.025294	0.0205138
3297	0.0737698	0.0589893	0.065701	0.0570368	0.0431294	0.0550289	0.0321935	0.0570733	0.0580023	0.050095	0.0652733	0.0520871	0.0443451	0.0533011	0.0491347	0.0441186	0.0547027	0.0312377	0.0133239	0.0233348	0.0296894	0.0281483	0.0448582	0.0426512	0.0285382	0.0410243	0.0361567	0.0225342	0.0285776	0.0380479	0.0283152	0.0331326	0.0299991	0.0366085	0.044452	0.0368497	0.0422774	0.0306967	0.0339956	0.0306881	0.0290931	0.0256744	0.0341713	0.0277282	0.0293228	0.0295171	0.0272712	0.0252713	0.0205383
3296	0.0736957	0.0589196	0.0656203	0.0569938	0.0431296	0.0549843	0.0321595	0.0569983	0.0579101	0.0499978	0.0651999	0.052035	0.0442948	0.0532494	0.0490967	0.044115	0.0546826	0.0311876	0.0133913	0.0232449	0.0297261	0.0280931	0.0448223	0.0425601	0.02863	0.0410155	0.0361408	0.022475	0.0285493	0.0379556	0.0283198	0.0331116	0.0300522	0.0366167	0.0443692	0.0367722	0.0422134	0.0305998	0.0339926	0.0307802	0.0290695	0.0256325	0.0340192	0.0277246	0.0292473	0.0295606	0.0272183	0.0252298	0.0205938
[truncated: 2,646 more rows]
[truncated: 251 more columns]

## Sheet: Wavenumbers
Wavenumbers of peaks (for definitions, see Table S1 of "procedure for R program.docx" at https://github.com/shodgkins/FTIRbaselines/tree/175a18c5ecafb472d5b6a3648506dd171ecca37c)	carb	arom15	arom16	trough16	acids	aliph28	trough28	aliph29
[truncated: 300 more rows]

[truncated: 7 more sheets: W1, W2, Norm.Corr.Peaks, Norm.Raw.Peaks, Corr.Peaks, Raw.Peaks, Notes]
