# Supplementary material for: Tropical peatland carbon storage linked to global latitudinal trends in peat recalcitrance
Source: Nat Commun. 2018 Sep 7;9:3640. doi: 10.1038/s41467-018-06050-2 (PMC6128871; doi:10.1038/s41467-018-06050-2)
Supplement: Supplementary file 6 — Supplementary Data 3 [file 41467_2018_6050_MOESM6_ESM.xlsx]

## Sheet: Sample Info
Sample Name	Species	Plant Part	Sampling Date	Site of Plant Collection	Sites Used for Peat Comparison	Notes	Estimated % Carbohydrates	Estimated % Aromatics
P_1_A_BRose_AG_Leaves	Andromeda polifolia	leaf	June 2015	Stordalen (palsa)	Stordalen		25.9638	31.19
P_1_A_BRose_AG_Stems	Andromeda polifolia	stem	June 2015	Stordalen (palsa)	Stordalen		47.9251	26.3002
P_1_A_Cloud_AG_Leaves	Rubus chamaemorus	leaf	June 2015	Stordalen (palsa)	Stordalen		22.7464	25.5006
P_5_CN_Cloud_AG_Leaves	Rubus chamaemorus	leaf	July 2015	Stordalen (palsa)	Stordalen		32.8042	26.9496
P_1_A_Cloud_AG_Stems	Rubus chamaemorus	stem	June 2015	Stordalen (palsa)	Stordalen		46.7391	28.735
P_3_A_Cloud_AG_Stems	Rubus chamaemorus	stem	June 2015	Stordalen (palsa)	Stordalen		41.7248	28.5669
P_2_CN_Crow_AG_Leaves	Empetrum nigrum	leaf	July 2015	Stordalen (palsa)	Stordalen		38.4356	27.772
P_1_CN_Crow_AG_Stems	Empetrum nigrum	stem	July 2015	Stordalen (palsa)	Stordalen		43.6822	27.7246
P_5_A_DBirch_AG_Stems	Betula nana	stem	June 2015	Stordalen (palsa)	Stordalen		41.6416	25.6193
P_5_A_Lingon_AG_Stems	Vaccinium vitis-idaea	stem	June 2015	Stordalen (palsa)	Stordalen		43.4556	31.3922
P_3_A_Lichen_AG	Lichen (unidentified)	whole plant	June 2015	Stordalen (palsa)	Stordalen		47.0147	22.8624
P_3_A_MossA_AG	Moss (unidentified)	whole plant	June 2015	Stordalen (palsa)	Stordalen		47.1098	22.026
P_2_A_SphagFusc_AG	Sphagnum fuscum	whole plant	June 2015	Stordalen (palsa)	Stordalen		53.485	21.7303
T3Far_Sphagnum	Sphagnum (unidentified)	whole plant	July 2012	S1 Bog	MN Bogs		51.0122	23.0751
Spruce_May2016_Green.Sphagnum.angustifolium	Sphagnum angustifolium	whole plant	May 2016	S1 Bog	MN Bogs		56.4245	21.0463
Spruce_May2016_Red.Sphagnum.magellanicum	Sphagnum magellanicum	whole plant	May 2016	S1 Bog	MN Bogs		51.5705	24.0812
Spruce_May2016_Eriophorum.vaginatum	Eriophorum vaginatum	stems and leaves	May 2016	S1 Bog	MN Fens		49.2825	26.2678
Spruce_May2016_Eriophorum.viridicarinatum	Eriophorum viridicarinatum	stems and leaves	May 2016	S1 Bog	MN Fens		42.5353	31.0885
Spruce_May2016_Carex.Trisperma	Carex trisperma	stems and leaves	May 2016	S1 Bog	MN Fens		49.4893	25.9859
E_1_A_CarexRot_AG	Carex rotundata	stems and leaves	June 2015	Stordalen (fen)	MN Fens		50.5664	25.6284
E_2_A_ErioAng_AG	Eriophorum angustifolium	stems and leaves	June 2015	Stordalen (fen)	MN Fens		49.9993	23.9261
E_4_A_ErioAng.Litter_AG	Eriophorum angustifolium	stems and leaves	June 2015	Stordalen (fen)	MN Fens	litter	59.8712	22.517
E_2_CN_ErioAng_AG	Eriophorum angustifolium	stems and leaves	July 2015	Stordalen (fen)	MN Fens		50.724	23.4171
E_3_CN_ErioAng_AG	Eriophorum angustifolium	stems and leaves	July 2015	Stordalen (fen)	MN Fens		43.9268	25.4861
Pocosin_Pinus	Pinus serotina	leaf	May 2015	NC Pocosin	NC Pocosin		33.0192	27.2284
Pocosin_Ilex_inkberry	Ilex glabra	leaf	May 2015	NC Pocosin	NC Pocosin		28.5089	26.241
Pocosin_Persia	Persea palustris	leaf	May 2015	NC Pocosin	NC Pocosin		26.368	29.4402
Pocosin_Gordonia_stem	Gordonia lasianthus	stem	May 2015	NC Pocosin	NC Pocosin		37.8312	27.2895
Pocosin_Lyonia	Lyonia lucida	leaf	May 2015	NC Pocosin	NC Pocosin		32.2249	28.0196
Pocosin_Vaccinium	Vaccinium formosum	leaf	May 2015	NC Pocosin	NC Pocosin		24.6804	25.3052
Everglades_Cladium_sawgrass	Cladium mariscus ssp. jamaicense	stems and leaves	October 2015	Loxahatchee	Loxahatchee		49.1608	28.7836
Brunei.Leaf.1	Shorea albida	leaf		Badas, Brunei	Mendaram	litter	28.1813	34.3176
Brunei.Leaf.5	Shorea albida	leaf		Badas, Brunei	Mendaram	litter	35.0604	36.9693
Brunei.Leaf.6	Shorea albida	leaf		Badas, Brunei	Mendaram	litter	31.1473	36.1013
Brunei.Leaf.10	Shorea albida	leaf		Badas, Brunei	Mendaram	litter	24.9522	28.9541
Brunei.S3.P7.Wood.Block	Shorea albida	wood	Feb. 2012 - Aug. 2015	Mendaram	Mendaram	buried wood block	42.4132	27.5365
Brunei.S4.P7.B120.Wood.Block	Shorea albida	wood	Feb. 2012 - Aug. 2015	Mendaram	Mendaram	buried wood block	49.366	25.7649
Brunei.S28.P6.B205.Wood.Block	Shorea albida	wood	Feb. 2012 - Aug. 2015	Mendaram	Mendaram	buried wood block	39.8997	23.4037
Brunei.S29.P6.B212.Wood.Block	Shorea albida	wood	Feb. 2012 - Aug. 2015	Mendaram	Mendaram	buried wood block	49.7815	26.0396

## Sheet: Raw Spectra (absorbance)
wavenumber	P_1_A_BRose_AG_Leaves	P_1_A_BRose_AG_Stems	P_1_A_Cloud_AG_Leaves	P_5_CN_Cloud_AG_Leaves	P_1_A_Cloud_AG_Stems	P_3_A_Cloud_AG_Stems	P_2_CN_Crow_AG_Leaves	P_1_CN_Crow_AG_Stems	P_5_A_DBirch_AG_Stems	P_5_A_Lingon_AG_Stems	P_3_A_Lichen_AG	P_3_A_MossA_AG	P_2_A_SphagFusc_AG	T3Far_Sphagnum	Spruce_May2016_Green.Sphagnum.angustifolium	Spruce_May2016_Red.Sphagnum.magellanicum	Spruce_May2016_Eriophorum.vaginatum	Spruce_May2016_Eriophorum.viridicarinatum	Spruce_May2016_Carex.Trisperma	E_1_A_CarexRot_AG	E_2_A_ErioAng_AG	E_4_A_ErioAng.Litter_AG	E_2_CN_ErioAng_AG	E_3_CN_ErioAng_AG	Pocosin_Pinus	Pocosin_Ilex_inkberry	Pocosin_Persia	Pocosin_Gordonia_stem	Pocosin_Lyonia	Pocosin_Vaccinium	Everglades_Cladium_sawgrass	Brunei.Leaf.1	Brunei.Leaf.5	Brunei.Leaf.6	Brunei.Leaf.10	Brunei.S3.P7.Wood.Block	Brunei.S4.P7.B120.Wood.Block	Brunei.S28.P6.B205.Wood.Block	Brunei.S29.P6.B212.Wood.Block
4000	0.00045214	0.000360362	0.000546778	0.000280671	0.00027467	0.000429157	0.0003807	0.000358265	0.000562323	0.000264881	0.000396144	0.000313214	0.000241591	0.000391013	0.000293436	0.000216239	0.000308895	0.000264197	0.000131099	0.000494213	0.000353377	0.000308913	0.000674627	0.00041101	0.00027794	0.000175774	0.000241873	0.000243066	0.000521055	0.000373311	0.000260798	7.69404e-05	0.000230712	0.000269712	0.00039373	0.000155779	0.000352516	0.000107664	0.000493228
3999	0.000469998	0.00036624	0.000418579	0.000238241	0.000239942	0.000306781	0.000286989	0.00022994	0.000570638	0.000375861	0.000328574	0.000269618	0.000310893	0.000422306	0.000377073	0.000280799	0.000387972	0.000326508	0.000323674	0.000500252	0.000336647	0.000357652	0.000555671	0.000419439	0.000322579	0.000185417	0.000308124	0.000306962	0.000530782	0.000304041	0.000220902	0.000201255	0.000255525	0.000260311	0.000461876	0.000144447	0.000488902	0.000288107	0.000307284
3998	0.000433737	0.000304802	0.000295084	0.000193894	0.000199204	0.000223384	0.000259513	0.000105754	0.000579004	0.000486805	0.00027905	0.000238582	0.000368086	0.000453625	0.000460509	0.000345391	0.000467008	0.000388696	0.000516123	0.000437965	0.000318915	0.000368194	0.00038927	0.000427433	0.000346086	0.000195048	0.000345624	0.00037099	0.000540536	0.000230304	0.000172965	0.000308643	0.000208801	0.000250562	0.000530041	0.000170347	0.000438483	0.000410692	0.000113907
3997	0.000397314	0.000220322	0.000224185	0.000147954	0.000175443	0.000206238	0.000256659	3.99337e-05	0.000575992	0.000606613	0.00026752	0.000240795	0.00038232	0.000472969	0.000544455	0.000409864	0.000546101	0.00045117	0.000708904	0.000352876	0.000299694	0.000360377	0.000286951	0.000434239	0.000362443	0.000204696	0.000360769	0.000434721	0.000550246	0.000150502	0.000143108	0.000373023	0.000121016	0.000239773	0.000598123	0.000207364	0.000254327	0.000412408	0
3996	0.000377847	0.000165931	0.000211725	9.94892e-05	0.000165896	0.000309632	0.000266278	4.62615e-05	0.000567151	0.00068072	0.000284137	0.000247795	0.000323803	0.000468806	0.000545477	0.00047462	0.000604964	0.000468147	0.00084424	0.000274991	0.000278136	0.000336017	0.000297085	0.000439474	0.00037342	0.000214306	0.000360774	0.000499261	0.000560105	5.87207e-05	0.000141395	0.000372379	4.25858e-05	0.000228405	0.000666292	0.000236708	6.93222e-05	0.000305333	4.37028e-05
3995	0.000350144	0.000174217	0.000235912	0.000124219	0.000160131	0.000359315	0.000247578	0.000103111	0.000558361	0.000633645	0.000312317	0.000224582	0.000208918	0.000440695	0.000481017	0.000504444	0.000617159	0.00045627	0.000903738	0.000220428	0.000257727	0.000292447	0.000393622	0.000390798	0.000372445	0.000223932	0.000355219	0.000474369	0.000552164	1.13954e-06	0.000158438	0.000309698	1.52783e-05	0.000157798	0.000734145	0.00025875	0	0.000175129	0.000219998
3994	0.000342776	0.000242812	0.00028463	0.000215789	0.000154292	0.000400226	0.000196592	0.000183507	0.000548326	0.000600764	0.000342497	0.000179453	9.92309e-05	0.000403203	0.000399136	0.0004979	0.000591469	0.000441691	0.000885652	0.000203179	0.000212867	0.000245786	0.000523483	0.00028054	0.000355521	0.000219721	0.00035753	0.000380444	0.000524589	0	0.000176168	0.000223027	5.1944e-05	9.09542e-05	0.000820267	0.000291428	7.45861e-05	0.000123885	0.000422031
3993	0.000269158	0.000375492	0.00036561	0.000381126	0.000150027	0.00043368	0.000149386	0.000270873	0.000540099	0.000579868	0.000364725	0.000158281	5.27473e-05	0.000376681	0.000336908	0.000469892	0.000552427	0.000424851	0.000814194	0.000234855	0.000178817	0.000226683	0.000648873	0.000160355	0.000331512	0.000213621	0.000378543	0.00026857	0.000496985	7.81437e-05	0.000183875	0.000167545	0.00013513	9.55523e-05	0.00088236	0.000356794	0.000237443	0.000193451	0.000544549
3992	0.00023514	0.000453957	0.000481701	0.000529391	0.000148853	0.000455139	0.000150256	0.000351456	0.000543014	0.000585947	0.000365432	0.00018701	7.92709e-05	0.000382391	0.000304582	0.000437886	0.000518139	0.00038737	0.000711931	0.000312808	0.000208054	0.000248793	0.000745774	0.000102166	0.000324793	0.000239219	0.000419913	0.000190801	0.000496064	0.000205131	0.000190407	0.000178568	0.000230157	0.000186138	0.000876641	0.0004628	0.000405412	0.000333415	0.000556945
3991	0.000256599	0.000491175	0.000607529	0.000601298	0.00015607	0.000445255	0.000218746	0.000407329	0.00055778	0.000594046	0.000337152	0.000236135	0.000141156	0.000428724	0.000295643	0.000414138	0.000519225	0.000325665	0.000616502	0.00041376	0.000303468	0.000290077	0.000788243	0.000142377	0.000363432	0.000323663	0.000474889	0.000181634	0.000543048	0.000354158	0.000223327	0.000247808	0.000301796	0.000304213	0.000801617	0.000590906	0.000516204	0.000448078	0.000573098
3990	0.000307758	0.000489117	0.000702737	0.000578176	0.00018423	0.000394514	0.000340818	0.000428928	0.000566529	0.000560376	0.000289351	0.000253256	0.000191832	0.000494965	0.000300954	0.000401894	0.000527137	0.000264943	0.000560882	0.00050376	0.000406077	0.000311279	0.000758253	0.000254927	0.000455824	0.000459829	0.000532613	0.000245206	0.000642745	0.000511236	0.000308377	0.00033199	0.000328996	0.000357326	0.000705933	0.000696488	0.000545124	0.000480161	0.000537493
3989	0.000354177	0.000481896	0.00074907	0.000480538	0.000242295	0.00033218	0.000483186	0.000429379	0.00054894	0.000464745	0.000246305	0.000227664	0.000215695	0.000535741	0.000313249	0.000398101	0.000563553	0.000236779	0.000549992	0.000559027	0.000453037	0.000293519	0.000671601	0.000379417	0.000573535	0.000602474	0.000581164	0.000352461	0.000777043	0.000665962	0.000437631	0.00038368	0.000315894	0.000295379	0.000651325	0.000726543	0.000506168	0.000448534	0.000525089
3988	0.000388299	0.000505635	0.000766942	0.000351206	0.000321104	0.000319611	0.000616555	0.000434924	0.000505265	0.000333262	0.000234138	0.000211517	0.000236427	0.00051892	0.000328074	0.000403392	0.000617334	0.000250889	0.00055925	0.000579898	0.000439894	0.000258037	0.000579791	0.00047313	0.000658984	0.000693356	0.000609212	0.000452943	0.000904955	0.000795352	0.000558178	0.000378008	0.000289855	0.000158191	0.000666865	0.000651979	0.000445471	0.000402904	0.000509251
3987	0.00042447	0.000565422	0.000790127	0.000235261	0.000398148	0.000403941	0.000727286	0.000459765	0.000455951	0.00021917	0.000267637	0.000270066	0.000288454	0.000461717	0.000347074	0.000428505	0.000660834	0.000294383	0.000561709	0.000585742	0.000419699	0.000250598	0.000535154	0.000537455	0.000656826	0.000696019	0.000606791	0.000500966	0.0009775	0.000864539	0.000604456	0.000318542	0.000280462	4.7815e-05	0.000738016	0.000494065	0.000416838	0.000357279	0.000462981
3986	0.000467942	0.000631623	0.000827365	0.000164707	0.000460022	0.000575464	0.000808005	0.000495774	0.000424714	0.000164899	0.000342715	0.000414803	0.000380321	0.00041822	0.000378275	0.000484473	0.000669521	0.000351148	0.000554852	0.000598001	0.000448314	0.000305703	0.000551841	0.000599585	0.000549243	0.000615622	0.000567013	0.000479696	0.00096479	0.000847068	0.000550639	0.00022833	0.000295988	4.6707e-05	0.000828282	0.000319772	0.000442134	0.000284549	0.00040002
3985	0.000501369	0.00066905	0.000854276	0.000151642	0.000515056	0.000769484	0.000843358	0.000527245	0.000431021	0.000183604	0.00043625	0.000588667	0.000487503	0.000421546	0.000426733	0.000561273	0.000643623	0.000411073	0.00055669	0.000628725	0.000536717	0.000419547	0.000600837	0.000674343	0.000373345	0.000493168	0.000492468	0.000407888	0.000878958	0.000746783	0.000432578	0.000140197	0.000323573	0.000151554	0.000904895	0.000203055	0.000488106	0.000171828	0.000376718
3984	0.000507536	0.000668864	0.000846073	0.000190005	0.000577303	0.00091192	0.000818157	0.000552205	0.000490744	0.000268405	0.000515849	0.00071777	0.000581365	0.000446446	0.000481237	0.000618659	0.000607331	0.00045978	0.00057687	0.00068158	0.000651427	0.000554022	0.000645485	0.000745172	0.000203452	0.000379031	0.000401626	0.000324405	0.000770072	0.000598918	0.000314303	8.98321e-05	0.000352663	0.000282295	0.000951363	0.000182004	0.000491921	6.19685e-05	0.000448158
3983	0.000498118	0.000652998	0.000810844	0.000259307	0.000640952	0.000967689	0.000744795	0.000586407	0.000602609	0.0004031	0.000557751	0.000773985	0.000655474	0.000439493	0.000514304	0.000607574	0.000584968	0.000472584	0.000601502	0.000756246	0.00074851	0.000668808	0.000683724	0.000781451	0.000105739	0.000305112	0.000323203	0.000261437	0.000691375	0.000446124	0.000233351	0.000105727	0.000388608	0.000355982	0.000968693	0.000248047	0.000419909	2.56263e-05	0.000610109
3982	0.000511994	0.000652374	0.000780161	0.000328061	0.000677531	0.000955932	0.000672967	0.000646991	0.000727235	0.00055622	0.000561999	0.00078708	0.000715929	0.000384456	0.000503628	0.000512791	0.000582021	0.000433627	0.000612705	0.000845986	0.000802085	0.000751219	0.000753662	0.000775167	0.000101292	0.000275868	0.000278443	0.000227557	0.000662371	0.000312507	0.00018156	0.000194181	0.000436838	0.000356934	0.000971411	0.000367242	0.000303443	9.42924e-05	0.000783398
3981	0.000581054	0.000680376	0.000766088	0.000364723	0.000660242	0.000926751	0.000656529	0.000730879	0.000797843	0.000674614	0.00054988	0.000803203	0.000753322	0.000325656	0.000458637	0.000382342	0.000591783	0.000364617	0.000618019	0.000931218	0.000808405	0.000812857	0.000890752	0.000760451	0.000168554	0.000281611	0.000269526	0.000215306	0.00066491	0.000203756	0.000137306	0.000329677	0.000481659	0.000343358	0.000978554	0.000503588	0.000213163	0.000227851	0.000867384
3980	0.000697054	0.000720824	0.000742449	0.000357238	0.000587582	0.000921019	0.000704419	0.000807565	0.000772422	0.000701331	0.000541158	0.00084073	0.00074144	0.000321058	0.000419826	0.000306975	0.000614364	0.000322213	0.000648874	0.000979767	0.000774137	0.000856724	0.00107612	0.000788602	0.000274379	0.000315403	0.000287708	0.000222259	0.000676239	0.000131741	0.000106577	0.00046528	0.000493795	0.000387491	0.00100026	0.000623748	0.000192844	0.000352053	0.000819306
3979	0.000809862	0.000736507	0.000679954	0.000323162	0.000482358	0.000944243	0.000766198	0.000833694	0.000676828	0.000613645	0.000531729	0.000881864	0.000667564	0.000384803	0.000424416	0.000354765	0.000659147	0.000352417	0.000726138	0.00095944	0.000707076	0.000856695	0.00123357	0.00087397	0.000392028	0.000373299	0.000326893	0.000254785	0.000699332	0.000125398	0.000119565	0.000559283	0.000459882	0.00050694	0.00102723	0.000693607	0.00022216	0.000418602	0.000684802
3978	0.000859597	0.000695403	0.000591217	0.000293679	0.000373162	0.00097152	0.000768118	0.000781597	0.000587433	0.000449031	0.000496101	0.000890441	0.000553787	0.00048292	0.000472519	0.000513156	0.000728427	0.000443194	0.000831723	0.0008571	0.000615696	0.000779069	0.00128389	0.000963531	0.000494027	0.000443282	0.000381457	0.00030736	0.000755502	0.000203377	0.000186934	0.000597652	0.000397601	0.000646528	0.00103519	0.00068529	0.000248901	0.000428025	0.000558058
3977	0.000818604	0.000600063	0.000525054	0.000282408	0.000280206	0.000975817	0.000669437	0.000662523	0.000562996	0.000289457	0.000417811	0.000835074	0.000440768	0.000573064	0.000531148	0.000694226	0.000806809	0.000528076	0.000917089	0.000691858	0.000511618	0.000628421	0.001205	0.000972526	0.000547924	0.000503495	0.000432984	0.000349556	0.000850598	0.000336433	0.000270063	0.000595761	0.000341267	0.000724017	0.00100894	0.000594842	0.000256613	0.000407593	0.000512025
3976	0.000711533	0.000492576	0.000514032	0.00027278	0.000213475	0.000951309	0.000493264	0.000523227	0.00059431	0.000211005	0.000318251	0.000710762	0.00035449	0.000638539	0.000568915	0.000802692	0.00087103	0.000542539	0.000937924	0.000511645	0.000409982	0.000466247	0.00104135	0.000861851	0.000533735	0.000535646	0.000450284	0.000349224	0.000956968	0.000452062	0.000307201	0.000580606	0.000317228	0.000695821	0.000966819	0.000454208	0.000288464	0.000381871	0.000554876
3975	0.000599544	0.000424633	0.000540578	0.000239295	0.000173952	0.000910531	0.000311053	0.000415962	0.0006224	0.000237298	0.000248516	0.000553478	0.000294222	0.000686534	0.000577812	0.000801832	0.000904852	0.000476638	0.000881268	0.00037395	0.000329265	0.00037488	0.000865082	0.000678081	0.000463807	0.000537854	0.000411882	0.000309343	0.00103114	0.00048706	0.000271767	0.000569892	0.000332431	0.000583767	0.000954279	0.000326109	0.00039593	0.000362702	0.000634355
3974	0.000542515	0.000418872	0.000561945	0.000181107	0.000152292	0.000866296	0.000195757	0.000367336	0.000604746	0.000330805	0.000245314	0.000428416	0.000250387	0.000725928	0.00056335	0.000721494	0.000900196	0.000375561	0.000769163	0.000320201	0.000290718	0.000392214	0.00073292	0.000512896	0.000378476	0.000523726	0.000330179	0.000271553	0.00104797	0.000437516	0.00020123	0.0005626	0.000377947	0.000446644	0.00100248	0.000278767	0.000570505	0.000352086	0.00067992
3973	0.000565414	0.00046106	0.000561313	0.000130696	0.000132833	0.000823605	0.000180976	0.000374892	0.000561011	0.000428176	0.000296104	0.0003873	0.000225492	0.000749333	0.000529602	0.000615177	0.000849844	0.00029603	0.000645508	0.000356658	0.000311025	0.000475695	0.000666133	0.000426116	0.000319461	0.00051308	0.000248704	0.000278263	0.00101865	0.000355033	0.000163074	0.000546654	0.000438397	0.000332284	0.00109058	0.000347118	0.000739882	0.000345429	0.00065437
3972	0.000646386	0.000523625	0.000562376	0.000126597	0.000110193	0.000786334	0.000253736	0.000426025	0.000552788	0.000489374	0.000353388	0.000430911	0.000229924	0.000733341	0.000488053	0.000522353	0.000751696	0.00026929	0.00055779	0.000455799	0.000386439	0.000535605	0.000655248	0.000415202	0.000307725	0.000524145	0.000213406	0.000336948	0.00097886	0.000296742	0.000192876	0.000515749	0.0005014	0.000258352	0.00115653	0.000504774	0.000834236	0.000331271	0.000578455
3971	0.000734736	0.000588191	0.000598805	0.000180593	0.000104685	0.00076418	0.000377081	0.000513672	0.000624449	0.000522209	0.000384575	0.000513126	0.000261533	0.000664772	0.000473113	0.000465927	0.000625601	0.000297931	0.000536547	0.0005788	0.000484511	0.00051189	0.000676652	0.000449796	0.000338184	0.000564344	0.000240767	0.000419873	0.000961222	0.00028077	0.000269022	0.000477262	0.00056146	0.000227633	0.00115032	0.000671653	0.000846933	0.000302365	0.000510272
3970	0.000786579	0.000648699	0.00067925	0.000273558	0.000155288	0.000769024	0.000513881	0.000633043	0.000763379	0.000565855	0.000404413	0.000584512	0.00029854	0.00056312	0.000526394	0.000462252	0.000518863	0.000369873	0.000576514	0.000704246	0.000561876	0.000429765	0.000713294	0.000517664	0.000385781	0.000617202	0.00030727	0.000487234	0.000973185	0.000282293	0.000340239	0.000442843	0.000614386	0.00024481	0.00107871	0.000763333	0.000828215	0.000277607	0.000497332
3969	0.000791619	0.000706151	0.000784157	0.000379113	0.00028692	0.000807596	0.000635315	0.000768718	0.000913362	0.000650702	0.000453157	0.00063107	0.000321749	0.000475674	0.000651917	0.00051655	0.000481161	0.00046607	0.000636829	0.000835099	0.000597373	0.000379195	0.000764723	0.000628078	0.000417678	0.000641877	0.000369021	0.000508268	0.000997692	0.000267313	0.000369096	0.000413818	0.000647478	0.000308661	0.000995811	0.0007484	0.000822566	0.000306213	0.000545017
3968	0.00076543	0.000766481	0.000885738	0.000479866	0.000479521	0.00087606	0.000720728	0.000888725	0.00101895	0.000769547	0.000542014	0.000671638	0.000338921	0.000443949	0.000792864	0.000608297	0.000524308	0.000562608	0.000669101	0.000974783	0.000604934	0.000433688	0.000838827	0.000778317	0.000409674	0.000600209	0.000396331	0.000473525	0.00101294	0.000227728	0.00034777	0.000380303	0.000638788	0.000392394	0.000950377	0.000664314	0.000820473	0.00042442	0.000620721
3967	0.00072399	0.000836009	0.000963224	0.000560254	0.000672421	0.000958843	0.000762986	0.000956107	0.00105725	0.000880685	0.000625191	0.000726191	0.000377873	0.000474148	0.000866053	0.000691678	0.000606547	0.000639296	0.00065523	0.00109923	0.000612442	0.000582813	0.000935721	0.000933701	0.000359926	0.000493124	0.000392884	0.000401001	0.00101117	0.000186437	0.000287648	0.000336403	0.000570405	0.000444959	0.000944286	0.000577322	0.000772729	0.00059879	0.000679144
3966	0.000672701	0.000908584	0.00100226	0.00060075	0.000802608	0.00103354	0.000773588	0.000951468	0.0010399	0.000939941	0.000634984	0.000790329	0.000449179	0.000538919	0.000830107	0.000721512	0.00066595	0.000692902	0.00062251	0.00116051	0.00063349	0.00073784	0.00103675	0.00104933	0.00028866	0.000366561	0.000380391	0.000329088	0.000997224	0.00017126	0.000207474	0.000292114	0.000445949	0.000428739	0.000940607	0.000523321	0.00065019	0.000726832	0.000685496
3965	0.000616434	0.000954632	0.000987854	0.000595263	0.000839379	0.00107843	0.000770604	0.000884915	0.000998601	0.000937187	0.000545113	0.000838339	0.000521635	0.000599828	0.000722001	0.000687115	0.000677292	0.000738009	0.000621771	0.00112371	0.000662278	0.00080062	0.0011043	0.00110578	0.000224203	0.000275092	0.00036638	0.000292241	0.000970517	0.000188121	0.00013095	0.000264028	0.000297357	0.000363294	0.00091074	0.000488714	0.000486329	0.000716436	0.000630468
3964	0.000567871	0.000932464	0.000909975	0.000570292	0.000789799	0.00107753	0.000758362	0.000790335	0.000968621	0.000904742	0.000398697	0.000850139	0.000545644	0.000631966	0.000628986	0.000625584	0.000674506	0.000789346	0.000688221	0.000999086	0.000687357	0.000731984	0.00109384	0.00111646	0.000188343	0.000241495	0.000334498	0.000297989	0.000918232	0.000221092	8.48666e-05	0.000256132	0.000174689	0.000325749	0.000869672	0.000447615	0.000358861	0.00057154	0.000535355
3963	0.000542122	0.000825549	0.00078549	0.000568595	0.000686916	0.00102275	0.000727675	0.000710485	0.000971202	0.0008855	0.000277536	0.000837767	0.000507037	0.000637972	0.00062067	0.000597881	0.000712059	0.000839941	0.0008136	0.000840005	0.000702918	0.000574439	0.000983815	0.00110568	0.000190178	0.000252488	0.000271472	0.000327992	0.000835557	0.000253952	8.96018e-05	0.000255981	0.000121523	0.000388923	0.000861434	0.000411271	0.00032226	0.000391016	0.000441535
3962	0.0005528	0.000675426	0.000671648	0.000602052	0.000578917	0.000918284	0.000683636	0.00068199	0.00100166	0.000887262	0.000244673	0.000841579	0.000453733	0.000643717	0.000696408	0.00063958	0.000802115	0.000858419	0.000948969	0.000712694	0.000710197	0.000420871	0.000809978	0.0010898	0.000230039	0.000289565	0.000198651	0.000362601	0.000751066	0.000286567	0.000149259	0.000251516	0.000150019	0.000545033	0.000905683	0.000427381	0.000355986	0.0002714	0.000386246
3961	0.000616255	0.000567738	0.000640701	0.000631235	0.000516148	0.000786884	0.000661992	0.000722725	0.00103734	0.000874049	0.00031134	0.000895359	0.000457791	0.000668216	0.000789508	0.000728897	0.000896749	0.000814183	0.00103552	0.000664318	0.00071672	0.000351751	0.000657707	0.00108215	0.000305411	0.000352216	0.00016246	0.000402352	0.000717575	0.000329264	0.000250712	0.000246114	0.000236311	0.000698538	0.000965703	0.000521257	0.000382924	0.000223217	0.000384034
3960	0.000738611	0.000566548	0.000723916	0.000604717	0.000526995	0.00066568	0.000695246	0.000816463	0.00106118	0.000809609	0.000440928	0.000995842	0.000544107	0.000692298	0.000819388	0.000803018	0.00093396	0.000709313	0.0010409	0.000707814	0.000734234	0.000384721	0.00060457	0.00110069	0.000410438	0.000444216	0.000191673	0.000462959	0.000765872	0.000386145	0.000365918	0.000254295	0.000343294	0.000745849	0.000979234	0.000649783	0.000341744	0.000183736	0.000427915
3959	0.000891008	0.000657096	0.00087688	0.000516801	0.000590197	0.000590107	0.000763651	0.000912975	0.00107565	0.000706991	0.000571263	0.00110237	0.000659393	0.000680991	0.000750056	0.000808174	0.000894969	0.000585662	0.000976871	0.000819004	0.000770472	0.00046864	0.000661948	0.00115193	0.000527368	0.000545756	0.000267345	0.000549273	0.00086754	0.000446028	0.000459705	0.000284135	0.000447253	0.000665573	0.000921749	0.000729605	0.000245256	0.000104857	0.000496519
3958	0.00100695	0.000762518	0.00100893	0.000416858	0.000639137	0.000579786	0.000798243	0.000959457	0.0010888	0.000620542	0.000642031	0.00116732	0.000714627	0.000627805	0.000614147	0.000737305	0.000813064	0.000498655	0.000887197	0.000945469	0.000820882	0.000528786	0.000776388	0.00120908	0.000622846	0.000616381	0.000342203	0.00063822	0.00095476	0.000487879	0.000503121	0.000327256	0.000540264	0.000527543	0.000831766	0.000714699	0.000171575	1.54098e-05	0.000553341
3957	0.0010274	0.000821897	0.00105838	0.000364892	0.000612889	0.000641267	0.000750338	0.000945773	0.00109452	0.000591736	0.000630159	0.00116985	0.000664827	0.0005694	0.000490203	0.000628802	0.000736552	0.000481699	0.000818732	0.00103092	0.000873191	0.00052925	0.00088179	0.00122589	0.00066145	0.000632629	0.000387554	0.000692669	0.000984238	0.000498225	0.000488706	0.000366192	0.000615608	0.000423936	0.000774201	0.000637745	0.000199979	0	0.000557138
3956	0.00095272	0.000846487	0.00104425	0.000380245	0.000515408	0.00077165	0.000654635	0.000914623	0.00107581	0.000612905	0.00057369	0.00112917	0.000552961	0.000547927	0.000448385	0.000536716	0.000691561	0.000530048	0.000796041	0.00104858	0.000922045	0.000502071	0.000946846	0.00118088	0.000630744	0.000617067	0.000419337	0.000694514	0.00097844	0.000485576	0.000434825	0.000387601	0.000663733	0.000399178	0.000785917	0.00057481	0.000347461	0.000116229	0.000493765
3955	0.000849099	0.00089246	0.00104212	0.000429882	0.000422121	0.000949412	0.000607572	0.000918002	0.0010252	0.000645026	0.000547488	0.00109189	0.000480551	0.000571912	0.000501319	0.000499094	0.000676669	0.000612483	0.000815097	0.00101749	0.000973087	0.000517903	0.000982814	0.00110234	0.000556616	0.000619039	0.000477474	0.000661539	0.000999599	0.000476501	0.00037581	0.000389369	0.000685203	0.000434087	0.000860581	0.000575832	0.000558576	0.000332115	0.000403766
3954	0.000799157	0.000988869	0.00110773	0.000459865	0.000411872	0.00112488	0.00067588	0.000965697	0.000953891	0.000656731	0.000599309	0.00109719	0.000530343	0.00062378	0.000600754	0.00052394	0.000682059	0.000693715	0.000854988	0.000978629	0.00102907	0.000621191	0.00101202	0.00104283	0.000488899	0.000664829	0.000578578	0.000629936	0.00108674	0.000493805	0.000347276	0.00037898	0.000693951	0.000478439	0.000971665	0.000631957	0.000750165	0.000549132	0.000364828
3953	0.000836968	0.00110043	0.00122174	0.000434778	0.000487488	0.00122918	0.000826663	0.00101395	0.000881519	0.000635777	0.000702108	0.00114442	0.000702695	0.000681662	0.000683127	0.000593258	0.00070601	0.000748506	0.000894438	0.000956581	0.00107332	0.000790837	0.00103677	0.0010323	0.000471223	0.000732633	0.000694013	0.000623374	0.00122059	0.000538627	0.000372352	0.000368639	0.000700419	0.000491543	0.00109245	0.000702855	0.000865378	0.000679484	0.000437969
3952	0.000926039	0.00115862	0.00130816	0.00035704	0.000566924	0.00121122	0.000953459	0.00100688	0.000823131	0.000574129	0.000776567	0.00118781	0.000914197	0.000734462	0.000722856	0.00067675	0.00075259	0.000766738	0.000921456	0.000945256	0.00107078	0.00095711	0.00103548	0.00105694	0.000517833	0.000776732	0.000771965	0.000640358	0.00134456	0.000595073	0.000452172	0.000371117	0.00069754	0.000468549	0.00119379	0.000764864	0.000897134	0.000704514	0.000620935
3951	0.000992043	0.00111838	0.00130294	0.000260361	0.000561933	0.00107517	0.000970132	0.000926164	0.000783855	0.000465374	0.000763796	0.0011693	0.00105288	0.000775059	0.000741636	0.00074611	0.000816157	0.000754233	0.000932056	0.000925165	0.000991544	0.00105063	0.000987319	0.00107568	0.000608039	0.000768298	0.00077529	0.00066272	0.00140855	0.000645241	0.00055841	0.000395975	0.000669468	0.000441151	0.00124134	0.000829275	0.000877049	0.000668494	0.000843153
3950	0.000982431	0.000987028	0.00120716	0.000189272	0.000472051	0.000890825	0.000879999	0.000803266	0.00075761	0.00033089	0.000675964	0.00107326	0.00105253	0.000790152	0.000768836	0.000786848	0.000871933	0.000726634	0.000924467	0.00088497	0.00084049	0.00104203	0.000903032	0.00104902	0.00069669	0.000708612	0.000700436	0.000664329	0.0013917	0.000673446	0.000634498	0.000450657	0.00061133	0.000451918	0.00121312	0.000918918	0.000845543	0.000631081	0.00100647
3949	0.000907262	0.000817068	0.00108395	0.000175033	0.000394289	0.00076145	0.000763393	0.00068807	0.000730993	0.000238986	0.000579208	0.000949573	0.000941476	0.000772847	0.000799993	0.000806811	0.000888093	0.000695359	0.00089685	0.000828688	0.000668566	0.000954944	0.000832677	0.000961213	0.00074055	0.000614906	0.000576006	0.000618307	0.00129944	0.000659511	0.00062167	0.000542152	0.000534406	0.000519617	0.00112405	0.00103092	0.000824516	0.000613389	0.00104505
3948	0.000834885	0.000681675	0.00101216	0.000220493	0.000427876	0.000763041	0.000708138	0.000614473	0.000697211	0.000269404	0.000530948	0.000875203	0.00082875	0.00074133	0.000804785	0.000831837	0.000853408	0.000657419	0.000854481	0.000774473	0.000547962	0.000854423	0.000836004	0.000834466	0.000733564	0.000511086	0.000454474	0.000518154	0.00116089	0.000588418	0.000511398	0.000668477	0.000452863	0.000625587	0.00102759	0.00112755	0.000815405	0.000587251	0.000962495
3947	0.000845322	0.000649779	0.00104636	0.000305205	0.000578621	0.000902275	0.000756817	0.000602641	0.000666651	0.000439556	0.000545467	0.000893605	0.000827906	0.00071766	0.00077477	0.000882873	0.000792366	0.000604811	0.000820056	0.000749163	0.000530664	0.00081629	0.00093399	0.000729707	0.000715214	0.000435177	0.000396032	0.000403077	0.00103445	0.000482967	0.000375403	0.000805857	0.000372974	0.000733921	0.000980221	0.00116375	0.000818176	0.000525591	0.000819018
3946	0.000965603	0.000753389	0.00119715	0.000402351	0.00075924	0.0011173	0.000897024	0.000666728	0.000659289	0.000674763	0.000605858	0.000982398	0.000967506	0.000687998	0.000747913	0.000949663	0.000752764	0.00054535	0.000831063	0.000772793	0.000626246	0.000883335	0.00108134	0.000716195	0.000732649	0.000435408	0.000435803	0.000347904	0.000991352	0.00041644	0.000322717	0.000909096	0.000295841	0.000816504	0.000999891	0.00111486	0.000842175	0.000458508	0.00068945
3945	0.00113225	0.000954269	0.00141788	0.000489429	0.000867392	0.00131288	0.00106945	0.000793789	0.000683971	0.000858818	0.000683488	0.00106832	0.00115953	0.000618116	0.000777349	0.000990398	0.00077726	0.000509836	0.000915474	0.000840591	0.000804384	0.00103253	0.00118897	0.000813828	0.000794082	0.000536392	0.000553474	0.000407289	0.00106504	0.000467706	0.000409679	0.000931852	0.00022607	0.000855624	0.00105944	0.000982711	0.000892547	0.000460049	0.000622914
3944	0.00122532	0.00114718	0.0016086	0.000552276	0.000860568	0.00140981	0.00118671	0.000926155	0.000722893	0.000912945	0.000742779	0.00108376	0.00126452	0.000518942	0.000876168	0.00096662	0.000875009	0.000530312	0.00105842	0.00092157	0.00100533	0.00118615	0.00119133	0.000960902	0.000864719	0.00070316	0.00068251	0.000562854	0.0012127	0.000647479	0.000591108	0.000856296	0.000179452	0.000834656	0.00111863	0.000797305	0.000949198	0.000563855	0.000620183
3943	0.00116625	0.00122449	0.00166602	0.000590493	0.000773063	0.00138596	0.00118487	0.000998925	0.000740397	0.000841238	0.000750815	0.00102379	0.00121062	0.000465948	0.000994457	0.000882366	0.00100644	0.000603207	0.00119249	0.000977087	0.00115517	0.00126217	0.00110064	0.00105234	0.000901093	0.000849203	0.000756371	0.000727381	0.00133907	0.000868997	0.000763741	0.00071107	0.000184219	0.000745914	0.00115297	0.000620588	0.000964662	0.000703445	0.000636445
3942	0.000986171	0.00115692	0.00155725	0.000615461	0.000667058	0.00127324	0.00107706	0.00100058	0.000720162	0.000721944	0.00069844	0.000940043	0.00104973	0.000533	0.00105764	0.000784895	0.00110086	0.00067676	0.00123863	0.000985887	0.00119786	0.00121959	0.000983418	0.00102632	0.000880942	0.000902253	0.000748611	0.00081001	0.0013736	0.00100759	0.000856572	0.000550806	0.000263437	0.00061417	0.00115129	0.000523707	0.000898021	0.000762887	0.000619609
3941	0.000787697	0.00100288	0.00133881	0.000639141	0.000579026	0.00111381	0.000939093	0.000974598	0.000690337	0.000648762	0.000609267	0.000886372	0.000882867	0.000702813	0.00103183	0.000722208	0.00110378	0.000690573	0.00117049	0.000953784	0.0011312	0.00106572	0.000884272	0.000915933	0.00080518	0.0008649	0.000676951	0.000782038	0.00132443	0.00100292	0.000869066	0.00041397	0.000408149	0.000501984	0.00110585	0.000539805	0.000758478	0.000698207	0.000566251
3940	0.000648695	0.000837828	0.00109903	0.00066545	0.000520455	0.000928952	0.000833643	0.000950649	0.000697295	0.000664338	0.000520991	0.000885531	0.000751403	0.000857975	0.00094527	0.000706919	0.00101354	0.000633817	0.00103169	0.00090054	0.00101106	0.000841032	0.000796316	0.000813832	0.000688333	0.000798059	0.000584387	0.000679172	0.00124822	0.00089176	0.000824746	0.000310714	0.00057151	0.000475566	0.00102516	0.000639912	0.000608258	0.000579542	0.00053982
3939	0.000586595	0.000699319	0.000901869	0.000685495	0.000501867	0.000737225	0.000766977	0.000904831	0.000761376	0.000741498	0.000464981	0.000930734	0.000627276	0.000907602	0.000851576	0.000720798	0.000879022	0.000559774	0.00089118	0.000841151	0.000912095	0.000606237	0.000701332	0.000792474	0.000557803	0.000752036	0.000517135	0.000554055	0.00118199	0.00074819	0.000728212	0.000244229	0.000688545	0.000548762	0.000946271	0.000757617	0.000520243	0.000518976	0.000611345
3938	0.000589479	0.000594405	0.000779533	0.000677139	0.000534166	0.000582493	0.00070984	0.000799625	0.000859195	0.000814968	0.000458028	0.00100506	0.000486018	0.000869169	0.000783645	0.000742098	0.00076356	0.000538629	0.000791038	0.000784222	0.000877192	0.00043268	0.000622344	0.00085423	0.000456391	0.000724409	0.000511644	0.000438439	0.00111852	0.000619084	0.000582077	0.000227694	0.000708625	0.000660152	0.000909684	0.000846707	0.000534303	0.000570467	0.000776227
3937	0.000654882	0.000532328	0.000749728	0.000618559	0.000609864	0.000526675	0.000645646	0.000650922	0.000942281	0.000833504	0.000501422	0.00109505	0.000361983	0.000817159	0.000745215	0.000762645	0.00070505	0.000597293	0.000735321	0.000739264	0.000902287	0.000379364	0.000617994	0.000947245	0.000426543	0.000679787	0.000580778	0.000345689	0.0010407	0.000521643	0.000426422	0.000277418	0.000625503	0.000721942	0.000916132	0.000917439	0.000642582	0.00070666	0.000945548
3936	0.000777735	0.000530893	0.000810622	0.000504923	0.000691203	0.00059953	0.000587322	0.000532174	0.000973315	0.000798232	0.000577689	0.00118939	0.000317585	0.000784639	0.000734111	0.00078474	0.000704056	0.000703793	0.000713858	0.000712009	0.00096156	0.000456438	0.000715311	0.00101327	0.000477234	0.000599637	0.000697611	0.000289135	0.000956233	0.000467262	0.000327516	0.000395374	0.000485632	0.00069821	0.000918656	0.00101226	0.000797853	0.000864291	0.00101429
3935	0.000922102	0.000592709	0.000923446	0.000351717	0.000733063	0.000758424	0.000554387	0.000506687	0.000950115	0.000755818	0.000652961	0.00127836	0.000375182	0.000749973	0.000757034	0.000811106	0.000739352	0.000799725	0.000726565	0.000699053	0.00103402	0.000618308	0.000867024	0.00102251	0.000573874	0.000509995	0.000802113	0.000280185	0.000896326	0.000462934	0.000317747	0.000561099	0.000366338	0.00062837	0.000870452	0.00114659	0.000932062	0.000984397	0.000944044
3934	0.00104125	0.000695917	0.00102806	0.000189478	0.000720312	0.000916895	0.000554488	0.000575968	0.000897817	0.000744664	0.000703925	0.00135448	0.000498672	0.000715269	0.000818114	0.000840957	0.000788719	0.000844641	0.000782756	0.000692138	0.00110756	0.000798965	0.000985149	0.000979929	0.000666144	0.000463463	0.000833288	0.000309631	0.000890577	0.000491659	0.000362037	0.00073166	0.000329962	0.000578945	0.000774515	0.00127461	0.000981897	0.00102493	0.000788609
3933	0.00112198	0.000807259	0.00108751	5.87972e-05	0.000686123	0.0010156	0.000585997	0.00069108	0.000842608	0.000747583	0.000742338	0.0014163	0.000633373	0.000713332	0.000901375	0.000870833	0.000840683	0.000839286	0.000880221	0.000690855	0.00117106	0.000957064	0.00102358	0.000912437	0.00072547	0.000495572	0.00077045	0.000341391	0.000942671	0.000508231	0.000389177	0.000847199	0.000386801	0.000584465	0.000681893	0.00132063	0.000921538	0.000965659	0.000655844
3932	0.00118754	0.000897839	0.00111322	0	0.000684239	0.00106225	0.000645524	0.000804397	0.000799405	0.000714297	0.000798904	0.00145821	0.000749514	0.000739695	0.000972575	0.000895404	0.00089414	0.000818505	0.000988793	0.000701434	0.00121496	0.00108191	0.00101913	0.000848873	0.000750173	0.000591874	0.000647176	0.000338284	0.00102397	0.000474068	0.000360017	0.000854271	0.000495017	0.000638106	0.000644252	0.00124865	0.000785984	0.000825801	0.000634347
3931	0.00123888	0.000947922	0.00113515	3.39477e-05	0.000740947	0.00109296	0.000718961	0.00090146	0.000782378	0.000638389	0.000873187	0.00146702	0.000838861	0.000737209	0.00100085	0.000908574	0.000947116	0.00081839	0.00106105	0.000723695	0.00123825	0.00116308	0.00104514	0.000805611	0.000742594	0.000696159	0.000525473	0.000297417	0.00109039	0.00039553	0.000297451	0.000746259	0.000597318	0.000723969	0.000673068	0.00110103	0.000654991	0.000662717	0.000723491
3930	0.0012338	0.000952787	0.00116489	0.000151242	0.000848293	0.00111971	0.000780072	0.000991963	0.000810746	0.000582922	0.000921372	0.00144881	0.000898236	0.000672138	0.000977895	0.000907935	0.000987979	0.000843427	0.00106642	0.000752832	0.00124681	0.00118648	0.00114614	0.00079126	0.000705512	0.000753494	0.00046281	0.000252142	0.00111407	0.000321686	0.000252277	0.000588776	0.000662315	0.000833804	0.000742632	0.000967841	0.000597297	0.000528691	0.000836717
3929	0.00115312	0.000936792	0.00120108	0.000320741	0.000984226	0.00113412	0.000823465	0.00108878	0.000892551	0.000611561	0.000909785	0.00143452	0.000937422	0.000590307	0.000921163	0.000900035	0.00100661	0.000868831	0.00101719	0.0007851	0.00124449	0.00115752	0.00131223	0.000818144	0.000657612	0.000748823	0.000488113	0.00023907	0.00110189	0.000302009	0.000258368	0.00048848	0.000695191	0.000952305	0.000816663	0.000914938	0.000626554	0.000434752	0.000879658
3928	0.00104509	0.000940385	0.00124564	0.000502205	0.00111474	0.0011309	0.000884288	0.00118587	0.00100745	0.000712242	0.000854931	0.00143912	0.000980534	0.000542588	0.000863998	0.000899625	0.00101639	0.000875769	0.00096369	0.000810065	0.00122899	0.00109953	0.00148491	0.00089607	0.000630375	0.000710838	0.000583797	0.000268474	0.0010851	0.000351307	0.000315842	0.000510824	0.000716294	0.00104487	0.000870086	0.000936735	0.000707079	0.000374092	0.000830823
3927	0.000972529	0.0009758	0.001301	0.000653873	0.00119097	0.00110867	0.00100007	0.00124669	0.00111622	0.000806408	0.000803534	0.00143716	0.00104137	0.000515805	0.00083915	0.000919818	0.00105336	0.000877189	0.000962488	0.000808439	0.00120168	0.00102786	0.00158025	0.00101288	0.00064	0.000687599	0.000686893	0.000325196	0.00109775	0.000450286	0.00039149	0.000621507	0.000738638	0.00107523	0.000894463	0.000968815	0.000782575	0.000359163	0.00076233
3926	0.000939104	0.00100029	0.00135808	0.000745382	0.00117729	0.00106405	0.00115092	0.00122088	0.00118841	0.000825536	0.000780935	0.0014007	0.00110133	0.000475593	0.000860276	0.000954952	0.00114029	0.000904472	0.00103173	0.000778961	0.00118014	0.00094971	0.00155695	0.00112806	0.000672236	0.000710585	0.00073537	0.000386399	0.00115468	0.000557104	0.000434064	0.000717884	0.000767049	0.00103017	0.000899438	0.000949706	0.000807737	0.000393201	0.000781583
3925	0.000909832	0.000960776	0.00139829	0.000775473	0.00108633	0.00100709	0.00126035	0.00110467	0.00121756	0.000772926	0.000770172	0.00134477	0.0011255	0.000444655	0.000915985	0.000976656	0.00125116	0.000965485	0.00112738	0.000755903	0.00118219	0.000885244	0.00146794	0.00119376	0.000699411	0.000766076	0.000721157	0.000432807	0.00124117	0.000620308	0.000420053	0.000730219	0.000806102	0.000918901	0.000902896	0.000872928	0.000778243	0.000448445	0.000923289
3924	0.000873146	0.000866817	0.0014065	0.00077033	0.000961567	0.000969688	0.00126082	0.000972401	0.00121486	0.000714493	0.000751663	0.0013028	0.00109071	0.000479508	0.000986386	0.000962377	0.001325	0.00102423	0.00117788	0.000769429	0.00118998	0.000856898	0.00139078	0.00118514	0.00070295	0.000803717	0.000679455	0.000452799	0.00132628	0.000606845	0.000379499	0.000680028	0.000853455	0.000760355	0.000903835	0.000771721	0.000731034	0.000516933	0.00109832
3923	0.000825545	0.000776953	0.0013693	0.000752457	0.000828328	0.000966326	0.00113672	0.000899331	0.00119477	0.000714131	0.000732826	0.00127255	0.000986534	0.000560189	0.0010632	0.000928926	0.00131889	0.00103507	0.00115522	0.000794264	0.00114756	0.000855698	0.00132236	0.00110611	0.00068039	0.000779993	0.000636498	0.000446497	0.00137977	0.00053138	0.000352587	0.000633385	0.000889515	0.000587702	0.000876632	0.000672877	0.000706507	0.000634393	0.0011868
3922	0.000734185	0.000717571	0.00127676	0.00071463	0.000691443	0.00096436	0.000919699	0.000873109	0.00116508	0.000777825	0.000727214	0.00122241	0.000819064	0.00060221	0.00115116	0.000925817	0.00124405	0.000999885	0.00110333	0.000770453	0.00101345	0.000849744	0.00120383	0.000972294	0.000643143	0.000693889	0.000593632	0.000427253	0.0013773	0.000441526	0.000337267	0.00062428	0.000891597	0.000456167	0.000804623	0.000591304	0.000717025	0.000805604	0.00116781
3921	0.000577875	0.000662425	0.00114553	0.000634452	0.000570297	0.00092451	0.000677617	0.000826548	0.0011294	0.000861836	0.000729114	0.00113494	0.000633395	0.000594313	0.00124991	0.000989684	0.00115514	0.000974536	0.00108859	0.000677081	0.000812443	0.000826746	0.0010259	0.000802996	0.00060934	0.000581462	0.000549812	0.000413109	0.00130732	0.000367557	0.000307463	0.000640877	0.000856274	0.000414956	0.000711168	0.000550339	0.000759442	0.000951521	0.00111309
3920	0.000410261	0.000591199	0.00103537	0.000513176	0.000512819	0.000864628	0.000500628	0.000737664	0.00109588	0.000923763	0.000724668	0.00103328	0.000513137	0.00061465	0.00133853	0.00110774	0.00111027	0.00100848	0.00113459	0.000570442	0.000627875	0.000813976	0.000854757	0.000629035	0.000596836	0.000488805	0.000516589	0.000417531	0.00119068	0.000311789	0.000266339	0.000667698	0.000803583	0.000465427	0.000642784	0.000574187	0.000845151	0.00098323	0.00107814
3919	0.000331208	0.000532467	0.00101819	0.00039601	0.000562233	0.000856954	0.000457171	0.000659572	0.00107532	0.000955269	0.000716672	0.000968012	0.000523801	0.000692951	0.0013837	0.00122303	0.00112614	0.00108422	0.00120053	0.000534414	0.000540606	0.000845567	0.000746437	0.000492584	0.000611775	0.000450284	0.000504947	0.000451173	0.0010839	0.000286493	0.000253832	0.000713648	0.000760606	0.000563179	0.000629428	0.000649828	0.000984264	0.000919926	0.00104213
3918	0.000378389	0.000528189	0.00110698	0.000342301	0.000708781	0.000940008	0.000539388	0.000644881	0.00106773	0.000965887	0.000716882	0.00097589	0.00064467	0.000757836	0.00136764	0.00127594	0.00116209	0.00113226	0.00121655	0.000595044	0.000566187	0.000915053	0.000691977	0.000423809	0.000645389	0.000475756	0.00051396	0.00051947	0.00104047	0.000323097	0.000295322	0.000787331	0.000739353	0.00065702	0.000672737	0.000721395	0.00113796	0.000864997	0.000944352
3917	0.000499347	0.000582846	0.00123012	0.000374448	0.000876859	0.00105993	0.000671217	0.000690611	0.00105652	0.000951381	0.00072031	0.00104458	0.0007849	0.000755282	0.00130413	0.00124687	0.00115252	0.00110459	0.00114506	0.000694026	0.000648276	0.000969986	0.000667593	0.000422384	0.000683481	0.00054449	0.000533224	0.000607304	0.00106914	0.000429179	0.000370464	0.000860438	0.000725996	0.000716398	0.000759303	0.000738666	0.00121716	0.000871646	0.000762765
3916	0.000629128	0.000669092	0.00129592	0.000466948	0.000964939	0.00112187	0.00077623	0.00076895	0.00102728	0.000901251	0.000706532	0.00111602	0.000867978	0.000728072	0.00122408	0.00116318	0.00106483	0.00101611	0.00101431	0.000750596	0.000714877	0.000955243	0.000688597	0.000472936	0.000712489	0.000615295	0.000547522	0.000678713	0.0011383	0.000560262	0.000439052	0.000878105	0.000693921	0.000739881	0.000865766	0.000700479	0.00116118	0.000887299	0.000553608
3915	0.000747513	0.000765848	0.00127274	0.000584421	0.000909046	0.00108485	0.000826405	0.000866377	0.000993363	0.000835436	0.000666139	0.00113119	0.000876007	0.000721028	0.0011521	0.00106587	0.000925276	0.000907515	0.000891678	0.000734981	0.000733895	0.000852962	0.000764651	0.000573046	0.000714841	0.000654808	0.000538174	0.000707403	0.00121453	0.00065782	0.000481736	0.000811301	0.000633365	0.00075415	0.000960039	0.000635602	0.000997775	0.000842623	0.000419519
3914	0.000844071	0.000860641	0.00119219	0.000708268	0.000726563	0.000982784	0.00082753	0.000958447	0.000991582	0.00080251	0.000614026	0.00107147	0.00081783	0.000701124	0.00110063	0.000976348	0.000790276	0.00079608	0.000828555	0.000684237	0.0007184	0.000693609	0.000856484	0.000729119	0.000674742	0.000659871	0.000499486	0.000701286	0.00128276	0.000697893	0.000499947	0.000685799	0.000570066	0.0007993	0.00101608	0.000566623	0.000822632	0.00071001	0.000434649
3913	0.000909785	0.00094253	0.00110429	0.000829438	0.000512058	0.00088972	0.000808661	0.00100518	0.00104734	0.000830154	0.000584299	0.000964122	0.000712096	0.000649251	0.00107435	0.000894725	0.000700737	0.000678206	0.000827401	0.000654162	0.000706737	0.000537492	0.000904176	0.000932909	0.000593083	0.000653263	0.000443905	0.000690255	0.00134015	0.000691759	0.000507551	0.000556571	0.000540247	0.000894014	0.00103837	0.000502485	0.000725231	0.00051201	0.000579559
3912	0.000951145	0.00100388	0.00104474	0.000931689	0.000390366	0.000870329	0.00081228	0.00098974	0.00114079	0.000883393	0.000610926	0.000868624	0.000599554	0.000598235	0.00106914	0.000821222	0.000663137	0.000564937	0.000852122	0.000674244	0.000745045	0.000454315	0.000895771	0.00115279	0.000498218	0.00065868	0.000396977	0.000693526	0.00138616	0.0006588	0.000514621	0.000464433	0.000546977	0.00101044	0.00105439	0.000460342	0.000729555	0.000302284	0.00074176
3911	0.000998107	0.00104469	0.0010383	0.000985884	0.000439874	0.000949937	0.000873251	0.000953428	0.00121956	0.000894035	0.000701667	0.00084371	0.000548628	0.000589726	0.001067	0.000770577	0.000663957	0.000493546	0.000863927	0.000732407	0.000864421	0.000494606	0.000874462	0.00134478	0.000433524	0.00068024	0.000377845	0.000703088	0.00141571	0.000618231	0.000522636	0.000424407	0.000549629	0.00109024	0.00107429	0.000469254	0.000782011	0.000168267	0.000810344
3910	0.00105324	0.00105537	0.00109916	0.00095619	0.000636656	0.00109119	0.000973857	0.000955363	0.00124165	0.000822612	0.000808727	0.000913796	0.000599918	0.000609837	0.00104468	0.000759069	0.000692918	0.00050123	0.000847809	0.000796558	0.00104413	0.000659298	0.000888388	0.00146439	0.000434108	0.000701414	0.000396314	0.000692581	0.00140761	0.000585417	0.000521818	0.000442541	0.000507401	0.00108748	0.00107219	0.000551562	0.000805133	0.000187358	0.000763299
3909	0.0010875	0.00100968	0.00123122	0.000828106	0.000881014	0.00122442	0.00104656	0.0010167	0.00120636	0.000692621	0.000847911	0.00106014	0.000728736	0.000622826	0.000995185	0.000782915	0.000752734	0.000590913	0.000813631	0.000846078	0.001198	0.000897551	0.00094498	0.00148748	0.000516673	0.00070103	0.000464796	0.000641993	0.00134082	0.00057287	0.000514765	0.000524226	0.000436348	0.000991508	0.00102043	0.000705064	0.000774196	0.000375617	0.000663345
3908	0.0010748	0.000885292	0.00141833	0.00063009	0.0010661	0.00129674	0.00102447	0.00110422	0.00114471	0.000568271	0.000759603	0.00122841	0.000856101	0.000619039	0.000935161	0.000818479	0.000847833	0.000727417	0.000779909	0.000867791	0.00121651	0.00112482	0.000999674	0.00141712	0.000672628	0.00067214	0.000595064	0.000555738	0.00122403	0.000590108	0.000531862	0.000652272	0.000408032	0.000825934	0.000924773	0.000900099	0.0007475	0.000678342	0.000569933
3907	0.00102005	0.000684296	0.00161136	0.000428642	0.00113335	0.00129352	0.000884104	0.00114568	0.00109113	0.000517237	0.000549954	0.00135183	0.000900451	0.000600454	0.000891708	0.000849266	0.000969349	0.00086505	0.000767333	0.000836119	0.00103659	0.00125254	0.000976861	0.00127359	0.000865726	0.000627601	0.000768341	0.000461062	0.00110107	0.000642165	0.000607364	0.000765237	0.000486871	0.000636507	0.000830568	0.00108857	0.000815135	0.00102675	0.000492222
3906	0.000938963	0.000444898	0.00174123	0.0002957	0.00109578	0.00123507	0.000644736	0.00106747	0.00106179	0.000577477	0.000296689	0.00139635	0.000832525	0.000563962	0.000887193	0.000894579	0.00109674	0.000981119	0.000802299	0.000729324	0.000694644	0.0012339	0.000822231	0.00108077	0.00104071	0.000591992	0.000921485	0.000392923	0.00102298	0.000718787	0.000722639	0.000783428	0.000668818	0.000476806	0.00078705	0.00122717	0.00100108	0.00136659	0.000418337
3905	0.000846709	0.00024212	0.00176714	0.000267293	0.00104378	0.00117603	0.000359037	0.000854073	0.00104767	0.000731816	0.000109779	0.00141624	0.000718478	0.000518172	0.000932127	0.000997382	0.00121144	0.00108035	0.000907229	0.000596794	0.000322819	0.00112766	0.000600651	0.000864044	0.00116117	0.000578717	0.00099741	0.000369128	0.00099945	0.000778973	0.000789064	0.000682104	0.000889381	0.000376918	0.000810621	0.00131974	0.00121871	0.00162069	0.000372
3904	0.000797377	0.000185092	0.00173119	0.000319947	0.00109078	0.00120658	0.000130831	0.000627277	0.00103118	0.000910119	7.98941e-05	0.00152474	0.000710409	0.000520491	0.00101818	0.00116424	0.00130458	0.00116334	0.00106929	0.000568266	6.99898e-05	0.00108958	0.000501196	0.000654289	0.00123287	0.000569706	0.00100133	0.000372506	0.000983184	0.000766302	0.00072854	0.00053979	0.0010878	0.000319643	0.000868979	0.00142192	0.00134257	0.00171115	0.000403303
3903	0.000866918	0.000361774	0.00172686	0.000393157	0.00126276	0.00139149	8.77612e-05	0.000603287	0.00101906	0.00104463	0.000235765	0.00176342	0.000920376	0.000620512	0.00110519	0.00132304	0.00136306	0.00119438	0.00122422	0.000734563	0	0.00123424	0.000661247	0.000487049	0.00127493	0.000532273	0.000979958	0.000370898	0.000925848	0.000667695	0.000566268	0.000479195	0.0012457	0.000265387	0.000905524	0.0015673	0.00134239	0.00165985	0.000520111
3902	0.00105616	0.000742808	0.00178975	0.000441181	0.00147045	0.00168213	0.000280403	0.00089444	0.00104261	0.00111455	0.000526583	0.00204905	0.00129017	0.000729396	0.00112716	0.00137196	0.00135569	0.00112192	0.00129663	0.00103597	7.2001e-05	0.00151823	0.00101064	0.000393126	0.00128634	0.000468309	0.000955625	0.000360762	0.000848613	0.0005518	0.000404971	0.000553574	0.00135884	0.000211129	0.000889385	0.00169453	0.00130758	0.0016062	0.000678085
3901	0.00124744	0.00115434	0.00184928	0.000457435	0.00160155	0.00191872	0.000614907	0.00136182	0.00111638	0.00113099	0.000842791	0.00225924	0.00162	0.00068793	0.00103689	0.00127354	0.00125681	0.000943431	0.00125603	0.00130992	0.00020608	0.0017878	0.00133902	0.000380424	0.00125485	0.000429668	0.000914035	0.000373231	0.000822138	0.000505301	0.000312966	0.000708106	0.00139941	0.000199613	0.000841455	0.00167807	0.00132928	0.00165219	0.000833969
3900	0.00130715	0.00138665	0.00180164	0.000456035	0.00160824	0.00194853	0.000915388	0.00170787	0.00121088	0.00110967	0.00106555	0.00231963	0.00173438	0.000504183	0.000858164	0.00108625	0.0010892	0.000730863	0.00113436	0.00143533	0.000339774	0.00191498	0.00149539	0.000421154	0.0011843	0.000464052	0.000848737	0.000426178	0.000876978	0.000531812	0.000280219	0.000845593	0.00133223	0.000253547	0.000815565	0.001449	0.00141053	0.00173139	0.000962327
3899	0.0012187	0.00135683	0.00161826	0.000448491	0.00150911	0.00175153	0.00105969	0.00173891	0.0012662	0.00106139	0.0011343	0.00221547	0.00161434	0.000372964	0.00068683	0.000910445	0.000923492	0.000576826	0.0010008	0.00140221	0.000438049	0.00186712	0.0014715	0.000467066	0.00109134	0.000556529	0.000775915	0.000493261	0.000970203	0.000555079	0.00027237	0.000907737	0.00116292	0.000337059	0.000842032	0.00107623	0.00149428	0.0017173	0.00103382
3898	0.00106172	0.0011542	0.00137003	0.000441486	0.00134615	0.00144126	0.00103954	0.00150636	0.00123562	0.000995965	0.00108214	0.00197303	0.00137188	0.000424372	0.000621485	0.00081235	0.000823412	0.000519562	0.000914752	0.00127092	0.000493866	0.0016864	0.00133132	0.000486544	0.000981987	0.000642248	0.000706815	0.000534522	0.00104344	0.000520581	0.000269844	0.00089344	0.000952488	0.000403976	0.000893951	0.000718595	0.00153469	0.00160646	0.00102713
3897	0.000895897	0.000927554	0.00115335	0.000438632	0.00116235	0.00115238	0.00091085	0.00119395	0.00111959	0.000920557	0.000984559	0.00165841	0.00112796	0.000577035	0.000689444	0.000792669	0.000802573	0.000530202	0.000892585	0.00111079	0.000525347	0.00144748	0.00113524	0.000476237	0.00085599	0.000671193	0.000637882	0.000535895	0.00107561	0.000450595	0.000258613	0.000826746	0.000776822	0.000451281	0.000919595	0.000501816	0.00151483	0.00150657	0.000959184
3896	0.0007269	0.000769064	0.00102321	0.000442931	0.00100465	0.000955992	0.00073527	0.000940755	0.000959305	0.000831329	0.000886927	0.00136791	0.000945976	0.000679631	0.000846069	0.000813593	0.000839304	0.000566663	0.000913163	0.00099225	0.000554591	0.00124256	0.000949721	0.000447514	0.000735045	0.000644871	0.000581971	0.00050812	0.0010801	0.000395535	0.000225507	0.000732145	0.000686473	0.000500569	0.000904856	0.000456272	0.00142884	0.00145322	0.000864525
3895	0.000581327	0.000713895	0.000990212	0.000461709	0.000898951	0.000867397	0.000589177	0.000805576	0.000815106	0.000725569	0.000797711	0.00116871	0.000849405	0.000716543	0.00102243	0.000840278	0.000910703	0.000615273	0.000949919	0.000967927	0.000579242	0.00114131	0.000831327	0.000419729	0.000653024	0.000602796	0.000564215	0.000466878	0.00108923	0.000382175	0.000193544	0.000633454	0.000690271	0.000550352	0.000880995	0.000528081	0.00128833	0.00135934	0.000749916
3894	0.000504828	0.000762568	0.00102276	0.000500112	0.000819563	0.000856279	0.000547784	0.000784085	0.000736589	0.000614101	0.000706396	0.00104885	0.000822277	0.000738038	0.00117315	0.000865474	0.0010027	0.000688446	0.00100247	0.00102442	0.000566446	0.00112949	0.000765888	0.000415078	0.000619009	0.000594078	0.000580722	0.000430032	0.00113728	0.000420376	0.000215925	0.000552579	0.000756336	0.000580648	0.000878118	0.000624791	0.00115909	0.00115383	0.000605684
3893	0.00049364	0.000870824	0.00105508	0.000547654	0.000717169	0.000856782	0.000623995	0.000817059	0.00073839	0.000518921	0.000602369	0.00095974	0.000808662	0.000726865	0.00129584	0.000908341	0.00110155	0.000802292	0.00109124	0.00106277	0.000486553	0.00110413	0.000652864	0.000449519	0.000605472	0.000652281	0.000578123	0.000426021	0.00123224	0.000514589	0.000315042	0.000499883	0.000826851	0.000593524	0.000907333	0.000666744	0.00112658	0.000947517	0.000474107
3892	0.000455484	0.000940005	0.00102297	0.000569328	0.000600155	0.000798233	0.000720698	0.000798346	0.000794725	0.000451383	0.000483426	0.000908207	0.000748829	0.000605249	0.00139687	0.000973427	0.00117744	0.000942965	0.00120419	0.00100085	0.000354475	0.000997042	0.000457592	0.000507423	0.000589317	0.000754236	0.000529745	0.000463767	0.00131002	0.000619829	0.000420669	0.000471126	0.000864761	0.000609143	0.000978838	0.000646537	0.00119975	0.000919791	0.000450969
3891	0.000361772	0.000906798	0.000939855	0.000539894	0.000542455	0.000691547	0.000732978	0.000691101	0.000879507	0.000418119	0.000376367	0.000936148	0.000669735	0.000476587	0.00144387	0.0010104	0.00118627	0.00104953	0.00127746	0.000893723	0.000223594	0.000877004	0.00031762	0.000546131	0.000583977	0.000804926	0.000479608	0.000490936	0.00126177	0.000637905	0.000448111	0.000453134	0.00088389	0.000620599	0.00108676	0.000616459	0.00128088	0.00111899	0.000581677
3890	0.000331012	0.000838858	0.000911013	0.000489701	0.000606117	0.000654734	0.00066938	0.000617728	0.000988147	0.000424183	0.000354889	0.00105466	0.000672151	0.000552541	0.00139695	0.000957365	0.00111079	0.0010661	0.00126948	0.000889208	0.000148797	0.000871104	0.000401368	0.000553137	0.000612785	0.000723693	0.000487805	0.000442416	0.00106426	0.000523494	0.000410868	0.000439873	0.000921991	0.000604452	0.00116842	0.000622074	0.00127014	0.00143198	0.000782236
3889	0.000500592	0.000858328	0.00103147	0.000482177	0.000794732	0.000806349	0.0006292	0.000733999	0.00110149	0.00045746	0.000483068	0.00123765	0.000820615	0.000776802	0.00127617	0.000821615	0.000989253	0.00100446	0.00122162	0.00106053	0.000173408	0.00101774	0.000716877	0.000577545	0.000671841	0.000542627	0.000563633	0.000333544	0.000841375	0.0003742	0.000403795	0.000449307	0.000997405	0.000577185	0.00114719	0.000673152	0.00116946	0.0017384	0.000961394
3888	0.000839951	0.00099256	0.00126881	0.000525404	0.00103569	0.00112437	0.000682188	0.00102699	0.00117638	0.000496664	0.000734914	0.00140783	0.00104895	0.000900128	0.001153	0.000676318	0.000888617	0.000938273	0.00119745	0.00129788	0.000326155	0.00120103	0.00105957	0.000660642	0.000710031	0.000384081	0.000633543	0.000254453	0.000740587	0.000334984	0.000480704	0.000505734	0.00106978	0.000596533	0.00102504	0.00073989	0.00105747	0.00203098	0.00110813
3887	0.00112004	0.00112855	0.00146763	0.000553532	0.00123972	0.00143095	0.000787401	0.00127854	0.00117746	0.000529827	0.000987216	0.00149208	0.00119092	0.000848226	0.00108757	0.000594655	0.000854482	0.000938805	0.00120302	0.00141572	0.000585993	0.00126382	0.00119292	0.000784221	0.000694637	0.000350816	0.00061339	0.000279713	0.000803458	0.0004511	0.000577612	0.0005992	0.0010499	0.000677106	0.000917399	0.0007869	0.00100287	0.00229474	0.00122388
3886	0.00116042	0.00114494	0.00151676	0.000527666	0.00141468	0.00157356	0.00086077	0.00129691	0.00109793	0.000543404	0.00113136	0.00153811	0.00117535	0.000776752	0.00108385	0.000601152	0.000883128	0.00100667	0.00118626	0.00138748	0.000860157	0.00122831	0.00115278	0.000902808	0.000704013	0.000440303	0.000545336	0.000402391	0.000962822	0.000642928	0.000591541	0.00067725	0.000900054	0.000758301	0.000939061	0.000828717	0.00101986	0.00235559	0.00127056
3885	0.00108842	0.0010937	0.00149237	0.000504791	0.00161981	0.0016038	0.000918579	0.00118687	0.000982253	0.000547249	0.00119175	0.00164242	0.00114233	0.000863826	0.00108485	0.000652875	0.000935413	0.00106489	0.0010921	0.00136399	0.00103856	0.00127892	0.00120542	0.000979514	0.000837679	0.000547549	0.000548298	0.000534422	0.00110038	0.000771104	0.000533778	0.00068817	0.000700896	0.00076132	0.00105209	0.000894867	0.00105414	0.00209548	0.00119495
3884	0.0011496	0.00114241	0.00154915	0.000569151	0.0018339	0.001685	0.00104309	0.00123147	0.000910979	0.000603142	0.00127919	0.00178759	0.00125146	0.00104161	0.00103438	0.000686683	0.00097946	0.00103548	0.000934886	0.00146177	0.00108779	0.00150757	0.00148251	0.00100452	0.00105819	0.000571779	0.000655459	0.000591074	0.00115133	0.000770345	0.000510891	0.000623384	0.000582973	0.00066698	0.00109114	0.000975104	0.00102417	0.00166913	0.000983022
3883	0.00136929	0.00133446	0.00170725	0.000726344	0.00195639	0.00187052	0.00123713	0.00152593	0.000930595	0.000762546	0.00142723	0.00184372	0.00147503	0.0010408	0.000947241	0.000703502	0.001011	0.000920253	0.000802167	0.00162416	0.00107468	0.00179137	0.00181748	0.000994735	0.00121949	0.000526793	0.000786067	0.000590829	0.00116848	0.000726454	0.000584338	0.000516126	0.00061104	0.000554977	0.000958932	0.00103472	0.00090415	0.00136944	0.000722723
3882	0.00152102	0.00150912	0.00181548	0.000881678	0.00189472	0.00203461	0.00138011	0.00186034	0.00101161	0.000968561	0.00152998	0.0016976	0.00162431	0.000760863	0.000887016	0.000758072	0.00102468	0.000796612	0.000763909	0.00167771	0.00108192	0.00189723	0.00191077	0.000960437	0.00120212	0.000507862	0.000835727	0.000625044	0.00123454	0.000745267	0.000707065	0.000413135	0.000731368	0.00053332	0.000766554	0.00104622	0.000746605	0.0013723	0.00054679
3881	0.00138601	0.0014596	0.00172541	0.0009171	0.00167342	0.00201298	0.00132865	0.00193761	0.00107876	0.00106651	0.00145426	0.0014039	0.00154791	0.000401439	0.000898037	0.000872054	0.00100148	0.000741627	0.000814982	0.00151987	0.00111473	0.00170678	0.00164271	0.000896253	0.00102623	0.000567001	0.000791536	0.000735659	0.00136177	0.000822019	0.000777382	0.000360322	0.000823412	0.000607596	0.000721948	0.00102224	0.000642758	0.0015707	0.000511106
3880	0.00102564	0.00117072	0.00148285	0.000801325	0.00142482	0.00179033	0.00108595	0.00168394	0.00109382	0.000964504	0.00119877	0.00114245	0.00130362	0.000217377	0.000962854	0.000989763	0.000939318	0.000761217	0.000895072	0.00124641	0.00111741	0.00135194	0.00121071	0.0007997	0.000837327	0.000653722	0.000737393	0.000858916	0.00147864	0.000870723	0.000748201	0.000377917	0.000800314	0.000676717	0.00087568	0.000997454	0.000654926	0.00167644	0.00056545
3879	0.000725334	0.000859379	0.00128964	0.000616165	0.00124345	0.00151831	0.000820752	0.00131892	0.00109543	0.00075995	0.000921477	0.00101836	0.00108818	0.000291535	0.00101895	0.00102901	0.000868045	0.00080067	0.000949941	0.00105753	0.00106843	0.00107864	0.000902471	0.000692479	0.000756935	0.000675365	0.000736485	0.000897338	0.00149694	0.000828464	0.00067204	0.000426975	0.000666585	0.000658348	0.0010619	0.000975629	0.000773285	0.00153783	0.000615503
3878	0.000677668	0.000741955	0.00128194	0.000465057	0.0011326	0.00135205	0.000697499	0.00109525	0.00111221	0.000617653	0.000794916	0.00102217	0.00102066	0.000441689	0.00102948	0.000973635	0.000827818	0.000819938	0.000988916	0.00106038	0.00101599	0.00102179	0.000829651	0.000621787	0.000790947	0.000606423	0.000778102	0.000831304	0.00141317	0.00073908	0.000631358	0.000444633	0.000505291	0.000584823	0.00109312	0.000934258	0.000959677	0.00125147	0.000631826
3877	0.000823261	0.000836131	0.00140744	0.000375563	0.00104625	0.00130838	0.000756655	0.00105863	0.00109496	0.000596275	0.000856988	0.00109881	0.00104662	0.000440902	0.00101645	0.000885427	0.000845708	0.000839915	0.00105787	0.00117084	0.00101714	0.00111612	0.000876636	0.0006134	0.000857608	0.000515209	0.000796531	0.000726021	0.00129864	0.000695745	0.000659071	0.000415695	0.000402409	0.000562869	0.000948283	0.000844116	0.00118511	0.00104568	0.000661206
3876	0.000914238	0.000974845	0.00149147	0.000298849	0.000933928	0.0012671	0.000895628	0.00105465	0.000978047	0.000643061	0.000990144	0.00118896	0.00100018	0.000286703	0.00101417	0.000828644	0.000916506	0.000900888	0.00116383	0.00120288	0.00106021	0.00118256	0.00084106	0.000631165	0.000867802	0.000480843	0.000723722	0.000636493	0.00119886	0.000712269	0.000700232	0.000383468	0.000379667	0.000635533	0.000777473	0.00069139	0.00139092	0.00108679	0.000722546
3875	0.000750889	0.000969035	0.00141951	0.000203306	0.000813045	0.0011227	0.000944088	0.000925682	0.000767861	0.000671874	0.00102493	0.00128027	0.000792272	0.000172708	0.00102856	0.000816482	0.000990383	0.000994163	0.00125941	0.00108211	0.00106227	0.00113691	0.000686369	0.000618381	0.000825719	0.000511108	0.000590617	0.000555248	0.0011026	0.000718856	0.000661315	0.000407489	0.000420024	0.000731138	0.000744935	0.000534766	0.00148632	0.00129577	0.00078978
3874	0.00043639	0.000814202	0.0012743	0.000135136	0.000764303	0.000937152	0.000843554	0.000725178	0.000568396	0.000641044	0.000899186	0.00139145	0.000557161	0.000297685	0.00104807	0.0008153	0.00101047	0.00106448	0.00128325	0.000932589	0.00095867	0.00108567	0.000609502	0.000562256	0.000830301	0.00054494	0.000524687	0.000450273	0.00098074	0.000643881	0.000540376	0.000516333	0.000523399	0.000758874	0.000857458	0.000486146	0.00144604	0.00143251	0.000839871
3873	0.000282101	0.000705425	0.00124521	0.000153835	0.000815488	0.000881585	0.000719101	0.000670806	0.000513663	0.00058801	0.000717152	0.00148525	0.000519199	0.00062437	0.00106544	0.000784304	0.000966595	0.0010645	0.00121225	0.000906869	0.0007758	0.00114946	0.000763035	0.000495902	0.000944093	0.000528228	0.000587724	0.000323387	0.000846366	0.000500938	0.000459443	0.000683454	0.000692794	0.000710797	0.000965036	0.000583798	0.00137607	0.00143393	0.000883683
3872	0.000391898	0.000783811	0.0013914	0.000238402	0.000880866	0.00101201	0.000695421	0.000825615	0.000648986	0.000572185	0.000619921	0.0014639	0.000699307	0.000831469	0.00108017	0.000714762	0.000892792	0.000991283	0.00107598	0.000978734	0.000602858	0.00124929	0.000988607	0.000445397	0.0010961	0.000478958	0.000673987	0.000229291	0.000776357	0.000408447	0.000510183	0.000843776	0.000880009	0.000678084	0.000933379	0.000726604	0.00141252	0.00154298	0.000989609
3871	0.000491763	0.000930573	0.00155026	0.00028971	0.000877194	0.00117537	0.000706497	0.000931317	0.000868139	0.000584028	0.000618021	0.00131087	0.00085874	0.000686363	0.00109072	0.000628352	0.000829912	0.000890252	0.000917604	0.000993848	0.000501748	0.0011926	0.000986648	0.000393039	0.00116874	0.000461356	0.000651654	0.000231094	0.00083071	0.000456268	0.000617957	0.00094315	0.00100226	0.000754915	0.000800256	0.00079643	0.00154962	0.00194252	0.00121494
3870	0.000339258	0.000925848	0.00152988	0.000236632	0.000861522	0.00120762	0.000607659	0.000718473	0.000995915	0.000552064	0.000608521	0.00116809	0.00081879	0.000404162	0.00108959	0.00054694	0.000805893	0.000821982	0.000764327	0.00091665	0.000449399	0.000982679	0.000745644	0.000312308	0.00116815	0.000493512	0.000566553	0.000323344	0.000960081	0.000565409	0.0006473	0.000972544	0.00103692	0.000899132	0.000731558	0.00082429	0.00164376	0.00238313	0.00146632
3869	0.00014012	0.000790451	0.00134792	0.00013142	0.000921785	0.00115774	0.000433894	0.000330642	0.000974136	0.000462835	0.000546488	0.00114594	0.000714777	0.000423706	0.00106512	0.000480604	0.000823529	0.000801057	0.000639033	0.000860677	0.000378501	0.000843215	0.000534547	0.000226078	0.00119232	0.000515231	0.000547301	0.000423766	0.00104605	0.000571498	0.000606879	0.000953963	0.0010309	0.000951702	0.000796265	0.000925198	0.00159446	0.00250432	0.00152978
3868	0.00022892	0.000748109	0.00117295	9.99542e-05	0.00102755	0.00117998	0.000350342	0.000147899	0.000903857	0.000404818	0.000492806	0.0012021	0.000764138	0.000729846	0.00101881	0.000444486	0.000861462	0.000786708	0.000583943	0.000903516	0.000273377	0.000930318	0.00052865	0.00019372	0.0012733	0.00047741	0.000603693	0.000471397	0.00104489	0.000457801	0.00060272	0.000910793	0.00101825	0.000841426	0.000860042	0.00111877	0.00146223	0.00230957	0.00131891
3867	0.000588455	0.000884527	0.00110255	0.000204611	0.00107767	0.00129822	0.000421072	0.000292672	0.000907519	0.000478673	0.000484439	0.0012414	0.000960829	0.000874715	0.000972814	0.000467213	0.000897661	0.000751042	0.000637181	0.000997493	0.000197461	0.00117423	0.000661872	0.000235203	0.0013425	0.000429157	0.000637097	0.000495035	0.00101804	0.000378892	0.000657549	0.000856716	0.00098194	0.000687813	0.000778692	0.00129668	0.00135973	0.00208544	0.00101299
3866	0.000898616	0.0010469	0.0011027	0.000392177	0.00102466	0.00138702	0.000553526	0.00054465	0.00102431	0.00070231	0.000478245	0.00121445	0.00110821	0.000724721	0.000941009	0.000554811	0.000913399	0.000724687	0.000773541	0.00105989	0.000224053	0.00138777	0.000808168	0.000311335	0.00132442	0.000466883	0.000589541	0.000551756	0.00102815	0.000422522	0.000687498	0.000791771	0.000888839	0.000635883	0.000620509	0.0013341	0.00132669	0.00199628	0.000828991
3865	0.000944322	0.00105488	0.00111632	0.000576401	0.000943971	0.00135422	0.000626904	0.000667319	0.00118982	0.000970375	0.000437144	0.00115481	0.00107865	0.000580317	0.00091367	0.00066781	0.00088818	0.000750418	0.000923454	0.00107435	0.000355331	0.00145415	0.000949708	0.000402023	0.00122746	0.00061155	0.000513665	0.000639545	0.00109952	0.000515482	0.000635915	0.000709927	0.000746719	0.000656396	0.000580399	0.00119967	0.00134089	0.00196012	0.000792638
3864	0.000811518	0.000904586	0.00114434	0.000719426	0.000955178	0.00125045	0.000604034	0.000654806	0.00129255	0.00111851	0.000404994	0.00113041	0.000950977	0.000611115	0.000891969	0.000761573	0.000826103	0.000829108	0.00104343	0.00106412	0.000518321	0.00140179	0.0011013	0.000526464	0.0011088	0.000772829	0.000487914	0.000704343	0.00122503	0.000554383	0.000543831	0.000625473	0.0006249	0.000605884	0.000704503	0.000965693	0.00136347	0.00185715	0.000798129
3863	0.00067815	0.000717161	0.00118104	0.000812234	0.00104181	0.00115142	0.000523208	0.000620193	0.00129325	0.00108576	0.000422267	0.00112321	0.000857348	0.00068041	0.000907712	0.000825381	0.000772545	0.000926444	0.00112948	0.00101198	0.00062963	0.00130843	0.00117144	0.000663974	0.000976607	0.000832581	0.00049288	0.000700394	0.00134287	0.000512129	0.000480022	0.000565554	0.000589538	0.000419051	0.00085785	0.000721896	0.00135636	0.00170368	0.000783833
3862	0.000580908	0.000560777	0.0011682	0.000834025	0.00108131	0.00104992	0.000432439	0.000586698	0.0012392	0.00094944	0.000444948	0.00107544	0.000807729	0.000655685	0.00099305	0.000877753	0.000771603	0.00101424	0.00118943	0.000902333	0.000662077	0.00121958	0.00107476	0.000749666	0.000823419	0.000763269	0.000464041	0.000636222	0.00139247	0.000446237	0.000459089	0.00054175	0.000648224	0.000181879	0.000936592	0.000522808	0.00132612	0.0015717	0.000785028
3861	0.000498276	0.000445046	0.00108783	0.000772139	0.00102073	0.000949051	0.000387953	0.000532094	0.00116359	0.00079953	0.000429795	0.00100723	0.000754007	0.000624987	0.00113655	0.000936337	0.000818181	0.00109012	0.00121707	0.000766985	0.000658066	0.00114412	0.000848856	0.000766673	0.000691353	0.000648161	0.000385395	0.000567544	0.00139106	0.000431495	0.000472253	0.000554534	0.00075458	3.21247e-05	0.000976727	0.000383654	0.00132983	0.00154555	0.000860832
3860	0.000416922	0.000388804	0.00101337	0.00064483	0.000937373	0.000916151	0.000417413	0.000472129	0.00103633	0.000656808	0.000403628	0.00101544	0.000679611	0.000683819	0.00127319	0.000983578	0.000865498	0.00115469	0.00119328	0.000659639	0.000678916	0.00108613	0.000604149	0.000763888	0.000642048	0.000581894	0.000291896	0.000532687	0.00138178	0.00048025	0.000498994	0.000618604	0.00084738	2.25983e-05	0.00104854	0.000297694	0.00143415	0.00170399	0.00100477
3859	0.000324403	0.000415419	0.00105893	0.000489203	0.000966441	0.00103063	0.000486378	0.000449034	0.000817816	0.000508611	0.000419221	0.00118802	0.000619294	0.000784693	0.0013215	0.000969091	0.000869332	0.00118717	0.00111018	0.000632459	0.000743018	0.00107884	0.000435507	0.000782239	0.000703613	0.000578774	0.000220073	0.000510519	0.00134411	0.000544379	0.000506296	0.000756842	0.000892751	0.000101036	0.00113631	0.00025524	0.00165264	0.00206455	0.00116539
3858	0.000215493	0.000526519	0.00129772	0.000337328	0.0012003	0.00131744	0.000531294	0.000499011	0.000512649	0.000345469	0.000499035	0.00154402	0.000631309	0.000834722	0.00122869	0.000845385	0.000813679	0.00115597	0.000968933	0.000752013	0.000812476	0.00119125	0.000412517	0.000801661	0.000866667	0.000571596	0.000201178	0.000445899	0.00118886	0.00055308	0.000472345	0.000952963	0.000905831	0.000192806	0.0011607	0.000264897	0.00192096	0.00246196	0.00128044
3857	0.000173078	0.000715992	0.00171207	0.000209994	0.00161067	0.00173201	0.000550382	0.000654016	0.0001919	0.000187705	0.000618502	0.00201948	0.00077608	0.000828514	0.000984837	0.000596837	0.000707279	0.00103114	0.000767922	0.00106235	0.000821049	0.00147209	0.000578285	0.000774641	0.0010971	0.000476873	0.000260452	0.000301039	0.000843643	0.000465146	0.00043813	0.00113265	0.000936404	0.000255515	0.00106357	0.000347028	0.00215178	0.00259499	0.001307
3856	0.000309255	0.000985883	0.00217175	0.000120512	0.00201363	0.00214179	0.000620124	0.000919468	0	0.000100658	0.0007366	0.0024659	0.00103669	0.000846393	0.000629502	0.000271651	0.000581284	0.000799333	0.000521326	0.00143197	0.000728045	0.00183291	0.00083082	0.000687054	0.0012936	0.000285776	0.000342168	0.000108299	0.000365691	0.000320246	0.000483629	0.00125181	0.00102829	0.000291892	0.000832726	0.000474661	0.00231341	0.00237389	0.00122251
3855	0.000503467	0.00128209	0.00245954	8.39443e-05	0.00218772	0.00232552	0.000755216	0.00117422	0.000101605	0.00015886	0.000819307	0.00272653	0.00122943	0.00093677	0.000271286	1.65063e-05	0.00049412	0.00050289	0.000297352	0.00161217	0.000583791	0.00205212	0.000908685	0.000598097	0.00135193	0.000125127	0.000312173	0	0	0.000253012	0.000588117	0.00133327	0.00116186	0.00033186	0.000565533	0.000567497	0.00241962	0.00213797	0.0010515
3854	0.000490313	0.00146498	0.00247667	0.000109871	0.00221844	0.00221417	0.00081691	0.00123771	0.000495121	0.000313059	0.000886752	0.00291862	0.00123635	0.000941871	5.5049e-05	6.21511e-06	0.000492586	0.00026407	0.000184427	0.00164483	0.000523422	0.00213048	0.000862583	0.000588874	0.00140266	0.000170656	0.00026298	0.000116455	1.87331e-05	0.000380908	0.000598985	0.00138351	0.0013217	0.000391935	0.000495598	0.000659557	0.00246641	0.00219444	0.000907016
3853	0.000407152	0.00151051	0.00238081	0.000171876	0.00231874	0.00204836	0.000799315	0.00116819	0.000907645	0.000400523	0.000990559	0.00313958	0.0012678	0.000809506	0	0.00018496	0.000510084	0.000168181	0.000145357	0.00174345	0.000581832	0.00226163	0.0010182	0.000624684	0.00158373	0.000370678	0.000428505	0.000371007	0.000314779	0.000572247	0.000509387	0.00139066	0.00150928	0.000431241	0.000750666	0.000827534	0.00236182	0.00242039	0.000875427
3852	0.000532358	0.00152762	0.00228999	0.00023359	0.00236383	0.00196874	0.000831901	0.00116678	0.00114144	0.000449533	0.00109666	0.00310762	0.00144519	0.000845217	1.31851e-05	0.000277795	0.00045724	0.000149359	9.11425e-05	0.00185068	0.000613219	0.00237124	0.00132655	0.000606923	0.00171078	0.000460941	0.00073097	0.000511004	0.000510857	0.00057351	0.000467986	0.00134769	0.00161769	0.000401016	0.00108254	0.000986552	0.00206149	0.00246901	0.000813671
3851	0.00078543	0.00154241	0.00216318	0.000300393	0.00219564	0.00188018	0.000904919	0.00125815	0.00124005	0.000591898	0.00113791	0.00269963	0.00161249	0.000969099	0.000113147	0.000228442	0.000405239	0.000130643	0.000100707	0.00181577	0.000549332	0.00227387	0.00150455	0.000559402	0.0016179	0.000405825	0.000938852	0.000512862	0.00058956	0.00046495	0.000513847	0.0012495	0.00153594	0.000377573	0.00114871	0.00103545	0.00169271	0.00220881	0.000656353
3850	0.000931551	0.00147796	0.00195839	0.000379487	0.00186395	0.00168407	0.00091896	0.00129847	0.00126255	0.000790478	0.00108501	0.00212022	0.00161382	0.000901308	0.000349769	0.000223703	0.000449804	0.000138223	0.000252106	0.00163714	0.000493708	0.00194928	0.00144053	0.000554455	0.00135322	0.00041512	0.000967257	0.000561862	0.000781619	0.000459973	0.000567384	0.00109077	0.00126993	0.000524062	0.000994993	0.000978074	0.00139712	0.00176046	0.000574949
3849	0.000907206	0.00130484	0.00170718	0.00042959	0.00147909	0.00139295	0.000841948	0.00119152	0.00123806	0.000944705	0.00096618	0.00159949	0.00143498	0.000762493	0.000648167	0.000343853	0.000571684	0.000221461	0.000459228	0.00141518	0.000540522	0.00150673	0.0012214	0.000587051	0.00104126	0.00056238	0.000864404	0.000711448	0.00109364	0.000516396	0.000567668	0.000868029	0.000899213	0.000804225	0.000949545	0.000880098	0.00122284	0.00127896	0.000646894
3848	0.000845334	0.00109694	0.00148835	0.000422869	0.00112254	0.00111065	0.000735065	0.000990273	0.0011816	0.00100799	0.000847989	0.00124997	0.00117615	0.000750261	0.000885795	0.000513222	0.000694195	0.000367396	0.000620988	0.0012411	0.000671533	0.00109705	0.00100565	0.000627079	0.000789962	0.000724286	0.000718745	0.000844049	0.00138033	0.00053091	0.000527232	0.000613184	0.000523702	0.00099963	0.0010991	0.000813709	0.00115277	0.00088692	0.000789267
3847	0.000886598	0.000967717	0.00136338	0.000399687	0.000842171	0.000944626	0.000687958	0.000827858	0.00108814	0.000996293	0.000784228	0.00106584	0.000955772	0.000856123	0.00102401	0.000672911	0.000780152	0.000539621	0.000730684	0.0011292	0.000818721	0.000833304	0.000887122	0.000666941	0.000655595	0.000792492	0.000604019	0.000879885	0.00157212	0.000526229	0.000497529	0.000401384	0.000230768	0.00100934	0.00123187	0.000812013	0.00114241	0.000675009	0.000899762
3846	0.00102124	0.000955058	0.00131737	0.000400634	0.000669966	0.000914427	0.000734229	0.000770411	0.00095246	0.000949465	0.000761826	0.000970664	0.000822316	0.000938947	0.00111107	0.000819313	0.000854604	0.000720252	0.000837467	0.00103572	0.000939626	0.000738857	0.00086179	0.00069388	0.000647239	0.000767027	0.000563438	0.000845843	0.00167907	0.000563654	0.000514813	0.000302669	7.30333e-05	0.000892056	0.00120101	0.000849422	0.00115949	0.000664182	0.0009536
3845	0.00112854	0.000996825	0.00128845	0.000411426	0.000634497	0.000960146	0.000828129	0.000780123	0.000778781	0.000882784	0.00073546	0.000900684	0.000754624	0.000921564	0.00120456	0.000947369	0.000947491	0.000897432	0.000979204	0.000923853	0.00102437	0.00075469	0.000864073	0.00069444	0.000743886	0.000708245	0.000592804	0.000804853	0.00173956	0.000651635	0.000579799	0.000331843	6.16315e-05	0.000747544	0.00105601	0.000853643	0.00119119	0.000825723	0.00100544
3844	0.00110557	0.00100213	0.00124966	0.000383901	0.000747834	0.00101375	0.000873562	0.000777514	0.000585111	0.000786268	0.000699846	0.000870943	0.000717634	0.000846938	0.00131271	0.00102371	0.00105652	0.00105191	0.00114016	0.000820739	0.00107076	0.000825204	0.000850988	0.000676333	0.000907069	0.000665261	0.000651528	0.000781382	0.001775	0.000732527	0.000651434	0.000454146	0.000185371	0.000639237	0.000909327	0.000769967	0.00123278	0.00108347	0.00111852
3843	0.000986855	0.000956287	0.00123856	0.000293497	0.000964721	0.00105687	0.000813838	0.000743998	0.000409577	0.000667602	0.0006933	0.000934112	0.00071799	0.000830249	0.00139292	0.00101	0.00115296	0.0011612	0.00125765	0.000789697	0.00106677	0.000954035	0.000837249	0.00066225	0.00108943	0.000635706	0.000684298	0.000743154	0.0017602	0.000734383	0.000693784	0.000623285	0.000417446	0.000577604	0.000824591	0.000614965	0.00128739	0.00135344	0.00128757
3842	0.000895948	0.000945258	0.00129814	0.000178395	0.00119144	0.00111053	0.000682389	0.000749192	0.000301978	0.000559164	0.000744906	0.00109658	0.000784082	0.000896623	0.00140247	0.000910842	0.00121017	0.00122019	0.00127347	0.000851478	0.00100014	0.00116007	0.000843027	0.000665694	0.00125141	0.000583011	0.000652305	0.000652398	0.00165704	0.000636433	0.00071105	0.000801205	0.000700375	0.000545836	0.000797595	0.000454553	0.00136185	0.00159351	0.00142282
3841	0.000899304	0.00106604	0.00141588	0.000115096	0.00135673	0.00119432	0.00056989	0.000862246	0.000311797	0.000493227	0.00084705	0.00128742	0.000912997	0.000954811	0.00133698	0.00078687	0.00121617	0.00123875	0.00118192	0.00095171	0.00088684	0.00139348	0.000837434	0.00067661	0.00136877	0.000488434	0.000554736	0.000520174	0.00147755	0.000494776	0.000730924	0.000948111	0.000941488	0.000533722	0.000783773	0.000323968	0.00143673	0.00180752	0.00145391
3840	0.000935432	0.00131212	0.00152262	0.000149037	0.00147323	0.00128988	0.000548659	0.0010365	0.000457355	0.000464507	0.000952844	0.00142405	0.00104676	0.000910995	0.00123048	0.000708545	0.00117134	0.001225	0.00102884	0.00102029	0.00078436	0.00154431	0.0008019	0.000662631	0.00143744	0.000373853	0.000440895	0.000393569	0.00127917	0.000381182	0.000754916	0.00102204	0.00105434	0.000550378	0.000740393	0.000206614	0.0014756	0.00196885	0.0014053
3839	0.00093752	0.00157139	0.00157296	0.000255689	0.0016178	0.00137101	0.000644981	0.00115484	0.000683227	0.000430213	0.00101916	0.0015015	0.00114	0.000752958	0.00113117	0.000695112	0.00109275	0.00117791	0.000871893	0.00104863	0.000763262	0.00156133	0.000811422	0.000612555	0.00147755	0.000280552	0.000382437	0.000302493	0.00112083	0.000317347	0.000762546	0.00101804	0.00103999	0.000601219	0.000678432	9.60427e-05	0.00146988	0.00202186	0.00136893
3838	0.000917137	0.00172543	0.0015888	0.000354298	0.00179605	0.00142485	0.000823141	0.00116389	0.000874684	0.000370087	0.00104907	0.00155645	0.00119947	0.000527598	0.00105719	0.000692066	0.00100285	0.00108694	0.000732492	0.00109061	0.000842458	0.00151816	0.000960284	0.000558362	0.00150662	0.000233097	0.000406214	0.000232885	0.00101447	0.000278171	0.000738606	0.000977825	0.00100286	0.000669339	0.00065974	4.94103e-05	0.00145341	0.00194921	0.00139429
3837	0.000908474	0.00173357	0.00160073	0.00037719	0.00187672	0.0014388	0.000985361	0.00111496	0.0009556	0.000332773	0.00106467	0.00157237	0.0012498	0.000319222	0.000981529	0.00062286	0.000901798	0.000942244	0.000597275	0.00118305	0.000952374	0.00151968	0.00122059	0.000539444	0.00151491	0.000221029	0.000462363	0.000159423	0.000916178	0.00024668	0.000686191	0.00093696	0.00104431	0.000728141	0.000726189	0.000144669	0.00144271	0.00180599	0.00142911
3836	0.000891452	0.00164204	0.00160307	0.000340807	0.00174877	0.00141125	0.00104359	0.00109039	0.000943864	0.00036495	0.00107821	0.0015057	0.00129771	0.000205241	0.000884203	0.000478657	0.000775777	0.000759042	0.000472882	0.00129659	0.00100358	0.00158248	0.00146594	0.000567199	0.00148349	0.000221255	0.000493188	0.000101679	0.000805871	0.000243408	0.000618219	0.000889432	0.00116028	0.000774726	0.000830659	0.000391596	0.00139729	0.00164222	0.00137859
3835	0.000820166	0.00151472	0.00157116	0.000320301	0.00145414	0.001355	0.000989138	0.00110905	0.000899429	0.000440696	0.00107297	0.00135476	0.00133518	0.000184564	0.000791708	0.000325396	0.000634758	0.000584875	0.000400639	0.00136731	0.000974994	0.00163037	0.00159148	0.00062572	0.00140836	0.000228933	0.000490577	0.000116879	0.000735605	0.000291515	0.000551273	0.000805376	0.00126152	0.000825842	0.000878523	0.00070414	0.00127744	0.00147094	0.00122193
3834	0.000676712	0.00137128	0.00148475	0.000356052	0.00112773	0.00127231	0.000870932	0.00111082	0.000863454	0.000498331	0.00101266	0.00116318	0.00133938	0.000210198	0.000740141	0.000226447	0.000510655	0.00047164	0.000406961	0.00133673	0.000910523	0.00156289	0.00154489	0.000681198	0.00129342	0.000258762	0.000471926	0.000237781	0.000773503	0.000375767	0.000494971	0.000670774	0.00125921	0.000886187	0.00082379	0.000950121	0.00111046	0.00131687	0.0010258
3833	0.000478404	0.00118063	0.00132981	0.000415099	0.000885186	0.00114458	0.000733577	0.00100884	0.000845184	0.000517721	0.000874218	0.000991725	0.00127352	0.000268155	0.000722513	0.000188571	0.000417316	0.000436754	0.000467165	0.00118419	0.000862063	0.00133863	0.00133054	0.000706944	0.00114713	0.000322508	0.000451776	0.000435971	0.000928773	0.000455855	0.000441304	0.000513302	0.00112546	0.000940446	0.000716437	0.00103758	0.000976229	0.00120381	0.000875583
3832	0.000293109	0.000922525	0.00111334	0.000438311	0.00077463	0.000974948	0.000607261	0.000787003	0.000839288	0.000535607	0.000682357	0.000894062	0.00113244	0.000391746	0.000697625	0.000182688	0.000345462	0.000453542	0.000526128	0.00096773	0.000856211	0.00103852	0.00105296	0.000710641	0.000999639	0.000412263	0.000446394	0.000638019	0.001138	0.00050224	0.000382327	0.00039	0.000903211	0.000978568	0.000652969	0.000980649	0.00093559	0.00109776	0.000799629
3831	0.000238657	0.000661408	0.000887455	0.000410525	0.000766868	0.000827698	0.000529111	0.000561516	0.000854048	0.000599015	0.000515569	0.000886321	0.000984082	0.00060167	0.000642195	0.000193899	0.000297906	0.000474925	0.000545823	0.000804001	0.000893859	0.000824698	0.000874757	0.000727129	0.00088913	0.000499363	0.000465247	0.000770563	0.00131474	0.000506934	0.000335724	0.000341686	0.000669836	0.00100469	0.000683271	0.000875955	0.000968984	0.00093587	0.000746634
3830	0.000392593	0.000512498	0.000721867	0.00037691	0.000778078	0.000775244	0.00052647	0.000483219	0.000916401	0.000719344	0.000448195	0.00093479	0.000912552	0.000831632	0.000588481	0.000241297	0.000309226	0.000469821	0.000545743	0.000772868	0.000958578	0.000807794	0.000886573	0.00077775	0.000825367	0.000555486	0.000499022	0.000805457	0.00142211	0.000488658	0.000332459	0.000361139	0.000494241	0.00103169	0.000770347	0.000807011	0.00101969	0.000704857	0.000650318
3829	0.000700852	0.000517931	0.00063639	0.000386499	0.000718135	0.000809784	0.000579931	0.000575078	0.00103346	0.000859405	0.000478083	0.000972269	0.000916978	0.000954167	0.0006139	0.000356615	0.000424494	0.000456129	0.000591499	0.00082967	0.00101865	0.000937858	0.00100287	0.000835859	0.000779626	0.000585808	0.000511713	0.000778531	0.00149316	0.0004873	0.000385051	0.000396606	0.000406811	0.0010756	0.000839711	0.000767984	0.0010749	0.000518046	0.00051008
3828	0.000964193	0.000575923	0.000583275	0.000435408	0.000557068	0.000840217	0.000599839	0.000686317	0.00115371	0.000951918	0.000535911	0.000947302	0.000888038	0.000885721	0.000775837	0.000540321	0.000650129	0.000491407	0.000723265	0.000844937	0.0010328	0.00104988	0.00102955	0.000842928	0.000722494	0.000625048	0.000472165	0.000757663	0.0015736	0.000525114	0.000451687	0.000386243	0.000396132	0.00113007	0.000866942	0.000694961	0.00115632	0.000538907	0.000393668
3827	0.000995848	0.000531746	0.00051975	0.00047852	0.000370622	0.000807686	0.000488957	0.000643129	0.00118691	0.000945519	0.000565705	0.000865798	0.000733769	0.000710549	0.00103866	0.000728963	0.000918749	0.000608084	0.000897884	0.000757495	0.000970119	0.00103756	0.000885648	0.000765235	0.000676878	0.00068114	0.000406036	0.000775413	0.00164344	0.000569029	0.00046381	0.000298671	0.000432813	0.00114409	0.00088942	0.000569804	0.00125337	0.000783404	0.000377194
3826	0.000832985	0.000367045	0.00048459	0.000488894	0.000289204	0.000784378	0.000257061	0.000464744	0.00107734	0.000846099	0.000586975	0.000781156	0.00051973	0.000625127	0.00127946	0.000825668	0.001124	0.000761235	0.00101749	0.000670764	0.000834445	0.000971751	0.000727308	0.000631492	0.000713091	0.000696106	0.000384241	0.000788969	0.00161142	0.000542594	0.000407117	0.000157654	0.000502054	0.00106032	0.000926328	0.000466726	0.00131613	0.00105695	0.000459427
3825	0.000724421	0.000257356	0.000567356	0.000483173	0.000368443	0.000909422	4.59532e-05	0.000373542	0.000859296	0.000721565	0.000668051	0.000740236	0.000428099	0.000713675	0.00138227	0.000784176	0.00119996	0.000856876	0.00102536	0.000742949	0.000662666	0.00100216	0.000770078	0.000506665	0.000866236	0.000593004	0.000437365	0.000723122	0.0014162	0.000408464	0.000354012	3.12782e-05	0.000613857	0.000887861	0.000929511	0.000467928	0.00131511	0.00114663	0.000563693
3824	0.000838364	0.000383546	0.000774815	0.00047018	0.00051643	0.00119135	6.75225e-06	0.000520775	0.000636244	0.000658135	0.000814533	0.000729349	0.000546693	0.000834442	0.00132248	0.000656075	0.00115333	0.000839211	0.000959248	0.00097475	0.000499158	0.00114768	0.00100599	0.000420698	0.00106004	0.000366753	0.000492472	0.000551358	0.00110798	0.00022815	0.000380365	0	0.000776878	0.000731549	0.000846222	0.000546408	0.0012972	0.00105254	0.000628296
3823	0.00101869	0.000709143	0.000968452	0.000410706	0.000574866	0.00141869	0.000154813	0.000760568	0.000512225	0.000690574	0.000913228	0.000680352	0.000737349	0.000820339	0.00117117	0.000555473	0.00103454	0.000757253	0.000908778	0.00115774	0.000381336	0.00122382	0.00112641	0.000354345	0.00114216	0.000119508	0.000397567	0.000332125	0.000830928	0.000116061	0.000458485	0.000105066	0.000944181	0.000716494	0.000721539	0.000551419	0.00132787	0.00103247	0.000649735
3822	0.00090762	0.000969377	0.00101231	0.000274517	0.000570606	0.00136018	0.00032618	0.000774558	0.00050918	0.00073028	0.000846338	0.000652811	0.000788511	0.000638895	0.00103138	0.000570162	0.000901876	0.000738581	0.000927214	0.00114779	0.000348137	0.00111496	0.000917069	0.000306739	0.00108868	0	0.000149935	0.00017666	0.000734084	0.000140177	0.000449811	0.000293878	0.00104715	0.000849012	0.000678621	0.00040058	0.00139885	0.00121619	0.000640616
3821	0.000498118	0.00098748	0.000997244	0.000130918	0.000751526	0.00110288	0.000397539	0.000528211	0.000550037	0.000639912	0.000670252	0.00084321	0.000748109	0.00045299	0.000925847	0.000652566	0.000782167	0.000839119	0.000958984	0.00107013	0.000427333	0.00103402	0.000644877	0.000329767	0.00107379	4.75596e-05	0	0.000141506	0.000809214	0.000234813	0.00030825	0.000477211	0.0011041	0.000959649	0.000753008	0.000238849	0.00144368	0.00138971	0.000617958
3820	0.000220855	0.000938739	0.00114281	0.000107682	0.00118589	0.000973034	0.00045899	0.00040962	0.000579963	0.00045063	0.000584954	0.00124485	0.000851196	0.000539455	0.000784108	0.000644274	0.000663207	0.000947262	0.000903791	0.00111277	0.000597126	0.00122959	0.000671066	0.000462613	0.00120095	0.00012456	0.000112421	0.000158943	0.000878635	0.000250806	0.000181031	0.000616113	0.00117439	0.00085756	0.00078596	0.000241514	0.00142377	0.0013602	0.000560927
3819	0.000332248	0.00106791	0.00148111	0.000249284	0.0016359	0.0011158	0.000608814	0.000708462	0.000625652	0.000336447	0.000689706	0.00162594	0.00114725	0.000789179	0.00058719	0.000488831	0.000543106	0.000914814	0.000776701	0.00129869	0.000798863	0.00164071	0.000979052	0.000678492	0.00137588	0.000119233	0.000374268	0.000160048	0.000863829	0.000194505	0.000196786	0.000713756	0.00125576	0.000559833	0.000591606	0.000389061	0.00139194	0.00119126	0.000484941
3818	0.000636978	0.00133408	0.0017937	0.000461092	0.0018097	0.00135959	0.000780536	0.00124494	0.000707086	0.00037038	0.000879177	0.00176161	0.00142498	0.000817357	0.00041476	0.000303112	0.0004357	0.000722243	0.000663589	0.00144937	0.000977076	0.00194129	0.00122497	0.000882006	0.00141824	9.44836e-05	0.000551899	0.000185346	0.000855091	0.000206532	0.000316484	0.000780382	0.00127644	0.000300089	0.000227821	0.000502776	0.00140712	0.00112667	0.000518769
3817	0.000720648	0.00145211	0.00180895	0.000588194	0.00161425	0.00140539	0.000792533	0.00154048	0.000815434	0.000478962	0.000968046	0.00159883	0.0014063	0.000604619	0.000364559	0.000214209	0.000360021	0.000492026	0.000581629	0.00136507	0.00107391	0.00184939	0.00114696	0.000969038	0.00123344	0.000148335	0.000533129	0.000290655	0.00091202	0.000285792	0.000375989	0.000831467	0.00118007	0.000252386	0	0.000453839	0.00143453	0.00125288	0.000688765
3816	0.00047181	0.00124998	0.00150003	0.000576426	0.00126417	0.0011676	0.000590331	0.00133996	0.000935255	0.000546692	0.000893987	0.00130771	0.00108473	0.000478442	0.000468095	0.000244036	0.000347937	0.000366663	0.000501193	0.00109531	0.0010504	0.00145667	0.000912683	0.000943297	0.000952164	0.000284306	0.000453203	0.000456325	0.00101914	0.00031931	0.000298041	0.000883762	0.00102347	0.000347579	0.000123982	0.000331823	0.00141232	0.00133743	0.000839756
3815	0.000247123	0.000923957	0.00113588	0.000538197	0.00101819	0.000872191	0.000376242	0.00091826	0.00104745	0.000536403	0.000776851	0.00108315	0.000766421	0.000648936	0.000645963	0.000326418	0.000404594	0.000375802	0.0004151	0.000869818	0.000937552	0.00110083	0.000833501	0.000911948	0.000778447	0.000442728	0.00048074	0.000625293	0.00115074	0.000273806	0.000214837	0.000928042	0.000907028	0.000420854	0.000480378	0.000321261	0.00135374	0.00121153	0.000814201
3814	0.000313147	0.000756858	0.000949197	0.000602814	0.000892018	0.000731148	0.000342335	0.00066335	0.00113858	0.00052952	0.00073435	0.000968208	0.000659911	0.00090025	0.00078312	0.000389774	0.000495184	0.000427636	0.000366716	0.000797804	0.000813471	0.000940996	0.000907541	0.000948742	0.000746326	0.000584429	0.000579546	0.00076947	0.00130936	0.000252185	0.000260151	0.00092332	0.000838789	0.000410965	0.000772819	0.000465118	0.00132054	0.00101096	0.000646348
3813	0.000509358	0.000758517	0.000928144	0.000758956	0.00076692	0.000722122	0.000451186	0.000603258	0.00119703	0.000612395	0.000743605	0.000918847	0.000683157	0.000899403	0.000851356	0.000435885	0.00059753	0.000443773	0.000413389	0.000818578	0.000743311	0.000882351	0.000925698	0.00101936	0.000759665	0.000733497	0.000608088	0.000907124	0.00151008	0.000374687	0.000388124	0.000821336	0.000753305	0.000398458	0.000848518	0.000662742	0.0013167	0.000913276	0.000536422
3812	0.000579326	0.000763092	0.000954686	0.000899794	0.00059572	0.000731784	0.000556932	0.000548035	0.00121074	0.000770356	0.000727594	0.000900496	0.000686022	0.000704555	0.000890328	0.000498288	0.000715557	0.000437475	0.000537013	0.00086237	0.000751176	0.000812101	0.000812139	0.00106072	0.000754754	0.000910686	0.00051478	0.00104333	0.00171058	0.000588744	0.000477631	0.000604248	0.000615014	0.000456948	0.000822554	0.000814784	0.00125044	0.000898422	0.000597991
3811	0.000516101	0.000706379	0.000981468	0.000964288	0.000437421	0.000741502	0.000589706	0.000444591	0.00117162	0.000905095	0.00069333	0.000910324	0.000655222	0.000619467	0.000920047	0.000563697	0.000842314	0.000440975	0.000658486	0.000937464	0.000818068	0.000750713	0.000706171	0.00109124	0.000745821	0.00106286	0.000381215	0.00112601	0.00183614	0.000727273	0.000497044	0.000324187	0.000468838	0.000543365	0.000860947	0.000898547	0.00103349	0.000818785	0.000740844
3810	0.000512429	0.000681469	0.00102978	0.000969932	0.000356312	0.000810115	0.000590777	0.000427734	0.0010902	0.000933589	0.000718428	0.000945517	0.000679251	0.000751684	0.000933415	0.000592627	0.000952967	0.000443852	0.000732813	0.00105592	0.000906664	0.000773326	0.000751425	0.00117797	0.000752925	0.0011243	0.000310274	0.00110287	0.00186147	0.000730414	0.000528574	9.90215e-05	0.000396301	0.000604827	0.000930932	0.000926475	0.000716919	0.000667776	0.000829225
3809	0.000636645	0.000758382	0.00108111	0.000930098	0.000336061	0.000921371	0.000608232	0.000573187	0.000999005	0.000852607	0.000827043	0.000984034	0.000769946	0.000903038	0.000933538	0.000578633	0.00102133	0.000426472	0.000770466	0.00113209	0.00098845	0.000847784	0.000860215	0.0013166	0.000739455	0.00110811	0.00030123	0.000989086	0.00182379	0.000693397	0.000637927	4.47517e-05	0.000425335	0.000675603	0.000906523	0.00087823	0.000486399	0.000690663	0.000849405
3808	0.000674736	0.000826427	0.00106035	0.00081176	0.000345882	0.000940197	0.000604467	0.000713546	0.000921381	0.000714408	0.000933143	0.0010413	0.000808774	0.00085702	0.000933168	0.000547672	0.00101923	0.000401266	0.000780749	0.00106813	0.0010384	0.00086925	0.00082909	0.00140731	0.000686021	0.00107837	0.000296374	0.000846118	0.00177121	0.000723723	0.000746542	0.000190114	0.000511942	0.000797063	0.000798879	0.000732627	0.000499612	0.00104634	0.000896377
3807	0.000464044	0.000744361	0.000970452	0.000602035	0.000425192	0.000797502	0.000546162	0.000654358	0.000843614	0.000563822	0.000948479	0.00117585	0.000743564	0.000707541	0.000920321	0.000504378	0.000926939	0.000400919	0.00073482	0.000922009	0.00102851	0.00085327	0.000666479	0.00135683	0.000678109	0.00104475	0.00029862	0.000706197	0.00168398	0.000783339	0.000722691	0.00045313	0.000606458	0.000909146	0.000731312	0.000540716	0.000725313	0.00148882	0.00100797
3806	0.000213694	0.000615117	0.000952464	0.000386388	0.000615395	0.00063293	0.000512867	0.000518931	0.000748555	0.000425378	0.000922486	0.00139339	0.000716229	0.000743451	0.000867962	0.000414992	0.000774185	0.000440967	0.000620482	0.000865421	0.000965302	0.000954356	0.000598226	0.00120217	0.000813398	0.000946151	0.000351776	0.000553758	0.00149734	0.00073244	0.000580774	0.000723132	0.000700844	0.000888923	0.000755423	0.000390156	0.000967258	0.00164369	0.00106457
3805	0.000246803	0.000696445	0.00112279	0.000290003	0.00087135	0.000639513	0.000613984	0.00062658	0.000650269	0.000320491	0.000977887	0.00162382	0.000886834	0.000963877	0.000793084	0.000275276	0.000648049	0.000510929	0.000512183	0.000997727	0.000915494	0.00126671	0.000770416	0.00107643	0.00107584	0.000772908	0.000466735	0.000401989	0.00124246	0.000566372	0.000481859	0.000938721	0.000811475	0.000709324	0.000789143	0.000319576	0.0010842	0.00142391	0.00094542
3804	0.000596924	0.00105365	0.00140637	0.000333569	0.0010594	0.000829843	0.00085323	0.00106475	0.000577675	0.000267037	0.0011207	0.00175663	0.00122172	0.0010541	0.000759199	0.000151512	0.000628745	0.000599098	0.000511294	0.00123562	0.000954347	0.00165412	0.00105488	0.00103996	0.0013338	0.000626371	0.000583021	0.000334213	0.00105521	0.000455376	0.00055419	0.00107612	0.000927712	0.000500814	0.000757873	0.000289476	0.00111323	0.00109614	0.000710457
3803	0.000935949	0.00142787	0.00157851	0.000403862	0.00104511	0.00101485	0.00108275	0.00153689	0.00055283	0.000271925	0.00121037	0.00170931	0.00147798	0.000890937	0.000813961	0.000118688	0.000724179	0.000702044	0.000630226	0.00136555	0.00108215	0.00180079	0.00114694	0.00102758	0.00142526	0.000601762	0.000593927	0.000428656	0.00104065	0.000518395	0.000750497	0.00111617	0.000986712	0.000410629	0.000723567	0.000238094	0.00114529	0.00102257	0.000518444
3802	0.00091008	0.00145689	0.00150413	0.000384696	0.000904704	0.00101916	0.00111354	0.00163576	0.00056181	0.000304786	0.00111623	0.00158662	0.00144833	0.000633789	0.000941728	0.000187752	0.000869607	0.000802863	0.000781115	0.00130607	0.00120338	0.00158714	0.00100576	0.0009648	0.00134166	0.000659513	0.000522263	0.000658846	0.00118952	0.000685355	0.000882483	0.00106504	0.000968532	0.000447356	0.000794538	0.000218177	0.00121481	0.00120137	0.00047336
3801	0.000670132	0.00113716	0.00133428	0.000296585	0.000858173	0.000919539	0.000984787	0.00136253	0.000575471	0.000323348	0.000904481	0.00154664	0.00125557	0.000542336	0.00104966	0.000281609	0.000977256	0.000862051	0.000850014	0.00120689	0.00122502	0.001284	0.00093038	0.000869285	0.00123234	0.000655668	0.000503559	0.000876268	0.0013682	0.000755427	0.000870514	0.000970686	0.000938065	0.000491871	0.000958156	0.00033629	0.00128355	0.00134114	0.000550131
3800	0.000645964	0.000853308	0.00129472	0.000263308	0.000931955	0.000908695	0.000904	0.00111515	0.000604536	0.000342148	0.000777676	0.00152962	0.00114947	0.000686903	0.00104721	0.000303531	0.00100235	0.000843124	0.000812342	0.00119968	0.00116424	0.00117721	0.00106151	0.000823679	0.00117211	0.000512024	0.000563299	0.000936132	0.00144639	0.000619093	0.000813715	0.000878317	0.000929187	0.000441007	0.00107937	0.000548111	0.00128736	0.00130499	0.000600655
3799	0.000906796	0.000838913	0.0013799	0.000353895	0.000975105	0.00101443	0.000937189	0.00109835	0.000660686	0.000397228	0.000814939	0.00138557	0.00115669	0.000755026	0.000970688	0.000272113	0.000977959	0.000752286	0.000777973	0.00124237	0.00111054	0.00124811	0.00122509	0.000873278	0.00111268	0.000325914	0.000621386	0.000854096	0.00146569	0.000432792	0.000794581	0.000792584	0.000914167	0.000351425	0.00105146	0.000697002	0.0012218	0.00117373	0.000570241
3798	0.00114539	0.000956988	0.00139673	0.000509803	0.000865724	0.00108882	0.000974986	0.00112641	0.000722228	0.000480464	0.000903044	0.0010702	0.00111668	0.000547432	0.000946469	0.000299285	0.000968097	0.000663708	0.00083134	0.00119559	0.00111731	0.0012668	0.00118322	0.000959073	0.000987859	0.000258876	0.00061342	0.000761874	0.0015313	0.000381217	0.000777763	0.000691073	0.000857332	0.000373657	0.000934172	0.000669646	0.00111465	0.00106266	0.000527232
3797	0.00107691	0.000957338	0.0012	0.000632116	0.000617323	0.000986005	0.000892157	0.00094146	0.000780367	0.000566544	0.000892956	0.000683902	0.000913165	0.000283113	0.00104253	0.000425007	0.000991496	0.000653684	0.00092187	0.00099149	0.00114928	0.00106608	0.00090546	0.000988734	0.000800299	0.000341426	0.000561529	0.000743477	0.00164482	0.00043793	0.000682197	0.000569745	0.000752993	0.000518809	0.000901066	0.000490072	0.000980323	0.00096345	0.000476278
3796	0.000756502	0.000769283	0.000848481	0.000702474	0.000353106	0.0007187	0.000692249	0.000551412	0.000851219	0.00064318	0.000754323	0.000384707	0.000620664	0.000256701	0.00120568	0.000567703	0.00100448	0.000708271	0.000960274	0.000713613	0.0011283	0.000706138	0.000601225	0.000946544	0.000622556	0.000461744	0.000541228	0.000791869	0.00174665	0.000493757	0.000513856	0.000462867	0.000623245	0.000659126	0.000997556	0.000291739	0.000836276	0.000808836	0.000378134
3795	0.000480899	0.00052975	0.000527384	0.000769638	0.00016867	0.000423294	0.000488927	0.000202995	0.000936518	0.000703621	0.000580164	0.000241362	0.000394873	0.000473086	0.00132596	0.000628568	0.000960521	0.000745125	0.000919004	0.000501521	0.00102968	0.000379659	0.000469911	0.000888785	0.000507863	0.000526505	0.000580201	0.000871566	0.00180613	0.000505153	0.000374298	0.000407692	0.000482127	0.000724266	0.00109566	0.000177473	0.000709935	0.000616612	0.000259239
3794	0.00044347	0.00037464	0.000354229	0.000850817	6.43078e-05	0.000211205	0.000371766	7.41793e-05	0.00100621	0.000743115	0.000473701	0.000207863	0.000284432	0.000689312	0.00134136	0.000592028	0.000864516	0.000702439	0.000839033	0.000422491	0.000910937	0.000210735	0.000510252	0.000876732	0.000446936	0.000556908	0.000634563	0.000958364	0.00184619	0.000506381	0.000345257	0.000409832	0.000337788	0.000762015	0.00110321	0.000134931	0.000611956	0.000471072	0.000221355
3793	0.000592457	0.000310759	0.000316383	0.000909737	7.37083e-06	0.000105053	0.000348747	0.000120794	0.00102817	0.000763261	0.00047038	0.000219092	0.000217795	0.00074097	0.00128258	0.000528911	0.000766094	0.000596853	0.000777203	0.000459357	0.000856453	0.000188015	0.000601478	0.000936397	0.000409986	0.000633205	0.000655065	0.00104143	0.00190562	0.000540569	0.000416481	0.000452179	0.000227966	0.000855996	0.00106211	0.000102651	0.000532919	0.000407813	0.000330725
3792	0.00078389	0.000288507	0.000357313	0.000928453	0	9.39672e-05	0.000396687	0.000208473	0.00100981	0.00077456	0.000550334	0.000253831	0.000136181	0.0006863	0.00122616	0.000519793	0.000714231	0.000498282	0.000758638	0.000563475	0.000911514	0.000233413	0.000660589	0.00106425	0.000385399	0.000785345	0.00062451	0.00110909	0.00199332	0.000600979	0.000522579	0.000520593	0.00021023	0.00101681	0.00106467	6.46915e-05	0.000471058	0.000408193	0.000530154
3791	0.000927546	0.00029693	0.000449164	0.00095422	7.11451e-05	0.000177206	0.000492031	0.000269304	0.000996129	0.000787324	0.000678217	0.000315636	6.50595e-05	0.000634685	0.00122578	0.000584817	0.00072079	0.000455673	0.00077564	0.00068506	0.00105734	0.000283957	0.00068593	0.00123422	0.000369383	0.00095776	0.000545145	0.00114666	0.00208672	0.000655407	0.00059403	0.000604832	0.000302108	0.00116869	0.00113503	6.14081e-05	0.000447227	0.000451103	0.000691035
3790	0.0010093	0.000349626	0.000576267	0.00104552	0.000223384	0.000339785	0.000599957	0.000308723	0.00102254	0.000802373	0.000805919	0.000386524	6.94173e-05	0.000606762	0.00128868	0.000678262	0.000766408	0.00045985	0.000806339	0.000781314	0.00122749	0.000324924	0.00071191	0.00138823	0.000350478	0.00107439	0.000427334	0.00115431	0.00215451	0.00068509	0.000588602	0.000675637	0.000442322	0.00123424	0.00122047	0.000128503	0.000480689	0.000511333	0.000745337
3789	0.00105413	0.00043147	0.000695775	0.00118499	0.000405247	0.000527509	0.000681589	0.000340741	0.00107223	0.00080817	0.000877316	0.000419746	0.000173087	0.000587497	0.00139233	0.00073846	0.000830008	0.000472215	0.000828097	0.000827296	0.00134782	0.0003735	0.000756426	0.00145501	0.000321393	0.00111543	0.000300021	0.00115351	0.00218283	0.000684955	0.000515496	0.000686162	0.000532079	0.00120747	0.00127771	0.000245631	0.000558041	0.000522108	0.00073151
3788	0.00108921	0.000493309	0.000744425	0.00127735	0.000534745	0.000667231	0.000725506	0.000360425	0.0010868	0.000789652	0.000853166	0.00037576	0.000326037	0.000589316	0.00150573	0.000740872	0.000901658	0.000474306	0.000828638	0.000816886	0.00137328	0.000431756	0.000792902	0.00140491	0.000291203	0.00112047	0.000208174	0.00117069	0.00218777	0.000661353	0.000439581	0.000615321	0.00051384	0.00115032	0.00131496	0.00034526	0.000639375	0.00041651	0.000738007
3787	0.00110315	0.000481162	0.000679536	0.00123564	0.000550023	0.000699932	0.000744777	0.000348191	0.00102234	0.000739361	0.000723839	0.000259715	0.000427812	0.00060926	0.00160003	0.000709039	0.000974594	0.000487251	0.000816012	0.000747425	0.00130336	0.000452548	0.000756257	0.00127696	0.000270409	0.00113397	0.000180274	0.00121355	0.00219677	0.000636398	0.00042992	0.00050048	0.000400269	0.00113702	0.0013448	0.000363296	0.000692229	0.000222654	0.000827857
3786	0.00104138	0.00036282	0.000516596	0.00106115	0.000460918	0.000608141	0.000736784	0.000276745	0.000897291	0.000666325	0.000510497	0.000133915	0.000395938	0.000597267	0.00165436	0.000684514	0.00103834	0.000547574	0.000814115	0.000624915	0.00117727	0.000378727	0.000608519	0.00114935	0.000256562	0.00116019	0.000208248	0.00125837	0.0022178	0.000632178	0.000487385	0.000414117	0.000245535	0.00118516	0.00135044	0.000290694	0.000706874	6.07952e-05	0.00100817
3785	0.000880639	0.000164784	0.000333069	0.000841938	0.000354172	0.000439731	0.000677578	0.000142523	0.000782669	0.000595246	0.000274168	7.8929e-05	0.00024904	0.000540909	0.00166446	0.000687913	0.0010848	0.000663	0.000840178	0.000495048	0.00105397	0.000229993	0.000415389	0.00108391	0.000244504	0.0011663	0.000262499	0.00126039	0.00222788	0.000639373	0.00054063	0.00040013	0.000105496	0.0012229	0.00131313	0.000189835	0.00068661	1.44933e-05	0.00122529
3784	0.000706472	0	0.000224501	0.000676298	0.000323474	0.000299069	0.000571377	1.14996e-05	0.000737123	0.000552745	0.000111689	0.000126848	0.000119555	0.000508	0.00164468	0.000707558	0.00111832	0.000795003	0.000886365	0.000444625	0.000980162	0.000120205	0.000316427	0.00109849	0.000244635	0.00112247	0.000314926	0.00119088	0.00219478	0.000620291	0.000531508	0.000434183	1.81349e-05	0.00113855	0.00124086	0.000155107	0.000641438	5.45906e-05	0.0013809
3783	0.000653734	1.66467e-05	0.00023636	0.000596833	0.000381114	0.000277815	0.000476282	0	0.000753293	0.000547513	0.000108418	0.000236937	0.000144004	0.000534062	0.00161175	0.00072097	0.00115148	0.000887442	0.000924687	0.000529373	0.000963521	0.000149595	0.000379792	0.00117771	0.000271019	0.0010375	0.000342567	0.00107528	0.00211254	0.000560453	0.000482405	0.000451145	0	0.000889692	0.0011535	0.000243655	0.000590098	0.000118017	0.00138828
3782	0.000746357	0.000265323	0.000326214	0.000563455	0.000450198	0.000371224	0.000454093	0.00016044	0.00077148	0.000564358	0.000268741	0.000332188	0.000326276	0.000539905	0.00156591	0.000714925	0.00118576	0.000907295	0.000924638	0.000706431	0.000971582	0.000293801	0.00052444	0.0012888	0.000317128	0.00095572	0.000327643	0.000987747	0.00200794	0.00049576	0.000455521	0.000405409	4.86024e-05	0.000564166	0.00106259	0.000438236	0.000560006	0.000201613	0.00123345
3781	0.000854935	0.000618024	0.000405875	0.000522019	0.000447749	0.000487789	0.000511791	0.000410388	0.000742303	0.000578834	0.000505665	0.000360421	0.000528857	0.000453976	0.00149793	0.000686656	0.0012015	0.000858622	0.000871189	0.000860644	0.000958951	0.000421103	0.000606275	0.0013889	0.000362887	0.000922634	0.000270787	0.000998047	0.00192368	0.000473976	0.000476275	0.000296886	0.00014233	0.000324409	0.000977356	0.000658781	0.000557633	0.000342779	0.000983939
3780	0.000839554	0.000847597	0.000439411	0.000475892	0.000387342	0.000559335	0.000597364	0.000600412	0.000675309	0.000576596	0.000716008	0.000352195	0.000610982	0.000313639	0.0014159	0.000642441	0.00117114	0.000766532	0.00078071	0.000920153	0.000914336	0.000447451	0.000602351	0.00144282	0.000410232	0.000944741	0.000221629	0.00110968	0.00189975	0.000501264	0.000511792	0.000161603	0.000256223	0.000278467	0.000911046	0.000820595	0.000540169	0.000497904	0.000753874
3779	0.00073853	0.000838791	0.000488298	0.000490735	0.000359456	0.00062575	0.000668899	0.000670038	0.00063698	0.000572376	0.000867233	0.000379287	0.00057594	0.000238276	0.00135575	0.000599953	0.0010898	0.000657705	0.00070029	0.000913703	0.00088717	0.00043303	0.000637739	0.00144506	0.000470331	0.000975545	0.000241365	0.00124572	0.00194631	0.00053567	0.000532824	5.74481e-05	0.00037303	0.000395747	0.000862377	0.000886694	0.000444972	0.000552292	0.000645477
3778	0.000707726	0.000686207	0.00061006	0.000607461	0.00039576	0.000752114	0.000721866	0.000681758	0.0006874	0.000597866	0.000986036	0.00044351	0.000525548	0.000288876	0.00135196	0.000583614	0.000989698	0.000556646	0.000674887	0.000898998	0.00094134	0.000470703	0.000787458	0.00141815	0.000514964	0.000956642	0.000316864	0.00131761	0.00202986	0.000537011	0.000550858	3.38744e-05	0.000464414	0.000553623	0.000803878	0.000874057	0.000276755	0.000471239	0.000672805
3777	0.000801522	0.000543481	0.000751448	0.000779326	0.000426471	0.000903527	0.000744965	0.000693005	0.000810948	0.000654544	0.00107485	0.000473482	0.000511446	0.000375893	0.00139918	0.000613141	0.000908338	0.000484203	0.000712464	0.000873321	0.00107841	0.000532694	0.000949303	0.00138966	0.000487765	0.000881502	0.000366281	0.00131144	0.00211029	0.000523956	0.000582287	9.80581e-05	0.000484817	0.00066556	0.000716984	0.000821182	0.000131942	0.000364389	0.000775936
3776	0.000905452	0.000452688	0.000791881	0.000911976	0.000377147	0.000957561	0.000696554	0.000665212	0.000927901	0.000703667	0.00108448	0.000419912	0.000495093	0.000391481	0.00145285	0.000684426	0.000851114	0.000452115	0.00077564	0.000800946	0.00122712	0.000503387	0.00097035	0.0013658	0.000369985	0.000801368	0.000342836	0.00128367	0.00216842	0.000538004	0.000607915	0.000205464	0.000405524	0.000738649	0.000631188	0.000763879	0.000108329	0.00035262	0.000884566
3775	0.00090143	0.000371802	0.000676292	0.00094764	0.00025427	0.000838811	0.000554623	0.000545613	0.000975622	0.000719888	0.000976833	0.000309449	0.000443371	0.00038744	0.0014659	0.000758522	0.000800379	0.000457315	0.00081298	0.000710162	0.00130445	0.00034148	0.000837422	0.00133655	0.000222671	0.000768276	0.000297181	0.00128434	0.00220113	0.000576306	0.000607885	0.00028471	0.000251173	0.000807336	0.000606455	0.000738334	0.00021338	0.000430601	0.000946558
3774	0.000822745	0.000303777	0.000479581	0.000907713	0.00013242	0.000612988	0.000375333	0.000392971	0.000954266	0.000720003	0.000797869	0.000217612	0.000399422	0.000489527	0.00142462	0.000790394	0.000748621	0.000483452	0.000810863	0.000701952	0.00128355	0.000153862	0.00069204	0.00130304	0.000154505	0.000795666	0.000323624	0.00131712	0.00222673	0.000611192	0.000617327	0.000287468	9.64656e-05	0.000878932	0.000669573	0.000777559	0.000377897	0.000503267	0.000949763
3773	0.000794573	0.000316038	0.000326846	0.000857576	7.34662e-05	0.000421069	0.000269158	0.000342416	0.00090576	0.000740289	0.000656161	0.000195723	0.000427808	0.000694685	0.00135524	0.000773302	0.000714854	0.000517084	0.000809041	0.00082473	0.0012066	8.1184e-05	0.000649231	0.00128291	0.00022881	0.00086377	0.000437681	0.00136072	0.00227552	0.000643838	0.000699209	0.000223278	1.33522e-05	0.00094758	0.000793772	0.000879433	0.000530807	0.000554311	0.000948658
3772	0.000833681	0.000424389	0.000268919	0.000834623	8.4294e-05	0.000330733	0.000294904	0.000429139	0.000871796	0.000794619	0.000627915	0.000233735	0.000511579	0.000854637	0.0012979	0.000743213	0.000727415	0.000557714	0.000855076	0.000983814	0.00113629	0.000149271	0.000666121	0.00128336	0.000404046	0.00093522	0.00053738	0.00139339	0.00234494	0.000691807	0.000834815	0.000144656	2.06669e-05	0.00100591	0.000937445	0.000997803	0.000639289	0.00067569	0.00102725
3771	0.00082131	0.00052805	0.00027115	0.000828502	0.000160118	0.000301388	0.000403301	0.000524653	0.00086691	0.000852548	0.0006933	0.0003018	0.000571671	0.00086307	0.00127062	0.000733791	0.000783615	0.000599375	0.000942374	0.00103961	0.0010952	0.000280668	0.000648198	0.00128821	0.000582663	0.000960411	0.000520046	0.00139126	0.00237273	0.000731778	0.00089349	9.71378e-05	9.14873e-05	0.00102722	0.00107574	0.00109268	0.000703532	0.000889932	0.00119531
3770	0.000712997	0.000531412	0.000315483	0.000825687	0.00031525	0.000299357	0.000507672	0.00051252	0.00088114	0.000868545	0.000773169	0.00039797	0.000589462	0.000769077	0.00125735	0.000733165	0.000837354	0.000611749	0.00100578	0.000984332	0.00105384	0.00042539	0.000615986	0.00127675	0.000703429	0.000901489	0.000414115	0.00132942	0.00228734	0.000696773	0.000771703	8.99271e-05	0.000199019	0.000977445	0.00117716	0.00116991	0.000743041	0.0010498	0.00132883
3769	0.000642585	0.000487126	0.00043401	0.000836436	0.000519381	0.000368896	0.00058008	0.000453148	0.000906471	0.000847687	0.000810676	0.000514555	0.00062146	0.000700138	0.00123208	0.000703237	0.000843213	0.000565266	0.000997263	0.000938626	0.000975471	0.000593934	0.000647687	0.00124591	0.000762751	0.000781626	0.000333145	0.00120985	0.00210319	0.000566707	0.000540376	0.000110855	0.000328376	0.00087172	0.00118972	0.00123558	0.000774989	0.00101225	0.00128454
3768	0.000714059	0.000511308	0.000601541	0.00086021	0.000665735	0.000536664	0.000633543	0.000462879	0.000936274	0.000832236	0.00079012	0.00060308	0.000666219	0.000669175	0.00119057	0.000644601	0.000801216	0.000475843	0.000948093	0.000968541	0.000859789	0.000757223	0.000717489	0.00120311	0.000773708	0.000694531	0.000326195	0.00108166	0.00193057	0.00043321	0.000374341	0.000151038	0.000452586	0.000796809	0.00109439	0.00124327	0.000801266	0.00081621	0.00106957
3767	0.000826838	0.000601346	0.000687762	0.000861566	0.00066338	0.000721541	0.000661222	0.000518551	0.000947113	0.000825029	0.000713611	0.000617079	0.000629639	0.000584603	0.00114801	0.000610549	0.000740456	0.000401244	0.000922834	0.000994458	0.000744435	0.000803563	0.000705745	0.0011486	0.000742392	0.000731358	0.000338487	0.00100993	0.00186348	0.000415439	0.000363059	0.000203887	0.000531559	0.000833643	0.000967926	0.00113232	0.000803314	0.000634193	0.000836014
3766	0.000798248	0.000642876	0.000585874	0.000813524	0.000542177	0.000802433	0.000646661	0.000497981	0.000923822	0.000792201	0.000614865	0.000574605	0.000461905	0.000467941	0.0011128	0.000641352	0.000676756	0.000384291	0.00093534	0.000921135	0.000684407	0.000657934	0.000576901	0.00108486	0.000689555	0.000887838	0.000319726	0.00101465	0.00188435	0.000519936	0.00044669	0.000250855	0.000548338	0.000951011	0.00093813	0.000923579	0.00075661	0.000572943	0.000703518
3765	0.000630096	0.000587845	0.000365388	0.000754621	0.000438513	0.000767911	0.000626243	0.000387123	0.000891579	0.000734174	0.000573219	0.000552732	0.000282019	0.000467194	0.00108422	0.000711076	0.000609625	0.000409966	0.000947683	0.000797607	0.000726599	0.000416323	0.000469443	0.00104221	0.000671559	0.00106069	0.000306446	0.00105504	0.0019082	0.000641342	0.000524844	0.000264232	0.00053373	0.00102207	0.0010405	0.000739196	0.000677714	0.000584861	0.000651779
3764	0.000543129	0.000543823	0.00022384	0.00076339	0.000454218	0.000740023	0.000681388	0.000340496	0.000887079	0.000701714	0.000662209	0.000611191	0.000287496	0.000636522	0.00106931	0.000759466	0.000551337	0.000434308	0.000930519	0.00077067	0.000878713	0.000281085	0.000539992	0.00106744	0.0007376	0.00115316	0.000362001	0.00108508	0.00190332	0.000692282	0.00057316	0.000231312	0.00053116	0.000971919	0.00115942	0.000687942	0.000638456	0.000581541	0.000593721
3763	0.000708111	0.000639614	0.000270915	0.000863998	0.000550218	0.000821374	0.000843038	0.000484266	0.000910293	0.000740604	0.000858107	0.000737116	0.000536212	0.000813736	0.0010813	0.00075615	0.000535311	0.000443672	0.000892871	0.000894115	0.00109386	0.000357602	0.000764052	0.00117558	0.000864508	0.00115659	0.000472646	0.00110077	0.00191687	0.000680916	0.000625309	0.000173365	0.000538466	0.0008551	0.00115934	0.000754419	0.000695416	0.00055569	0.00051386
3762	0.0010306	0.000855774	0.000419966	0.00098637	0.000603897	0.000969379	0.0010325	0.00073671	0.000930709	0.000842919	0.00102559	0.000864091	0.000874889	0.000818717	0.00112528	0.000718174	0.000590811	0.000470309	0.000860313	0.00106823	0.00129219	0.000581395	0.000971862	0.00132887	0.000967124	0.00111621	0.00055635	0.00112141	0.00198714	0.000656287	0.000683102	0.000134645	0.000511634	0.000768582	0.00104159	0.000836716	0.000821189	0.000528364	0.000482163
3761	0.00127098	0.00104935	0.000505054	0.00103595	0.000550466	0.00106647	0.00113325	0.000905224	0.000930145	0.000943918	0.00102839	0.000925815	0.00109473	0.000722758	0.00119331	0.000685484	0.000713507	0.000552441	0.000851462	0.00116194	0.00140754	0.000820821	0.00104277	0.00147312	0.000984767	0.00105709	0.000553053	0.00114922	0.00208643	0.00063338	0.000717844	0.00014155	0.000424304	0.000733323	0.000934719	0.00086306	0.000941588	0.000476303	0.000535667
3760	0.00130945	0.00111302	0.000468406	0.000993784	0.000466247	0.00107123	0.00110352	0.000914606	0.000920913	0.0009622	0.00085988	0.000916093	0.00112648	0.000692964	0.00126918	0.000690805	0.000858705	0.000680355	0.000878218	0.0011388	0.00143321	0.00100099	0.00101158	0.0015771	0.000948958	0.000975597	0.000483047	0.00116635	0.00215686	0.000608322	0.000731804	0.000181748	0.000319428	0.000697127	0.000939074	0.000845767	0.00103402	0.000407218	0.000613287
3759	0.00122634	0.0010654	0.000405094	0.000923214	0.000482036	0.00104189	0.000998567	0.000863825	0.000936707	0.000886411	0.000649961	0.000875216	0.00106098	0.000722798	0.0013286	0.000734862	0.000966526	0.000790454	0.000933447	0.00103808	0.00141753	0.00111104	0.000961462	0.0016191	0.000932297	0.000891406	0.000406934	0.00116191	0.00216763	0.000601458	0.000761492	0.000238239	0.000286824	0.000634411	0.00101606	0.000814177	0.00113612	0.000447617	0.000644627
3758	0.00111951	0.000971661	0.000407752	0.000875268	0.000626032	0.00100157	0.000871045	0.000837833	0.000996458	0.000802058	0.000509676	0.000823727	0.000982008	0.000721501	0.00134692	0.000783426	0.00100516	0.000829126	0.00097691	0.000904055	0.001394	0.00114763	0.000909386	0.00156804	0.00096126	0.000858796	0.000364321	0.00114161	0.0021235	0.000633083	0.000807861	0.000319514	0.000372666	0.000585138	0.00105567	0.000750605	0.00128111	0.000691965	0.000639651
3757	0.00100827	0.000868447	0.0004708	0.000839193	0.000832417	0.00091395	0.000728179	0.000819052	0.00106238	0.000779595	0.000448719	0.000778847	0.000900721	0.000723316	0.00132656	0.000808751	0.000994193	0.000814386	0.000970795	0.000776086	0.00133972	0.0011186	0.000847282	0.00142334	0.00102672	0.000909398	0.000368947	0.00111868	0.00204893	0.000691511	0.000835738	0.000446341	0.000539424	0.000588169	0.00101705	0.000634178	0.00146954	0.00106792	0.000657733
3756	0.000886244	0.000792544	0.000554626	0.000779363	0.00104582	0.000782517	0.000582324	0.000783928	0.00105538	0.000778437	0.000450517	0.00078866	0.000825272	0.000810551	0.00129683	0.000816261	0.000979783	0.000814592	0.000919114	0.000691996	0.00121687	0.001066	0.000793235	0.00123487	0.00112752	0.001004	0.000423261	0.00109862	0.00196235	0.000741746	0.000828527	0.000614776	0.000710879	0.000619892	0.000945268	0.000495398	0.00169165	0.0014357	0.000718649
3755	0.000745866	0.000781633	0.000633812	0.000662805	0.00123588	0.000665632	0.000459908	0.00073307	0.000936842	0.000713157	0.000507852	0.000884071	0.000784091	0.000953351	0.00127379	0.000811238	0.000989633	0.00087558	0.000862681	0.000657805	0.00101425	0.00103814	0.000757734	0.0010442	0.00126151	0.00104715	0.000507719	0.00106029	0.00183866	0.000751872	0.000792368	0.000777227	0.000827207	0.000613663	0.000874186	0.000389094	0.00193033	0.00173394	0.000795895
3754	0.000560551	0.000829221	0.000684326	0.000470176	0.00136057	0.000615897	0.000359893	0.000652682	0.000764293	0.000559075	0.000599719	0.00102502	0.000781914	0.00108873	0.00123528	0.000772883	0.00100853	0.000985033	0.000842981	0.000635509	0.000754356	0.00105806	0.000718683	0.000845801	0.00139278	0.000956611	0.000579685	0.000966983	0.00162262	0.000705944	0.000727468	0.000874933	0.000872992	0.000539631	0.000779708	0.000346089	0.0021367	0.00197043	0.000850128
3753	0.000330326	0.000878794	0.000686631	0.000238994	0.00138767	0.000656479	0.000255283	0.000539645	0.000650059	0.00037504	0.00069095	0.0011366	0.000791236	0.00127118	0.00113901	0.000675745	0.000989916	0.00108647	0.000866853	0.00060433	0.00050009	0.00113147	0.000676331	0.00065208	0.00146768	0.000730227	0.00060621	0.00080802	0.00130676	0.000608849	0.000638382	0.000888164	0.000875043	0.000450656	0.000637051	0.000370983	0.00226411	0.00214279	0.000845141
3752	0.000158796	0.000894896	0.000680753	7.51147e-05	0.00137686	0.000811078	0.000152519	0.000479915	0.000654018	0.000248282	0.000778397	0.00125101	0.000810243	0.00151216	0.000972478	0.00053379	0.000910489	0.00111648	0.000896168	0.000619497	0.000356851	0.00125634	0.000689808	0.000550162	0.0014775	0.000464038	0.000595706	0.000625848	0.000977273	0.000499488	0.000559516	0.000859339	0.000879822	0.000442418	0.000470946	0.000459382	0.00233071	0.00227424	0.000789899
3751	0.000155748	0.000909703	0.000765021	5.22267e-05	0.00146154	0.00106902	0.000110643	0.000565201	0.000720503	0.000220721	0.000885721	0.00151743	0.000878565	0.00153479	0.000778345	0.000406366	0.000812528	0.00105117	0.000863073	0.000747483	0.000406628	0.00139991	0.000803917	0.000607151	0.00147302	0.000277456	0.000588214	0.000478813	0.00072735	0.00042021	0.00050494	0.000872011	0.000926363	0.000540155	0.000360497	0.000584249	0.0023877	0.00243865	0.000774761
3750	0.000250179	0.000960075	0.000966787	0.000116697	0.00166141	0.00131742	0.000153751	0.000705338	0.000780308	0.000284751	0.000980364	0.00192642	0.000999082	0.00117902	0.000603892	0.000326542	0.000752084	0.000921946	0.000726697	0.000965289	0.00059985	0.00149982	0.000965165	0.000740882	0.0015057	0.000187449	0.000593147	0.000367468	0.000539702	0.000348347	0.000411651	0.000961517	0.00101038	0.00063732	0.000377119	0.000682256	0.00244627	0.00265776	0.000864426
3749	0.000313488	0.00105947	0.00123233	0.000186309	0.00189175	0.00148667	0.000227546	0.000780001	0.000853134	0.000398712	0.00103433	0.00230754	0.00115354	0.000774131	0.000454919	0.000268365	0.000716983	0.00077495	0.000524673	0.00122813	0.000796978	0.00158708	0.00113128	0.00082367	0.00160571	0.000122782	0.000598006	0.000257698	0.000364813	0.000239043	0.000231848	0.00108182	0.0011119	0.00061386	0.000501149	0.000734856	0.00247326	0.00283558	0.000988602
3748	0.000397433	0.00124204	0.00153051	0.000269301	0.0021041	0.00166204	0.000314825	0.000873895	0.000945333	0.000456371	0.00111112	0.00256412	0.00136967	0.000577476	0.000322978	0.000214543	0.000646196	0.000628359	0.000326852	0.00155568	0.00090296	0.00178372	0.00133385	0.000840088	0.00177612	5.65857e-05	0.000621937	0.000162271	0.000255344	0.000126324	4.97998e-05	0.0011678	0.00123496	0.000479548	0.000634739	0.000802946	0.00243691	0.00283943	0.00104732
3747	0.000603221	0.00148873	0.00179607	0.000365843	0.00220914	0.0018831	0.000444536	0.00109394	0.00102404	0.000398189	0.00124975	0.00263809	0.0016093	0.000443292	0.000204674	0.000174163	0.000498379	0.000465415	0.000160271	0.00189411	0.000878316	0.00206374	0.0014731	0.0007923	0.00191728	2.41518e-05	0.00064535	0.000116652	0.000273814	8.15064e-05	0	0.00118163	0.00135527	0.000336404	0.000674613	0.000906075	0.00234294	0.00271888	0.00101636
3746	0.000754752	0.00160545	0.00184261	0.000377824	0.00204265	0.00195113	0.000553084	0.00127005	0.00108843	0.000326758	0.0013308	0.00245464	0.00162674	0.000223962	0.000111923	0.00015466	0.000277027	0.000264583	3.30423e-05	0.0019954	0.000699366	0.0021378	0.00123457	0.000609948	0.00182586	5.12206e-05	0.000556679	0.000124009	0.000373519	0.000124945	7.97689e-05	0.00114906	0.00137024	0.000270358	0.00061054	0.000943167	0.00219271	0.00274136	0.000924776
3745	0.000506227	0.00133617	0.00153999	0.000261192	0.0016862	0.00163168	0.000495481	0.00105765	0.00113122	0.000389378	0.00114821	0.0021455	0.00121426	0	0.000103291	0.000183167	6.73764e-05	7.54478e-05	0	0.00178881	0.000414989	0.00185791	0.000651459	0.000312954	0.00150773	0.000133941	0.000412016	0.000184748	0.000483926	0.000214517	0.00012572	0.00112985	0.00122983	0.000312384	0.000583226	0.000874994	0.0019946	0.0028819	0.000809063
3744	6.90167e-05	0.000830749	0.00111471	0.000144518	0.00146295	0.00112439	0.00036162	0.000555514	0.00113772	0.000591047	0.00074022	0.00193617	0.000684609	6.19533e-05	0.000194054	0.000262653	0	0	8.98376e-05	0.00158125	0.00017658	0.00150801	0.000297389	8.59331e-05	0.00126657	0.00023812	0.000440097	0.000290371	0.000576774	0.000261059	0.000116537	0.00112038	0.00104365	0.000401116	0.000722702	0.000810021	0.00180713	0.00281421	0.000701161
3743	0	0.00057318	0.000890418	0.000179202	0.0014199	0.000844791	0.000374484	0.000276597	0.00113553	0.000807689	0.000420246	0.00178354	0.000489374	0.000500442	0.000299857	0.00031804	9.5248e-05	5.18111e-05	0.000247905	0.00153824	7.56271e-05	0.0013364	0.00043366	7.00901e-05	0.00124524	0.000303707	0.000625395	0.000386732	0.000650435	0.000227006	0.00020903	0.00107333	0.000918565	0.000422653	0.000922438	0.000804338	0.00168655	0.00252129	0.000581599
3742	0.000319573	0.000692377	0.000882825	0.000367881	0.00137328	0.000866305	0.00049103	0.000365353	0.00113254	0.00093932	0.000359449	0.00157805	0.000614258	0.000810028	0.000428103	0.000339083	0.00032242	0.000184722	0.000478247	0.00151785	7.84436e-05	0.00128013	0.000758	0.000233551	0.0013305	0.0003512	0.000765594	0.000474067	0.000787916	0.000264545	0.000427047	0.000989124	0.000859886	0.000390883	0.000944846	0.00080973	0.00164761	0.00225568	0.000491385
3741	0.000649459	0.000900537	0.000913981	0.000552848	0.00123783	0.00098422	0.000504926	0.000506476	0.00110713	0.000963916	0.000440762	0.00135327	0.000794564	0.000678541	0.000664532	0.000413948	0.000680559	0.000401231	0.00079143	0.00138326	0.000145191	0.00119833	0.000947644	0.000413185	0.00142337	0.00048487	0.000777903	0.000621542	0.00104042	0.000484888	0.000650043	0.000900322	0.000837605	0.00043066	0.000799998	0.000771294	0.00163442	0.00212427	0.000540432
3740	0.000780074	0.000943404	0.000863244	0.000565527	0.00106327	0.00103364	0.000334187	0.000428438	0.00104867	0.00089094	0.000482579	0.00119878	0.000886539	0.000429336	0.000959035	0.000547998	0.00107756	0.000677661	0.00107564	0.00115805	0.000237536	0.0010715	0.000971321	0.000461776	0.00152624	0.000689105	0.000740174	0.00080519	0.00129335	0.000736762	0.000791777	0.000825041	0.000834227	0.000523608	0.000775768	0.00069286	0.00155957	0.00197664	0.000723729
3739	0.000832759	0.000847631	0.000758454	0.000406152	0.00096233	0.00102973	0.000117288	0.000202379	0.000963898	0.000755597	0.000439737	0.00117459	0.000948234	0.000399477	0.0011637	0.000653778	0.00135265	0.000913433	0.00122041	0.000956142	0.000307376	0.00101066	0.000990799	0.000394497	0.00166267	0.000815819	0.000753086	0.000917483	0.00143169	0.000854507	0.00087216	0.000775111	0.000845784	0.00054588	0.000928675	0.000626753	0.00140332	0.00167219	0.000957738
3738	0.000974783	0.000815903	0.000694741	0.000213731	0.00101134	0.00107421	7.49357e-05	0.000104156	0.000894168	0.000640491	0.000411322	0.00125928	0.00106846	0.000543857	0.00120291	0.000693322	0.0014458	0.00103614	0.00123095	0.000857689	0.000376568	0.00112571	0.00110622	0.000330073	0.00178294	0.000790418	0.000809792	0.000923113	0.00145396	0.000835489	0.000929784	0.000757517	0.000849392	0.000490124	0.000995385	0.000608534	0.00125068	0.0013158	0.0011859
3737	0.00115757	0.000942805	0.00071501	0.00011494	0.00120436	0.00121973	0.000276644	0.000268827	0.000879974	0.00060549	0.000505682	0.00137433	0.00121846	0.000599117	0.00112944	0.000709815	0.0014402	0.00107244	0.00119677	0.000909849	0.000521884	0.00142596	0.00129004	0.000362661	0.001817	0.000675077	0.000842864	0.00087185	0.00140912	0.00075449	0.000933877	0.000750179	0.000813743	0.000435266	0.000888115	0.000625205	0.00122689	0.00111415	0.00138225
3736	0.00125813	0.00112573	0.000814136	0.00012835	0.00146913	0.00147557	0.000585542	0.00058631	0.00088753	0.00058487	0.000755366	0.00146397	0.00132125	0.000481691	0.00106657	0.000754787	0.00145362	0.00108719	0.0011971	0.00114398	0.000739474	0.00181103	0.00148477	0.000483474	0.00178483	0.000577639	0.000856903	0.000807259	0.0013461	0.000661201	0.000859053	0.00073307	0.000769663	0.000412275	0.000770812	0.000630061	0.00137652	0.00110153	0.00148263
3735	0.00129786	0.00124186	0.000971985	0.000174086	0.00167488	0.00179863	0.000812394	0.000864759	0.000842011	0.000458025	0.00107946	0.00147673	0.00134956	0.000319132	0.00108671	0.000816094	0.00149936	0.00106914	0.00122194	0.00147397	0.000901284	0.00208703	0.00160783	0.000567862	0.00175353	0.000552824	0.000898175	0.000727128	0.00129398	0.000570226	0.000774105	0.000740833	0.000803562	0.00037298	0.000744022	0.00056808	0.00158295	0.00115179	0.00141313
3734	0.00133663	0.00129123	0.00112653	0.000179765	0.00169556	0.00203283	0.000859978	0.000987167	0.000758864	0.000244014	0.00132481	0.00134474	0.00129008	0.000210841	0.00114427	0.000836459	0.00147559	0.000938405	0.00119209	0.0016868	0.000906326	0.00205996	0.00153098	0.000485864	0.00171583	0.000592511	0.000943302	0.00064104	0.00127279	0.000527596	0.000750869	0.000808648	0.000937823	0.000281068	0.000729285	0.000430794	0.00165636	0.00118817	0.00121058
3733	0.00130674	0.00130383	0.00116763	0.000156502	0.00152957	0.00198154	0.00073153	0.000905106	0.000734232	9.46369e-05	0.00136563	0.00107919	0.00111508	0.00015411	0.00114309	0.000786363	0.00129199	0.000683655	0.00105319	0.0016358	0.000806578	0.00170216	0.00122373	0.000245392	0.001612	0.000669918	0.000940858	0.000606972	0.00128314	0.000586279	0.00074838	0.000892081	0.00108001	0.000181413	0.000645328	0.000291104	0.00151591	0.00121982	0.0010245
3732	0.00115164	0.00126369	0.00104138	0.000178152	0.00129938	0.00161706	0.000513457	0.000654839	0.000799636	0.000102154	0.00119577	0.00079391	0.000869015	0.000199699	0.00105948	0.000682323	0.000984544	0.000426235	0.000842576	0.00138436	0.000730059	0.00120302	0.000846463	1.70156e-05	0.00143816	0.000745724	0.000900137	0.000665767	0.0012938	0.000696486	0.000690578	0.000907763	0.0011167	0.000135036	0.000542495	0.000236831	0.00123845	0.00124905	0.000939697
3731	0.00096951	0.00118098	0.000830217	0.000305724	0.0011159	0.00114495	0.000342907	0.000403759	0.000886372	0.000225091	0.00094037	0.000599381	0.000683388	0.000422815	0.000969528	0.000564159	0.000705678	0.000313313	0.000670984	0.00112445	0.000748698	0.000829187	0.000610422	0	0.00124857	0.000774484	0.000871254	0.000786088	0.00129316	0.000734898	0.000588165	0.000838881	0.00101661	0.000129032	0.000491665	0.000289627	0.000969029	0.00125442	0.000876014
3730	0.00090502	0.00110615	0.000664899	0.000524437	0.00098217	0.000808971	0.00032469	0.000332755	0.000919794	0.000375618	0.000736394	0.000518071	0.00064968	0.000723068	0.000953989	0.000475277	0.000592808	0.000377739	0.000639517	0.000987978	0.000849393	0.000725043	0.000585287	0.000244303	0.00107772	0.000742564	0.000871194	0.000903721	0.00131658	0.00066354	0.000519912	0.000753234	0.000825936	0.000116738	0.000485404	0.000403447	0.000815793	0.00123948	0.000732845
3729	0.000978135	0.00104719	0.000591093	0.000752754	0.000825119	0.000684116	0.000456576	0.000456047	0.000900709	0.000514485	0.000625431	0.000496938	0.000721288	0.000890847	0.00101273	0.000440208	0.0006595	0.000534512	0.000751936	0.000954854	0.000987664	0.000833409	0.000662965	0.000615124	0.000909141	0.000678246	0.000860232	0.000986063	0.00139091	0.000562431	0.000525727	0.000715638	0.000599754	0.000105709	0.000510818	0.000515205	0.00078842	0.00122995	0.000527724
3728	0.00107217	0.000938903	0.000554289	0.00091245	0.000598005	0.00066669	0.000628763	0.000599577	0.000893435	0.000656646	0.000566395	0.00047814	0.000762758	0.0008698	0.00106854	0.000444076	0.000802599	0.000667425	0.000900393	0.000916232	0.00112433	0.000981982	0.00068607	0.000924425	0.000723338	0.000618075	0.000788089	0.00103531	0.0014938	0.000518142	0.00055646	0.000716737	0.000373663	0.000140738	0.000605332	0.000594473	0.00079442	0.00120392	0.000365193
3727	0.00107535	0.000730636	0.000501252	0.000989133	0.000366146	0.000625711	0.000705054	0.000579185	0.000944849	0.000806293	0.000517708	0.000472301	0.000702014	0.000803614	0.00104946	0.000450694	0.000901872	0.000705709	0.000958513	0.000819335	0.00121676	0.00105623	0.000626858	0.00107668	0.000567449	0.0005811	0.000667106	0.00105716	0.00158769	0.000540512	0.00053136	0.000695451	0.00019824	0.00023904	0.000774911	0.000671214	0.000721267	0.00106088	0.000322783
3726	0.00100943	0.000492917	0.000466572	0.00101752	0.000248596	0.000546055	0.000639509	0.000412632	0.00102942	0.00091951	0.000489593	0.000527063	0.000621139	0.000829159	0.000968204	0.000449346	0.000927441	0.000658781	0.000898615	0.000709201	0.00121389	0.00106666	0.000587414	0.00109163	0.000524279	0.000571181	0.000557976	0.00104915	0.0016641	0.000571058	0.000442104	0.000616753	0.000140472	0.00036834	0.000934805	0.000780811	0.000545145	0.000771664	0.000386627
3725	0.00093521	0.000350136	0.000505766	0.00101577	0.000262581	0.000486427	0.000482517	0.000269258	0.00107689	0.000946038	0.000494264	0.000627537	0.000624801	0.000887752	0.000911148	0.00046705	0.000945401	0.000594274	0.000807818	0.000627171	0.00108166	0.00104242	0.000626563	0.00101289	0.000602405	0.000587026	0.000496103	0.00101722	0.00173824	0.000558968	0.000352757	0.000513924	0.000212135	0.000480771	0.00098583	0.000876879	0.00033838	0.00047488	0.000481617
3724	0.000829126	0.000310759	0.000580104	0.000963055	0.000303411	0.00045967	0.000294318	0.000230235	0.00104149	0.00088845	0.000483574	0.000689821	0.000680977	0.000842902	0.000950955	0.000536857	0.00102842	0.000583698	0.000784089	0.000544241	0.00083669	0.000946098	0.000695416	0.000845814	0.000720899	0.000636574	0.000483112	0.000995185	0.00182253	0.000523947	0.000317022	0.000453454	0.000336203	0.000562921	0.00091192	0.000856509	0.000179497	0.000326379	0.00055298
3723	0.000655966	0.000270863	0.000577198	0.000844861	0.000275679	0.000427937	0.000116528	0.000225984	0.000931243	0.000789333	0.000391352	0.000649516	0.000668035	0.000695743	0.00107357	0.000660995	0.00117534	0.000656294	0.000830632	0.000411626	0.000555101	0.000728201	0.000725388	0.000603575	0.000797718	0.000732519	0.000513904	0.00102124	0.00190864	0.000512595	0.000345641	0.000467369	0.000408535	0.000631847	0.000782714	0.000676304	8.91824e-05	0.000353721	0.000580692
3722	0.000474416	0.000174812	0.000446447	0.000704522	0.000188491	0.000377945	0	0.000182014	0.000800048	0.00069043	0.000226535	0.000520775	0.000533622	0.000548287	0.00119008	0.000801047	0.00131199	0.000772958	0.00087416	0.000250582	0.000343294	0.000429933	0.000706032	0.00037417	0.000812563	0.000857412	0.000573863	0.00108635	0.00197491	0.000531015	0.000425203	0.000524641	0.000388278	0.000683558	0.000667958	0.000418315	5.40206e-05	0.000475035	0.00056041
3721	0.000396051	9.5507e-05	0.00026906	0.000622291	0.000104529	0.000338694	9.88382e-06	0.000124551	0.000723533	0.000617449	8.72463e-05	0.000359155	0.000344549	0.000466996	0.0012197	0.000906691	0.00135913	0.000847265	0.000868086	0.000148709	0.000287262	0.000170424	0.000663956	0.000272897	0.00077967	0.000958376	0.000621252	0.00113693	0.00200817	0.000556647	0.000539034	0.000561091	0.00031232	0.00068939	0.000561156	0.000221917	8.29553e-05	0.000599051	0.00051333
3720	0.000457766	0.000126984	0.000174765	0.000646256	5.49409e-05	0.000322587	0.000173718	0.00011552	0.000741225	0.000569394	6.41042e-05	0.00021361	0.000186986	0.000422032	0.0011626	0.000952305	0.00130013	0.000822008	0.000841141	0.000168918	0.000406557	3.65056e-05	0.000616003	0.000332401	0.000705504	0.000994483	0.000609069	0.00113922	0.00201311	0.00057901	0.000660497	0.000533295	0.000230538	0.000638443	0.000430746	0.000158436	0.00021149	0.000691128	0.000480296
3719	0.000593106	0.000264362	0.000234675	0.000761944	4.04499e-05	0.000310448	0.000436946	0.000164349	0.000822614	0.00053143	0.000175081	0.000127641	8.56133e-05	0.000369859	0.00108345	0.000940056	0.00118716	0.000720433	0.000840006	0.000286703	0.000646522	2.89817e-05	0.00055786	0.000487285	0.00058897	0.000977781	0.000528014	0.00111768	0.00200885	0.000606414	0.000744237	0.000448685	0.00015831	0.000551191	0.000308724	0.000188416	0.000435391	0.000778944	0.00048701
3718	0.000705038	0.00041794	0.000421873	0.000911658	7.64959e-05	0.000284745	0.000676423	0.000223862	0.000902506	0.000505663	0.000367906	0.000144792	2.02771e-05	0.000341215	0.00103197	0.000872738	0.00108313	0.000610127	0.000857047	0.000431476	0.00090934	0.000111242	0.000504064	0.000649805	0.000452125	0.000955515	0.000427013	0.00111519	0.00199972	0.000639042	0.000744416	0.000350301	9.59851e-05	0.000452001	0.000274724	0.000235593	0.000683905	0.000890548	0.000515042
3717	0.000771909	0.000525718	0.00065334	0.00103716	0.000206087	0.000266437	0.000784329	0.000272096	0.000937511	0.00051084	0.000561143	0.000286894	0	0.000396629	0.00100242	0.000746097	0.00101062	0.000534899	0.000842761	0.000569936	0.00110102	0.000264249	0.00050665	0.000781945	0.000354651	0.000960769	0.00038098	0.00113876	0.00196696	0.000666262	0.000666642	0.000277907	6.54753e-05	0.000350927	0.000363302	0.000269503	0.000874862	0.00102521	0.000513901
3716	0.000847072	0.000611218	0.000848059	0.00110293	0.000441475	0.00029818	0.000740358	0.00035103	0.000926592	0.000558713	0.000692619	0.000519069	6.80488e-05	0.000515418	0.000955661	0.000573842	0.000956506	0.000492747	0.000768433	0.000718397	0.00117157	0.000463383	0.000600145	0.000887943	0.000353513	0.000989342	0.00043354	0.00115833	0.00189705	0.000693467	0.000575448	0.000242462	9.9076e-05	0.000260202	0.000510336	0.000303252	0.00097158	0.00116202	0.000444596
3715	0.00096205	0.000709329	0.000938437	0.00109279	0.000706992	0.000381071	0.000599144	0.00048692	0.000900039	0.000656795	0.000717615	0.00073488	0.000227533	0.000609801	0.000862454	0.000401506	0.000908129	0.000467875	0.000660048	0.000881785	0.00112205	0.000631397	0.000748171	0.000954175	0.00045194	0.00100759	0.000566063	0.00113926	0.00179151	0.000740919	0.000533563	0.00023142	0.000196408	0.000214777	0.000606882	0.000342106	0.000980899	0.00126542	0.000328781
3714	0.00107671	0.000787787	0.00088218	0.00101955	0.000857028	0.000460242	0.000440037	0.000631038	0.000892989	0.000803842	0.000615135	0.000792792	0.000399007	0.000672787	0.000735883	0.000294929	0.000879747	0.000474543	0.000576901	0.00101748	0.000991933	0.000664971	0.000859367	0.000939544	0.000597082	0.000974798	0.000705899	0.00107488	0.00166762	0.000801025	0.000544076	0.000229609	0.00030708	0.00026269	0.000593233	0.000359817	0.000933599	0.0012956	0.000237307
3713	0.001132	0.000779489	0.000707514	0.000942606	0.000794397	0.000495826	0.000329991	0.000717	0.000912827	0.000948759	0.000430074	0.000628203	0.000487524	0.000783076	0.000628241	0.000304843	0.000895807	0.000545535	0.00056002	0.00108828	0.000846237	0.000548169	0.000873951	0.00084207	0.00073774	0.000868651	0.000771978	0.000999132	0.00156593	0.000813906	0.000553316	0.000221363	0.000362123	0.000415519	0.000507586	0.000329173	0.000888107	0.00124131	0.000231974
3712	0.00113829	0.000689263	0.000532679	0.000927402	0.000598114	0.000528712	0.000306184	0.000759381	0.0009233	0.00097261	0.000277549	0.000378656	0.000507186	0.000898281	0.000579831	0.000405608	0.00093567	0.0006605	0.00057844	0.00112554	0.000749078	0.000430081	0.000847991	0.000744364	0.000865831	0.000702252	0.000747257	0.000956663	0.00151795	0.000707708	0.00050832	0.000197206	0.000342726	0.000606574	0.000441223	0.000268301	0.000907232	0.001144	0.000311653
3711	0.00116536	0.000626289	0.000468577	0.000961694	0.000452439	0.000627112	0.000380276	0.000836511	0.000884962	0.000802152	0.000251369	0.000270663	0.000580658	0.000866372	0.00056825	0.000478128	0.000919251	0.000718143	0.000540197	0.0011817	0.000726704	0.000474619	0.000886146	0.000753031	0.000961225	0.000508577	0.000683937	0.000942068	0.00149071	0.000475178	0.000413128	0.000172708	0.0002962	0.000720242	0.000437252	0.00022537	0.00097995	0.00106552	0.00039208
3710	0.0012212	0.000667894	0.000499025	0.0009682	0.000445143	0.000776022	0.000522006	0.000956521	0.00081564	0.000545705	0.000334137	0.000359794	0.000760407	0.000686467	0.00054613	0.000421535	0.000795733	0.000635917	0.000410021	0.00125212	0.000764428	0.00064801	0.00100531	0.000899359	0.000954522	0.000314845	0.000627014	0.000899674	0.00142164	0.00021003	0.000308211	0.000165609	0.000262524	0.000697206	0.000450155	0.000230053	0.0010116	0.00100847	0.000377272
3709	0.00124872	0.000767194	0.00053777	0.000919301	0.000523662	0.000903054	0.000667814	0.00104142	0.000760261	0.000389948	0.000456837	0.000522042	0.000962085	0.000493848	0.000523807	0.0002768	0.000612442	0.000448214	0.000271823	0.00128742	0.000845184	0.000784786	0.00113309	0.00113258	0.000797938	0.000152363	0.000570626	0.000809393	0.00131807	4.5684e-05	0.000220605	0.000165963	0.000231851	0.00060139	0.000426952	0.000284841	0.000928035	0.000927873	0.000292503
3708	0.00121315	0.000828732	0.000540258	0.000876154	0.000608101	0.000953747	0.000759661	0.00102655	0.000732091	0.000409423	0.000578759	0.000626854	0.00107136	0.000375385	0.000565976	0.000176382	0.000465935	0.000265707	0.000233045	0.00125609	0.00096	0.000791791	0.00119622	0.00137193	0.000528783	6.50062e-05	0.000494589	0.000720455	0.0012502	3.31827e-05	0.00015749	0.000154145	0.000179833	0.000546579	0.000385435	0.000377025	0.00074927	0.000801731	0.00025935
3707	0.00114194	0.000807976	0.000513422	0.000904585	0.00066167	0.000907452	0.000778221	0.00092033	0.000722258	0.000544208	0.000674689	0.000633506	0.00104687	0.000346443	0.000716227	0.000203715	0.000429545	0.000173563	0.000324395	0.00117662	0.00108393	0.000707114	0.0011743	0.00153643	0.000256707	8.78278e-05	0.000412463	0.000688148	0.00126363	0.000114347	0.000128385	0.000129067	0.000109236	0.000571979	0.00036975	0.000481444	0.000559185	0.00064504	0.000336498
3706	0.00109859	0.000741495	0.000480959	0.00100741	0.000690742	0.000780037	0.00075736	0.000795225	0.000724505	0.000684175	0.000717882	0.000577365	0.000940572	0.000380258	0.000938407	0.000337034	0.000510227	0.000177206	0.000494346	0.00109276	0.00117338	0.00062344	0.00108976	0.00157289	9.75303e-05	0.000228031	0.000365543	0.00072248	0.00135006	0.000211114	0.000150849	0.000108838	5.39438e-05	0.000632	0.000397477	0.000567345	0.000429792	0.000484357	0.000458245
3705	0.00112019	0.000697179	0.000455193	0.00113615	0.000696832	0.000610521	0.000761214	0.000720454	0.000737956	0.000750047	0.000687212	0.000506233	0.000836496	0.000420047	0.00112826	0.000487426	0.000645031	0.000223867	0.000652846	0.00102265	0.00119106	0.000588291	0.000969615	0.00148626	9.86849e-05	0.000455423	0.000373813	0.000791493	0.0014688	0.000298074	0.000229794	0.000110726	5.01736e-05	0.000676088	0.00046524	0.000615466	0.000378595	0.000343113	0.000514061
3704	0.00117744	0.000701969	0.000430405	0.00123449	0.000651254	0.000443443	0.000829398	0.000701095	0.000760863	0.000725123	0.000589577	0.000433496	0.000776778	0.000417235	0.00119508	0.000571211	0.000750645	0.000263534	0.000725892	0.00094442	0.00113322	0.000570662	0.000828604	0.00133879	0.000210029	0.000708022	0.00040431	0.000855023	0.00157687	0.000394882	0.000340825	0.000134546	0.000104903	0.000695563	0.000557756	0.000633258	0.000380392	0.000243639	0.000447896
3703	0.00119965	0.000712587	0.0004007	0.00128254	0.000526747	0.000320697	0.000932812	0.00068139	0.00078479	0.000637309	0.000473287	0.000354984	0.000738313	0.000370498	0.0011414	0.000575134	0.000786154	0.000291446	0.00070069	0.000840173	0.00103754	0.000516316	0.000695238	0.00121667	0.000328644	0.000913092	0.000402654	0.000900645	0.00165467	0.000514828	0.000440622	0.000167138	0.000189922	0.000704484	0.000662284	0.000652008	0.000403534	0.000198598	0.000298673
3702	0.00115021	0.000661805	0.000377686	0.00131269	0.000355564	0.000277497	0.000989611	0.000609695	0.000798647	0.000527921	0.000401948	0.000290497	0.000676926	0.000315227	0.00106431	0.000566605	0.000778146	0.000337517	0.000634343	0.000735696	0.000957951	0.000432988	0.000629098	0.00117397	0.000382188	0.00101129	0.000359677	0.000945555	0.00170052	0.000626859	0.000496108	0.000201821	0.000273511	0.000699862	0.000771704	0.00069781	0.000415548	0.000184575	0.000171585
3701	0.00107146	0.00054484	0.000379443	0.00137415	0.000212953	0.000320985	0.000946828	0.000501691	0.00081051	0.000442375	0.000400669	0.000257984	0.000580954	0.000317211	0.00105415	0.000621432	0.000779829	0.000419849	0.000601673	0.000667058	0.00091873	0.000384477	0.000663285	0.0011976	0.00036919	0.000981939	0.000318555	0.001002	0.00171002	0.00067355	0.00050658	0.000243555	0.000350298	0.000654303	0.00086922	0.000759042	0.000375941	0.000150089	0.000149235
3700	0.00103673	0.000431655	0.000396558	0.0014744	0.000138885	0.000414768	0.000829945	0.000422527	0.000844936	0.000418808	0.00043323	0.000233317	0.000468891	0.000407568	0.00110514	0.000746538	0.000808445	0.000519281	0.000629914	0.000615809	0.00090028	0.000390644	0.000743251	0.00123886	0.00032734	0.000863259	0.00030844	0.00106037	0.00168972	0.000641216	0.000495111	0.000289292	0.000426951	0.000553675	0.000930235	0.000796529	0.000270015	8.4001e-05	0.000227208
3699	0.00106423	0.000380029	0.000395581	0.00157291	0.000118966	0.000496922	0.000700592	0.000407894	0.000902157	0.000459909	0.000444834	0.000188391	0.00035182	0.000490297	0.00114839	0.000889683	0.000836569	0.000603629	0.000692436	0.000514472	0.000877154	0.000387105	0.000763879	0.00126863	0.00028202	0.000742616	0.000308202	0.00111597	0.00168015	0.000583758	0.000481264	0.00032809	0.000491897	0.000429656	0.000958316	0.000776426	0.000142565	5.63098e-05	0.000354813
3698	0.00109399	0.000369677	0.000357356	0.00162085	0.000123069	0.000510819	0.000595676	0.000419932	0.00095017	0.00054237	0.000412644	0.000138999	0.000226052	0.000471659	0.0011343	0.000991585	0.000830959	0.000655156	0.000743853	0.000329828	0.000852169	0.000302371	0.000672665	0.00128621	0.000239669	0.000704098	0.000286347	0.00117732	0.00172196	0.00055315	0.000467925	0.000361943	0.0005128	0.000333397	0.00099221	0.000680479	7.65039e-05	0.000136752	0.000486333
3697	0.00107028	0.000345654	0.00031289	0.00160587	0.000149805	0.000447759	0.000523261	0.000404367	0.000952296	0.000640414	0.000362024	0.000137853	0.000119662	0.000409116	0.00106529	0.00101607	0.000783267	0.000669284	0.000758418	0.000139241	0.000844005	0.000160334	0.000539368	0.00130255	0.000224493	0.000769171	0.00025235	0.00123878	0.00181032	0.0005411	0.00046214	0.000407376	0.000468405	0.000288492	0.00105426	0.000511011	0.000145536	0.000289387	0.000578832
3696	0.001026	0.000311379	0.000333653	0.00156216	0.000214688	0.000370481	0.000489981	0.00038028	0.000883321	0.000722076	0.000352542	0.000219168	0.000116579	0.00041628	0.000972681	0.000961715	0.000711309	0.000645413	0.000742841	8.62676e-05	0.000853356	7.30944e-05	0.000484946	0.00132879	0.000279508	0.00088352	0.000239571	0.00127014	0.00190472	0.000510692	0.000489926	0.000474002	0.000381165	0.000292342	0.00109525	0.000299216	0.000374912	0.000421917	0.000595893
3695	0.00101547	0.000329201	0.000449898	0.00151789	0.000304468	0.000346711	0.000483947	0.000407341	0.00074293	0.000756282	0.000415485	0.000341318	0.000269102	0.000489136	0.000874651	0.000847493	0.000642044	0.000586629	0.000713933	0.000231091	0.000844515	0.000118004	0.000527612	0.00134318	0.000410065	0.000959909	0.000250894	0.00123438	0.0019494	0.000446176	0.000557089	0.000551619	0.000311441	0.000337395	0.00102309	0.000104315	0.00071553	0.000513275	0.000539504
3694	0.00100755	0.000426932	0.000587389	0.0014473	0.000365959	0.000363429	0.000452659	0.000475923	0.000562504	0.000730008	0.000496996	0.000405714	0.000503612	0.000533522	0.000764053	0.000687988	0.000594325	0.000509106	0.0006716	0.000481702	0.000763814	0.000263123	0.000570523	0.00127731	0.000565678	0.000939164	0.000264406	0.00111191	0.00188582	0.000356539	0.0006171	0.000627104	0.000323846	0.000401815	0.000807581	0	0.00106315	0.000616432	0.000462037
3693	0.00093033	0.000566561	0.000623748	0.00131195	0.000353702	0.000357709	0.000351077	0.000515364	0.000391066	0.00064646	0.000505111	0.000336755	0.000667513	0.000540702	0.000633477	0.000490012	0.000569016	0.000443782	0.000602795	0.000681739	0.000590129	0.000423466	0.000536272	0.00107848	0.000693375	0.00082167	0.000277459	0.000919757	0.00168992	0.000251628	0.000620161	0.000703546	0.000451009	0.000428804	0.000539367	3.43919e-05	0.0013158	0.000766963	0.000424891
3692	0.000789865	0.000703585	0.000511041	0.00114204	0.000272465	0.000314282	0.000202932	0.000502134	0.000277472	0.000514833	0.000413774	0.000154488	0.00066275	0.000588677	0.000499363	0.000272069	0.00054781	0.000417995	0.000516669	0.000746384	0.000378196	0.000551604	0.000460722	0.000792296	0.0007972	0.000659277	0.000309784	0.000720669	0.00141813	0.000153304	0.000579541	0.000784687	0.00066877	0.0003506	0.000360575	0.000173996	0.00143856	0.000943324	0.000454634
3691	0.000685946	0.000833151	0.00033489	0.0010381	0.000185674	0.000298627	8.58522e-05	0.000501509	0.000261816	0.000348874	0.000300677	0	0.000528155	0.000670121	0.000404655	8.53159e-05	0.000509063	0.000437044	0.000468669	0.000700928	0.000247416	0.000652898	0.000437962	0.000555267	0.00093081	0.000532919	0.000357331	0.000614119	0.00120398	0.000126333	0.000564624	0.000850034	0.000898332	0.000171403	0.000347652	0.000290169	0.00147911	0.0011124	0.000532855
3690	0.000688387	0.000956051	0.000251959	0.00107216	0.000210127	0.00037161	5.55934e-05	0.0005726	0.000360384	0.000165813	0.000264204	9.02392e-05	0.000394697	0.000618224	0.000386948	0	0.000454167	0.000487142	0.000513269	0.000623136	0.000294722	0.000753655	0.00053326	0.000485715	0.0011305	0.000514027	0.000393469	0.000676929	0.00116589	0.00023168	0.000615989	0.000884446	0.00105909	9.98828e-06	0.000482848	0.000264434	0.00149888	0.00122354	0.000591307
3689	0.000777872	0.00104671	0.000351184	0.00120253	0.000423143	0.000505445	0.000124095	0.000688179	0.000556826	1.49755e-05	0.000318787	0.000491811	0.000373534	0.000391265	0.000431214	4.1584e-05	0.000414832	0.000544705	0.000615085	0.000591606	0.000490521	0.000874145	0.000751615	0.000582149	0.0013515	0.000599266	0.000420772	0.000861212	0.00128129	0.000418195	0.000697389	0.00090098	0.00112387	0	0.000697378	0.00013298	0.00148449	0.00118943	0.000543363
3688	0.000930475	0.00110223	0.000581256	0.00134707	0.000739044	0.000629411	0.000287137	0.000807666	0.000821284	0	0.000423921	0.000962794	0.000476296	0.000266846	0.000474417	0.000155497	0.000413284	0.000578895	0.000669211	0.000649341	0.000705463	0.00100574	0.00103331	0.00076681	0.00148294	0.000700545	0.00046304	0.00100601	0.0014123	0.000539733	0.000752497	0.000902608	0.00110633	0.000149399	0.000913143	4.78281e-05	0.00137556	0.000989819	0.000371491
3687	0.00115859	0.00115791	0.000815353	0.00151325	0.000979848	0.000715395	0.000517545	0.000947932	0.00109708	0.000179761	0.000569351	0.00121809	0.000632697	0.000419084	0.000486075	0.000279152	0.000432222	0.000567819	0.000643749	0.000766918	0.000852783	0.00111298	0.0012883	0.001007	0.00145482	0.000742302	0.000518645	0.00101835	0.00150183	0.000546256	0.000771274	0.000872241	0.00103155	0.000362364	0.00106305	9.06643e-05	0.00117716	0.000745871	0.000181207
3686	0.00142176	0.00120934	0.000934316	0.00174895	0.00103623	0.000746595	0.000738302	0.00109809	0.00129086	0.000488595	0.000740578	0.00118684	0.000745492	0.000644118	0.000507452	0.000406053	0.0004589	0.000528634	0.00061048	0.000851466	0.000936942	0.0011373	0.00141351	0.00128728	0.00128489	0.000735252	0.000558788	0.000962717	0.0016195	0.000529913	0.000769516	0.000800564	0.000925808	0.000565716	0.00110495	0.000207983	0.000959853	0.000615792	0.000121063
3685	0.00160213	0.00118221	0.000862335	0.00200796	0.000898416	0.000672255	0.000840653	0.00115848	0.00134915	0.000820088	0.000854926	0.000951192	0.000733944	0.000721686	0.000585326	0.000544538	0.000510384	0.000506277	0.000631392	0.0008146	0.000986238	0.00101762	0.00132766	0.00151234	0.00103918	0.000730799	0.000570106	0.000943031	0.00179779	0.000567482	0.000748726	0.000692674	0.000810313	0.000724878	0.00105844	0.000305922	0.000776179	0.000641948	0.000247344
3684	0.00162197	0.00102429	0.000609219	0.00218643	0.000636134	0.000472952	0.000769453	0.00105133	0.0012905	0.00109992	0.000810746	0.000625148	0.000594377	0.00068952	0.000718435	0.000675842	0.000591966	0.000531265	0.000710369	0.000638713	0.00100143	0.000752959	0.00104669	0.00156608	0.000797191	0.000745798	0.00057827	0.000984287	0.00196227	0.000643524	0.000717175	0.000570917	0.000709037	0.00081469	0.000998917	0.000349448	0.000637924	0.000721218	0.000479709
3683	0.00152527	0.000797318	0.000295331	0.00225518	0.000371966	0.000228046	0.000595199	0.000843189	0.00116198	0.0012952	0.00059589	0.000317141	0.000422894	0.000681302	0.000882047	0.000786266	0.000692168	0.000613832	0.000838747	0.000388726	0.000973577	0.000432237	0.000690876	0.00143992	0.000626331	0.000761095	0.000609997	0.00103872	0.002028	0.000711071	0.000712756	0.000477111	0.000657872	0.000848772	0.00096056	0.000371237	0.000565268	0.00074215	0.000669541
3682	0.00139219	0.000630137	7.12158e-05	0.00226287	0.000208192	5.7025e-05	0.000449651	0.000680706	0.00100566	0.00140967	0.000312095	0.000104333	0.000326114	0.00069989	0.00105072	0.000888907	0.00080793	0.000752708	0.00101936	0.000149835	0.000915644	0.000160132	0.00036377	0.00121396	0.000544268	0.000753748	0.000627421	0.001041	0.00196259	0.000747149	0.000757423	0.000446514	0.000677136	0.000874338	0.00092156	0.000401113	0.000594817	0.000746528	0.000717183
3681	0.00121234	0.000574982	0	0.00225228	0.00017713	0	0.000372299	0.000604144	0.000845483	0.00145334	8.58247e-05	2.80068e-05	0.000309909	0.000641119	0.00118532	0.000986534	0.00093423	0.00092947	0.00123386	0	0.000847533	0	0.000106297	0.000958442	0.000535308	0.000698795	0.00057021	0.000950498	0.00176704	0.000746892	0.000791567	0.000482633	0.000749446	0.000912061	0.000897439	0.000430823	0.000723437	0.000832155	0.000635382
3680	0.00099142	0.000602789	7.06531e-05	0.00222498	0.000273735	4.47045e-05	0.000319558	0.000562132	0.000694729	0.00141511	0	0.000116053	0.00033584	0.000546459	0.00124058	0.00104652	0.00105776	0.00110972	0.00142088	4.21492e-05	0.000773121	1.6636e-05	0	0.0007137	0.000615387	0.000572573	0.000466943	0.000777385	0.00146657	0.000703622	0.000745694	0.000568435	0.00084715	0.000934904	0.000926659	0.000457363	0.000889448	0.000942124	0.000493605
3679	0.000910797	0.000740229	0.000292486	0.00217262	0.000492178	0.000229163	0.000326696	0.000600814	0.000572333	0.00128166	9.08788e-05	0.000375952	0.000438183	0.000575455	0.00119782	0.00103312	0.00117078	0.00125664	0.00151501	0.000375528	0.000696692	0.000284312	0.000179801	0.000544838	0.000832732	0.00038471	0.000427264	0.000580561	0.00112886	0.000623288	0.000672014	0.000690186	0.000961596	0.000926218	0.000977459	0.000511647	0.00105204	0.000916031	0.000333064
3678	0.00118662	0.00108905	0.000690635	0.00210834	0.000798254	0.000611488	0.000539331	0.000880729	0.000516291	0.00109903	0.000353175	0.000733792	0.000681024	0.000733467	0.00108665	0.000961649	0.00127348	0.0013457	0.00150423	0.0009472	0.000651347	0.000757645	0.000614358	0.00055895	0.00116701	0.000208454	0.000474932	0.000438278	0.000869507	0.000563175	0.00071875	0.000847013	0.00108482	0.000950972	0.000954344	0.000592548	0.00125294	0.00082991	0.000197575
3677	0.00167366	0.00162303	0.00117428	0.00206042	0.00113181	0.0010986	0.000978969	0.00140882	0.00054714	0.000965649	0.000697571	0.00104872	0.000977465	0.000831091	0.000973162	0.000903612	0.00134835	0.00137857	0.00142801	0.00149988	0.000682376	0.00118723	0.000982725	0.000815855	0.00149614	0.000160306	0.000486248	0.000402006	0.000794424	0.000588557	0.000918506	0.00101859	0.00117354	0.00112134	0.000841907	0.000618954	0.00153948	0.00103516	0.000179451
3676	0.00191795	0.0020616	0.00152462	0.002059	0.00152578	0.00145633	0.0013739	0.00189829	0.000596001	0.000913294	0.000962842	0.00132859	0.0011543	0.000686115	0.000895796	0.000906519	0.00134324	0.00137185	0.00130699	0.00181375	0.000777292	0.00139383	0.00107914	0.00120692	0.00175631	0.000280962	0.000436809	0.000436158	0.000885476	0.000653687	0.00108898	0.00116579	0.00122821	0.00141724	0.000801268	0.000549945	0.00185516	0.00160179	0.000345532
3675	0.00181993	0.00220673	0.00162923	0.00212623	0.00198613	0.00158033	0.00148593	0.00212925	0.000582903	0.000897245	0.001087	0.00165007	0.00122874	0.0005047	0.000791334	0.000900247	0.001216	0.00131157	0.00110228	0.00189461	0.00084724	0.00149678	0.00106663	0.0014999	0.00196629	0.000421812	0.000451295	0.000418689	0.000954493	0.000588026	0.00107891	0.00128775	0.00132481	0.00161098	0.000977817	0.000440513	0.00205755	0.00214819	0.000585289
3674	0.00171471	0.00221579	0.00159579	0.00227993	0.00235201	0.00158395	0.00140064	0.00222982	0.000575395	0.000949517	0.00116545	0.00195019	0.00134336	0.000646572	0.000592994	0.00079225	0.00102154	0.00116511	0.000834949	0.00190363	0.000836159	0.00170903	0.00115731	0.00160882	0.00212907	0.000398174	0.00056746	0.000289187	0.000872322	0.000344155	0.000954649	0.00141267	0.0014941	0.00153038	0.00124363	0.000370212	0.00208414	0.00234226	0.000687118
3673	0.00181832	0.00230065	0.00155869	0.00252121	0.00249401	0.00159728	0.00133786	0.00239415	0.000656205	0.00110115	0.00127381	0.00212223	0.00154254	0.000870025	0.000371355	0.000645919	0.000888595	0.000960687	0.000651416	0.00197366	0.000795306	0.0020731	0.00135173	0.0016426	0.00224724	0.000245376	0.000714717	0.000161947	0.000763163	0.000148109	0.000868917	0.00154405	0.00169765	0.00133023	0.00135045	0.000400695	0.00201814	0.00218885	0.000671729
3672	0.00200335	0.00241868	0.00148707	0.00277705	0.0023704	0.00157803	0.00139967	0.00255792	0.000795281	0.00127919	0.00133788	0.00204241	0.00169846	0.000827334	0.000250096	0.000592398	0.000894302	0.000807637	0.000641659	0.00205093	0.000804259	0.00237867	0.00143761	0.00166575	0.0022948	0.000148178	0.000798072	0.000198199	0.000782615	0.000178113	0.000884597	0.00164398	0.00186894	0.00130902	0.00129685	0.000530433	0.00194927	0.00191201	0.000702976
3671	0.00202256	0.00236569	0.00127413	0.0029281	0.00205014	0.00140472	0.0015255	0.00250717	0.000921877	0.00137746	0.00124677	0.00166829	0.0016295	0.000672958	0.000273606	0.000644195	0.000994787	0.000796287	0.000749991	0.0019981	0.00087784	0.00235911	0.001266	0.00165008	0.00225501	0.000210922	0.000802864	0.000428385	0.000933669	0.000359821	0.000943466	0.00166414	0.00195388	0.00152606	0.00131443	0.00072183	0.00188827	0.00168125	0.00078233
3670	0.0019262	0.00209837	0.00098797	0.00296935	0.00179375	0.00115374	0.00163116	0.00226102	0.000973206	0.0013318	0.00105606	0.00124879	0.0013928	0.000664839	0.000391855	0.000711455	0.00105461	0.000889302	0.000864956	0.00182552	0.000988316	0.00204574	0.00105394	0.00162689	0.00221087	0.000402693	0.000858674	0.000755817	0.0011446	0.000551121	0.00098332	0.00161242	0.00198041	0.00179752	0.00153029	0.000957934	0.00180756	0.00150452	0.000845182
3669	0.00204945	0.00186754	0.000846884	0.00303038	0.00178498	0.00105748	0.00173423	0.00213508	0.00096021	0.00122267	0.000970921	0.00107885	0.00127151	0.000850627	0.000516366	0.000721053	0.000988131	0.000954144	0.000907788	0.00165196	0.00112193	0.00172378	0.00108925	0.00169143	0.0022182	0.000620671	0.00102951	0.00104751	0.00132062	0.000667591	0.00102724	0.00155263	0.00200634	0.00195493	0.00180984	0.00118794	0.00168586	0.00138142	0.000899265
3668	0.00246963	0.00187283	0.000904696	0.00319696	0.00191604	0.00115379	0.00185144	0.00228597	0.000969501	0.00122638	0.00108699	0.00115459	0.0013755	0.0011129	0.000614372	0.000700301	0.000854163	0.000911696	0.000915553	0.00153848	0.00127926	0.0015645	0.00132751	0.00187692	0.00221282	0.000782792	0.00119836	0.0012224	0.00141397	0.000732371	0.00110322	0.0015244	0.00202677	0.00200575	0.00192811	0.00133428	0.00154885	0.00131028	0.000963198
3667	0.00293719	0.00203943	0.00102451	0.00344185	0.00201768	0.00128278	0.00194844	0.00254799	0.00102366	0.00137743	0.00132398	0.00130272	0.00157302	0.00128414	0.000749676	0.000765462	0.000774604	0.000835189	0.000997563	0.00147487	0.00147748	0.00153267	0.00154215	0.00214523	0.00212574	0.000900865	0.00124719	0.0013055	0.00148485	0.000835772	0.00119302	0.00151583	0.00201297	0.00210384	0.00183831	0.00136719	0.00144881	0.00124035	0.00103955
3666	0.00322835	0.0021983	0.00109089	0.00369922	0.00204596	0.00132051	0.00201148	0.00270861	0.00106579	0.00155517	0.00157087	0.00140664	0.00171106	0.0013375	0.000985596	0.000993818	0.000817885	0.000872067	0.00118816	0.00143406	0.00173339	0.0015428	0.00160583	0.00245487	0.00195372	0.00102105	0.0011744	0.00135627	0.00161116	0.000971608	0.00126294	0.00150706	0.00197786	0.0023359	0.00172549	0.00130777	0.00139262	0.00110624	0.00108273
3665	0.0033118	0.00227	0.0010954	0.00392127	0.00204137	0.00126739	0.00206618	0.00270587	0.00107391	0.00167661	0.00176629	0.00144082	0.00172566	0.00135652	0.00129061	0.00133759	0.000957514	0.00107843	0.00143334	0.00139698	0.00201488	0.00155742	0.00154742	0.00277217	0.0017461	0.00114021	0.00105496	0.00138751	0.00180841	0.00106254	0.00129748	0.00150373	0.00196948	0.00260751	0.0017718	0.00120559	0.00133505	0.000870716	0.00104908
3664	0.00328439	0.00227839	0.001076	0.00410677	0.00204447	0.00119205	0.00213359	0.00260871	0.0010892	0.00177315	0.00187827	0.00141962	0.00162625	0.00137331	0.00157546	0.00168158	0.00110432	0.00137704	0.00167101	0.00134777	0.00224374	0.00156484	0.00145246	0.00305524	0.00157999	0.001233	0.000961066	0.0014037	0.00204157	0.00109324	0.00131108	0.00152809	0.0020206	0.00279556	0.00197444	0.00111915	0.00124161	0.000576202	0.000996503
3663	0.00323038	0.00227375	0.00104147	0.00428836	0.00206322	0.00114388	0.00219105	0.00249903	0.0011605	0.00191839	0.001885	0.00136249	0.00145273	0.00135563	0.00177534	0.0019351	0.00118544	0.00164817	0.00186217	0.00127395	0.002355	0.00153805	0.00136261	0.00326071	0.00152258	0.00129552	0.000915111	0.00143991	0.00225345	0.0011028	0.00132452	0.0015934	0.00212087	0.00288057	0.00220765	0.00108817	0.00114537	0.000342049	0.00103178
3662	0.00316076	0.00228271	0.00098046	0.00448384	0.00209978	0.00112833	0.00219789	0.00241202	0.00129182	0.00211899	0.00179972	0.00130767	0.00126753	0.00130296	0.00186841	0.00206326	0.00118375	0.00181249	0.00197745	0.00118628	0.00234944	0.00145755	0.0012811	0.0033658	0.00159209	0.00132661	0.000898262	0.00152128	0.00238292	0.00110602	0.00133535	0.00169632	0.00224146	0.00291716	0.00235462	0.00111776	0.00112771	0.000278064	0.00117638
3661	0.00307258	0.00232669	0.000934384	0.00468539	0.00219103	0.00115291	0.00216083	0.002381	0.00143368	0.00228259	0.00170293	0.00134059	0.00116806	0.00127866	0.00185386	0.00207647	0.00111913	0.00185399	0.00199303	0.00114251	0.0022954	0.00137579	0.00125117	0.00339747	0.0017554	0.00130289	0.000897858	0.001624	0.00239919	0.00107661	0.00132343	0.00183168	0.002382	0.00296031	0.00238024	0.00119796	0.00123249	0.000373754	0.00134285
3660	0.00302684	0.00245734	0.0010098	0.00488479	0.00238043	0.00125929	0.00215934	0.00248958	0.00152109	0.00230073	0.0017192	0.00154792	0.00125909	0.00134847	0.00174186	0.00200942	0.00102066	0.00180068	0.00190985	0.00120989	0.00228331	0.00139374	0.00134387	0.00342452	0.00195284	0.00120561	0.000920651	0.00169724	0.00233417	0.00100715	0.00130022	0.00200147	0.00256938	0.00303487	0.00232602	0.00132174	0.0014093	0.000508634	0.00144164
3659	0.00310107	0.00271725	0.00127148	0.00507989	0.00264973	0.00146392	0.00227517	0.00279853	0.00151332	0.00215729	0.00191858	0.00192629	0.0015549	0.0014862	0.00156922	0.00190801	0.000918753	0.00170844	0.00177707	0.001391	0.00237194	0.00154873	0.00155545	0.00350504	0.00212937	0.00106748	0.000964822	0.00171361	0.00226633	0.000957659	0.00131967	0.00220394	0.00281113	0.00315297	0.00226997	0.00147252	0.00156406	0.000580827	0.00146821
3658	0.00328909	0.00306813	0.00164753	0.00525561	0.00291323	0.00170171	0.0025049	0.00323423	0.00140814	0.00195628	0.00224594	0.00236224	0.00192804	0.00160925	0.00141325	0.00182963	0.000853762	0.00166245	0.00168569	0.00160138	0.00256353	0.00175348	0.00175791	0.00364639	0.00226022	0.000972505	0.000999052	0.0016945	0.00226749	0.00101765	0.00142388	0.00241731	0.00306237	0.00333148	0.00229591	0.00159897	0.00165483	0.00062672	0.00148386
3657	0.00348151	0.00338301	0.00196712	0.00537489	0.00311695	0.00186748	0.00274712	0.00358708	0.0012359	0.00183994	0.00254474	0.00274145	0.00220091	0.00167315	0.00135658	0.001828	0.000864926	0.0017461	0.00170747	0.00177154	0.00280221	0.0019106	0.00185165	0.0038059	0.0023852	0.000983476	0.00102153	0.0016833	0.00233934	0.00119674	0.00157354	0.00259999	0.00325999	0.00356626	0.00246726	0.00165054	0.00174958	0.000727816	0.00153703
3656	0.00363007	0.00358122	0.00214172	0.00541412	0.00330082	0.0019551	0.00292961	0.00372661	0.00105427	0.00186907	0.00270018	0.00304106	0.00235577	0.00175874	0.00140903	0.00190725	0.00094925	0.00195811	0.00182049	0.00193453	0.00300028	0.00205851	0.00190616	0.00392786	0.00257899	0.00105714	0.0010789	0.00168409	0.00239847	0.00137216	0.00168796	0.00272173	0.00338515	0.00379686	0.00277337	0.00163219	0.00197445	0.00089425	0.00162216
3655	0.00380281	0.00373588	0.00226223	0.00540843	0.00352478	0.00208225	0.00308613	0.00376447	0.000923696	0.00198766	0.00275999	0.00331124	0.00254786	0.00196016	0.00149518	0.00201025	0.00105146	0.00219199	0.00193515	0.00216042	0.00310412	0.00231745	0.00204179	0.00398802	0.00285961	0.00108171	0.00118373	0.0016489	0.00236315	0.00140646	0.00173442	0.00279841	0.00347437	0.0039398	0.00310078	0.00159619	0.00237501	0.00109837	0.00169169
3654	0.0040558	0.00396051	0.00247115	0.00543165	0.00380536	0.0023524	0.00327616	0.00389573	0.000863189	0.00210387	0.00285218	0.00362975	0.00289616	0.00216184	0.00154906	0.00208447	0.00111951	0.00234486	0.00201412	0.00245591	0.00313754	0.00273979	0.00228446	0.00399823	0.00318769	0.00101487	0.00129528	0.00154514	0.00224536	0.00130965	0.00174643	0.00289026	0.00360067	0.00397061	0.00331596	0.00159271	0.00285734	0.00133001	0.00173082
3653	0.00434744	0.00424806	0.00278381	0.00552088	0.00409241	0.00272621	0.00350137	0.00415827	0.000855601	0.00217646	0.00302309	0.00401665	0.00333624	0.00218532	0.00156429	0.0021229	0.00113975	0.00240826	0.00209445	0.00272525	0.0031641	0.00323535	0.00256476	0.00396267	0.00350929	0.000917485	0.00136525	0.00139459	0.00210034	0.00118715	0.00177315	0.00306393	0.00384305	0.00393378	0.00338383	0.00161904	0.00325185	0.00159659	0.00177838
3652	0.00457977	0.00446673	0.00305728	0.00566024	0.00428305	0.00302925	0.0037029	0.00441157	0.000888717	0.00223559	0.00320317	0.00435603	0.0036632	0.00210363	0.0015692	0.00214279	0.00112877	0.0024466	0.0022264	0.00283456	0.00321813	0.00361632	0.0027918	0.00389244	0.00378366	0.000862416	0.00136933	0.00124722	0.00195918	0.00110955	0.0018391	0.00334778	0.00423104	0.00387175	0.00337841	0.00161733	0.00341669	0.00189795	0.00187079
3651	0.00471752	0.00451497	0.00314088	0.0058462	0.00434628	0.00312039	0.00381705	0.00454274	0.000958762	0.00232867	0.00331818	0.00448951	0.00374236	0.00215737	0.00161781	0.00218936	0.00114539	0.00253632	0.00244012	0.00280033	0.00329824	0.00377454	0.00295648	0.00388412	0.00404745	0.000882393	0.00135537	0.001178	0.00187761	0.00112181	0.00194832	0.00368929	0.00469456	0.0038255	0.00337975	0.00156548	0.00336923	0.00220686	0.00202757
3650	0.00487466	0.00450154	0.00308296	0.0061084	0.00444963	0.00309036	0.00386917	0.00467562	0.00105448	0.00244815	0.00340129	0.00446742	0.00373283	0.00230728	0.00175268	0.00232248	0.00126965	0.00270315	0.00269397	0.00284997	0.00341301	0.00384874	0.0031541	0.00407916	0.00440299	0.000970068	0.00145446	0.0012596	0.00192959	0.00125142	0.00210237	0.00399299	0.00510016	0.00386811	0.00343639	0.0015824	0.00331568	0.00249913	0.00227374
3649	0.00515376	0.00466352	0.00308396	0.00642507	0.00477098	0.00315522	0.0039769	0.00501756	0.00117082	0.00254777	0.00352984	0.00450746	0.00391659	0.0022128	0.00192354	0.00251684	0.00148449	0.00287095	0.00285454	0.00312357	0.00357061	0.00403934	0.00340514	0.00445831	0.00482555	0.00107195	0.00171996	0.00145172	0.00207415	0.00142858	0.00227701	0.00422106	0.00535891	0.00403706	0.00357688	0.00181951	0.00339902	0.00274799	0.00256153
3648	0.00544698	0.00502488	0.00318649	0.00669245	0.0052136	0.00332887	0.00416955	0.00548819	0.00133197	0.00264705	0.00367542	0.00466252	0.00426004	0.0018921	0.00202902	0.00265482	0.00164646	0.00292572	0.00284053	0.00344759	0.00373809	0.00428214	0.00360058	0.00481033	0.00512301	0.00113695	0.00201702	0.00161835	0.00216966	0.0015334	0.0024065	0.00438226	0.00549304	0.00428144	0.00378419	0.00222717	0.0035167	0.00284497	0.00272467
3647	0.00563159	0.00539459	0.003253	0.00686462	0.00555951	0.00346023	0.0043643	0.00583512	0.00154064	0.00279416	0.00377128	0.00481491	0.0045066	0.00174345	0.00204757	0.00268615	0.00163921	0.00284814	0.00272514	0.00358171	0.00389342	0.00437503	0.00369618	0.00501745	0.0051777	0.00118135	0.00219034	0.00171679	0.00217799	0.00156038	0.00246492	0.00447805	0.00560359	0.00455865	0.004035	0.00260332	0.00352652	0.00268734	0.00268251
3646	0.00575528	0.00565343	0.00320555	0.00703737	0.00573802	0.00348201	0.00452077	0.00598478	0.0017392	0.00296619	0.00383986	0.00488691	0.00456608	0.0019089	0.00204466	0.00267796	0.00148064	0.00273032	0.00262099	0.00350806	0.00407724	0.00428003	0.0037568	0.00519334	0.0050548	0.00124811	0.00221993	0.0018258	0.00219987	0.00159309	0.00250099	0.00452147	0.00577806	0.00489679	0.00432513	0.00283274	0.00343328	0.00230688	0.00254892
3645	0.00592879	0.00581898	0.00309201	0.00731292	0.00580138	0.00344552	0.00467346	0.00604743	0.00188342	0.00312518	0.0039512	0.0048777	0.00454909	0.00220396	0.00209454	0.00271279	0.0012939	0.00268212	0.00257894	0.00336823	0.00433621	0.00410502	0.00382349	0.00548245	0.00488202	0.00135342	0.00216741	0.00199836	0.00232386	0.0016734	0.0025737	0.00455436	0.00602537	0.00531162	0.00460822	0.0029486	0.00331013	0.00184802	0.00247094
3644	0.0061739	0.00592142	0.0029862	0.00768354	0.00580206	0.003413	0.00484633	0.00611719	0.00198676	0.00328054	0.00411977	0.00481346	0.00456418	0.00243433	0.00223233	0.00283014	0.00120392	0.00274836	0.00260552	0.00327295	0.00465199	0.00394165	0.00387066	0.00589636	0.004744	0.00149545	0.00208877	0.00220123	0.00255539	0.00177667	0.00268635	0.004618	0.00628429	0.00575216	0.00484715	0.0030321	0.00319214	0.00145446	0.00248861
3643	0.00643106	0.00595794	0.00292899	0.008083	0.00576543	0.00341478	0.00502216	0.00619552	0.00207619	0.00345967	0.00428933	0.00473894	0.00462516	0.002579	0.00245321	0.00302872	0.0012572	0.00289597	0.00269695	0.00323738	0.0049487	0.00381615	0.00387703	0.00636222	0.00467429	0.00166461	0.00201839	0.00237235	0.00285489	0.00185755	0.00279109	0.00471652	0.006484	0.00613996	0.00508908	0.00311594	0.00308924	0.00117915	0.00255147
3642	0.00664818	0.00594854	0.00292998	0.00846226	0.00572036	0.00346187	0.00518075	0.00625921	0.00214691	0.00366311	0.0043931	0.00471968	0.00469595	0.00272121	0.00272791	0.00327199	0.00141935	0.00305901	0.00284693	0.00323269	0.00516052	0.00373149	0.0038725	0.00680419	0.00468216	0.00184034	0.00198036	0.00248224	0.00316373	0.00189335	0.00284237	0.00481892	0.00660368	0.00643095	0.00538635	0.00316006	0.00306001	0.000987084	0.00260899
3641	0.00681798	0.00596191	0.00297254	0.0088067	0.00570438	0.00354367	0.0053269	0.00632604	0.00217007	0.00386407	0.00441319	0.00480544	0.004753	0.00288764	0.00301782	0.00350674	0.00161625	0.0032044	0.00304337	0.00323967	0.0052856	0.00369126	0.00388266	0.00715921	0.00476014	0.00199411	0.00197886	0.00255224	0.00341019	0.00190169	0.00284102	0.00489753	0.00668172	0.00665129	0.00571659	0.00310165	0.00320454	0.000851529	0.00267577
3640	0.00692393	0.00604689	0.00301144	0.00911852	0.00573026	0.00361031	0.00545801	0.00641697	0.00213493	0.00404106	0.00438075	0.00498437	0.00477756	0.00301608	0.00329317	0.00370184	0.00178458	0.00336122	0.00326673	0.00324744	0.00537431	0.00368331	0.00386583	0.00737063	0.00487903	0.00210463	0.00199335	0.00263247	0.00354019	0.00191785	0.00282337	0.00495547	0.00676386	0.00686555	0.00600791	0.00293709	0.00354303	0.000806616	0.00280589
3639	0.00693119	0.00617134	0.00300745	0.00940215	0.00578206	0.00360915	0.00554064	0.00650069	0.00206288	0.0041874	0.00433493	0.00520113	0.00474093	0.00306729	0.00354136	0.00386447	0.00189968	0.00357314	0.00348804	0.00324993	0.00547523	0.00369819	0.00378265	0.0074164	0.00501124	0.00216676	0.00201416	0.00275531	0.00355532	0.00195869	0.00282845	0.00501759	0.00685811	0.00709487	0.00621357	0.00276262	0.00393879	0.000867324	0.00301804
3638	0.00688726	0.00629221	0.00299546	0.00966804	0.00585355	0.00357257	0.00557468	0.00655893	0.00197995	0.00429118	0.00431951	0.00541435	0.00465579	0.00311613	0.00375546	0.00401592	0.00197076	0.00382749	0.00367238	0.00326048	0.00560915	0.00376674	0.00369245	0.00735938	0.00515707	0.00219007	0.00206091	0.00290502	0.00351886	0.00202106	0.00289536	0.00510743	0.00694809	0.00729308	0.0063466	0.00271047	0.00420373	0.000970162	0.00325444
3637	0.00693844	0.00644211	0.00307673	0.00993152	0.00597301	0.00361481	0.00564091	0.00665934	0.00189311	0.00433216	0.00438992	0.0056226	0.00460541	0.00323154	0.00391964	0.00416574	0.00201882	0.00405132	0.00380078	0.00330796	0.00578254	0.00393324	0.00370382	0.0073415	0.00533493	0.00219795	0.00214576	0.00303302	0.00351747	0.00211603	0.00305266	0.00524169	0.00703352	0.00742101	0.00645468	0.00283286	0.00428289	0.00105658	0.00342494
3636	0.00717079	0.00668015	0.00331152	0.0101909	0.00618365	0.00380801	0.00582129	0.00688703	0.00180272	0.00430659	0.0045788	0.00584759	0.00467712	0.00335353	0.00401736	0.00431517	0.00206059	0.0041882	0.00389033	0.00340262	0.00599317	0.00418001	0.00383481	0.00748511	0.00555248	0.00222667	0.00224036	0.00310603	0.00360105	0.00227205	0.0032743	0.00543644	0.00714214	0.00752059	0.00658049	0.00305429	0.00429423	0.00117736	0.00349195
3635	0.00747684	0.00697755	0.00363895	0.0104169	0.00650594	0.00408961	0.00607938	0.00721577	0.00172438	0.00423923	0.00484571	0.00611729	0.00487762	0.0033861	0.00404695	0.0044626	0.00210087	0.00425955	0.00397376	0.00353146	0.0062095	0.00442799	0.00400341	0.00778589	0.00580629	0.00230003	0.00231465	0.00313067	0.00373704	0.00246966	0.00346318	0.00569929	0.00730809	0.00766814	0.00674763	0.00325177	0.00438921	0.00142093	0.00349192
3634	0.00768278	0.00723775	0.00394759	0.0105876	0.00692466	0.00434469	0.00628931	0.00753986	0.00168349	0.00416605	0.00510226	0.00646588	0.0051609	0.00336282	0.00402065	0.0045892	0.00213204	0.00433105	0.00405812	0.00370164	0.00636776	0.0046441	0.0041674	0.00811657	0.00610576	0.00238982	0.00239095	0.00312795	0.00382653	0.00260816	0.0035345	0.0060125	0.00755152	0.00786251	0.00694619	0.00338009	0.00460664	0.00176632	0.0034809
3633	0.00777294	0.00744219	0.00420571	0.0107274	0.00739566	0.00454791	0.00639626	0.00783536	0.001695	0.00411989	0.00530453	0.00691595	0.00551499	0.00340292	0.0039475	0.00465369	0.0021422	0.00442916	0.00411611	0.00395502	0.00642033	0.0048962	0.00438682	0.00834176	0.00646416	0.0024255	0.00251997	0.00309881	0.0037822	0.00259273	0.00351288	0.00633503	0.00787769	0.00802243	0.00711634	0.00349794	0.00486481	0.0020739	0.00348342
3632	0.00789188	0.0076861	0.00445644	0.0108909	0.00784677	0.00475074	0.00648767	0.00818044	0.00176921	0.00414746	0.00547653	0.00742544	0.0059579	0.00352682	0.00382843	0.00462411	0.00212582	0.00451645	0.00412207	0.00429886	0.0063886	0.00524913	0.00470783	0.00841521	0.00685727	0.00236942	0.00270697	0.0030341	0.00360321	0.00245875	0.0035123	0.00663263	0.00828683	0.00810815	0.00718864	0.00367135	0.00507212	0.00222507	0.00351904
3631	0.00811589	0.00804175	0.00469453	0.0111143	0.00817281	0.00494646	0.00668195	0.00859389	0.00192822	0.00431219	0.00564551	0.00783732	0.00642805	0.00368285	0.00367985	0.00452478	0.0020854	0.00454943	0.00408188	0.00461455	0.00636633	0.00560749	0.00499935	0.00838725	0.00720172	0.00228057	0.00286604	0.00295946	0.00339715	0.00237821	0.00361704	0.00690779	0.00875908	0.00819622	0.00716941	0.00386026	0.00520995	0.00228217	0.00363586
3630	0.00830869	0.00842602	0.00484689	0.0113997	0.00835853	0.00506426	0.00696584	0.00893818	0.0021698	0.00462286	0.00580604	0.0080437	0.00677061	0.0038437	0.00356587	0.0044575	0.00202671	0.00453932	0.00403342	0.00478589	0.00647385	0.00580551	0.00509697	0.00838118	0.0074682	0.00228787	0.00295028	0.00295447	0.00334871	0.00253651	0.00377972	0.00717167	0.00924395	0.00840143	0.00717259	0.00396868	0.00532368	0.00237536	0.00386572
3629	0.00840056	0.00869976	0.00492996	0.0117233	0.00858242	0.00515506	0.00725113	0.00911978	0.00240862	0.00496154	0.00596535	0.00820116	0.00697113	0.00395063	0.00355797	0.00452873	0.00194324	0.00453876	0.00401188	0.00489912	0.00675009	0.00590399	0.00515858	0.00851531	0.00776048	0.00243476	0.00309288	0.00307153	0.00354713	0.00292156	0.00389899	0.00742739	0.00971407	0.00873015	0.00731365	0.00401062	0.00544252	0.0024532	0.00414357
3628	0.00858083	0.00889243	0.00505097	0.0120494	0.00890651	0.0053455	0.0075552	0.00927626	0.0025507	0.00522531	0.00615258	0.00841867	0.00718442	0.0040339	0.00364101	0.00471244	0.0018195	0.00457131	0.00402189	0.0050799	0.00707033	0.0060747	0.00542528	0.00878429	0.00808772	0.00256098	0.00333571	0.00322557	0.00382087	0.00324804	0.00396986	0.0076597	0.0101396	0.00905635	0.00755402	0.00406333	0.00551277	0.00242006	0.00427922
3627	0.00893646	0.00911606	0.00521159	0.0123679	0.00916442	0.00560647	0.00789991	0.00954205	0.00260303	0.00547257	0.00637275	0.00858332	0.00744365	0.00416448	0.00376614	0.00491189	0.00168781	0.00462402	0.00409886	0.00529354	0.0072929	0.00629471	0.0058196	0.00910793	0.00830466	0.00251621	0.00349277	0.00331297	0.00399214	0.00332646	0.0040337	0.00782331	0.0104596	0.00929979	0.00773112	0.0041435	0.00549637	0.00232709	0.00414955
3626	0.00931367	0.00935459	0.0053162	0.0126996	0.00927993	0.00581796	0.008223	0.00983718	0.00258314	0.00573728	0.00659217	0.00864649	0.00765134	0.00420462	0.00394904	0.00512621	0.00162139	0.00470966	0.00429982	0.00543639	0.00744472	0.00642914	0.00611963	0.00945287	0.00834694	0.00238785	0.00344839	0.00339068	0.00412451	0.00328333	0.00409886	0.00789314	0.0106552	0.00953988	0.00780491	0.00422551	0.00544461	0.00228442	0.00390064
3625	0.00955585	0.00950615	0.00530475	0.013039	0.00933413	0.00592053	0.00846371	0.0100014	0.00248893	0.00595334	0.0067635	0.00868755	0.00775359	0.00413706	0.00420991	0.00538441	0.00166347	0.00486161	0.00459168	0.00545821	0.00763653	0.00642176	0.00622745	0.0098008	0.00828883	0.00234724	0.0032935	0.00355908	0.00431922	0.00324853	0.00416565	0.00789731	0.0107634	0.00982965	0.00793318	0.00428826	0.00541909	0.00232203	0.00373779
3624	0.00967448	0.00954122	0.00521924	0.0133442	0.00943546	0.00596049	0.00862707	0.0100053	0.00236001	0.00606995	0.00687987	0.00879711	0.00781267	0.00411666	0.00450701	0.00564018	0.00179041	0.00505594	0.00487641	0.0054018	0.00789142	0.00635228	0.00621645	0.0101114	0.00825967	0.00244582	0.00321533	0.00379553	0.00456366	0.00322622	0.00426195	0.00790784	0.0108359	0.0100687	0.00820825	0.00433695	0.00544536	0.0023803	0.00373457
3623	0.00981142	0.00955038	0.00516625	0.0136041	0.00963214	0.00604085	0.00876239	0.00998376	0.00226153	0.00610652	0.00698592	0.00900291	0.00794806	0.00419615	0.00479048	0.0058259	0.001938	0.00522492	0.0051021	0.00536311	0.00813124	0.00636312	0.0062249	0.0103681	0.00836003	0.00262682	0.00333588	0.0040087	0.00479977	0.00322166	0.00442808	0.00801219	0.0109157	0.0101968	0.00850238	0.00439595	0.00552783	0.00241784	0.00387662
3622	0.0100697	0.00965981	0.00521735	0.0138398	0.00988166	0.00621857	0.00889908	0.0100898	0.00224442	0.00613666	0.00713151	0.00924829	0.00820527	0.00427298	0.00505756	0.00593002	0.00207268	0.00534726	0.00528929	0.0054041	0.00827511	0.00651869	0.00631461	0.0105909	0.00859841	0.00281049	0.00360789	0.00414503	0.00497686	0.00325398	0.00465928	0.00826214	0.0110284	0.0103074	0.00865976	0.00447951	0.00566209	0.00247674	0.00411687
3621	0.0104121	0.00992203	0.00535798	0.0140551	0.0101022	0.00645872	0.00902514	0.0103526	0.00231492	0.00622871	0.00732817	0.00945202	0.00850287	0.0042722	0.00531884	0.00600729	0.00220251	0.00546858	0.00548056	0.00552301	0.0083307	0.00675307	0.00645359	0.0108123	0.00890101	0.0029321	0.00385866	0.00420826	0.00507002	0.0033124	0.00487965	0.00862424	0.0111825	0.0105295	0.00869522	0.00458174	0.00584524	0.00261894	0.0043934
3620	0.0107524	0.0103072	0.0055494	0.0142447	0.0102853	0.00671138	0.00915119	0.0107087	0.0024104	0.00637765	0.00756473	0.00964129	0.00875074	0.00425524	0.00554397	0.00613348	0.00233844	0.00564361	0.00568132	0.0057072	0.00841609	0.00698352	0.00662713	0.0110653	0.00918968	0.00296135	0.00396226	0.00423405	0.00509027	0.00335363	0.00500136	0.00899071	0.0113795	0.0108866	0.0087439	0.0047005	0.00607216	0.00283428	0.00463658
3619	0.0110947	0.0107741	0.00579566	0.014425	0.0105115	0.00698777	0.009355	0.0111142	0.00244059	0.00652398	0.00783387	0.00994695	0.00898874	0.00433971	0.00566756	0.00632537	0.00246839	0.0058605	0.00584919	0.00595921	0.00865762	0.00723334	0.00687945	0.011359	0.00944024	0.00293032	0.0039677	0.00425271	0.0050711	0.00334461	0.00502075	0.00927236	0.0116172	0.0112661	0.0088945	0.00484166	0.0063028	0.00305128	0.00479609
3618	0.0114972	0.0113062	0.00610142	0.0146237	0.0108142	0.0073133	0.00969284	0.0115603	0.00238424	0.00664703	0.00811685	0.0103955	0.00931989	0.00459037	0.00566754	0.00651376	0.00257147	0.00604256	0.0059525	0.00626023	0.00904271	0.00757075	0.00720547	0.0116579	0.00967515	0.00292725	0.00401404	0.00427004	0.00504906	0.00331151	0.00502553	0.00946822	0.0118764	0.011526	0.00911719	0.00498982	0.00647349	0.00322385	0.00486375
3617	0.0119478	0.0118745	0.00642087	0.01486	0.0111322	0.00766444	0.0101074	0.0120218	0.00229556	0.0067654	0.00837302	0.0108557	0.00975111	0.00492754	0.00561143	0.00663074	0.00264597	0.00613872	0.00601983	0.00656171	0.00944098	0.00798824	0.00751224	0.0119254	0.00993252	0.00303928	0.00416349	0.0042937	0.00507205	0.00334159	0.00509659	0.00963925	0.0121309	0.0116331	0.00934379	0.00511499	0.00657421	0.00335358	0.00488718
3616	0.0123514	0.012406	0.00669272	0.0151495	0.011397	0.00798438	0.0104969	0.0124517	0.00222392	0.00686554	0.00856781	0.011189	0.0101811	0.00518235	0.00559289	0.0066833	0.00270879	0.00617598	0.0060997	0.00680531	0.00975797	0.00839364	0.00769666	0.0121702	0.0102225	0.00328821	0.00435613	0.00435056	0.00518336	0.00350762	0.00524214	0.00983173	0.0123701	0.011679	0.00956343	0.0051965	0.00666794	0.0034493	0.00494629
3615	0.0125924	0.0127976	0.00688045	0.0154995	0.0116006	0.00821256	0.0107997	0.0128002	0.00219679	0.0069233	0.00869723	0.0113626	0.0104872	0.00529358	0.00565438	0.00672387	0.00278067	0.00622154	0.00620686	0.00694899	0.00999342	0.00868488	0.00772521	0.0124263	0.0105121	0.00360439	0.00449187	0.00445667	0.00537292	0.00379054	0.00540986	0.010031	0.0125966	0.0117747	0.00980423	0.00523277	0.00682154	0.00349442	0.00506647
3614	0.0126304	0.012988	0.00698792	0.0158984	0.0118071	0.00832797	0.011007	0.0130474	0.00222861	0.0069552	0.00879866	0.0114716	0.0106318	0.00535276	0.00578017	0.00680083	0.00287315	0.00632402	0.00632852	0.00701015	0.010191	0.00884007	0.00768142	0.012721	0.0107702	0.00386488	0.00454288	0.00460194	0.00558251	0.00409959	0.00554405	0.0101942	0.0128209	0.0119655	0.0100685	0.00525082	0.00702982	0.00346271	0.0051736
3613	0.0125707	0.0130433	0.0070576	0.0163087	0.0120983	0.00838482	0.0111535	0.013236	0.00231341	0.00702347	0.00894048	0.0116613	0.0107144	0.00548619	0.00593667	0.00693867	0.00298539	0.00649416	0.00645238	0.00707401	0.0103835	0.00893643	0.00771723	0.0130567	0.0110096	0.00398178	0.00458386	0.00476661	0.00575669	0.00434685	0.0056403	0.010319	0.0130572	0.0122236	0.0103254	0.00529803	0.00721153	0.00337775	0.00515436
3612	0.0125903	0.0131279	0.00712856	0.0166701	0.0124778	0.00846272	0.0112982	0.013444	0.00243956	0.00720034	0.00916346	0.0119871	0.0108854	0.00571767	0.00610294	0.00713757	0.00310517	0.00671646	0.00657642	0.00722559	0.0105773	0.00905846	0.00790796	0.0134014	0.0112643	0.00397114	0.00470232	0.0049279	0.00587745	0.00451008	0.00574173	0.0104572	0.0133008	0.0124895	0.0105461	0.00540819	0.00730033	0.00332751	0.0049913
3611	0.012782	0.0133534	0.00719213	0.0169575	0.0128589	0.00858247	0.0114907	0.013712	0.00261385	0.00751465	0.00943647	0.0123826	0.0112002	0.00594342	0.00627986	0.00739285	0.00321023	0.00697354	0.00670462	0.00747458	0.01078	0.00920873	0.00818308	0.0137228	0.0115426	0.00393659	0.0049016	0.00507147	0.00597003	0.00463858	0.00588103	0.0106544	0.0135182	0.012748	0.0107267	0.0055825	0.00733217	0.00338475	0.0048268
3610	0.0130894	0.0136706	0.00720412	0.0172375	0.013155	0.00869673	0.0117402	0.013997	0.00285309	0.00792206	0.00967918	0.0127452	0.0115726	0.00607285	0.00648173	0.00769731	0.00327854	0.00725308	0.00683678	0.00775521	0.011013	0.00932776	0.00840379	0.0140264	0.0118225	0.00398549	0.00510607	0.00520674	0.00607659	0.00478637	0.0060405	0.0108891	0.0136802	0.013046	0.0108799	0.00579143	0.00741237	0.00352038	0.00484354
3609	0.0133924	0.013927	0.00714839	0.0176264	0.0133561	0.00876467	0.0120067	0.0142122	0.00314217	0.00832466	0.00983096	0.0130183	0.0118705	0.00612801	0.00671376	0.00801165	0.00330253	0.00752355	0.00696782	0.00799258	0.011279	0.0093859	0.008496	0.0143368	0.0120828	0.00414231	0.00524469	0.00535242	0.00621612	0.00494956	0.00617294	0.0110835	0.0138087	0.0134091	0.0110156	0.00598629	0.00759661	0.00360709	0.00506645
3608	0.0136399	0.0140243	0.00707834	0.0181763	0.0135189	0.00880632	0.012244	0.0143228	0.0034071	0.00863084	0.00989887	0.0131985	0.0120484	0.00617506	0.0069535	0.00825761	0.0032941	0.00772438	0.00709737	0.00815344	0.0115382	0.00942237	0.00850731	0.0146541	0.0123123	0.00432623	0.00530521	0.00550268	0.0063707	0.00508219	0.00625691	0.0111906	0.0139719	0.0137785	0.0111362	0.00612378	0.00782117	0.00353635	0.00533111
3607	0.013869	0.0140055	0.00706489	0.0188158	0.0136801	0.00885473	0.0124534	0.0143828	0.00356756	0.00882792	0.00993669	0.0132914	0.0121665	0.00625507	0.00716063	0.00837611	0.003278	0.00781245	0.00723088	0.00824379	0.0117476	0.00947273	0.00853325	0.0149473	0.0124929	0.00443151	0.00531035	0.00562273	0.00651258	0.00515991	0.00631627	0.0112493	0.0142029	0.0140729	0.0112369	0.00619708	0.00797237	0.00333226	0.00547672
3606	0.0141143	0.0139752	0.0071166	0.019428	0.0138206	0.00889884	0.0126773	0.0144647	0.00360815	0.0089713	0.00998699	0.0133165	0.0122881	0.00636938	0.00730813	0.00838845	0.00327103	0.00780688	0.00737198	0.00828225	0.011916	0.00951167	0.00862763	0.0151925	0.012614	0.00443465	0.00528605	0.00569337	0.00663747	0.00521122	0.00638639	0.0113407	0.0144484	0.0142899	0.0113085	0.00624452	0.00800495	0.00310182	0.00552274
3605	0.0143626	0.0139922	0.00718993	0.0199592	0.0139102	0.0089157	0.0129537	0.0145951	0.00356966	0.00909912	0.0100651	0.0133384	0.0124131	0.00651225	0.0074042	0.00838043	0.00326905	0.00777807	0.00751881	0.00828706	0.0120955	0.00950686	0.00879449	0.0154022	0.0127008	0.00440313	0.00526662	0.00574392	0.00676024	0.00527806	0.00648353	0.0115117	0.0146322	0.0144972	0.0113549	0.00631277	0.00795852	0.00290443	0.00560798
3604	0.0145899	0.0140686	0.00726099	0.0204241	0.0139459	0.00892895	0.0132891	0.0147751	0.00350189	0.00920283	0.0101888	0.013432	0.01251	0.00670087	0.00748952	0.00843418	0.00326578	0.00780385	0.00767293	0.00827963	0.0123241	0.00948891	0.00900845	0.0156119	0.0128002	0.00441472	0.00529098	0.00582119	0.00689019	0.005365	0.00660935	0.0117412	0.0147467	0.0147245	0.0114111	0.00640515	0.007897	0.00273008	0.00580146
3603	0.014793	0.0142134	0.00735547	0.0208444	0.0139629	0.00899463	0.0136468	0.0150181	0.00344001	0.0092677	0.0103867	0.0136276	0.0125696	0.00692782	0.0076097	0.00857957	0.00326861	0.00792673	0.00784386	0.00829586	0.0125899	0.00954229	0.00922727	0.0158512	0.0129451	0.00449339	0.00537807	0.00593843	0.00702871	0.0054485	0.006759	0.0119578	0.0148645	0.0149179	0.0115448	0.00647649	0.00787396	0.00258491	0.006043
3602	0.0149824	0.01444	0.00750995	0.0212143	0.0140255	0.00913441	0.0139582	0.0153359	0.00340235	0.00930913	0.0106685	0.0139	0.0126258	0.00713212	0.00777856	0.00878526	0.00328739	0.0081311	0.00802594	0.0083736	0.0128483	0.0097206	0.00940702	0.0161281	0.0131405	0.00460697	0.00550792	0.00606457	0.00717838	0.00550827	0.00691677	0.0120908	0.0150607	0.015019	0.0118241	0.00648294	0.00792385	0.0025467	0.00624597
3601	0.0151602	0.0147372	0.00771384	0.0215126	0.0141979	0.00929767	0.0141679	0.015689	0.00339475	0.00936675	0.0109918	0.0142025	0.0127258	0.00726096	0.00796262	0.00898477	0.00331961	0.00835694	0.00817599	0.0085229	0.0130605	0.00998446	0.00954252	0.0164238	0.0133844	0.00470822	0.00564183	0.00615614	0.00733716	0.0055295	0.00705213	0.0121322	0.0153394	0.0150479	0.0122434	0.00644691	0.00805977	0.00269312	0.00639297
3600	0.0153385	0.0150711	0.00791649	0.0217369	0.0144946	0.00942239	0.0142998	0.016005	0.00341333	0.00946888	0.0112881	0.0145055	0.0128995	0.00733946	0.00811578	0.00913091	0.00335692	0.00855152	0.00824541	0.00870752	0.0132224	0.0102349	0.00966672	0.0167074	0.0136838	0.00477826	0.00575006	0.00620095	0.00749318	0.00550715	0.00714149	0.0121525	0.0156427	0.0150923	0.0126856	0.00645255	0.00826786	0.00302219	0.00651651
3599	0.0155432	0.0154132	0.00809271	0.0219329	0.0148704	0.00951646	0.014448	0.0162492	0.00345306	0.00961389	0.0115332	0.0148177	0.0131435	0.00742206	0.00823303	0.00923546	0.00340491	0.0087194	0.00824694	0.00888264	0.0133633	0.0104236	0.00981326	0.0169676	0.014037	0.00483454	0.00583385	0.00623285	0.00763409	0.0054683	0.00718483	0.0122403	0.0159319	0.0152265	0.0130094	0.00656918	0.00850112	0.00342871	0.00663563
3598	0.0158145	0.0157531	0.00827041	0.0221796	0.0152547	0.00964935	0.0147047	0.0164612	0.00352026	0.0097835	0.0117696	0.0151618	0.013439	0.00754006	0.00835514	0.00935191	0.00348316	0.00891202	0.00826308	0.00904196	0.0135178	0.0105971	0.00999683	0.0172196	0.0144125	0.00490379	0.00592048	0.00630326	0.00775814	0.00547351	0.00721895	0.0124147	0.0162273	0.0154614	0.013174	0.00678269	0.0086969	0.00375818	0.00675948
3597	0.0161831	0.0160857	0.00847945	0.0225377	0.0156003	0.00986446	0.01509	0.016712	0.00362718	0.00995747	0.0120571	0.015539	0.0137633	0.00768824	0.00852388	0.00952728	0.00360132	0.00916578	0.00837776	0.00921389	0.0137008	0.0108291	0.0102186	0.0174865	0.0147647	0.00499875	0.00603553	0.00644541	0.00788037	0.00557433	0.00730553	0.012601	0.0165521	0.0157534	0.013259	0.00700354	0.00881684	0.00391093	0.00690641
3596	0.0166307	0.0163955	0.00870119	0.0229949	0.0159011	0.0101325	0.0155435	0.0170304	0.00376819	0.0101228	0.0124102	0.0159202	0.0140975	0.0078397	0.00874041	0.0097714	0.00374093	0.00945248	0.00860634	0.00941208	0.013913	0.0111356	0.0104583	0.0177824	0.0150729	0.00511872	0.00617489	0.00665695	0.00802846	0.00577742	0.00748259	0.0127075	0.0168644	0.0160389	0.0133672	0.00713928	0.00887724	0.00392094	0.00709241
3595	0.0170625	0.0166554	0.00887497	0.023451	0.0161857	0.0103845	0.0159613	0.0173627	0.00389708	0.0102715	0.0127669	0.0162738	0.0144233	0.00796142	0.00896879	0.0100536	0.00387122	0.00970125	0.0088873	0.00960856	0.0141562	0.0114706	0.0106751	0.0181028	0.015355	0.00525695	0.00631268	0.00689514	0.00821213	0.00603778	0.00771181	0.0127268	0.0170876	0.0162628	0.013534	0.0071729	0.0089451	0.00390812	0.00729091
3594	0.0173767	0.0168479	0.00896349	0.0237875	0.0164891	0.0105879	0.0162696	0.0176287	0.00394717	0.0103928	0.0130282	0.0165916	0.0147301	0.00806141	0.00916912	0.0103188	0.00398437	0.00987693	0.00913306	0.00976362	0.014425	0.0117816	0.0108291	0.0184252	0.0156319	0.00539796	0.00642962	0.00709089	0.00840016	0.0062836	0.00790216	0.0127476	0.0172104	0.0163938	0.0137329	0.00716472	0.00908009	0.00395839	0.00743312
3593	0.0175498	0.016987	0.00899535	0.0239731	0.0168262	0.0107696	0.0164652	0.017806	0.00389724	0.0104825	0.0131461	0.0168903	0.0150144	0.00818298	0.00931354	0.0105143	0.00409356	0.010013	0.00928852	0.00987588	0.0146914	0.0120535	0.0109141	0.018719	0.0158906	0.00551851	0.00653525	0.00719372	0.00854062	0.00646106	0.00799112	0.0128677	0.0173136	0.016441	0.0139304	0.00717824	0.00926709	0.00405297	0.00746732
3592	0.017651	0.0171144	0.00903557	0.0240939	0.0171892	0.0109714	0.0166074	0.017944	0.00381211	0.0105638	0.0131595	0.0171997	0.0152822	0.00833474	0.00938257	0.0106172	0.00419277	0.0101623	0.00935576	0.00998871	0.0149182	0.012315	0.0109786	0.0189617	0.0161093	0.00560711	0.00666843	0.00721506	0.00860346	0.0065692	0.00800225	0.0131197	0.0174868	0.0164655	0.0141123	0.00722874	0.00942695	0.00411833	0.00741849
3591	0.0177783	0.0172826	0.00912337	0.0242842	0.0175489	0.0112036	0.0167849	0.0181122	0.00380561	0.0106896	0.0131558	0.0175322	0.0155462	0.00847285	0.00937321	0.0106505	0.00424647	0.0103428	0.00938257	0.0101327	0.0150909	0.0126028	0.0110827	0.0191513	0.016305	0.00568579	0.00686164	0.00722119	0.00860798	0.00665442	0.00802364	0.0134845	0.0177423	0.0165605	0.0142689	0.00729861	0.00950756	0.004125	0.00735957
3590	0.0179793	0.0175242	0.00924006	0.0246435	0.0178517	0.0114323	0.0170589	0.01834	0.0039587	0.0109173	0.0132053	0.0178482	0.0158053	0.00856813	0.00932094	0.0106795	0.00422986	0.0105331	0.00944208	0.0102822	0.0152278	0.0129054	0.0112286	0.0193081	0.016546	0.00580301	0.00709636	0.00728044	0.00862153	0.0067792	0.00813771	0.0139221	0.0180153	0.0167939	0.0143868	0.00737443	0.00956748	0.00412046	0.0073568
3589	0.0182376	0.0178221	0.0093401	0.0251962	0.0180594	0.0116146	0.0174016	0.0186064	0.00422973	0.0112432	0.0133307	0.0180986	0.0160431	0.00864279	0.00931753	0.0107923	0.00418442	0.0107107	0.00960427	0.0104028	0.0153662	0.0131565	0.0113763	0.0194753	0.0169252	0.00599475	0.00731447	0.00741637	0.00872907	0.00697868	0.00835865	0.0143544	0.0182357	0.0171583	0.0144615	0.00748034	0.00975698	0.00415865	0.00745608
3588	0.0185471	0.0181227	0.00942545	0.0258778	0.0182263	0.0117578	0.0177163	0.0188898	0.00444477	0.0115668	0.0135214	0.0183262	0.0162716	0.00872104	0.00947029	0.011043	0.00421899	0.010889	0.00987965	0.0105225	0.0155394	0.0133144	0.0115531	0.0197096	0.0174773	0.00623698	0.00749007	0.00759547	0.00896137	0.00720744	0.00862219	0.0146785	0.0184161	0.0175613	0.0145191	0.00767913	0.0101401	0.00420703	0.00768338
3587	0.0189425	0.0184019	0.0095542	0.0265516	0.018449	0.0119155	0.0179633	0.0192068	0.00446356	0.0117956	0.013761	0.0186004	0.0165367	0.00882733	0.00979479	0.0113887	0.00440571	0.0110966	0.0101855	0.0107017	0.0157559	0.0134194	0.0118453	0.0200421	0.0180831	0.00644912	0.00764282	0.00775818	0.00924394	0.00735526	0.00884162	0.0148367	0.0186388	0.0178886	0.0146001	0.00798681	0.0105394	0.00419591	0.00799265
3586	0.0194066	0.0186882	0.00974403	0.0271058	0.018734	0.0121168	0.0181996	0.0195669	0.00435471	0.0119743	0.014033	0.0188872	0.0168483	0.00901654	0.0101791	0.0117226	0.00467388	0.0113175	0.01042	0.01095	0.0160069	0.0135408	0.0122475	0.0204554	0.0185472	0.00657527	0.0077831	0.00788125	0.00948011	0.00737797	0.00897539	0.0148478	0.0189375	0.0181081	0.0147218	0.0083139	0.0107053	0.0041543	0.00825026
3585	0.0198419	0.0190064	0.00992894	0.0275475	0.019008	0.0123467	0.0184821	0.0199232	0.00428824	0.0121952	0.0143143	0.0191249	0.0171646	0.00926662	0.0104953	0.0119805	0.00486533	0.0114945	0.0105562	0.011221	0.0162912	0.0137059	0.0126407	0.0209118	0.0187882	0.00663333	0.00790023	0.00799739	0.0096651	0.00736421	0.00904087	0.0147888	0.0192597	0.0182963	0.0148803	0.00855199	0.0106052	0.0041775	0.00836487
3584	0.020173	0.019341	0.0100265	0.0279664	0.019216	0.0125689	0.0188148	0.0202096	0.00434002	0.0124629	0.0145837	0.0193259	0.0174462	0.00950388	0.0107113	0.0121734	0.0048928	0.0116025	0.0106351	0.01147	0.0166066	0.0138854	0.0129155	0.0213732	0.0188777	0.00667048	0.00798174	0.00814208	0.00985537	0.0074169	0.00909002	0.0147588	0.0195367	0.0185359	0.0150692	0.00867116	0.0104252	0.00428333	0.00835586
3583	0.0204137	0.0196635	0.0100154	0.0284226	0.019363	0.0127426	0.0191771	0.0204172	0.00447556	0.0127241	0.0148473	0.0195434	0.0176883	0.00972224	0.010881	0.0123391	0.00480834	0.0116805	0.0107141	0.0117002	0.0169283	0.014035	0.0130617	0.021804	0.018936	0.00671883	0.00802524	0.0083085	0.0100841	0.00755111	0.0091786	0.0148239	0.0197412	0.0188173	0.015273	0.00872257	0.0103672	0.00438021	0.0082823
3582	0.0206346	0.01997	0.00995553	0.028909	0.0194953	0.0128518	0.019554	0.0206184	0.00462329	0.0129432	0.0151431	0.0198002	0.0179145	0.00997326	0.011068	0.0124945	0.00472915	0.0117872	0.0108406	0.0119496	0.0172323	0.0141477	0.0131549	0.0221999	0.0190469	0.00679794	0.00804552	0.00847275	0.0103438	0.00773242	0.00934119	0.0149811	0.0198889	0.0190791	0.0154736	0.00877919	0.0105045	0.00437553	0.00819853
3581	0.0208712	0.0202759	0.00993683	0.0293838	0.019659	0.0129266	0.0199237	0.020893	0.00472103	0.0131123	0.0154881	0.020067	0.0181424	0.0102798	0.0112907	0.0126208	0.00473325	0.0119482	0.0110343	0.012232	0.0175283	0.0142605	0.013277	0.0225908	0.0192335	0.00692513	0.00807598	0.00863382	0.0106069	0.00793301	0.0095683	0.0151746	0.020015	0.0193004	0.015662	0.00886904	0.0107748	0.00427851	0.00814777
3580	0.0210948	0.0205938	0.0100106	0.029806	0.0198676	0.0130311	0.0202543	0.0212445	0.00473824	0.0132273	0.0158362	0.0203024	0.0183702	0.0106127	0.0115138	0.0126941	0.0048153	0.0121374	0.0112749	0.0124994	0.0178463	0.0144152	0.0134523	0.0229888	0.0194822	0.00710469	0.00815052	0.00880676	0.0108516	0.00813775	0.0098102	0.0153552	0.0201525	0.0195052	0.0158357	0.0089594	0.011063	0.00419131	0.00815649
3579	0.0212713	0.0209288	0.0101693	0.0301663	0.0201137	0.0132157	0.0205351	0.0216073	0.00469223	0.0132932	0.0161201	0.0205144	0.0186017	0.0109153	0.0116841	0.0127323	0.00491147	0.0123081	0.0115126	0.0126816	0.0182014	0.0146243	0.0136548	0.0233677	0.0197761	0.00730773	0.00827527	0.00899182	0.0110736	0.00832645	0.0100076	0.0155277	0.0203217	0.0197143	0.0160004	0.00901295	0.0112805	0.00420739	0.0082369
3578	0.0214279	0.0212838	0.0103765	0.0305045	0.0203947	0.0134746	0.0208051	0.0219328	0.00464897	0.0133581	0.0163379	0.0207697	0.0188689	0.0111488	0.0117838	0.0127983	0.00496864	0.0124474	0.011702	0.0127638	0.0185844	0.0148738	0.0138612	0.0237134	0.0201048	0.00747869	0.00841972	0.00916362	0.0112707	0.0084695	0.0101284	0.015737	0.0205278	0.0199261	0.016167	0.00904447	0.0113866	0.00432467	0.00839446
3577	0.0216322	0.0216469	0.0105938	0.0308848	0.0207059	0.0137464	0.0211197	0.0222325	0.00468645	0.0135095	0.0165578	0.0211243	0.0192022	0.0113189	0.0118521	0.0129487	0.00499224	0.0125921	0.0118277	0.0128041	0.018971	0.0151341	0.0140632	0.0240552	0.0204517	0.00757531	0.00853866	0.0092876	0.0114286	0.00854269	0.0101853	0.0160063	0.0207618	0.020139	0.0163426	0.009095	0.011389	0.00445957	0.00861218
3576	0.0219173	0.0219773	0.0107879	0.0313472	0.0210172	0.0139597	0.0214857	0.0225333	0.00483497	0.0138077	0.016829	0.0215595	0.0195811	0.0114557	0.0119552	0.0131861	0.00502719	0.0127879	0.0119073	0.0128835	0.0193295	0.0153676	0.0142432	0.0244257	0.0207992	0.00760703	0.00861479	0.0093487	0.0115392	0.0085545	0.0102313	0.0162979	0.0210056	0.0203687	0.0165288	0.0091646	0.0113603	0.00453331	0.00884156
3575	0.0222568	0.0222404	0.0109467	0.0318806	0.0212983	0.0141001	0.0218573	0.02283	0.00504899	0.0142242	0.0171249	0.021999	0.0199463	0.0115862	0.0121366	0.013463	0.0050989	0.0130424	0.0119787	0.0130525	0.0196367	0.0155534	0.0143773	0.0248114	0.0211537	0.00763333	0.00868356	0.00937392	0.0116261	0.00855719	0.0103361	0.0165406	0.0212459	0.0206301	0.016727	0.00920627	0.0114254	0.00454334	0.00903691
3574	0.0226075	0.0224664	0.0110972	0.0324371	0.0215735	0.0142332	0.0222015	0.0231052	0.00523911	0.0146558	0.0173883	0.0223906	0.0202639	0.0117146	0.0123876	0.0137213	0.00518776	0.0133197	0.0120796	0.0133211	0.0198968	0.0157231	0.0144845	0.0251701	0.0215483	0.00771765	0.00881053	0.00942029	0.0117301	0.00861628	0.0105451	0.0166955	0.0214856	0.0209051	0.0169377	0.00919363	0.0116771	0.00455579	0.00920005
3573	0.022956	0.0227486	0.011293	0.0329666	0.0219227	0.0144632	0.022544	0.0233794	0.00533568	0.0150046	0.0176128	0.0227594	0.0205685	0.0118334	0.0126588	0.0139242	0.00526515	0.013574	0.0122285	0.0136739	0.0201368	0.0159583	0.0146447	0.0254837	0.022002	0.00787504	0.00903332	0.00952511	0.011861	0.00875698	0.0108389	0.0167925	0.0217408	0.021141	0.0171452	0.00916921	0.0120806	0.00463247	0.0093709
3572	0.0233145	0.0231546	0.0115637	0.0334409	0.0223999	0.0148464	0.0229366	0.0237026	0.00532772	0.0152407	0.0178405	0.0231781	0.0209264	0.0119391	0.0129018	0.0140658	0.00533888	0.0137843	0.0124205	0.0140794	0.020371	0.0163313	0.0149445	0.02577	0.0224857	0.00806545	0.00933169	0.00966764	0.011979	0.00894316	0.0111384	0.0169123	0.0220278	0.0212921	0.0173132	0.00921676	0.0124868	0.00476105	0.00956929
3571	0.0236995	0.0236519	0.0118761	0.0338557	0.0229625	0.0153395	0.0234023	0.0241052	0.0052577	0.0153985	0.0180918	0.0236876	0.0213717	0.0120358	0.013111	0.0141762	0.0054497	0.0139685	0.0126475	0.0144842	0.0205788	0.0168349	0.0153946	0.026049	0.022947	0.00824198	0.0096499	0.00979454	0.0120417	0.00912142	0.0113668	0.0171357	0.0223559	0.0213673	0.0174139	0.00940081	0.0127529	0.00487769	0.0097714
3570	0.0241163	0.0241334	0.012144	0.0342287	0.0234936	0.0158142	0.023919	0.0245683	0.00519479	0.0155325	0.0183332	0.0242416	0.0218703	0.0121375	0.0133302	0.0143224	0.00562319	0.0141789	0.012923	0.0148133	0.0207349	0.0173618	0.0158912	0.0263232	0.0233678	0.00840255	0.00993432	0.00988609	0.0120707	0.00928217	0.0115074	0.0174938	0.0227228	0.0214334	0.017471	0.00973197	0.0128481	0.00495861	0.00995759
3569	0.0245579	0.0245217	0.0122861	0.0345967	0.0239112	0.016139	0.0244336	0.0250419	0.00519936	0.0156745	0.0185315	0.0247374	0.0223423	0.0122795	0.0136112	0.0145796	0.00583122	0.0144764	0.0132764	0.0150214	0.0208669	0.0177704	0.0162819	0.0265964	0.0237965	0.00858664	0.0101574	0.00998615	0.0121607	0.00946713	0.0116031	0.0179284	0.0231044	0.0215677	0.0175664	0.0101677	0.012861	0.00506179	0.0101734
3568	0.0250365	0.0248691	0.0123178	0.0350031	0.0242731	0.016304	0.024899	0.0254991	0.00527837	0.01581	0.018741	0.0251483	0.0227433	0.012475	0.0139463	0.0149615	0.00600424	0.0148768	0.0137025	0.0151662	0.0210732	0.0180258	0.0165212	0.0268977	0.0243105	0.00881611	0.0103381	0.0101541	0.0124068	0.00970362	0.0117187	0.0183153	0.0234615	0.021794	0.0177857	0.0106295	0.012914	0.00524335	0.0105057
3567	0.0255792	0.0253187	0.0123744	0.0354589	0.0247073	0.0164483	0.0253198	0.0259538	0.00538131	0.0159093	0.019086	0.0255572	0.0231175	0.0126845	0.0142427	0.0153666	0.00609535	0.0153019	0.014119	0.0153793	0.0214329	0.0182528	0.0167283	0.0272568	0.0249047	0.00904895	0.0105149	0.0103816	0.0127982	0.00994093	0.0119026	0.0185679	0.0237704	0.0220614	0.0181319	0.0110198	0.0130477	0.00544532	0.0109564
3566	0.0261459	0.0259182	0.0125794	0.0359272	0.0252085	0.016694	0.0257353	0.0264051	0.00547115	0.0159948	0.0196084	0.0259862	0.0235201	0.0129028	0.0144127	0.0156531	0.00612815	0.0156211	0.014426	0.0157313	0.0218949	0.0185732	0.0170151	0.0276578	0.02546	0.00923302	0.0106874	0.0106009	0.0132181	0.0101038	0.0121603	0.0186904	0.0240326	0.0223056	0.0185053	0.0112596	0.0132121	0.00554076	0.011372
3565	0.0266142	0.026531	0.0129026	0.036384	0.0256314	0.017004	0.0261451	0.0268083	0.00555875	0.0161233	0.0201896	0.026336	0.0239211	0.0131577	0.0144795	0.0157894	0.00615529	0.0157698	0.0146104	0.0161557	0.0223264	0.0189507	0.0173432	0.0280589	0.0258718	0.00938699	0.0108334	0.0107883	0.0135682	0.0102047	0.0124547	0.0187304	0.0242652	0.0225304	0.0187993	0.0113432	0.0133698	0.0054909	0.0115954
3564	0.026897	0.0269809	0.0131943	0.0368708	0.0258787	0.0172519	0.0265051	0.0271247	0.00564399	0.0163106	0.0206633	0.0265205	0.0242364	0.0134177	0.0145503	0.0158709	0.00619811	0.0158027	0.0147397	0.0165093	0.0226543	0.019253	0.0176018	0.0284433	0.026139	0.00956591	0.0109538	0.0109831	0.0138243	0.0103174	0.0127277	0.0187361	0.0244927	0.022794	0.0189916	0.0113254	0.0135336	0.0053847	0.0116256
3563	0.0270177	0.0272063	0.0133157	0.0374446	0.0259767	0.0173533	0.0267809	0.0273621	0.00569481	0.0165461	0.0209452	0.0265509	0.024413	0.0136463	0.0147102	0.0160106	0.00625661	0.015837	0.0148723	0.0166854	0.022904	0.0193903	0.0177316	0.0288107	0.0263109	0.00977265	0.0110578	0.0111953	0.0139887	0.0104598	0.0129229	0.0187447	0.0247291	0.0231169	0.0191284	0.011258	0.0137124	0.00534138	0.0115577
3562	0.0270787	0.0272695	0.0132419	0.0381109	0.0260183	0.017325	0.0269829	0.0275608	0.00569013	0.0168357	0.0210697	0.0265293	0.0244826	0.0138583	0.0149591	0.0162566	0.00632342	0.015959	0.0150081	0.0166901	0.0231433	0.0193801	0.0177614	0.0291571	0.0264306	0.00994347	0.0111422	0.0113688	0.0140729	0.0105816	0.0130096	0.0187799	0.024965	0.0234592	0.019277	0.0111727	0.0138796	0.00542145	0.0114815
3561	0.0271727	0.0272712	0.0130812	0.038824	0.0260863	0.0172557	0.0271677	0.0277507	0.0056507	0.0171786	0.0211381	0.0265872	0.0245442	0.0140817	0.0152347	0.0165757	0.0063813	0.0161777	0.0151095	0.0166303	0.0234241	0.019316	0.0177683	0.029484	0.026535	0.010013	0.0112012	0.0114525	0.0141109	0.010637	0.0130071	0.0188542	0.0251796	0.0237867	0.0194901	0.0111084	0.0139987	0.00559859	0.011455
3560	0.0273275	0.0272791	0.0129929	0.0395157	0.0262127	0.0172308	0.0274039	0.0279275	0.00563084	0.0175316	0.0212342	0.0268	0.0246849	0.0143122	0.0154877	0.0168899	0.00642418	0.0164418	0.0151566	0.0166219	0.0237486	0.0192911	0.0178214	0.0297943	0.0266737	0.00998862	0.011243	0.0114645	0.0141563	0.0106345	0.0129808	0.0189727	0.0253595	0.0241003	0.0197639	0.011122	0.0140675	0.00577893	0.0114956
3559	0.0275368	0.0273311	0.0130644	0.0401235	0.0263845	0.0172801	0.027725	0.0280812	0.00567802	0.0178283	0.02138	0.0271446	0.0249191	0.0145244	0.0157189	0.0171335	0.00646811	0.0166861	0.0151809	0.0167045	0.0240777	0.0193472	0.0179503	0.0300828	0.0268961	0.00995249	0.0112835	0.0114698	0.0142589	0.0106312	0.0130013	0.0191326	0.025506	0.0243981	0.0200355	0.0112512	0.0141268	0.00586614	0.0115739
3558	0.0278128	0.0274736	0.0132655	0.0406178	0.0265838	0.0173899	0.0281076	0.0282366	0.00579768	0.0180386	0.0215622	0.0275487	0.0252068	0.0147066	0.0159476	0.0172823	0.00652864	0.0168749	0.0152404	0.0168511	0.0243801	0.019484	0.0181534	0.0303525	0.0272147	0.00998327	0.011333	0.0115111	0.014439	0.0106882	0.0131031	0.0193193	0.025636	0.0246531	0.020238	0.0114724	0.0142214	0.0058257	0.0116481
3557	0.0281853	0.0277616	0.013508	0.0410107	0.0268186	0.0175449	0.0285	0.0284536	0.00595815	0.0181908	0.0217773	0.0279668	0.0255168	0.0148856	0.0161673	0.0173486	0.0066015	0.0170184	0.0153696	0.0170417	0.024664	0.0196904	0.0184202	0.0306307	0.0275881	0.0100896	0.0113949	0.0115845	0.0146765	0.0108269	0.0132779	0.0195101	0.0257832	0.0248455	0.0203528	0.0117098	0.0143634	0.00569238	0.0117113
3556	0.0286546	0.0282207	0.0137276	0.0413512	0.027113	0.0177468	0.0288735	0.0287882	0.00612304	0.0183352	0.022044	0.0283928	0.0258503	0.0151063	0.0163506	0.0173735	0.00667507	0.0171586	0.0155639	0.0172964	0.0249615	0.0199551	0.0187364	0.0309562	0.0279532	0.010221	0.011474	0.0116758	0.0149251	0.0110186	0.0134949	0.0196939	0.0259845	0.0250025	0.0204159	0.0118915	0.0145451	0.00553079	0.0117921
3555	0.0291744	0.0288216	0.0139133	0.0417177	0.0274763	0.0180058	0.0292448	0.0292537	0.00627419	0.0185008	0.0223837	0.0288184	0.026214	0.0153833	0.0164958	0.0174248	0.00675045	0.0173375	0.0158048	0.0176352	0.0252988	0.0202671	0.0190743	0.0313565	0.0282801	0.0103307	0.0115754	0.0117981	0.0151464	0.0112171	0.0137172	0.01989	0.0262473	0.0251851	0.0204856	0.0119986	0.0147718	0.00540574	0.0119152
3554	0.0296771	0.0294809	0.0140849	0.0421912	0.0278909	0.0183246	0.0296522	0.0298069	0.00640689	0.0186918	0.0227949	0.0292184	0.0265961	0.0156829	0.0166461	0.0175708	0.0068346	0.0175702	0.0160752	0.0180284	0.0256821	0.0206233	0.0194015	0.0318349	0.0285997	0.0104183	0.0117014	0.0119799	0.0153334	0.0113936	0.0139095	0.0201391	0.0265351	0.0254277	0.0206079	0.0120665	0.0150582	0.00537605	0.0120788
3553	0.0301084	0.0300837	0.014267	0.0427989	0.0283311	0.0186854	0.0301161	0.0303684	0.00651322	0.0189044	0.0232347	0.0295859	0.0269778	0.0159602	0.0168466	0.0178254	0.0069181	0.0178375	0.0163451	0.0184035	0.0260941	0.0210246	0.0197101	0.0323641	0.0289743	0.0105183	0.0118539	0.0122171	0.0155048	0.0115449	0.0140536	0.0204614	0.0268054	0.0256993	0.0207976	0.012147	0.0153914	0.00548481	0.0122719
3552	0.0304357	0.030533	0.0144817	0.0434723	0.0287775	0.0190477	0.0306242	0.0308676	0.00658395	0.0191346	0.0236262	0.0299518	0.0273519	0.0162134	0.0170856	0.0181241	0.00697909	0.0181009	0.0165682	0.0187028	0.0264949	0.0214484	0.0200231	0.0328866	0.0294312	0.0106561	0.0120358	0.0124534	0.0156807	0.0116781	0.0141669	0.0208217	0.027064	0.02594	0.0210311	0.0122679	0.0157267	0.00573777	0.0124958
3551	0.0306508	0.0308137	0.0147403	0.0440897	0.0292093	0.0193688	0.0311391	0.0312778	0.006629	0.0193752	0.0239039	0.0303479	0.0277134	0.0164707	0.0173046	0.0183812	0.00701807	0.0183333	0.0167302	0.0189264	0.0268456	0.0218372	0.0203574	0.033341	0.0299352	0.010828	0.012252	0.0126267	0.0158766	0.0118081	0.0142931	0.021145	0.0273635	0.0261335	0.0212579	0.0124237	0.0160325	0.00609884	0.0127566
3550	0.0307883	0.0310151	0.0150313	0.0445774	0.0296038	0.0196412	0.0316151	0.0316205	0.00668487	0.0196201	0.024072	0.0307734	0.0280477	0.0167326	0.0174771	0.0185742	0.00707477	0.0185458	0.0168903	0.0191189	0.0271494	0.0221402	0.0206937	0.0337053	0.0304324	0.0110216	0.0125126	0.0127372	0.0161174	0.0119672	0.0144694	0.0213809	0.027739	0.0263262	0.021438	0.0125895	0.0163118	0.00650816	0.0130416
3549	0.0309323	0.0312728	0.0153189	0.0449615	0.0299584	0.0199037	0.0320196	0.0319457	0.00679312	0.019879	0.0242166	0.0312022	0.0283507	0.0169694	0.0176528	0.0187556	0.00719824	0.0187847	0.0171423	0.0193291	0.0274612	0.0223615	0.0209896	0.0340145	0.0309022	0.011238	0.0128263	0.0128513	0.016429	0.0121929	0.0147021	0.0215437	0.0281583	0.026573	0.021582	0.0127303	0.0165656	0.00689639	0.0133128
3548	0.0311801	0.0316798	0.0155676	0.0453318	0.0303101	0.0202094	0.0323597	0.0323138	0.00696517	0.0201781	0.0244557	0.0316233	0.0286612	0.0171642	0.0179114	0.0189933	0.00740103	0.0190974	0.0175227	0.0195919	0.0278442	0.0225622	0.0212243	0.0343388	0.0313555	0.0114793	0.0131738	0.01304	0.0168	0.0124899	0.0149674	0.0216853	0.0285371	0.0268859	0.0217454	0.0128163	0.0167727	0.0071928	0.0135269
3547	0.0315728	0.0322314	0.0157717	0.0457646	0.0307142	0.0205733	0.032693	0.0327653	0.00715994	0.0205316	0.0248543	0.0320628	0.0290496	0.017314	0.0182769	0.019309	0.00764326	0.0194851	0.0179591	0.0199193	0.0283097	0.0228148	0.0214284	0.0347375	0.0317961	0.011725	0.0134919	0.0133126	0.0171609	0.0128108	0.0152232	0.0218425	0.0288028	0.0272397	0.0219701	0.0128589	0.0169268	0.00734952	0.0136767
3546	0.0320526	0.0328412	0.0159494	0.046267	0.0311811	0.0209488	0.0330881	0.0332722	0.00731057	0.0209192	0.0253714	0.0325457	0.0295427	0.0174189	0.0186832	0.0196666	0.00786466	0.0198869	0.0183217	0.0202824	0.0287999	0.023146	0.0216637	0.0352114	0.0322049	0.0119419	0.013705	0.0136092	0.0174302	0.0130835	0.0154314	0.0220217	0.0289517	0.0275999	0.0222327	0.0129256	0.0170708	0.00737006	0.0137987
3545	0.0325095	0.0334086	0.0161051	0.0467948	0.0316421	0.0212647	0.0335568	0.0337405	0.00738811	0.0212988	0.0258967	0.0330321	0.0300654	0.0175036	0.0190316	0.0200092	0.00802963	0.0202237	0.0185335	0.0206117	0.0292344	0.0235152	0.0219615	0.0357003	0.0325717	0.012121	0.0137932	0.0138629	0.0176006	0.0132702	0.0155896	0.0222183	0.0290545	0.0279294	0.0224716	0.0130814	0.0172604	0.00730934	0.0139211
3544	0.0328746	0.0338677	0.016219	0.0473254	0.0320105	0.0214901	0.0340403	0.0340927	0.00742795	0.0216371	0.0263444	0.0334341	0.0304899	0.0176154	0.0192765	0.0203005	0.00813814	0.0204654	0.018624	0.0208459	0.029575	0.0238524	0.0222879	0.0361457	0.0329226	0.0122898	0.0138207	0.0140636	0.0177565	0.0133963	0.0157395	0.0224322	0.0292096	0.0281971	0.0226635	0.0133091	0.0174975	0.00723531	0.0140221
3543	0.0331568	0.0341874	0.0162828	0.047889	0.0322661	0.0216482	0.0344723	0.0343355	0.00748448	0.0219221	0.0266924	0.0337004	0.0307461	0.0177754	0.019445	0.0205338	0.00820582	0.0206464	0.0186769	0.0209841	0.029836	0.0241124	0.0225756	0.0365509	0.0332915	0.0124747	0.0138803	0.0142489	0.0179826	0.013514	0.0159285	0.0226623	0.0294813	0.0284049	0.0228467	0.0135177	0.0177277	0.00718733	0.014068
3542	0.033406	0.0343685	0.0163283	0.0485144	0.032459	0.0217739	0.0348343	0.0345286	0.00757777	0.0221573	0.0269463	0.0338644	0.0308681	0.0179663	0.0195888	0.0207176	0.00824543	0.0208189	0.0187541	0.0210862	0.0300523	0.0242974	0.0227883	0.0369634	0.0336742	0.012667	0.0140163	0.0144433	0.0182758	0.0136497	0.0161579	0.0228933	0.0298578	0.0285912	0.0230673	0.0136387	0.0178971	0.00716553	0.0140732
3541	0.0336759	0.0344633	0.0164105	0.0491717	0.0326481	0.0218877	0.0351496	0.0347193	0.00768796	0.0223553	0.0271166	0.0340112	0.0309527	0.018172	0.0197401	0.0208631	0.00825926	0.0210044	0.0188713	0.021228	0.0302599	0.0244462	0.022956	0.0374108	0.0340301	0.0128354	0.0142101	0.014629	0.018556	0.0137935	0.0163796	0.0231016	0.0302612	0.0287919	0.0233291	0.0136979	0.0179913	0.00715361	0.0140948
3540	0.0340119	0.034577	0.0165684	0.0497929	0.0328565	0.0220096	0.0354463	0.0349347	0.00778379	0.0225322	0.0272423	0.0342105	0.0310876	0.0184013	0.0199101	0.0209848	0.0082453	0.0211973	0.0190211	0.0214532	0.0305003	0.0246088	0.0231438	0.0378668	0.0343291	0.0129631	0.0144205	0.0147757	0.0187497	0.0139278	0.0165495	0.0232749	0.030606	0.0290064	0.0235966	0.0137847	0.018028	0.00715343	0.0141663
3539	0.0344343	0.0348105	0.0168039	0.0503345	0.0330901	0.0221722	0.0357432	0.0352155	0.00784147	0.0227003	0.0274065	0.0344865	0.0313116	0.0186638	0.0201112	0.0211053	0.00821836	0.0214011	0.0192048	0.0217568	0.0308138	0.0248271	0.0233914	0.0382788	0.0345882	0.0130689	0.0146232	0.0148848	0.0188565	0.0140543	0.0166746	0.0234288	0.030858	0.0292224	0.0238264	0.0139616	0.0180394	0.00719722	0.0142568
3538	0.0349135	0.0351878	0.017091	0.0508032	0.0333751	0.0223987	0.0360602	0.0356104	0.00784407	0.0228623	0.0276842	0.034834	0.031622	0.0189451	0.0203603	0.0212499	0.00822183	0.0216419	0.01944	0.0220998	0.0312088	0.0251212	0.0236865	0.0386224	0.0348607	0.0131889	0.0148146	0.0149932	0.0189415	0.0141926	0.0168032	0.0235971	0.0310407	0.0294641	0.0239934	0.0142087	0.0180611	0.00731901	0.0143145
3537	0.0353754	0.0356472	0.0173939	0.0512254	0.0337577	0.0226702	0.0364186	0.0361168	0.00778444	0.0230141	0.0280683	0.0352506	0.032006	0.0192082	0.0206559	0.0214262	0.00830221	0.0219349	0.0197374	0.022437	0.031644	0.0254854	0.0240034	0.0389266	0.0351902	0.0133403	0.0149955	0.0151338	0.0190726	0.0143544	0.0169679	0.0238015	0.0311945	0.029782	0.0241083	0.0144566	0.0181128	0.00750661	0.0143483
3536	0.0357596	0.0361119	0.01768	0.0516188	0.0342552	0.0229426	0.0368272	0.0366581	0.00768686	0.0231575	0.0284718	0.0357338	0.0324621	0.0194255	0.0209616	0.0216135	0.00846335	0.0222482	0.020074	0.022741	0.0320567	0.0258903	0.0243458	0.0392515	0.0355741	0.0135051	0.0151591	0.0152989	0.0192639	0.0145259	0.0171521	0.0240273	0.0313516	0.030181	0.0242217	0.0146567	0.0181849	0.0076938	0.0144444
3535	0.03607	0.0365561	0.0179271	0.0520048	0.0348178	0.0232019	0.0372745	0.0371456	0.007616	0.0233099	0.0288182	0.0362576	0.0329824	0.0195923	0.0212305	0.0217862	0.00865817	0.022521	0.0203982	0.0230134	0.0324166	0.0262932	0.0247304	0.0396415	0.0359738	0.0136471	0.0152955	0.015448	0.0194772	0.0146794	0.0173155	0.0242306	0.0315468	0.0305842	0.0243957	0.0148119	0.0182665	0.00781028	0.0146871
3534	0.0363626	0.036996	0.018131	0.0524254	0.035357	0.0234875	0.0377466	0.0375556	0.00763853	0.0234925	0.0291149	0.0367761	0.0335265	0.0197236	0.0214454	0.02195	0.00883738	0.0227226	0.0206681	0.0232753	0.0327519	0.0266577	0.025136	0.040097	0.0363607	0.0137475	0.0154048	0.0155511	0.0196706	0.0148032	0.017444	0.0243828	0.0318238	0.0308983	0.02465	0.0149449	0.0183884	0.00783632	0.0150776
3533	0.0366864	0.037437	0.0183012	0.0529193	0.035805	0.0238369	0.0382376	0.0379225	0.00776958	0.0237148	0.029421	0.0372526	0.0340238	0.019851	0.0216294	0.0221448	0.00899413	0.0228839	0.0208822	0.0235472	0.0331167	0.0269674	0.0254984	0.0405732	0.0367426	0.013821	0.0155023	0.0156162	0.0198362	0.0149079	0.0175601	0.0245079	0.0322023	0.0311016	0.0249397	0.0150599	0.0186104	0.00779728	0.0155285
3532	0.0370525	0.0378543	0.0184468	0.0534874	0.0361445	0.0242179	0.0387321	0.0382805	0.00796165	0.0239754	0.0297661	0.0376772	0.0344176	0.0200168	0.0218164	0.0224057	0.00914904	0.0230689	0.0210721	0.0238348	0.0335323	0.0272294	0.0257676	0.0410069	0.0371446	0.0139049	0.0156123	0.0156784	0.0199947	0.0150091	0.0176942	0.02467	0.0326452	0.0312548	0.0251986	0.0151446	0.0189503	0.00772642	0.015922
3531	0.0374494	0.0382186	0.0185657	0.0540969	0.0363937	0.0245388	0.0391856	0.0386349	0.00814789	0.0242714	0.030123	0.0380557	0.0347062	0.0202454	0.0220199	0.0227242	0.00930274	0.0233209	0.0212723	0.0241272	0.0339559	0.0274676	0.0259533	0.0413616	0.0375718	0.0140322	0.0157558	0.0157718	0.0201689	0.0151136	0.0178542	0.0249123	0.0330741	0.0314302	0.025402	0.0151997	0.0193412	0.0076543	0.0161775
3530	0.0378668	0.0385211	0.0186548	0.0547129	0.0365888	0.0247379	0.039545	0.0389803	0.00829284	0.0245918	0.0304495	0.0383946	0.0349365	0.0205175	0.0222302	0.0230485	0.00942568	0.0236318	0.0214941	0.0244025	0.034312	0.0277082	0.0261084	0.0416603	0.0380056	0.0142107	0.0159444	0.0159143	0.0203691	0.015229	0.0180266	0.0252158	0.0334231	0.0316427	0.0255806	0.0152534	0.0196805	0.00762633	0.0162943
3529	0.0382958	0.0387816	0.01873	0.0553097	0.0367832	0.0248589	0.0398076	0.0393224	0.00840453	0.0248966	0.0307355	0.0387047	0.0351573	0.0207893	0.0224345	0.0233238	0.00949944	0.0239578	0.0217222	0.0246377	0.0345669	0.0279638	0.0262774	0.0419657	0.0384383	0.0144219	0.0161841	0.0161092	0.0206003	0.0153764	0.0181997	0.0255233	0.033676	0.0318491	0.0257787	0.015345	0.0199193	0.00769336	0.0163421
3528	0.0387171	0.0390443	0.0188293	0.0558586	0.0370392	0.0250187	0.0400517	0.0396734	0.00850662	0.025127	0.0310046	0.0390085	0.0353875	0.0210354	0.022634	0.023536	0.00954726	0.0242624	0.0219336	0.0248246	0.0347738	0.0282299	0.0264787	0.0423214	0.0388953	0.0146371	0.0164749	0.0163502	0.0208726	0.0155828	0.0183804	0.0258003	0.0338626	0.0320097	0.0260114	0.0154992	0.0200911	0.00786605	0.0163965
3527	0.039102	0.0393607	0.0189857	0.0563313	0.0373861	0.0252957	0.0403842	0.0400383	0.00861027	0.0252605	0.0312833	0.0393259	0.0356274	0.0212618	0.0228438	0.0237168	0.00960701	0.0245468	0.0221239	0.0249832	0.0350265	0.0284931	0.0267231	0.0427199	0.0394036	0.0148379	0.0167975	0.016619	0.0211949	0.0158523	0.0185824	0.0260551	0.034034	0.032149	0.0262585	0.0157092	0.0202536	0.00809611	0.0164799
3526	0.0394285	0.0397482	0.0191986	0.0567258	0.037788	0.0256573	0.0408412	0.0404038	0.00871106	0.02535	0.0315784	0.0396492	0.035883	0.0214856	0.0230807	0.0239057	0.0096857	0.0248357	0.022316	0.0251519	0.0353579	0.0287423	0.0270252	0.0431283	0.0399456	0.0150236	0.0171037	0.0168827	0.0215569	0.0161469	0.0187983	0.0262983	0.0342353	0.0323435	0.0264809	0.0159323	0.0204246	0.00831478	0.0165729
3525	0.0396993	0.0401636	0.0194392	0.0570808	0.0381734	0.0259973	0.0413507	0.0407463	0.00880029	0.0254831	0.0318764	0.0399433	0.0361693	0.0217256	0.0233487	0.0241071	0.00975919	0.025133	0.0225342	0.025359	0.0357014	0.0289704	0.0273833	0.0435278	0.0404628	0.0152052	0.0173349	0.0171059	0.021924	0.0164018	0.0189941	0.0265067	0.0344788	0.0326408	0.0266423	0.0161024	0.0205816	0.00848055	0.0166731
3524	0.0399481	0.0405387	0.0196812	0.0574596	0.038506	0.0262315	0.0418031	0.0410556	0.00887315	0.0256943	0.0321542	0.0401845	0.0364959	0.0220009	0.0236313	0.0242868	0.00980991	0.0253987	0.0227699	0.0256044	0.0359651	0.0291762	0.0277617	0.0439196	0.0409059	0.0153921	0.01746	0.0172693	0.0222511	0.016567	0.0191396	0.0266478	0.0347371	0.0329935	0.026738	0.0161709	0.0207052	0.00858339	0.0168119
3523	0.0402229	0.040848	0.0199156	0.0579186	0.0388101	0.0263595	0.0421563	0.0413554	0.0089334	0.025938	0.0323954	0.0403954	0.0368556	0.0223136	0.0239	0.0244132	0.00984373	0.0255804	0.0229766	0.0258684	0.0361365	0.0293756	0.028108	0.0443063	0.0412701	0.0155806	0.0174996	0.0173796	0.022508	0.0166459	0.0192443	0.026733	0.0349726	0.0332936	0.0268128	0.0161591	0.0208049	0.00862489	0.0170022
3522	0.040548	0.0411232	0.0201322	0.0584824	0.0391159	0.0264465	0.0424669	0.0416793	0.00899761	0.0261593	0.0326057	0.0406354	0.0372205	0.0226344	0.0241354	0.0244969	0.00986984	0.0256721	0.0231123	0.0261342	0.0362977	0.029602	0.0283879	0.0446851	0.0415846	0.0157534	0.0175146	0.0174626	0.022695	0.0166925	0.0193566	0.026824	0.0351822	0.0334835	0.0269364	0.0161602	0.0209092	0.00861851	0.0171975
3521	0.0409021	0.0414024	0.0203074	0.0591378	0.0394054	0.0265592	0.0428195	0.0420254	0.00908906	0.0263712	0.0328164	0.0409542	0.0375506	0.0229178	0.0243418	0.0245865	0.00988644	0.0257316	0.0231895	0.026398	0.0365435	0.0298813	0.0286023	0.04506	0.0418848	0.0158934	0.0175697	0.0175503	0.0228405	0.0167714	0.0195241	0.0269806	0.0354	0.0336192	0.0271458	0.016271	0.0210473	0.00860042	0.0173352
3520	0.0412411	0.0416979	0.0204292	0.0598443	0.0396378	0.0267213	0.0432494	0.0423531	0.00921815	0.0266411	0.0330712	0.0413535	0.0378221	0.0231369	0.024539	0.0247329	0.00989953	0.0258373	0.0232807	0.0266604	0.0369075	0.0301984	0.0287737	0.0454478	0.0422025	0.0160006	0.0177008	0.0176732	0.0229845	0.0169189	0.0197568	0.0272108	0.0356531	0.033813	0.0274179	0.0165153	0.0212428	0.00861362	0.0174131
3519	0.0415475	0.0420248	0.0205306	0.0605521	0.0398244	0.0269194	0.0437355	0.0426394	0.0093635	0.0270069	0.0334009	0.0417895	0.03806	0.0232983	0.0247426	0.0249624	0.00993867	0.0260303	0.0234673	0.0269222	0.0373592	0.0305021	0.028933	0.0458693	0.0425613	0.0160957	0.0179	0.0178512	0.0231559	0.0171344	0.0200245	0.0274719	0.0359271	0.0341215	0.0276987	0.0168318	0.0215077	0.00866855	0.0174939
3518	0.0418546	0.0424226	0.0206762	0.0612167	0.0400479	0.0271384	0.0442414	0.0429219	0.00947615	0.0274282	0.0337979	0.042208	0.03834	0.0234316	0.0249499	0.0252666	0.0100312	0.0262935	0.0237738	0.0271856	0.0378374	0.0307489	0.0291145	0.0463374	0.0429615	0.016203	0.0181234	0.0180738	0.0233545	0.0173913	0.0202833	0.027712	0.0361864	0.034497	0.0279542	0.0171201	0.0218245	0.00873777	0.0176305
3517	0.0422056	0.0429088	0.0208968	0.0618047	0.0403908	0.0273744	0.0447369	0.0432569	0.00951242	0.0278187	0.0342044	0.0425803	0.0387292	0.0235651	0.0251423	0.0255974	0.0101617	0.0265732	0.0241406	0.0274498	0.0382751	0.0309409	0.0293424	0.0468434	0.0433692	0.0163312	0.0183158	0.0182914	0.0235516	0.0176456	0.0205038	0.0279091	0.0364187	0.0348372	0.0281872	0.0172943	0.0221341	0.00880266	0.0178022
3516	0.0425885	0.0434195	0.0211474	0.0622992	0.0408482	0.0276158	0.0451828	0.0436393	0.00947251	0.0281152	0.0345382	0.0429143	0.0392105	0.0237202	0.0252981	0.0258777	0.0102725	0.0268149	0.0244644	0.0277028	0.0386215	0.0311127	0.0296094	0.0473482	0.0437398	0.0164711	0.0184471	0.0184432	0.0237159	0.0178481	0.020684	0.028082	0.0366468	0.035071	0.028416	0.0173205	0.0223605	0.00888876	0.0179368
3515	0.0429289	0.0438365	0.0213487	0.0627111	0.0413261	0.0278298	0.0455321	0.0439927	0.00940517	0.0283104	0.0347541	0.043238	0.0396773	0.023916	0.0254099	0.0260444	0.0103141	0.0269918	0.0246763	0.0279278	0.0388735	0.0312924	0.0298802	0.047792	0.0440616	0.0166104	0.0185344	0.0185086	0.0238449	0.0179716	0.0208425	0.0282692	0.0368977	0.0352049	0.0286464	0.0172381	0.0224664	0.00902731	0.0179919
3514	0.0431671	0.0440923	0.0214746	0.0630881	0.041725	0.0279951	0.0457779	0.0442562	0.00936986	0.0284383	0.0348914	0.0435733	0.0400238	0.0241629	0.0254958	0.0261021	0.0102887	0.027116	0.0247892	0.0281209	0.0390887	0.0314844	0.0301292	0.048134	0.0443715	0.0167461	0.0186294	0.0185307	0.0239716	0.0180362	0.0210015	0.0284927	0.0371687	0.0353096	0.0288602	0.0171487	0.0224866	0.00919604	0.0180049
3513	0.0433273	0.044233	0.0215831	0.0635033	0.0420197	0.0281437	0.0459911	0.0444578	0.00939579	0.0285553	0.0350505	0.0439176	0.0402453	0.0244441	0.0255945	0.0261343	0.0102458	0.0272308	0.0248816	0.0283012	0.0393536	0.031692	0.0303705	0.0483927	0.0447275	0.0168877	0.0187797	0.0185829	0.0241378	0.0181007	0.0211664	0.0287357	0.0374294	0.0354668	0.0290271	0.0171616	0.0225004	0.00932577	0.0180658
3512	0.0434952	0.0443735	0.0217527	0.0640199	0.0422642	0.0283457	0.0462802	0.0446858	0.00947662	0.0287297	0.0353042	0.0442447	0.0404462	0.0247182	0.0257393	0.0262448	0.0102423	0.0273836	0.0250371	0.0285008	0.0397252	0.0319421	0.0306447	0.0486418	0.0451642	0.0170542	0.0189968	0.0187117	0.0243588	0.0182178	0.0213198	0.0289586	0.0376584	0.0357125	0.0291371	0.0173247	0.0225746	0.00937057	0.0182452
3511	0.0437312	0.0446057	0.021999	0.0646506	0.0425356	0.0286381	0.0466982	0.045001	0.00959397	0.0290141	0.0356317	0.0445299	0.0407458	0.0249485	0.0259354	0.0264803	0.0103095	0.027595	0.0252916	0.0287448	0.040195	0.0322777	0.030972	0.0489569	0.045665	0.0172641	0.0192518	0.0189104	0.0246151	0.0183958	0.0214423	0.0291433	0.0378742	0.0360188	0.0292261	0.0176017	0.0227398	0.00935	0.0185357
3510	0.0440235	0.0449499	0.0222659	0.0653389	0.0428796	0.0289793	0.0471987	0.0453906	0.00973291	0.0294027	0.0359494	0.0447833	0.041174	0.0251293	0.026159	0.0267972	0.010442	0.0278504	0.0256134	0.029035	0.040692	0.0327164	0.0313277	0.0493617	0.0461578	0.0175143	0.0194946	0.0191378	0.0248701	0.0186009	0.021538	0.0293198	0.0381208	0.0363286	0.029357	0.0179029	0.0229998	0.0093151	0.0188551
3509	0.0443288	0.0453716	0.0224941	0.0659871	0.0432967	0.0292932	0.0476961	0.0458034	0.00987956	0.0298279	0.0362079	0.0450573	0.0416545	0.0252836	0.0263822	0.0271005	0.0105999	0.0281225	0.0259256	0.0293543	0.041126	0.0332166	0.0316713	0.0498221	0.0465507	0.0177651	0.0196837	0.0193516	0.0250951	0.0187913	0.0216349	0.029543	0.038413	0.0366141	0.0295641	0.0181364	0.0233319	0.00929479	0.0191127
3508	0.0446397	0.0458295	0.0226805	0.0665263	0.0437653	0.029555	0.0481599	0.0462153	0.0100198	0.0302176	0.036446	0.0454123	0.0420875	0.025438	0.0265983	0.0273178	0.0107311	0.028401	0.0261636	0.02969	0.0414511	0.0336969	0.0319954	0.0502925	0.0468015	0.0179651	0.0198161	0.019532	0.0252861	0.0189488	0.0217612	0.0298386	0.0387093	0.0368933	0.0298213	0.0182517	0.0236688	0.00930085	0.0192805
3507	0.0449861	0.0463022	0.0228613	0.0669618	0.0442619	0.0298077	0.0486268	0.0466491	0.0101477	0.0305509	0.0367414	0.0458688	0.0424346	0.0256047	0.0268283	0.027449	0.0108111	0.0286962	0.0263291	0.0300508	0.0417083	0.0340964	0.0323344	0.0507556	0.0469676	0.0181023	0.0199353	0.0196878	0.0254743	0.0190866	0.0219312	0.0301723	0.03896	0.0371902	0.0300681	0.018267	0.0239124	0.00936193	0.0193965
3506	0.0453784	0.0467797	0.0230537	0.0673478	0.0447566	0.0300945	0.0491244	0.0471326	0.0102669	0.0308477	0.0371207	0.046386	0.0427257	0.025794	0.027105	0.0275625	0.0108743	0.0290191	0.0264873	0.0304517	0.0419972	0.0344154	0.0327209	0.0512147	0.0471754	0.0182267	0.0200999	0.0198468	0.0257147	0.0192323	0.0221511	0.0304677	0.0391742	0.0374929	0.0302612	0.0182621	0.0240004	0.00950429	0.0195099
3505	0.0457752	0.0472372	0.023233	0.0677305	0.0452092	0.0304031	0.0496109	0.0476497	0.0103762	0.0311187	0.0375326	0.0468888	0.0430083	0.0260238	0.0274456	0.0277451	0.0109954	0.0293646	0.0267057	0.0308834	0.0423911	0.034702	0.0331426	0.0516653	0.0475283	0.0184079	0.0203278	0.0200319	0.0260455	0.0193994	0.0224192	0.0306578	0.0394135	0.0377648	0.0303991	0.0183267	0.0239732	0.00969238	0.0196373
3504	0.0461219	0.0476316	0.0233634	0.0681345	0.0455937	0.0306905	0.0500084	0.0481373	0.010459	0.0313494	0.0379075	0.0473262	0.0433109	0.0262943	0.027825	0.028037	0.0112219	0.0297157	0.0269907	0.0313029	0.04287	0.0350037	0.0335428	0.0520887	0.0480315	0.0186683	0.0205715	0.0202359	0.0264419	0.0195694	0.0227092	0.030734	0.0397161	0.0379895	0.0305105	0.0184961	0.0239627	0.0098292	0.0197737
3503	0.0464121	0.0479377	0.0234361	0.0685896	0.0459246	0.0309435	0.0502907	0.0485292	0.0105019	0.0315376	0.0382332	0.0477034	0.0436396	0.0265664	0.0281751	0.0283933	0.0115129	0.0300584	0.0272871	0.0316689	0.0433423	0.035327	0.0338597	0.0524746	0.0485949	0.0189582	0.020757	0.0204228	0.0268177	0.0197087	0.0229668	0.0307534	0.0400492	0.0381862	0.0306273	0.0187317	0.0240851	0.00985156	0.0199207
3502	0.0467013	0.0481884	0.0234761	0.0691343	0.0462412	0.0311915	0.050517	0.0488078	0.0105202	0.0317172	0.0385549	0.0480552	0.0439858	0.0268003	0.02843	0.028717	0.0117555	0.0303852	0.0275422	0.0319839	0.0437335	0.0356391	0.0340744	0.0528436	0.0491133	0.019201	0.0208606	0.0205661	0.0271006	0.0198108	0.0231503	0.0307865	0.0403559	0.0383773	0.0307606	0.0189678	0.0243368	0.00980613	0.0200851
3501	0.0470599	0.0484587	0.0235254	0.0697792	0.0465645	0.0314607	0.0507734	0.0490141	0.0105475	0.0319197	0.0389041	0.0484039	0.0443351	0.0269983	0.0285797	0.0289412	0.0118569	0.030686	0.0277506	0.0322836	0.0440424	0.0359133	0.0342321	0.053243	0.0495401	0.0193544	0.0209328	0.0206816	0.0272995	0.0199125	0.023275	0.0308599	0.0406292	0.0385624	0.0309011	0.0191677	0.0246154	0.00979368	0.0202592
3500	0.0475182	0.0488038	0.0236233	0.0704879	0.0468826	0.0317348	0.0511036	0.0492123	0.0106011	0.0321362	0.0392501	0.0487478	0.0446748	0.0271911	0.0286767	0.0290746	0.0118181	0.0309472	0.0279345	0.0325822	0.0443157	0.0361605	0.0344153	0.053713	0.0498917	0.0194257	0.0210379	0.0208066	0.0274792	0.0200537	0.0233986	0.0309664	0.0409058	0.0387327	0.0310407	0.0193306	0.0248323	0.00986	0.0204154
3499	0.0480418	0.049216	0.023787	0.0712037	0.0471744	0.0319697	0.0514973	0.0494467	0.0106723	0.0323431	0.0395335	0.0490784	0.0450004	0.0273927	0.0287842	0.0291726	0.0117239	0.0311633	0.0281079	0.0328486	0.0445991	0.036415	0.0346799	0.0542469	0.0502122	0.0194516	0.021185	0.0209499	0.0276803	0.0202347	0.0235615	0.0311155	0.0411957	0.0388963	0.0311945	0.0194694	0.024985	0.00997609	0.0205218
3498	0.0485511	0.0496407	0.0239979	0.0718759	0.0474385	0.0321368	0.0519229	0.0497236	0.0107439	0.0325452	0.0397335	0.0493939	0.0453127	0.0275832	0.0289263	0.0292816	0.0116681	0.0313492	0.0282772	0.0330511	0.0449231	0.0366936	0.0350073	0.0547829	0.0505476	0.0194789	0.0213314	0.0210819	0.027886	0.0204269	0.023755	0.0313415	0.0414594	0.0390734	0.0313916	0.0196009	0.0251272	0.0101056	0.0205695
3497	0.0489721	0.0500233	0.0242153	0.0724526	0.0476911	0.0322519	0.0523588	0.0500273	0.0108045	0.0327636	0.0398898	0.0497007	0.0456087	0.0277389	0.0290927	0.0294174	0.0116908	0.0315397	0.0284584	0.0332076	0.0453038	0.0369768	0.0353149	0.0552467	0.05093	0.0195503	0.0214435	0.0211811	0.0280647	0.0206141	0.023951	0.0316486	0.0416642	0.0392719	0.0316405	0.0197402	0.0253	0.010251	0.0206005
3496	0.0492815	0.0503393	0.0244099	0.0728818	0.0479415	0.0323638	0.0528001	0.050352	0.0108478	0.0329923	0.0400621	0.0500014	0.0458788	0.02787	0.0292831	0.029584	0.0117748	0.0317735	0.0286691	0.0333722	0.0457209	0.0372286	0.0355228	0.0556095	0.0513542	0.0196825	0.0215324	0.021277	0.028218	0.0208026	0.0241463	0.0319731	0.0418369	0.039483	0.0319116	0.0198855	0.0255	0.0104267	0.0207086
3495	0.0495053	0.0505933	0.0245821	0.0731636	0.048174	0.0325173	0.0532424	0.0507111	0.0108701	0.0331983	0.0402781	0.0502838	0.0461151	0.0280228	0.0295273	0.0297944	0.0118856	0.0320662	0.0289054	0.0335732	0.046107	0.0374326	0.0356201	0.0559058	0.0517715	0.0198557	0.0216284	0.0214278	0.0283779	0.0209913	0.0243563	0.0322277	0.042038	0.0397045	0.0321616	0.0200163	0.0256981	0.0106149	0.0209762
3494	0.0496844	0.0508092	0.0247424	0.0733924	0.0483653	0.0327257	0.053666	0.0511063	0.010875	0.033372	0.0405268	0.0505293	0.0463262	0.0282366	0.0298519	0.0300579	0.0120065	0.0323959	0.0291423	0.0337877	0.0463942	0.0376057	0.0356746	0.0561932	0.0521296	0.0200361	0.0217425	0.0216554	0.028568	0.0211542	0.0245797	0.032379	0.0422988	0.0399564	0.0323613	0.020118	0.0258634	0.0107731	0.0213806
3493	0.0498555	0.0510289	0.0248912	0.0737034	0.0485219	0.0329737	0.0540416	0.0514944	0.0108759	0.0335471	0.0407864	0.0507412	0.0465421	0.0285045	0.0302374	0.0303554	0.0121385	0.0327197	0.029362	0.0339865	0.0465894	0.037782	0.0357853	0.0565064	0.052429	0.0202144	0.0218686	0.0219205	0.0287865	0.0212703	0.0247932	0.0324655	0.0426037	0.0402576	0.0324958	0.0201969	0.0259709	0.0108704	0.0217714
3492	0.0500568	0.0513008	0.0250304	0.0741603	0.0486964	0.0332385	0.0543608	0.0518024	0.0108931	0.0337569	0.0410431	0.0509615	0.0468	0.0287805	0.0306248	0.0306482	0.012284	0.0330118	0.0295788	0.0341813	0.0467825	0.0379879	0.0360208	0.0568544	0.0527338	0.0204133	0.0220106	0.0221652	0.0290191	0.0213615	0.0249878	0.0325483	0.0429246	0.0405948	0.0325607	0.0202651	0.0260195	0.0108969	0.0219806
3491	0.0503233	0.0516483	0.0251817	0.0747157	0.0489518	0.0335041	0.0546578	0.0519907	0.0109468	0.0339886	0.0412858	0.0512469	0.0471145	0.0290233	0.0309639	0.030915	0.0124354	0.0332864	0.0298312	0.0344077	0.0470615	0.0382287	0.0363808	0.0572449	0.0531162	0.0206508	0.022183	0.022365	0.02925	0.021482	0.0251825	0.0326647	0.043247	0.0409223	0.0325836	0.020327	0.0260619	0.0108478	0.0219748
3490	0.050658	0.052047	0.0253734	0.075281	0.0493016	0.0337626	0.0549932	0.0521002	0.0110481	0.0342005	0.0415029	0.0516167	0.0474551	0.0292274	0.0312457	0.0311634	0.0125767	0.0335773	0.0301489	0.0346725	0.047427	0.0384872	0.0367975	0.0576894	0.0535906	0.0209041	0.0223835	0.02253	0.0294574	0.0216661	0.0253879	0.0328261	0.0435582	0.0411934	0.0326351	0.0203946	0.0261903	0.010732	0.0218837
3489	0.0510207	0.0524449	0.0256093	0.0758141	0.049692	0.034011	0.0554109	0.0522308	0.0111901	0.034378	0.0416988	0.0520326	0.0477615	0.0294108	0.0314894	0.0313936	0.0126916	0.033894	0.0305187	0.0349433	0.0478027	0.0387367	0.037186	0.0581834	0.0541008	0.0211181	0.0225813	0.0226682	0.0296205	0.021894	0.0255715	0.0330336	0.0438374	0.0413882	0.0327874	0.0205019	0.0264561	0.0106001	0.0218703
3488	0.0513665	0.0528092	0.0258614	0.0763305	0.0500558	0.0342537	0.0559087	0.0524699	0.0113496	0.0345542	0.041905	0.0524386	0.0479975	0.0295839	0.031705	0.0315717	0.0127774	0.0342037	0.0308813	0.0351935	0.0481301	0.0389685	0.0375127	0.0586972	0.0545691	0.0212536	0.0227423	0.0227685	0.0297461	0.0221115	0.0256866	0.0332835	0.044073	0.0415211	0.03305	0.0206812	0.0268057	0.0105373	0.021982
3487	0.051689	0.0531454	0.0260897	0.0768563	0.0503785	0.0344999	0.0564443	0.0528337	0.0115028	0.0347706	0.0421599	0.052813	0.0481929	0.0297426	0.0318795	0.0316614	0.0128512	0.0344663	0.0311706	0.0354338	0.0484265	0.0392074	0.0378142	0.0591912	0.0549561	0.0213227	0.0228589	0.0228243	0.0298792	0.0222802	0.025735	0.0335657	0.0442817	0.0416332	0.0333583	0.0209221	0.0271269	0.0106014	0.0221477
3486	0.0520076	0.0534677	0.0262538	0.0773933	0.0506932	0.0347464	0.0569581	0.0532646	0.0116399	0.0350281	0.0424669	0.0531683	0.0484195	0.0298887	0.0319977	0.0316816	0.0129379	0.0346801	0.0313643	0.0356905	0.0487445	0.039488	0.0381419	0.0596312	0.0552798	0.021379	0.0229508	0.0228576	0.0300708	0.0224025	0.0257787	0.0338644	0.0444921	0.0417738	0.0336253	0.0211682	0.0273607	0.0107721	0.0222988
3485	0.0523274	0.0537707	0.0263214	0.0779236	0.0510219	0.0349663	0.0573991	0.0536821	0.0117605	0.0352805	0.0427828	0.053512	0.0487252	0.0300417	0.0320735	0.031708	0.0130461	0.034887	0.0314951	0.0359776	0.0491009	0.0398149	0.0384996	0.0599982	0.0555953	0.0214765	0.023048	0.02291	0.0303308	0.0225067	0.0258786	0.0341527	0.0447127	0.0419781	0.0338022	0.0213583	0.0275417	0.0109778	0.0224523
3484	0.0526358	0.0540462	0.0262997	0.0784319	0.051352	0.0351284	0.0577575	0.0540498	0.011859	0.0354739	0.0430597	0.0538345	0.0491012	0.0302241	0.0321575	0.0318155	0.0131644	0.0351359	0.0316177	0.0363032	0.0494734	0.0401576	0.0388496	0.0603094	0.0559596	0.0216356	0.0231785	0.0230123	0.0306184	0.0226197	0.0260374	0.0343913	0.0449271	0.0422517	0.0338995	0.0214721	0.0277287	0.0111703	0.0226694
3483	0.0529352	0.0543153	0.0262679	0.0789228	0.0516728	0.0352348	0.0580848	0.0544012	0.0119253	0.0355941	0.043296	0.0541389	0.049506	0.0304393	0.0323102	0.0320296	0.0132846	0.0354466	0.0317757	0.0366789	0.0498492	0.0404869	0.0391693	0.0606338	0.0563948	0.0218348	0.0233637	0.0231657	0.0308801	0.0227556	0.0262128	0.0345506	0.0451228	0.0425708	0.0339684	0.0215446	0.0279301	0.0113554	0.0229655
3482	0.0532464	0.0546186	0.0263457	0.0794212	0.0520038	0.0353341	0.058468	0.0547969	0.0119577	0.0356876	0.0435343	0.0544558	0.0499046	0.0306683	0.0325552	0.0323286	0.0134188	0.0358014	0.0319959	0.0370963	0.0502425	0.0407989	0.0394746	0.0610543	0.0568629	0.0220291	0.0236074	0.0233461	0.0310945	0.022914	0.0263773	0.0346437	0.0453116	0.0428942	0.0340657	0.0216416	0.0281131	0.0115482	0.0232821
3481	0.0535688	0.0549699	0.0265942	0.0799518	0.0523639	0.0354843	0.058954	0.0552454	0.0119658	0.0358372	0.0438091	0.0548064	0.0502785	0.0308886	0.0328544	0.0326685	0.0135748	0.036158	0.0322867	0.0375086	0.0506602	0.0410941	0.039784	0.0615849	0.0572851	0.0221851	0.0238853	0.0235208	0.0312827	0.0230819	0.0265508	0.0347241	0.0455155	0.0431818	0.0342175	0.0218084	0.0282635	0.0117204	0.0235394
3480	0.0538619	0.0553429	0.0269523	0.0805162	0.0527306	0.0357043	0.0594974	0.0556786	0.0119556	0.0361032	0.0441144	0.055167	0.0506163	0.0310891	0.0331374	0.0329994	0.0137216	0.03647	0.0326235	0.037872	0.0510777	0.0413565	0.0400869	0.0621421	0.0576097	0.0223088	0.024156	0.0236718	0.0314806	0.0232398	0.0267709	0.0348417	0.0457421	0.0434176	0.0344085	0.0220352	0.0284003	0.0118156	0.0237022
3479	0.0540868	0.0557085	0.0272879	0.0810977	0.0530528	0.0359697	0.0600005	0.0560129	0.0119227	0.0364778	0.044429	0.0554907	0.0509118	0.0312697	0.0333628	0.0332775	0.0138037	0.03671	0.0329476	0.038194	0.0514618	0.0415719	0.0403605	0.0626235	0.0578649	0.0224335	0.0243859	0.0238094	0.0317069	0.0233744	0.0270409	0.035004	0.0459837	0.0436266	0.0346036	0.0222761	0.0285372	0.0118092	0.0237909
3478	0.0542529	0.0560642	0.0275028	0.0816834	0.0532974	0.0362486	0.0603967	0.0562215	0.0118701	0.0368887	0.0447498	0.0557573	0.051168	0.0314361	0.0335429	0.0334853	0.0138019	0.0368838	0.033203	0.0385071	0.0517996	0.0417519	0.0405955	0.0630063	0.0581332	0.022582	0.0245621	0.0239639	0.0319555	0.0234885	0.0273181	0.0351813	0.0462347	0.0438573	0.0347751	0.0224917	0.0286568	0.0117312	0.0238443
3477	0.0544128	0.0564156	0.0275906	0.0822662	0.0534735	0.0365286	0.0606935	0.0563471	0.0118268	0.0372479	0.0450815	0.0559914	0.0513958	0.0315939	0.0337101	0.0336391	0.0137628	0.0370226	0.033378	0.0388041	0.0520971	0.0419163	0.0407905	0.0633554	0.0584769	0.0227475	0.0246873	0.0241587	0.0322118	0.0235992	0.0275497	0.0353364	0.0464939	0.0441308	0.0349066	0.0226597	0.0287368	0.0116349	0.0238841
3476	0.0546229	0.0567512	0.0276193	0.0828292	0.0536271	0.0368079	0.0609455	0.0564667	0.0118394	0.0375038	0.0454138	0.0562423	0.0516128	0.0317435	0.0338722	0.0337692	0.0137538	0.0371566	0.033504	0.0390375	0.0523727	0.0420673	0.0409424	0.0637449	0.0588936	0.0229166	0.0247766	0.0243887	0.0324717	0.0237299	0.027719	0.0354535	0.0467533	0.0444068	0.0349877	0.0227546	0.0287901	0.0115633	0.0239127
3475	0.0549174	0.0570576	0.0276767	0.0833438	0.0538265	0.0370754	0.0612116	0.0566593	0.0119402	0.0376609	0.0457338	0.056557	0.0518488	0.0318893	0.034015	0.0338938	0.0137961	0.037297	0.0336174	0.0391974	0.0526638	0.0422102	0.0410708	0.0641885	0.0593386	0.0230943	0.0248582	0.0246219	0.0327415	0.0239009	0.0278548	0.0355549	0.046998	0.0446123	0.0350275	0.0227516	0.0288693	0.0115471	0.0239322
3474	0.0553061	0.0573518	0.0278198	0.083796	0.0541337	0.0373111	0.0615338	0.0569802	0.0121222	0.0377577	0.0460543	0.0569576	0.0521409	0.0320551	0.0341406	0.0340219	0.0138578	0.0374443	0.033737	0.0393542	0.0530187	0.0423948	0.0412434	0.0646432	0.0597742	0.0232876	0.0249635	0.0248182	0.0330201	0.0241173	0.0279985	0.0356951	0.0472232	0.0447094	0.0350767	0.0226701	0.0290319	0.0116037	0.023955
3473	0.0557731	0.0576758	0.0280489	0.0842058	0.0545583	0.0375069	0.061931	0.0574297	0.0123401	0.0378277	0.0463974	0.0574243	0.0525056	0.0322715	0.0342837	0.0341714	0.0139113	0.0376081	0.0338808	0.0395942	0.0534519	0.0426938	0.041541	0.0650662	0.0601925	0.0234718	0.0251049	0.0249519	0.0332865	0.0243605	0.028167	0.0359166	0.047442	0.0447309	0.0352061	0.0225922	0.029297	0.0117195	0.0239986
3472	0.05627	0.058051	0.0283187	0.0846162	0.0550366	0.0376743	0.062387	0.0579338	0.0125339	0.0378866	0.0467428	0.0578957	0.0529102	0.0325376	0.0344793	0.0343666	0.0139757	0.0378087	0.0340797	0.0399276	0.0539088	0.0431195	0.0419806	0.0654593	0.0606036	0.0236024	0.0252653	0.0250268	0.033511	0.0245934	0.028351	0.0362022	0.0476677	0.0447489	0.0354418	0.0226123	0.0296289	0.0118436	0.0240783
3471	0.0567235	0.0584476	0.0285722	0.0850677	0.0554708	0.0378287	0.0628466	0.0583773	0.0126577	0.0379536	0.0470223	0.0582984	0.0532824	0.0328095	0.0347267	0.0346136	0.0140908	0.0380569	0.034357	0.0402799	0.0542964	0.0435834	0.0424871	0.0658619	0.0610137	0.0236722	0.0254155	0.0250785	0.0336793	0.0247879	0.0285425	0.0364822	0.0478941	0.044823	0.0357239	0.0227659	0.0299644	0.0119201	0.0242033
3470	0.0570693	0.0588039	0.0287661	0.0855815	0.0557988	0.0379724	0.0632429	0.0586857	0.012699	0.0380677	0.0471852	0.0585927	0.0535612	0.0330431	0.0349991	0.0348908	0.0142628	0.0383408	0.0346981	0.0405682	0.0545634	0.0439652	0.0429564	0.0663105	0.0614117	0.0237373	0.0255437	0.0251574	0.0338067	0.0249479	0.0287486	0.0367022	0.0481008	0.0449785	0.0359479	0.023009	0.0302597	0.0119268	0.0243662
3469	0.0572955	0.0590786	0.0288828	0.0861494	0.0560272	0.0381039	0.0635511	0.0588871	0.012684	0.0382645	0.0472624	0.0587996	0.0537534	0.0332394	0.0352819	0.0351685	0.0144521	0.0386398	0.0350562	0.0407759	0.0547538	0.0442198	0.0433466	0.0668066	0.0617722	0.0238633	0.0256658	0.0252979	0.0339292	0.0251008	0.0289742	0.0368702	0.0482766	0.0452135	0.036056	0.023251	0.0305157	0.0118797	0.0245289
3468	0.0574617	0.059289	0.0289394	0.0867301	0.0562078	0.0382387	0.0638191	0.0590896	0.0126674	0.0385411	0.0473478	0.0589841	0.0539396	0.0334354	0.0355822	0.0354289	0.014619	0.0389464	0.0353926	0.0409638	0.0549809	0.0444069	0.0436948	0.0673187	0.0620776	0.0240533	0.0258071	0.0254941	0.0340832	0.0252594	0.0292009	0.0370239	0.0484331	0.0455075	0.0360848	0.0234074	0.0307533	0.0118102	0.0246362
3467	0.057667	0.0595033	0.0289876	0.0872719	0.0563933	0.0384076	0.0641335	0.0593862	0.012709	0.0388574	0.0475183	0.059206	0.0542122	0.0336565	0.0358993	0.0356614	0.0147656	0.0392667	0.035705	0.0412191	0.0553401	0.0446205	0.0440435	0.0678061	0.062343	0.024248	0.0259774	0.0257043	0.0342886	0.0254012	0.0293966	0.0371685	0.0485946	0.0458287	0.0361253	0.0234485	0.0309709	0.0117585	0.0246647
3466	0.0579779	0.0597869	0.0290803	0.0877558	0.0566093	0.0386264	0.0645411	0.0597704	0.012837	0.0391749	0.0477783	0.0594723	0.0545921	0.0338912	0.0362052	0.0358515	0.0149248	0.0396003	0.0360165	0.0415802	0.0558313	0.0449008	0.0443659	0.068238	0.0626122	0.0243961	0.0261602	0.02588	0.0345392	0.0254933	0.0295451	0.0372744	0.048781	0.0461499	0.0362412	0.0234277	0.031141	0.0117778	0.0246616
3465	0.058373	0.0601454	0.0292226	0.0882105	0.0568542	0.0388761	0.0650035	0.0601469	0.0130185	0.0394837	0.0480743	0.0597371	0.055009	0.0341098	0.0364706	0.0359912	0.0151104	0.0399311	0.0363413	0.0419981	0.0563556	0.045215	0.0445896	0.0686056	0.0629228	0.0245104	0.0263302	0.0259965	0.034803	0.0255394	0.0296605	0.0373354	0.0490013	0.0464615	0.0364337	0.0234511	0.0312541	0.0119134	0.0247194
3464	0.0587649	0.0605238	0.029373	0.088672	0.0571164	0.0391216	0.0654389	0.0604343	0.0131735	0.0397835	0.0483509	0.0599539	0.0553779	0.034294	0.0366993	0.036103	0.0152897	0.0402421	0.0366627	0.0423777	0.0567974	0.0455073	0.0446969	0.0689341	0.0632833	0.0246455	0.0264774	0.0260631	0.035039	0.0255895	0.0297743	0.0374	0.0492583	0.0467592	0.0366707	0.0235969	0.0313532	0.0121631	0.0248972
3463	0.0590768	0.0608624	0.0294999	0.0891366	0.0573927	0.0393415	0.0658063	0.060647	0.0132405	0.0400547	0.0485905	0.0601315	0.0556872	0.0344467	0.0369187	0.0362424	0.0154077	0.040529	0.0369429	0.0426631	0.0571181	0.0457551	0.0447738	0.0692827	0.0636827	0.0248312	0.0266097	0.0261104	0.0352242	0.0256966	0.0299126	0.0375308	0.0495487	0.0470186	0.0369243	0.0238568	0.0315037	0.012465	0.0251699
3462	0.0592949	0.0611476	0.029623	0.0895712	0.0576875	0.0395299	0.0661355	0.0608613	0.0132374	0.0402664	0.0488091	0.0603311	0.0559962	0.0345862	0.0371379	0.0364601	0.015436	0.0407919	0.0371539	0.0428785	0.0573755	0.0459796	0.0449385	0.0697049	0.0641062	0.0250326	0.0267301	0.0261649	0.0353687	0.0258632	0.0300781	0.0377413	0.0498532	0.0472017	0.0371651	0.0241546	0.0317244	0.0127288	0.0254569
3461	0.0594533	0.0614079	0.0297816	0.0899691	0.0579967	0.0396788	0.0664739	0.061113	0.0132455	0.0404148	0.0490237	0.0606043	0.0563471	0.0347398	0.0373337	0.0367549	0.0153951	0.0410187	0.0373009	0.0430886	0.05766	0.0462165	0.0452275	0.0702003	0.0645308	0.025174	0.0268231	0.0262314	0.0355034	0.0260368	0.0302468	0.0379833	0.0501337	0.0472975	0.0373488	0.0244076	0.0319559	0.0128805	0.0256981
3460	0.0595963	0.0616746	0.0299803	0.0903796	0.0583048	0.0397868	0.0668288	0.0613685	0.0133249	0.0405436	0.0492344	0.0609467	0.0567123	0.0349292	0.037488	0.0370672	0.0153365	0.0411917	0.0374147	0.0433464	0.0580211	0.0464881	0.0455791	0.0707227	0.0649261	0.0252094	0.0268802	0.0263007	0.0356573	0.0261662	0.0303888	0.0381911	0.0503568	0.0473526	0.0374445	0.024561	0.0321113	0.0128919	0.0258928
3459	0.0597667	0.0619656	0.0301901	0.0908712	0.0586067	0.039885	0.0671822	0.0616061	0.0134613	0.0407211	0.0494441	0.0613155	0.0570383	0.035153	0.0376212	0.0373247	0.0153123	0.0413138	0.0375251	0.0436855	0.0584495	0.0468019	0.0459238	0.0712403	0.0652841	0.0251768	0.0269346	0.0263721	0.0358492	0.0262578	0.0305025	0.0383308	0.0505262	0.0474464	0.0374824	0.024595	0.0321607	0.0127992	0.026071
3458	0.0600087	0.0622946	0.0303919	0.0914696	0.0589193	0.0400313	0.0675456	0.0618783	0.0136027	0.0409955	0.0496794	0.0616735	0.0573132	0.0353861	0.0377776	0.0374983	0.0153569	0.0414209	0.0376475	0.044124	0.0588961	0.0471542	0.0462554	0.0717591	0.0656416	0.0251833	0.0270495	0.0264616	0.0360894	0.0263686	0.0306287	0.0384176	0.0506837	0.04763	0.037543	0.0245426	0.0321666	0.0127018	0.0262436
3457	0.0603464	0.0626686	0.0305953	0.0921277	0.0592601	0.0402585	0.0679642	0.0622527	0.0137272	0.041361	0.0499702	0.0620061	0.0575688	0.0355989	0.0379864	0.0376135	0.0154772	0.0415633	0.0377941	0.0446408	0.0592975	0.0475211	0.0466096	0.0722809	0.0660458	0.0253207	0.0272573	0.0265844	0.0363729	0.0265389	0.0308146	0.0385007	0.0508674	0.0478888	0.0376813	0.0244937	0.0322371	0.0127119	0.0263884
3456	0.060759	0.0630691	0.030815	0.0927512	0.0596238	0.0405442	0.0684584	0.0627153	0.0138459	0.0417559	0.0503066	0.0623121	0.0578337	0.0357847	0.038244	0.037715	0.0156444	0.0417738	0.037985	0.045162	0.0596113	0.0478593	0.0470036	0.0727731	0.0664921	0.0255862	0.0275221	0.0267377	0.036668	0.0267424	0.0310615	0.0386315	0.0510775	0.0481645	0.0378758	0.0245369	0.0324354	0.0128704	0.0264794
3455	0.0611923	0.0634541	0.0310463	0.0932572	0.0599913	0.0408475	0.0689795	0.0631744	0.0139477	0.0420915	0.0506365	0.0626011	0.0581144	0.035958	0.0385239	0.0378267	0.0158017	0.0420522	0.0382327	0.0456056	0.0598606	0.048136	0.0474212	0.0732118	0.0669185	0.0258905	0.0277747	0.0269067	0.0369317	0.0269126	0.0313197	0.038834	0.0512926	0.0484102	0.0380657	0.0246825	0.0327231	0.0131136	0.0265129
3454	0.0615927	0.0637918	0.0312682	0.0936281	0.0603544	0.0411625	0.0694426	0.0635539	0.0139825	0.0422982	0.0509179	0.0628999	0.0584155	0.0361357	0.0387865	0.0379483	0.0158994	0.0423718	0.0385177	0.0459434	0.0601346	0.0483626	0.0478366	0.073629	0.0672731	0.0261432	0.0279783	0.0270812	0.0371499	0.0270154	0.0315399	0.0390895	0.051509	0.0486238	0.038227	0.0248637	0.0329857	0.0133303	0.0265069
3453	0.0619246	0.0640871	0.0314592	0.0939222	0.0607171	0.0415119	0.0698031	0.0638474	0.0139242	0.0423639	0.0511601	0.063239	0.0587475	0.0363235	0.0389906	0.0380786	0.0159355	0.0426975	0.0387959	0.0462107	0.0605116	0.0485876	0.0482326	0.0740755	0.0675723	0.0263232	0.0281505	0.0272569	0.0373521	0.0270806	0.0317209	0.0393488	0.0517439	0.0488353	0.0383896	0.0250248	0.0331267	0.0134442	0.0264861
3452	0.0621749	0.064369	0.0316144	0.0942309	0.0610749	0.0418911	0.0700996	0.0640849	0.0138341	0.0423395	0.0514035	0.0636259	0.0591088	0.0365179	0.0391242	0.0382306	0.0159616	0.0430064	0.0390417	0.0464636	0.0609775	0.0488534	0.0486089	0.0745471	0.0678743	0.0264623	0.0283206	0.0274221	0.0375718	0.0271587	0.0318971	0.0395662	0.0520017	0.0490691	0.0385856	0.0251716	0.0331543	0.013446	0.0264804
3451	0.0623588	0.0646541	0.0317539	0.0946154	0.0614095	0.0422453	0.070419	0.0642886	0.0138252	0.042311	0.0516715	0.0640345	0.059469	0.036709	0.0392302	0.0384205	0.0160433	0.0433017	0.0392766	0.0467444	0.0614399	0.0491659	0.0489843	0.0749923	0.0682058	0.0265843	0.0284834	0.0275554	0.0377949	0.0272654	0.0320888	0.0397304	0.052262	0.0493224	0.0388012	0.0253181	0.0331795	0.0133778	0.026534
3450	0.0625206	0.0649293	0.0319061	0.0950791	0.0617038	0.04251	0.0708196	0.0644691	0.0139526	0.0423579	0.051954	0.0644246	0.0597817	0.036882	0.0393814	0.038648	0.0162119	0.0436096	0.0395494	0.0470712	0.0618229	0.0494999	0.0493819	0.0753939	0.0685409	0.0266861	0.0286051	0.0276453	0.0379705	0.0273826	0.0322797	0.0398647	0.0525067	0.0495719	0.0389892	0.0254222	0.0333266	0.0133149	0.0266981
3449	0.0627117	0.0651768	0.0320739	0.0955919	0.0619562	0.0426696	0.0712847	0.0646407	0.0141512	0.042515	0.0522271	0.0647702	0.0600154	0.037035	0.0396141	0.0388929	0.0164442	0.0439573	0.0398885	0.0474343	0.062131	0.0498215	0.0497919	0.075803	0.0688565	0.026777	0.0286748	0.0277134	0.038082	0.0275042	0.0324514	0.0399976	0.0527364	0.0497858	0.0391164	0.0254235	0.033644	0.0133431	0.0269889
3448	0.062963	0.0654131	0.0322238	0.0961263	0.0621822	0.04277	0.0717492	0.0648218	0.0142924	0.0427517	0.0524703	0.0650718	0.0601824	0.0371933	0.0398916	0.0391299	0.0166796	0.044343	0.0402764	0.0477984	0.0624193	0.0501051	0.0501603	0.0762709	0.069186	0.0269034	0.0287401	0.0278138	0.0381939	0.0276582	0.0326251	0.040136	0.0529463	0.0499303	0.0391916	0.0253459	0.0340864	0.0135097	0.0273475
3447	0.0632782	0.0656895	0.0323236	0.0966613	0.0624077	0.0428766	0.0721675	0.0650358	0.0143045	0.0429925	0.0526729	0.0653441	0.0603401	0.0373905	0.0401406	0.0393399	0.0168565	0.0447234	0.0406616	0.0481284	0.0627251	0.0503396	0.0504376	0.0767715	0.0695903	0.0271074	0.0288735	0.0279977	0.038399	0.027874	0.0328499	0.0402672	0.0531104	0.0499844	0.0392474	0.0253165	0.0345558	0.013783	0.0276578
3446	0.0636378	0.0660348	0.0323787	0.0971638	0.0626506	0.0430175	0.0725444	0.0653076	0.0142301	0.0431774	0.0528417	0.0655914	0.0605511	0.0376274	0.0403226	0.0395119	0.016947	0.0450363	0.0409877	0.0484145	0.0630484	0.0505289	0.0506356	0.0772253	0.0700769	0.0273649	0.0290965	0.0282658	0.0387159	0.0281383	0.0331383	0.0403819	0.0532194	0.049971	0.0393078	0.0254529	0.0349382	0.0140742	0.0278312
3445	0.0639991	0.0664027	0.032419	0.0975978	0.0629007	0.0431712	0.0729035	0.0656375	0.0141691	0.0433127	0.0530088	0.0658009	0.0608356	0.0378628	0.0404618	0.0396421	0.0169711	0.0452493	0.0412226	0.0486616	0.0633819	0.0506849	0.0508198	0.0775895	0.0705733	0.0275933	0.0293488	0.0285577	0.0390638	0.0283998	0.0334288	0.0404893	0.0533236	0.0499694	0.0393832	0.0257548	0.0351286	0.0143039	0.0278795
3444	0.0643091	0.0667027	0.0324636	0.0979634	0.0631189	0.0433097	0.0732508	0.0659737	0.0141874	0.0434599	0.0532152	0.0659637	0.0611653	0.0380567	0.040612	0.0397467	0.0169835	0.0453932	0.0413807	0.0488653	0.0637319	0.0508215	0.0510427	0.077899	0.0709916	0.0277317	0.0295455	0.028798	0.0393515	0.0286161	0.0336359	0.0406109	0.0535003	0.0500691	0.0394984	0.0261237	0.0350842	0.0144378	0.0278987
3443	0.0645389	0.0668843	0.0325209	0.0983146	0.0632673	0.0434422	0.0735783	0.0662381	0.0142886	0.0436723	0.0534758	0.0660989	0.0614946	0.0382131	0.0408102	0.0398697	0.0170399	0.0455438	0.0415233	0.049028	0.0641004	0.0509553	0.0513021	0.0782167	0.0713072	0.0277987	0.0296557	0.028957	0.0395676	0.0287838	0.0337378	0.0407611	0.05377	0.0502967	0.0397049	0.0264642	0.0348933	0.0144722	0.0279853
3442	0.0647116	0.0669796	0.0326087	0.0987211	0.0633474	0.0436029	0.0738836	0.0663991	0.0144435	0.0439444	0.0537615	0.0662508	0.0617844	0.038368	0.0410543	0.0400578	0.0171616	0.0457646	0.0417175	0.0491904	0.0644686	0.0511062	0.0515643	0.078571	0.0715736	0.0278649	0.0297211	0.0290675	0.0397705	0.0289252	0.0338054	0.0409325	0.05407	0.0505951	0.0400366	0.026739	0.0347614	0.0144167	0.0281725
3441	0.0648819	0.0670666	0.032745	0.0992082	0.0634081	0.0437968	0.0741716	0.0665124	0.0146164	0.0442193	0.0540203	0.0664598	0.0620077	0.0385456	0.0413103	0.0403121	0.0173212	0.0460583	0.0419778	0.0494124	0.0648127	0.051283	0.0518094	0.0789439	0.071874	0.0279787	0.0298069	0.0291849	0.0400059	0.0290534	0.0339366	0.0410986	0.0543242	0.050884	0.0404454	0.0269454	0.0348683	0.0143012	0.0284232
3440	0.0650867	0.0672096	0.0329209	0.099736	0.0635122	0.0439807	0.0744488	0.0666705	0.0147717	0.0444403	0.0542214	0.0667337	0.0621637	0.0387419	0.0415382	0.040575	0.0174672	0.0463718	0.0422533	0.0497114	0.0651296	0.0514698	0.052047	0.0793113	0.0722596	0.0281287	0.0299464	0.0293352	0.0402598	0.0291626	0.0341653	0.0412329	0.0545185	0.0511346	0.0408024	0.0270776	0.0352135	0.0141785	0.0286646
3439	0.0653269	0.0674381	0.0331085	0.100237	0.0636966	0.044117	0.0747315	0.0669166	0.0148821	0.0445945	0.0543827	0.0670496	0.0623012	0.0389426	0.0417202	0.0407844	0.017564	0.0466484	0.0424879	0.0500428	0.0654369	0.0516442	0.0522999	0.0796834	0.0727196	0.0282739	0.0301316	0.029504	0.0404916	0.0292484	0.0344391	0.0413323	0.0546955	0.0513671	0.0409895	0.0271385	0.0356243	0.0141002	0.0288277
3438	0.0655912	0.067746	0.0332938	0.100667	0.0639591	0.0442305	0.0750462	0.0672157	0.0149477	0.0447122	0.0545583	0.067374	0.0625015	0.0391397	0.0418683	0.0409375	0.0176117	0.0468718	0.0426799	0.0503544	0.0657457	0.051815	0.0525815	0.0800989	0.0731915	0.0283881	0.0303319	0.029663	0.0406821	0.0293223	0.0346768	0.0414232	0.0548916	0.0515862	0.0409917	0.0271709	0.0359216	0.0140885	0.0288804
3437	0.0658763	0.0680816	0.0334759	0.101032	0.0642756	0.044385	0.0754022	0.0675019	0.0149932	0.0448374	0.0547957	0.0676834	0.0628109	0.0393241	0.0420048	0.0410872	0.017631	0.0470645	0.0428694	0.0506429	0.0660501	0.0520305	0.0528868	0.0805731	0.0735984	0.0284684	0.0305082	0.0297902	0.0408338	0.0293967	0.0348322	0.0415413	0.0551065	0.0517552	0.0408979	0.0272426	0.0360645	0.0141289	0.0288463
3436	0.0661791	0.0683622	0.0336347	0.101378	0.0646226	0.0446085	0.0757676	0.0677439	0.0150318	0.0450004	0.0550987	0.0679753	0.0631958	0.0394816	0.0421397	0.0412757	0.0176391	0.0472546	0.0430761	0.0509461	0.0663499	0.0523343	0.0531987	0.0810624	0.0738986	0.028519	0.0306263	0.0298749	0.0409471	0.0294661	0.034914	0.0417014	0.0553187	0.051853	0.0408238	0.0273805	0.036146	0.0141862	0.0287915
3435	0.0664833	0.06854	0.0337311	0.101759	0.064981	0.0448607	0.0760949	0.0679669	0.0150387	0.0452027	0.0554281	0.0682684	0.0635772	0.0396042	0.0422691	0.0414945	0.0176488	0.0474507	0.0432759	0.05129	0.0666706	0.0527161	0.0535037	0.0814929	0.074112	0.0285454	0.0306813	0.0299213	0.0410291	0.0295174	0.0349643	0.0418848	0.0555041	0.0519345	0.04084	0.0275334	0.0362771	0.0142305	0.0287758
3434	0.0667647	0.0686566	0.0337584	0.102197	0.0653239	0.0450814	0.0763716	0.0682159	0.0149818	0.045417	0.0557391	0.0685857	0.0639024	0.0397054	0.0423928	0.0417131	0.0176857	0.0476454	0.0434435	0.051662	0.0670388	0.0531138	0.053802	0.0818325	0.0743042	0.0285635	0.0307102	0.029953	0.0411198	0.0295581	0.0350323	0.0420525	0.0556401	0.0520953	0.0409563	0.0276214	0.0364898	0.0142563	0.02881
3433	0.0670058	0.0688084	0.0337732	0.102657	0.065616	0.0452477	0.0766332	0.0685011	0.0148801	0.0456042	0.0560124	0.0689297	0.0641707	0.0398127	0.0425258	0.0419256	0.0177895	0.047835	0.0435993	0.0520315	0.0674408	0.0534599	0.0541005	0.0821237	0.0745399	0.0286006	0.0307665	0.0300011	0.0412781	0.0296204	0.0351517	0.0421704	0.0557208	0.0523698	0.0411424	0.0276227	0.0367376	0.0142802	0.0288657
3432	0.0672074	0.0690602	0.0338595	0.103078	0.0658444	0.0453778	0.0769262	0.0687814	0.01481	0.045745	0.0562514	0.0692721	0.064412	0.0399396	0.0426902	0.0421463	0.0179799	0.0480322	0.0437973	0.0523824	0.0678246	0.0537205	0.0543947	0.0824445	0.0748483	0.0286798	0.0308754	0.030081	0.0415216	0.0297345	0.0353264	0.042233	0.0557798	0.0526873	0.0413538	0.0275998	0.0369574	0.0143236	0.028928
3431	0.0673892	0.0694045	0.0340632	0.103427	0.0660425	0.0455008	0.0772691	0.0690015	0.0148386	0.0458659	0.0564587	0.0695699	0.0646623	0.0400705	0.0428932	0.0423709	0.0182253	0.0482594	0.0440723	0.0527192	0.0681516	0.0538968	0.054663	0.0828457	0.0752178	0.0288058	0.0310155	0.0301886	0.0417964	0.029904	0.0355302	0.0422772	0.055878	0.0529438	0.0415559	0.0276404	0.0371207	0.014397	0.0290269
3430	0.067579	0.0697883	0.0343601	0.103744	0.0662602	0.0456374	0.0776449	0.0691423	0.0149578	0.0460269	0.0566266	0.0697949	0.0649485	0.0401838	0.0431127	0.0425655	0.0184578	0.0485292	0.0444061	0.053044	0.0684281	0.0540114	0.0548853	0.0833236	0.075617	0.0289627	0.031147	0.0303151	0.0420265	0.0301075	0.0357298	0.0423699	0.0560511	0.0531055	0.0417393	0.0277814	0.0372383	0.0144955	0.0292061
3429	0.0677945	0.0701498	0.0346708	0.104107	0.0665048	0.0457966	0.0780186	0.0692376	0.0150937	0.0462659	0.0567475	0.0699533	0.065265	0.0402918	0.04331	0.0426982	0.0186235	0.0488332	0.0447449	0.0533338	0.0686805	0.0541022	0.0550673	0.0838361	0.0760187	0.0291224	0.0312478	0.0304542	0.0421893	0.0303126	0.0359115	0.0425628	0.0562784	0.0532256	0.0419138	0.027995	0.0373329	0.0146068	0.0294667
3428	0.0680293	0.0704384	0.0349003	0.104559	0.0667332	0.0459699	0.0783582	0.0693486	0.0151758	0.0465493	0.0568278	0.0700856	0.0655632	0.0404349	0.0434628	0.0427691	0.0187145	0.0491493	0.0450407	0.0535541	0.0689228	0.0542142	0.0552388	0.0843304	0.0764099	0.0292585	0.0313217	0.0305898	0.0423239	0.030485	0.0360798	0.0428466	0.0565106	0.0533732	0.0420873	0.0282257	0.0374203	0.0147268	0.0297603
3427	0.0682616	0.0706416	0.0349913	0.105075	0.0669148	0.0461324	0.0786545	0.0695281	0.0151899	0.0467903	0.0568955	0.070248	0.0657887	0.0406294	0.0435885	0.042806	0.0187532	0.0494573	0.0452816	0.0537056	0.0691658	0.0543789	0.0554311	0.0847661	0.076781	0.0293626	0.0313833	0.0306938	0.0424667	0.0305983	0.0362341	0.0431587	0.0567193	0.0535649	0.0422586	0.0284305	0.0375096	0.0148678	0.0300388
3426	0.0684789	0.0708107	0.0349677	0.105588	0.06708	0.0462677	0.0789311	0.069794	0.0151766	0.0469323	0.057007	0.0704796	0.0659403	0.040839	0.0437232	0.0428434	0.018763	0.0497497	0.0454893	0.0538536	0.0694394	0.0545972	0.0556642	0.0851356	0.0771137	0.0294528	0.0314468	0.030754	0.0426062	0.0306486	0.036356	0.0434403	0.0569096	0.0537623	0.042429	0.0285943	0.0376083	0.0150391	0.0302947
3425	0.0686942	0.0710294	0.0349194	0.106063	0.0672858	0.0463934	0.0792284	0.0701167	0.0151965	0.0470163	0.0572347	0.0707734	0.0660803	0.0410136	0.0438765	0.0429069	0.0187614	0.0500321	0.0456953	0.0540888	0.0697746	0.0548476	0.0559502	0.0854688	0.0773907	0.0295603	0.0315281	0.0307994	0.0427182	0.0306615	0.0364329	0.0436776	0.0570942	0.0539173	0.0426063	0.0287284	0.0377192	0.0152086	0.0305386
3424	0.0689316	0.0713353	0.0349309	0.106518	0.0675476	0.0465479	0.0795689	0.0704296	0.0152916	0.0471485	0.0576172	0.0710818	0.0662816	0.0411412	0.0440195	0.0430082	0.0187718	0.0503152	0.0459202	0.0544458	0.070164	0.0551071	0.0562874	0.0858091	0.0776201	0.029703	0.031643	0.0308818	0.0428266	0.0306767	0.0364841	0.0438793	0.0572739	0.0540115	0.0427878	0.0288584	0.0378427	0.015302	0.0307508
3423	0.069196	0.0716861	0.0350259	0.106986	0.0678314	0.0467464	0.0799364	0.0706701	0.0154556	0.0473909	0.0581057	0.0713596	0.0665696	0.0412466	0.044125	0.0431437	0.0188215	0.0506051	0.0461712	0.0548656	0.07056	0.0553586	0.0566428	0.0861766	0.0778401	0.0298707	0.0317936	0.0310246	0.0429937	0.0307228	0.0365534	0.044033	0.057445	0.0540672	0.0429457	0.029002	0.0379873	0.0152692	0.0308824
3422	0.0694643	0.0720179	0.0351889	0.107458	0.0681062	0.0469603	0.080295	0.0708335	0.0156256	0.0476889	0.0585767	0.0716053	0.0669118	0.0413572	0.0442112	0.0433042	0.0189226	0.0508972	0.0464503	0.0552496	0.0709156	0.0555829	0.0569595	0.0865571	0.0780912	0.0300347	0.0319572	0.0311949	0.04324	0.0308023	0.0366741	0.0441094	0.0576159	0.0541333	0.0430463	0.0291565	0.0381731	0.0151608	0.0309107
3421	0.069709	0.0723173	0.0354146	0.107876	0.0683731	0.0471482	0.0806265	0.0709867	0.0157217	0.047917	0.0589237	0.0718548	0.0672449	0.0414885	0.0443299	0.0434883	0.019062	0.0511786	0.0467533	0.0555462	0.0712149	0.055763	0.0572028	0.0869281	0.0783896	0.0301725	0.0320969	0.0313323	0.0434974	0.0308978	0.0368477	0.0441092	0.0578073	0.0542516	0.0430888	0.0293071	0.0384151	0.0151101	0.0308805
3420	0.0699252	0.0726066	0.0357017	0.108196	0.0686352	0.0473003	0.0809433	0.0712067	0.0157137	0.0479993	0.0591349	0.0721322	0.0675103	0.0416509	0.0445141	0.0437035	0.0192104	0.0514371	0.0470624	0.0557754	0.0714637	0.0559022	0.0573917	0.0872838	0.0787282	0.0302837	0.032191	0.0314105	0.0436702	0.0309924	0.0370512	0.0440806	0.0580352	0.0544264	0.0431192	0.029443	0.038705	0.0152137	0.0308773
3419	0.0701191	0.0728694	0.0359995	0.108428	0.0688698	0.0474417	0.0812653	0.0714959	0.0156435	0.0479704	0.0592679	0.0724123	0.0676787	0.0418356	0.0447506	0.0439492	0.0193396	0.0516648	0.0473488	0.0559753	0.071673	0.0560287	0.0575675	0.0876305	0.079091	0.0303858	0.0322552	0.0314626	0.0437358	0.0310885	0.0372533	0.0440765	0.0582923	0.0546223	0.0431935	0.0295557	0.0390167	0.0154356	0.0309606
3418	0.0702802	0.0730385	0.0362073	0.108611	0.06905	0.0475982	0.0815946	0.0717663	0.0155718	0.0479186	0.059367	0.0726398	0.0677642	0.0419949	0.0450019	0.0442035	0.01943	0.0518541	0.0475871	0.0561529	0.0718596	0.0561684	0.057743	0.0879703	0.0794556	0.0304961	0.0323334	0.0315421	0.0437647	0.0312082	0.0374254	0.0441109	0.0585423	0.0547966	0.0433209	0.0296313	0.0393199	0.0156445	0.0311231
3417	0.0703862	0.0730765	0.0362555	0.108762	0.0691823	0.0477736	0.0819197	0.0719227	0.0155137	0.0478962	0.0594326	0.0727857	0.0678175	0.0420722	0.0452379	0.0444312	0.0194741	0.0520001	0.047765	0.0563	0.0720486	0.0563173	0.0579088	0.0883034	0.0797937	0.030618	0.0324639	0.0316653	0.0438472	0.0313718	0.0375536	0.0441685	0.0587394	0.0549345	0.0434481	0.0296591	0.039581	0.0157356	0.0312992
3416	0.0704458	0.0730442	0.0361812	0.108876	0.069305	0.0479588	0.082234	0.0719593	0.0154435	0.0478958	0.0594641	0.0728859	0.0678997	0.0420672	0.0454402	0.0446045	0.0194813	0.0521149	0.0478834	0.0564383	0.0722594	0.0564474	0.0580834	0.0886403	0.0800877	0.0307457	0.0326475	0.0317979	0.0440164	0.0315692	0.0376489	0.0442467	0.058863	0.0550577	0.0435095	0.0296531	0.0397634	0.0157046	0.0314056
3415	0.0705184	0.0730618	0.0361029	0.108982	0.0694539	0.0481454	0.082534	0.0719694	0.0153568	0.0478988	0.0594958	0.0730192	0.0680507	0.0420557	0.0455942	0.04472	0.0194796	0.052233	0.0479595	0.0566199	0.0724912	0.0565402	0.0583165	0.0889916	0.0803435	0.0308761	0.0328407	0.0318966	0.0442398	0.0317536	0.0377383	0.0443688	0.0589396	0.0552018	0.0434949	0.0296476	0.0398509	0.0156191	0.03139
3414	0.0706679	0.0732014	0.0361192	0.10915	0.0696369	0.0483193	0.0828033	0.0720583	0.0153019	0.0479207	0.0595742	0.0732419	0.0682713	0.0421306	0.0456952	0.044799	0.0195063	0.052391	0.0480334	0.0568784	0.0727288	0.0566093	0.0586268	0.0893444	0.080577	0.0310081	0.0329789	0.0319527	0.0444613	0.0318722	0.0378382	0.0445514	0.0590259	0.0553871	0.0434616	0.0296669	0.0398737	0.0155449	0.0312678
3413	0.0708993	0.0734302	0.0362419	0.109449	0.069835	0.0484499	0.0830201	0.0722578	0.0153351	0.0480045	0.0597194	0.0735388	0.0685291	0.0423206	0.0457634	0.0448746	0.019586	0.0525956	0.0481562	0.0571921	0.0729627	0.0566928	0.0589629	0.0896646	0.0807955	0.0311292	0.0330204	0.0319898	0.0446442	0.0319122	0.0379424	0.0447673	0.0591654	0.0556034	0.0434779	0.0297112	0.0398904	0.0155029	0.0311212
3412	0.0711603	0.0736602	0.0364177	0.109871	0.0700201	0.0485085	0.083194	0.0725227	0.0154553	0.0481795	0.0599236	0.0738426	0.0687865	0.0425694	0.0458394	0.0449688	0.0197082	0.0528178	0.0483523	0.0575064	0.0731999	0.0568292	0.0592534	0.0899355	0.0810048	0.0312156	0.0329829	0.0320302	0.044789	0.0319163	0.0380402	0.0449529	0.0593583	0.0558172	0.0435694	0.0297805	0.0399336	0.015481	0.0310506
3411	0.0714029	0.0738392	0.0365938	0.110328	0.0701771	0.0485087	0.0833798	0.0727869	0.0156007	0.0484319	0.0601721	0.0740981	0.0690311	0.0427869	0.0459545	0.045076	0.0198277	0.0530209	0.0485882	0.0577854	0.0734566	0.0570373	0.0594857	0.0901844	0.0812249	0.0312561	0.0329415	0.0320766	0.0449233	0.0319482	0.0381369	0.0450611	0.0595694	0.0559924	0.0437232	0.029894	0.0399856	0.0154699	0.0311112
3410	0.071622	0.0739867	0.0367495	0.110727	0.070316	0.0485184	0.0836298	0.0730032	0.0157109	0.0487084	0.0604447	0.0743013	0.069274	0.0429193	0.0461029	0.045171	0.0198987	0.0531918	0.0487915	0.058031	0.0737392	0.0572991	0.0597072	0.0904588	0.0814778	0.0312733	0.0329798	0.032126	0.0450734	0.0320377	0.0382489	0.0451112	0.059763	0.0561111	0.0439245	0.0300617	0.0400199	0.015477	0.0312835
3409	0.071825	0.0741557	0.0368792	0.111043	0.0704593	0.0486154	0.0839334	0.0731448	0.0157819	0.0489448	0.0607014	0.074475	0.0695175	0.0429786	0.0462495	0.0452402	0.0199206	0.0533474	0.0489161	0.0582582	0.0740325	0.0575571	0.0599529	0.0907811	0.0817598	0.0313119	0.0331279	0.0321863	0.0452376	0.0321626	0.0383878	0.0451762	0.0599293	0.056184	0.0441614	0.0302381	0.0400581	0.0155077	0.0314967
3408	0.0719952	0.0743765	0.0369709	0.111333	0.0706149	0.0488202	0.0842255	0.0732071	0.0158549	0.0491006	0.0608913	0.0746292	0.0697341	0.0430161	0.0463683	0.045301	0.0199465	0.0535179	0.0489906	0.0584657	0.0743114	0.0577433	0.0602007	0.0911374	0.0820451	0.0314049	0.0333435	0.0322716	0.0453903	0.0322807	0.0385549	0.0453096	0.0600816	0.0562443	0.0444008	0.0303375	0.0401671	0.015543	0.0316804
3407	0.0721129	0.0746356	0.0370152	0.111663	0.0707698	0.0490775	0.0844599	0.0732169	0.0159622	0.0491777	0.0609934	0.0747609	0.0698947	0.0430707	0.0464727	0.0453862	0.0200321	0.0537234	0.0490974	0.0586385	0.0745687	0.0578365	0.060405	0.0915042	0.0823161	0.0315529	0.0335517	0.0323869	0.0455117	0.0323673	0.0387389	0.0454873	0.0602318	0.0563246	0.0445903	0.0303158	0.0403948	0.0155493	0.0318008
3406	0.0722064	0.0748929	0.037032	0.112035	0.0709127	0.0493084	0.0846593	0.0732236	0.016092	0.049211	0.0610497	0.0748843	0.0700152	0.0431445	0.0466022	0.0455093	0.0201761	0.0539589	0.0492962	0.0587712	0.0748267	0.0578934	0.060557	0.0918686	0.0825754	0.0317265	0.0337039	0.0325206	0.0456095	0.0324184	0.0389089	0.0456323	0.0603703	0.0564331	0.0446958	0.0302272	0.0407161	0.0155151	0.0318634
3405	0.0723468	0.0751065	0.0370751	0.112384	0.0710546	0.0494795	0.0848794	0.0732626	0.0162053	0.0492382	0.061145	0.0750343	0.0701522	0.043222	0.0467784	0.0456524	0.0203229	0.0541953	0.0495688	0.0588849	0.0751124	0.0580059	0.0606938	0.0922206	0.0828293	0.0318788	0.0338001	0.0326502	0.0457063	0.0324364	0.0390239	0.0457001	0.0604708	0.0565498	0.0447293	0.0301796	0.0410432	0.015467	0.0318906
3404	0.072571	0.0752467	0.0371969	0.11266	0.0712135	0.0496108	0.0851345	0.0733332	0.0162761	0.049278	0.0613317	0.075227	0.0703402	0.0432998	0.0469788	0.0457887	0.0204268	0.0544011	0.0498401	0.0590172	0.0754195	0.0582125	0.0608509	0.0925406	0.0830763	0.0319665	0.0338656	0.0327538	0.0458118	0.0324322	0.0390671	0.0457253	0.0605146	0.056648	0.0447312	0.0302326	0.0412818	0.0154412	0.0319057
3403	0.0728249	0.0753034	0.0374019	0.112897	0.0713872	0.0497231	0.0853739	0.0734146	0.0163077	0.0493326	0.0615682	0.0754315	0.0705473	0.0433884	0.0471535	0.04591	0.0204968	0.0545667	0.0500483	0.0591943	0.0757032	0.05846	0.0610181	0.0928032	0.0833173	0.0319799	0.0339216	0.0328202	0.0459134	0.0324366	0.0390696	0.0457744	0.0605118	0.0567179	0.0447359	0.0303585	0.0413798	0.0154465	0.0319333
3402	0.0730109	0.0752979	0.037642	0.113184	0.0715597	0.049802	0.0855361	0.0735012	0.0163115	0.0494036	0.0617515	0.0755992	0.0707139	0.0434927	0.047262	0.0460265	0.0205707	0.0547109	0.0501901	0.0594081	0.07592	0.0586632	0.0611557	0.0929958	0.0835596	0.031958	0.0339782	0.0328558	0.0459909	0.0324853	0.0390851	0.0458672	0.0604975	0.056768	0.0447565	0.0304989	0.0413453	0.0154663	0.032001
3401	0.0730964	0.0752901	0.0378611	0.113569	0.0717359	0.0498296	0.0856223	0.0736166	0.0162853	0.0494962	0.0618325	0.075725	0.0708291	0.0435994	0.0472983	0.0461467	0.020661	0.0548641	0.0503065	0.0596226	0.0760694	0.0587956	0.0612546	0.0931363	0.0838051	0.0319611	0.0340433	0.0328814	0.0460371	0.0325861	0.0391452	0.0459586	0.0605063	0.0568132	0.0447939	0.0306308	0.0412438	0.0154937	0.0321241
3400	0.0731565	0.0753554	0.0380404	0.113998	0.0719503	0.0498359	0.0857146	0.073796	0.0162237	0.0496109	0.0618846	0.0758647	0.0709468	0.0436862	0.0472939	0.0462652	0.0207438	0.0550464	0.0504383	0.059809	0.0761958	0.0589048	0.0613668	0.0932725	0.0840492	0.0320236	0.0341282	0.0329244	0.0460662	0.0327147	0.0392494	0.0459962	0.0605508	0.0568735	0.044852	0.0307599	0.0411771	0.0155493	0.0322838
3399	0.0732963	0.0755322	0.038188	0.114364	0.0722231	0.0498906	0.0859124	0.0740515	0.0161512	0.0497362	0.0620232	0.0760799	0.0711173	0.0437415	0.0473003	0.0463684	0.0207942	0.055255	0.0505987	0.0599721	0.0763468	0.0590383	0.0615532	0.0934531	0.0842935	0.0321396	0.0342429	0.0330094	0.0461081	0.0328494	0.0393902	0.0459803	0.0606255	0.0569765	0.0449486	0.0308706	0.041235	0.0156593	0.0324283
3398	0.0735409	0.0757842	0.038297	0.114599	0.0725132	0.0500318	0.0862379	0.0743468	0.0161249	0.0498535	0.0622657	0.0763657	0.0713203	0.0437738	0.0473558	0.0464485	0.0208154	0.0554658	0.0507784	0.0601404	0.076529	0.059178	0.0618005	0.0936885	0.0845439	0.0322879	0.0343847	0.033146	0.0461892	0.0329925	0.0395623	0.0459646	0.0607252	0.0571422	0.0451059	0.0309233	0.0414345	0.0158206	0.0325092
3397	0.0738143	0.076029	0.0383385	0.114725	0.0727381	0.0502197	0.0866037	0.0746113	0.0161902	0.0499505	0.0625091	0.0766443	0.0714862	0.0438007	0.0474588	0.0465104	0.020832	0.0556517	0.0509654	0.0603307	0.0767057	0.0592709	0.062016	0.0939425	0.0847906	0.0324517	0.0345306	0.0333149	0.046315	0.033149	0.0397455	0.0460092	0.0608523	0.0573594	0.0453219	0.0309054	0.0416995	0.0159945	0.0325255
3396	0.0740203	0.0762129	0.0383102	0.114828	0.0728511	0.0503776	0.0868901	0.0747914	0.0163312	0.0500341	0.0626576	0.0768383	0.0715792	0.0438298	0.0475767	0.046569	0.0208701	0.0558105	0.0511598	0.0605352	0.0768422	0.0593166	0.0621278	0.0941758	0.0850092	0.0326086	0.0346428	0.0334696	0.0464675	0.0333033	0.0399019	0.0461339	0.0610005	0.0575887	0.045553	0.0308609	0.0419162	0.0161309	0.032534
3395	0.0741305	0.0763538	0.0382694	0.114988	0.0728908	0.0504739	0.0870633	0.0748967	0.0164769	0.0501303	0.0627286	0.0769504	0.0716426	0.0438512	0.0476849	0.0466376	0.0209449	0.0559671	0.0513667	0.0607382	0.0769526	0.0593929	0.062178	0.0943904	0.0851933	0.0327246	0.0346925	0.0335676	0.0466236	0.0334311	0.0400058	0.0463058	0.0611407	0.0577953	0.0457408	0.0308556	0.0420224	0.016197	0.032605
3394	0.0741903	0.0765054	0.038291	0.115234	0.0729394	0.0505497	0.0872038	0.0749866	0.016565	0.0502648	0.0628088	0.0770587	0.0717536	0.0438501	0.0477863	0.0467138	0.0210501	0.0561381	0.0515719	0.0609314	0.0770923	0.0595726	0.062288	0.0946183	0.0853706	0.0327823	0.034687	0.0336048	0.0467716	0.0335264	0.0400673	0.0464633	0.0612353	0.057967	0.0458581	0.0309283	0.0420509	0.0161909	0.0327522
3393	0.0742596	0.0766881	0.0383897	0.115546	0.0730376	0.0506643	0.0874057	0.0751091	0.0165933	0.0504325	0.06294	0.0772324	0.0719463	0.0438232	0.0478877	0.0467787	0.0211518	0.0562993	0.0517301	0.0611086	0.0772968	0.0598213	0.0625334	0.094871	0.0855692	0.032808	0.034672	0.0336139	0.0469085	0.0335987	0.0401141	0.0465569	0.0612725	0.0580977	0.045918	0.0310861	0.0420872	0.0161347	0.0329029
3392	0.0743636	0.0768706	0.0385056	0.115889	0.0731566	0.0508251	0.0876664	0.0752567	0.0166045	0.0505876	0.0630957	0.0774612	0.0721899	0.0437836	0.0479779	0.0468163	0.021209	0.0564122	0.0518	0.0612638	0.0775364	0.060009	0.0628729	0.0951246	0.0857808	0.0328499	0.0347005	0.0336258	0.0470251	0.0336515	0.0401573	0.0465794	0.0612826	0.0581747	0.0459446	0.0313254	0.0421889	0.0160571	0.0329501
3391	0.0744982	0.0770136	0.0385744	0.116239	0.0732524	0.050986	0.0878998	0.0753826	0.0166251	0.0506764	0.063249	0.0776746	0.0724341	0.0437567	0.0480448	0.0468349	0.0212122	0.0564842	0.0517992	0.0614075	0.0777417	0.0600358	0.0631985	0.0953573	0.0859727	0.0329278	0.0347939	0.0336401	0.0471015	0.0336822	0.0401892	0.046566	0.0613167	0.0582005	0.0459571	0.0316236	0.0423384	0.0159888	0.0328541
3390	0.0746605	0.0771108	0.0386	0.116574	0.0733222	0.0511075	0.0880514	0.0754528	0.0166361	0.0506921	0.0634106	0.0778246	0.0726554	0.0437715	0.0481017	0.0468648	0.0211979	0.056578	0.051805	0.0615755	0.0778709	0.0599346	0.0634309	0.095578	0.0861324	0.0330184	0.0349304	0.033643	0.0471262	0.0337032	0.0402115	0.046568	0.0614108	0.0582111	0.0459837	0.0319136	0.0424645	0.0159704	0.0326932
3389	0.0748592	0.0771864	0.0386444	0.116864	0.0733941	0.051204	0.088169	0.0754793	0.0166076	0.0506895	0.0635922	0.077935	0.0728556	0.0438464	0.0481735	0.0469278	0.0212144	0.0567452	0.0518851	0.061802	0.0779437	0.0598376	0.0635644	0.0958054	0.0862854	0.0330936	0.035067	0.0336469	0.0471206	0.0337461	0.0402548	0.0466221	0.0615643	0.058248	0.0460588	0.0321018	0.042511	0.0160491	0.0326055
3388	0.0750948	0.0772687	0.0387561	0.117089	0.073482	0.0513228	0.08835	0.0755156	0.0165472	0.0507332	0.0637739	0.0780726	0.0730378	0.0439702	0.0482614	0.0470152	0.0212769	0.0569665	0.052037	0.0620839	0.0780165	0.0598545	0.0636514	0.0960386	0.0864689	0.0331562	0.0351716	0.0336938	0.0471415	0.0338357	0.0403608	0.0467343	0.0617404	0.0583156	0.0461824	0.0321367	0.0424941	0.0162452	0.0326745
3387	0.0753442	0.0773812	0.0389239	0.117262	0.0735803	0.0514851	0.088641	0.0756205	0.0164953	0.0508314	0.0639354	0.0782871	0.0732023	0.0441008	0.048343	0.0470993	0.0213646	0.0571753	0.0522106	0.062379	0.0781415	0.0600013	0.0637669	0.0962694	0.0866979	0.0332302	0.0352369	0.033809	0.0472439	0.0339638	0.0405408	0.0468808	0.0618819	0.0583846	0.0463016	0.0320565	0.0424949	0.0165179	0.0328698
3386	0.0755736	0.077543	0.0390995	0.117416	0.0736915	0.0516593	0.0890071	0.0758111	0.0164754	0.0509304	0.0640973	0.0785808	0.0733587	0.0441929	0.0484087	0.0471646	0.0214522	0.0573297	0.0523741	0.0626441	0.0783455	0.060233	0.0639663	0.0965136	0.0869532	0.0333255	0.0352719	0.033959	0.0474315	0.0340888	0.0407488	0.0470181	0.0619433	0.058438	0.0463585	0.0319522	0.0425874	0.0167821	0.0330928
3385	0.075758	0.0777511	0.0392483	0.117557	0.0738278	0.0517905	0.089379	0.0760343	0.0164709	0.0509771	0.0643044	0.0789148	0.0735149	0.0442318	0.0484748	0.0472228	0.0215304	0.0574442	0.0525328	0.0628664	0.0786221	0.0605046	0.0642483	0.0968003	0.0871969	0.0334253	0.0352882	0.0340709	0.0476449	0.0341663	0.0409052	0.0471018	0.0619291	0.0584897	0.0463531	0.0318872	0.0427668	0.0169719	0.0332682
3384	0.0758781	0.0779572	0.0393688	0.117672	0.0739729	0.051847	0.089704	0.0761918	0.016461	0.0509772	0.0645658	0.0792269	0.0736465	0.0442357	0.0485552	0.0472956	0.0215974	0.0575585	0.0526876	0.0630539	0.0789246	0.0607792	0.0645542	0.0971192	0.0874	0.033504	0.0352956	0.0341022	0.0478126	0.034186	0.0409604	0.0471114	0.061898	0.0585543	0.0463388	0.0318618	0.0429521	0.0170839	0.0333851
3383	0.0759059	0.0780855	0.0394673	0.117771	0.0740706	0.0518356	0.0899529	0.0762101	0.0164615	0.0509842	0.0648226	0.0794485	0.073697	0.0442321	0.048637	0.047389	0.0216466	0.0576947	0.0528111	0.0632026	0.0791768	0.0610027	0.0648139	0.0973941	0.0875627	0.0335476	0.0353053	0.0340855	0.047917	0.0341856	0.0409379	0.0470696	0.0619179	0.0586215	0.046362	0.0318557	0.0430624	0.0171495	0.0334614
3382	0.0758258	0.0780983	0.039533	0.117901	0.0740748	0.0517904	0.0901131	0.0761047	0.0165051	0.0510413	0.0649844	0.079535	0.0736317	0.0442426	0.0486994	0.0474892	0.0216728	0.0578483	0.0528824	0.0632906	0.0793215	0.0611195	0.0649965	0.0975379	0.0877076	0.0335577	0.0353251	0.0340914	0.0480036	0.0342182	0.0409087	0.0470326	0.0620128	0.0586756	0.0464271	0.0318794	0.0430837	0.0171754	0.0334932
3381	0.0756845	0.0780476	0.0395549	0.118098	0.0740029	0.0517606	0.0901985	0.0759817	0.0165894	0.0511463	0.0650089	0.0795002	0.0734981	0.0442871	0.0487435	0.0475794	0.0216846	0.0580041	0.0529265	0.0633186	0.079374	0.0611266	0.0651176	0.0975484	0.087858	0.0335473	0.0353507	0.034153	0.0481229	0.0342965	0.0409225	0.0470487	0.0621588	0.0587276	0.0465199	0.0319648	0.0430668	0.0171246	0.0334562
3380	0.0755956	0.0780431	0.0395585	0.118344	0.0739316	0.0517961	0.0902568	0.0759729	0.0166705	0.0512641	0.064951	0.0794212	0.073416	0.0443807	0.048792	0.0476567	0.0216996	0.0581498	0.0529971	0.0633466	0.0794213	0.061088	0.0652115	0.0975396	0.0880265	0.0335406	0.0353735	0.0342414	0.0482749	0.0343802	0.0409759	0.0471186	0.0623246	0.0588102	0.0466371	0.0321111	0.043073	0.0169553	0.0333537
3379	0.0756599	0.0781571	0.0396033	0.118585	0.0739433	0.0519168	0.0903419	0.076148	0.0167142	0.0513535	0.0649265	0.0793896	0.0734916	0.0445167	0.0488652	0.0477304	0.0217285	0.0582819	0.0531231	0.0634619	0.0795531	0.061077	0.0653049	0.0976554	0.08822	0.0335691	0.0354031	0.0343148	0.0484171	0.0344271	0.0410425	0.0472025	0.0624942	0.0589418	0.0467773	0.0322583	0.0431252	0.016673	0.0332462
3378	0.0758738	0.0783607	0.0397249	0.118789	0.0740785	0.0520884	0.0904683	0.0764624	0.016731	0.0513867	0.065012	0.0794472	0.0737307	0.0446584	0.0489654	0.0478042	0.0217696	0.0584046	0.0532878	0.0636928	0.0797843	0.0611137	0.0654059	0.0979394	0.0884373	0.0336533	0.0354724	0.0343698	0.0485162	0.0344463	0.0411128	0.047267	0.0626517	0.0591004	0.0469214	0.0323295	0.0431982	0.0163475	0.0332185
3377	0.0761352	0.0785625	0.0398873	0.118959	0.0743183	0.0522468	0.0906041	0.0767861	0.0167483	0.0513689	0.0651789	0.079564	0.0740351	0.0447581	0.0490825	0.0478675	0.0218182	0.0585208	0.0534561	0.0639689	0.0800503	0.0611755	0.0655044	0.098299	0.0886567	0.0337805	0.035603	0.0344313	0.0485773	0.0344832	0.0411933	0.0473152	0.0627693	0.0592314	0.0470402	0.0323014	0.0432503	0.0160845	0.033309
3376	0.0763422	0.0787005	0.040012	0.119119	0.0745905	0.0523592	0.0907132	0.0769955	0.0167659	0.0513517	0.0653323	0.0796756	0.074282	0.0447883	0.0492042	0.0479098	0.0218736	0.0586295	0.0536136	0.0641919	0.0802741	0.061253	0.0655877	0.0986072	0.0888428	0.0339015	0.0357669	0.0345036	0.0486226	0.0345557	0.0412803	0.0473616	0.0628318	0.0592818	0.0471164	0.0322307	0.0432765	0.0159694	0.0334705
3375	0.0764708	0.0787858	0.0400595	0.119284	0.0748004	0.0524506	0.0907982	0.0770513	0.0167634	0.0514073	0.0654061	0.0797406	0.0744104	0.0447609	0.0493238	0.047943	0.0219369	0.0587372	0.0537771	0.0643392	0.080433	0.0613617	0.0656625	0.098823	0.0889796	0.0339577	0.0358971	0.0345611	0.0486575	0.034631	0.0413554	0.0473975	0.0628633	0.0592444	0.04715	0.0322054	0.0433274	0.0160152	0.0336052
3374	0.0765586	0.078864	0.0400667	0.119471	0.0748877	0.0525577	0.0908946	0.0769986	0.0167451	0.0515669	0.0654124	0.0797697	0.0744417	0.0447192	0.0494415	0.0479988	0.0220061	0.058869	0.0539704	0.0644697	0.0805575	0.0614957	0.0657565	0.0989958	0.0890884	0.033923	0.0359464	0.0345882	0.0486708	0.034667	0.0414049	0.0474057	0.0629118	0.0591787	0.0471461	0.0322658	0.0434601	0.0161566	0.0336424
3373	0.076645	0.0789607	0.0400994	0.1197	0.0748721	0.0526717	0.09103	0.0769159	0.0167494	0.0517843	0.0654161	0.0798155	0.0744409	0.0447076	0.0495562	0.0480946	0.022077	0.0590547	0.0541912	0.0646302	0.0806868	0.0616047	0.0658928	0.0991718	0.0892056	0.0338288	0.0359313	0.034607	0.0486649	0.0346582	0.0414312	0.0474059	0.0630066	0.0591746	0.047113	0.0323759	0.043671	0.0163018	0.0335906
3372	0.0767479	0.0790727	0.0401853	0.119971	0.0748408	0.0527493	0.0911991	0.0768755	0.0168048	0.0519682	0.0654879	0.0799386	0.0744679	0.0447376	0.0496553	0.048206	0.0221485	0.0592983	0.0544	0.0647971	0.0808365	0.0616426	0.06607	0.0993394	0.089351	0.0337531	0.035914	0.0346518	0.0486737	0.0346325	0.0414472	0.0474535	0.0631382	0.0592746	0.0470716	0.0324734	0.0438982	0.0164006	0.0335208
3371	0.0768773	0.0791854	0.040303	0.120249	0.0748835	0.052775	0.0913763	0.0769237	0.0168915	0.0520539	0.0656692	0.0801635	0.0745487	0.0447818	0.0497201	0.0482855	0.0222203	0.0595672	0.0545475	0.0649247	0.0809987	0.0616291	0.0662669	0.0994681	0.0895249	0.0337751	0.0359461	0.0347264	0.048738	0.0346192	0.0414693	0.0475792	0.0632755	0.0594397	0.0470549	0.0325411	0.0440955	0.0164644	0.0335061
3370	0.0770346	0.0792761	0.0404186	0.120483	0.0750322	0.0527876	0.0915383	0.0770515	0.0169594	0.0520391	0.0659393	0.080447	0.0746618	0.044802	0.0497429	0.0483096	0.0222888	0.0598148	0.0546188	0.0650163	0.0811481	0.0616355	0.0664538	0.0995678	0.0897201	0.033922	0.0360271	0.0347985	0.0488605	0.0346292	0.0415142	0.0477461	0.0633877	0.0596027	0.0470876	0.0326158	0.0442693	0.0165216	0.0335735
3369	0.0771935	0.0793131	0.0405105	0.120641	0.0752477	0.0528313	0.0916719	0.0771793	0.0169771	0.0519674	0.0662011	0.0806921	0.0747485	0.0447849	0.0497356	0.0483031	0.0223514	0.0600122	0.0546514	0.0651141	0.0812519	0.0617095	0.0665942	0.0996837	0.0899208	0.0341442	0.0361116	0.0348329	0.0489902	0.0346533	0.0415879	0.0478845	0.063452	0.0597432	0.0471694	0.0327277	0.0444241	0.0165674	0.0337005
3368	0.0773043	0.0792833	0.0405667	0.120739	0.0754502	0.0528997	0.0917733	0.0772176	0.0169547	0.051891	0.0663354	0.080814	0.074761	0.0447487	0.04972	0.0483136	0.0224161	0.0601613	0.0547074	0.0652361	0.0812977	0.0618296	0.0666596	0.0998509	0.0901006	0.0343441	0.0361528	0.0348197	0.04906	0.0346683	0.0416766	0.0479537	0.0634567	0.0598849	0.0472775	0.0328507	0.0445123	0.0165672	0.0338408
3367	0.0773331	0.0792231	0.0405883	0.120823	0.0755669	0.0529504	0.0918542	0.0771695	0.0169288	0.0518468	0.0663062	0.0808041	0.0747206	0.0447207	0.0497173	0.0483687	0.0224996	0.0602863	0.0548293	0.0653607	0.0813244	0.0619387	0.0666653	0.100072	0.0902438	0.0344419	0.0361455	0.0347767	0.0490451	0.0346562	0.04176	0.0479606	0.0634112	0.0600299	0.0473815	0.0329325	0.0444868	0.0165138	0.0339535
3366	0.0772963	0.0792011	0.0406016	0.120921	0.0755742	0.0529669	0.0919452	0.0771452	0.0169366	0.0518475	0.0662082	0.0807323	0.0747151	0.0447154	0.0497477	0.0484597	0.0226053	0.0604139	0.0550159	0.0654714	0.0814064	0.0620035	0.0666832	0.100329	0.0903693	0.0344302	0.0361321	0.0347374	0.0489822	0.0346305	0.0418381	0.0479341	0.0633499	0.0601387	0.0474552	0.0329697	0.044387	0.0164643	0.0340218
3365	0.0772509	0.0792585	0.0406445	0.121025	0.0755102	0.0529836	0.0920806	0.0772437	0.0170005	0.0518839	0.0661896	0.0806905	0.0748182	0.044731	0.0498255	0.0485549	0.0227092	0.0605535	0.0552296	0.0655853	0.08159	0.0620338	0.0667931	0.10059	0.0905146	0.0343699	0.036165	0.0347368	0.0489345	0.0346358	0.0419338	0.0479055	0.0633177	0.0601895	0.0474868	0.0330267	0.0443166	0.0165008	0.0340598
3364	0.0772512	0.0793761	0.0407226	0.121111	0.0754394	0.0530392	0.0922738	0.0774377	0.017115	0.051939	0.0663238	0.0807347	0.0750104	0.0447563	0.0499412	0.0486225	0.0227804	0.0606942	0.0554228	0.0657284	0.0818493	0.0620582	0.067014	0.100814	0.0906927	0.0343348	0.0362589	0.034795	0.0489429	0.0347063	0.0420608	0.047906	0.0633461	0.0602196	0.0474892	0.0331654	0.0443274	0.0166452	0.0340997
3363	0.0773121	0.0795032	0.0407895	0.121186	0.0753973	0.0531253	0.0925048	0.077604	0.0172372	0.0519999	0.0665584	0.0808639	0.0751984	0.0447773	0.050055	0.0486493	0.0228152	0.0608245	0.0555692	0.0659031	0.0821123	0.0620963	0.0672888	0.100964	0.0908761	0.0343559	0.0363767	0.0349021	0.0490117	0.0348258	0.0421968	0.0479562	0.0634381	0.060275	0.0474935	0.0333641	0.0443721	0.0168237	0.0341593
3362	0.0774099	0.0796024	0.0407921	0.121286	0.0753714	0.0531971	0.0927288	0.0776522	0.017302	0.0520564	0.0667743	0.0810272	0.0753124	0.044786	0.0501202	0.0486511	0.0228403	0.0609543	0.0556779	0.0660889	0.0823255	0.0621504	0.067536	0.101035	0.091028	0.0344128	0.0364607	0.0350208	0.0491273	0.0349386	0.0422982	0.0480531	0.0635716	0.0603398	0.0475171	0.0335251	0.0443935	0.0169307	0.034219
3361	0.0775153	0.0796657	0.0407372	0.121439	0.07534	0.0532324	0.0928989	0.0775996	0.0172686	0.0520963	0.066885	0.0811514	0.0753708	0.0447874	0.0501177	0.0486626	0.0228733	0.0611037	0.0557758	0.0662675	0.0824858	0.0622135	0.0677096	0.101069	0.0911397	0.0344684	0.0364789	0.035112	0.0492761	0.0349999	0.0423387	0.0481774	0.0637175	0.0603552	0.0475403	0.0335658	0.0444158	0.0169284	0.0342396
3360	0.0776256	0.0797008	0.0406982	0.121635	0.0753177	0.0532612	0.0929916	0.0775292	0.0171578	0.0521177	0.0668919	0.0811913	0.0754434	0.0447928	0.0500635	0.0487042	0.0228942	0.0612664	0.055873	0.0664351	0.0826171	0.0622814	0.0678189	0.101133	0.0912335	0.0345059	0.0364466	0.0351611	0.0494394	0.0350094	0.0423326	0.0483092	0.063859	0.060307	0.0475289	0.0334916	0.0445127	0.0168716	0.0342124
3359	0.0777577	0.0797165	0.0407457	0.121848	0.0753488	0.0533296	0.0930213	0.0775126	0.0170375	0.0521448	0.0668677	0.0811745	0.0755655	0.0448015	0.0499905	0.0487573	0.022869	0.061398	0.0559529	0.066599	0.0827283	0.0623538	0.0679043	0.101272	0.0913371	0.0345347	0.0364075	0.0351792	0.0495823	0.0350018	0.042321	0.0484247	0.063992	0.0602575	0.04749	0.0333766	0.0447077	0.0168356	0.0341833
3358	0.0779109	0.0797113	0.0408782	0.122057	0.07546	0.0534449	0.0930301	0.0775708	0.0169669	0.0522116	0.0668913	0.0811858	0.0757015	0.0447981	0.0499286	0.0487841	0.0228008	0.0614601	0.0560014	0.0667656	0.0827976	0.0624225	0.067997	0.10147	0.0914638	0.0345736	0.0363953	0.0351857	0.049663	0.0350115	0.0423423	0.0484924	0.0641088	0.0602807	0.0474898	0.0332902	0.0449483	0.016835	0.0342111
3357	0.0780533	0.0796721	0.04103	0.122242	0.0756343	0.0535704	0.0930591	0.0776734	0.0169583	0.0523229	0.0669889	0.0812886	0.0757893	0.0447728	0.0498974	0.048773	0.022742	0.0614733	0.0560371	0.0669316	0.0827979	0.0624646	0.0680993	0.101661	0.0916129	0.0346335	0.0364118	0.0351958	0.0496646	0.0350469	0.0424106	0.0484981	0.064188	0.0603883	0.0475991	0.0332588	0.0451723	0.0168228	0.0342963
3356	0.0781565	0.0795965	0.0411424	0.122367	0.0758318	0.0536647	0.0931283	0.0777586	0.0169901	0.0524412	0.0671263	0.0814646	0.0758067	0.044742	0.0499033	0.0487568	0.0227544	0.0615113	0.0561053	0.0670864	0.0827441	0.0624633	0.0682011	0.101799	0.0917775	0.0347138	0.0364395	0.0352199	0.0496183	0.0350914	0.042515	0.0484733	0.0642117	0.0605335	0.0478227	0.0332909	0.0453669	0.016758	0.0343652
3355	0.078233	0.0795228	0.0412169	0.12241	0.0760212	0.0537135	0.0932426	0.0777752	0.0170451	0.052525	0.0672505	0.0816369	0.0757916	0.0447358	0.0499368	0.0487754	0.02286	0.0616338	0.0562418	0.067225	0.0827123	0.0624394	0.0683111	0.101902	0.0919474	0.0348025	0.0364744	0.0352625	0.0495838	0.0351248	0.0426333	0.0484687	0.0641946	0.0606652	0.048092	0.0334016	0.0455554	0.0166559	0.0343372
3354	0.0783209	0.0795235	0.0412972	0.122403	0.0761864	0.0537244	0.0934075	0.077729	0.0171234	0.0525714	0.0673338	0.0817509	0.0758085	0.0447656	0.0499794	0.0488301	0.0230271	0.0618306	0.0564452	0.0673569	0.0827964	0.0624457	0.0684581	0.102033	0.0921072	0.0348791	0.0365397	0.0353172	0.0495988	0.0351487	0.0427458	0.0484958	0.0641868	0.0607596	0.0483232	0.0335894	0.0457521	0.0165678	0.0342117
3353	0.0784348	0.0796483	0.0414158	0.122411	0.0763163	0.0537177	0.093625	0.0776843	0.0172179	0.0526123	0.0673844	0.081823	0.0759032	0.0448082	0.050017	0.0488817	0.023193	0.0620385	0.0566743	0.0675005	0.0830313	0.0625168	0.0686532	0.102217	0.0922448	0.034925	0.0366628	0.0353702	0.0496517	0.035189	0.0428431	0.0485175	0.0642367	0.0608099	0.0484693	0.033799	0.0459435	0.0165288	0.0340781
3352	0.0785477	0.079871	0.0415702	0.122476	0.0763988	0.053731	0.0938702	0.0777077	0.0172969	0.0526735	0.0674287	0.0819107	0.0760784	0.0448262	0.0500458	0.0488938	0.0232997	0.0622087	0.0568683	0.0676675	0.0833602	0.0626301	0.0688645	0.102425	0.0923673	0.0349409	0.0368393	0.0354176	0.0497082	0.0352705	0.0429253	0.0485055	0.0643502	0.0608143	0.048523	0.0339387	0.0461015	0.0165371	0.0340369
3351	0.0786181	0.0800974	0.041737	0.122584	0.076416	0.0538067	0.094084	0.0778056	0.0173266	0.0527518	0.067485	0.0820468	0.0762884	0.0448033	0.0500673	0.0488693	0.0233289	0.062349	0.0569814	0.067849	0.0836775	0.0627263	0.0690429	0.102601	0.0924999	0.0349489	0.0370235	0.0354705	0.0497555	0.0353884	0.0429949	0.0484798	0.0644843	0.0607816	0.048498	0.0339498	0.0462003	0.0165776	0.0341163
3350	0.0786259	0.0802262	0.0418877	0.122698	0.0763447	0.0539478	0.0942052	0.0779142	0.0173087	0.0528264	0.0675421	0.0822049	0.0764483	0.0447606	0.050085	0.048844	0.0233186	0.0625001	0.0570156	0.0680137	0.0839011	0.0627646	0.0691665	0.102708	0.092656	0.0349688	0.0371518	0.0355309	0.0498065	0.0355037	0.0430477	0.0484789	0.0645818	0.060737	0.0484278	0.033853	0.0462248	0.0166431	0.0342619
3349	0.0785864	0.0802105	0.041993	0.122798	0.0761797	0.0540937	0.0942229	0.0779542	0.0172799	0.052875	0.0675656	0.082325	0.0764714	0.0447385	0.0501049	0.0488498	0.0233371	0.0626819	0.0570202	0.068127	0.0840065	0.0627541	0.0692525	0.102752	0.0928095	0.0349922	0.0371785	0.0355685	0.0498666	0.035569	0.0430672	0.0485173	0.0646124	0.0607099	0.048367	0.0337272	0.046176	0.0167228	0.0343958
3348	0.0785442	0.0800842	0.042033	0.122883	0.0759692	0.0541706	0.0942009	0.0779008	0.0172661	0.0528766	0.067541	0.0823677	0.0763326	0.0447588	0.0501335	0.048887	0.0234225	0.0628684	0.0570499	0.068189	0.0840179	0.0627393	0.0693303	0.102778	0.0929144	0.0349905	0.0371018	0.0355426	0.0499159	0.0355629	0.0430363	0.0485927	0.0645838	0.060712	0.0483639	0.0336536	0.0460744	0.0167845	0.0344733
3347	0.0785473	0.0799405	0.0420136	0.122946	0.0758083	0.0541665	0.0942366	0.0778074	0.0172461	0.0528181	0.0675056	0.0823418	0.076105	0.0448009	0.0501673	0.0489294	0.023541	0.0630143	0.0571216	0.0682476	0.0839853	0.0627605	0.0694105	0.102849	0.0929603	0.0349533	0.0369725	0.0354562	0.0499358	0.0355081	0.042961	0.0487076	0.0645203	0.0607258	0.0484225	0.0336808	0.0459599	0.0167925	0.034493
3346	0.0786064	0.0798691	0.0419617	0.122977	0.0757669	0.054134	0.0943766	0.0777534	0.0171765	0.052717	0.0675152	0.0822811	0.075916	0.0448199	0.0501894	0.0489531	0.0236108	0.0630996	0.0572127	0.0683541	0.0839611	0.0628181	0.0694748	0.102989	0.0929971	0.034911	0.0368707	0.0353771	0.0499425	0.0354577	0.0428827	0.0488549	0.0644385	0.0607168	0.0485	0.0338149	0.0458866	0.0167479	0.0344761
3345	0.0786796	0.0798914	0.0419021	0.122985	0.0758276	0.0541167	0.094572	0.0777683	0.017054	0.0526305	0.0675779	0.0822093	0.0758508	0.0447923	0.0501784	0.0489537	0.0235689	0.0631429	0.0572938	0.0684975	0.0839805	0.0628658	0.0694884	0.103151	0.0930943	0.0349102	0.0368573	0.0353885	0.0499801	0.0354549	0.0428572	0.0489951	0.0643459	0.0606658	0.0485468	0.0340157	0.0459065	0.0166951	0.0344518
3344	0.0787142	0.0799538	0.0418525	0.122996	0.0759151	0.054107	0.0947254	0.0778134	0.0169363	0.0526193	0.0676527	0.0821409	0.0758982	0.0447385	0.0501257	0.048938	0.0234204	0.0631755	0.0573519	0.0686089	0.0840537	0.0628504	0.0694358	0.103267	0.0932793	0.0349705	0.0369331	0.0355192	0.0500828	0.0355034	0.0429132	0.0490815	0.0642547	0.0605915	0.0485439	0.0342062	0.0460341	0.0166773	0.0344501
3343	0.0787045	0.0799906	0.0418411	0.123023	0.0759823	0.054088	0.0947866	0.0778336	0.0168905	0.0526908	0.0677224	0.0821082	0.0759905	0.0446957	0.0500467	0.0489055	0.0232318	0.0632097	0.0573888	0.0686451	0.0841752	0.0627692	0.0693541	0.103336	0.0935207	0.0350713	0.0370485	0.0357204	0.0502467	0.0355743	0.0430297	0.0491114	0.0641852	0.0605391	0.0485039	0.0343141	0.046215	0.0166971	0.0344892
3342	0.0786856	0.0799834	0.0419021	0.123054	0.0760401	0.0540831	0.0947869	0.0778047	0.0169288	0.0527891	0.0678242	0.0821512	0.0760781	0.0446748	0.0499786	0.0488537	0.0230897	0.0632387	0.0574135	0.0686459	0.0843267	0.0626773	0.0693192	0.103416	0.0937607	0.0351762	0.0371513	0.035906	0.050432	0.0356414	0.0431553	0.0491254	0.0641557	0.0605433	0.0484477	0.0343266	0.0463442	0.0167339	0.0345633
3341	0.0786747	0.0799526	0.0420338	0.123085	0.0761034	0.0541279	0.0947807	0.0777269	0.0170037	0.0528486	0.0679759	0.0822627	0.0761581	0.0446534	0.0499611	0.0487974	0.0230551	0.0632619	0.0574401	0.0686873	0.084465	0.0626266	0.0693807	0.103525	0.0939539	0.0352604	0.0372215	0.0360128	0.0505856	0.0357006	0.0432508	0.0491548	0.0641736	0.0606065	0.0483881	0.0343004	0.0463443	0.0167877	0.034651
3340	0.0786527	0.0799104	0.0421784	0.123132	0.0761458	0.0542108	0.0947815	0.0776086	0.0170595	0.0528509	0.0681071	0.0823627	0.076246	0.0446099	0.0500086	0.0487665	0.0231348	0.0633001	0.0574825	0.0687961	0.0845305	0.0626125	0.0695189	0.103594	0.09408	0.0353159	0.0372655	0.0360341	0.0506683	0.0357587	0.0433109	0.0491864	0.0642345	0.0607084	0.0483267	0.0343077	0.0462395	0.0168773	0.0347398
3339	0.07862	0.0798576	0.0422687	0.12321	0.0761332	0.05428	0.0947774	0.0774844	0.0170735	0.0528236	0.0681213	0.0823603	0.0763444	0.0445534	0.0500958	0.0487735	0.0232809	0.0633805	0.0575477	0.0689346	0.0844972	0.0626063	0.0696784	0.103569	0.0941378	0.0353427	0.0372934	0.0360099	0.0506759	0.0358134	0.0433498	0.0491815	0.0643175	0.060825	0.0482578	0.0343685	0.0461405	0.0169963	0.0348342
3338	0.0786362	0.0798241	0.0422924	0.123302	0.0760776	0.0543105	0.0947871	0.0774262	0.0170543	0.0527959	0.0680239	0.0822464	0.0764396	0.0445128	0.050176	0.0487948	0.0234239	0.0635077	0.0576354	0.0690555	0.084416	0.0626211	0.0698351	0.103497	0.0941338	0.0353447	0.0373098	0.0359843	0.050639	0.0358519	0.0433709	0.0491152	0.0643846	0.0609303	0.0481778	0.0344388	0.0461419	0.0170983	0.0349348
3337	0.0787636	0.0798703	0.0422949	0.12338	0.0760295	0.0543292	0.0948567	0.0774811	0.0170232	0.0527744	0.0679353	0.0821079	0.0765117	0.0445045	0.0502175	0.0487979	0.0235163	0.0636572	0.0577412	0.0691382	0.0843821	0.0627037	0.0700028	0.103478	0.0940779	0.0353299	0.0373156	0.0359684	0.0505964	0.0358616	0.0433562	0.0489937	0.0644042	0.0609961	0.0481005	0.0344645	0.0462348	0.0171427	0.035013
3336	0.0789745	0.0800144	0.0423224	0.123433	0.0760209	0.05436	0.0949914	0.0775934	0.0170043	0.0527572	0.0679567	0.0820408	0.0765392	0.0445201	0.050221	0.0487791	0.023551	0.0637981	0.0578499	0.0691711	0.0844426	0.0628475	0.0701775	0.103532	0.0939899	0.0353078	0.0373093	0.035945	0.0505657	0.0358397	0.0432886	0.04885	0.0643846	0.0610019	0.0480628	0.0344397	0.0463274	0.017144	0.0350178
3335	0.0791497	0.0801724	0.0423799	0.123464	0.0760338	0.0543715	0.0951199	0.077625	0.0170121	0.0527471	0.0680539	0.0820571	0.0765011	0.0445414	0.0502016	0.0487591	0.0235454	0.0639207	0.0579307	0.069136	0.0845438	0.0629509	0.0703056	0.103578	0.0939085	0.0352855	0.0372931	0.0359082	0.0505423	0.0358013	0.043181	0.0487268	0.0643688	0.0609472	0.0481026	0.0344079	0.0463471	0.0171586	0.0349159
3334	0.0791816	0.0802115	0.0424401	0.123457	0.076022	0.0543068	0.0951512	0.077481	0.0170328	0.0527374	0.0681036	0.0820829	0.0763848	0.0445577	0.050162	0.0487463	0.0235217	0.0640365	0.0579604	0.0690312	0.0845817	0.0629003	0.070326	0.103542	0.0938812	0.0352689	0.0372835	0.0358858	0.0505275	0.0357826	0.0430751	0.0486509	0.0643793	0.0608487	0.048222	0.0344099	0.0463029	0.0172264	0.0347282
3333	0.0790667	0.0800787	0.0424728	0.123383	0.075952	0.0541587	0.0950599	0.077204	0.0170288	0.0527023	0.0680319	0.0820429	0.0761993	0.0445643	0.0500946	0.0487255	0.0235035	0.0641533	0.0579544	0.0688942	0.0845031	0.0626831	0.0702344	0.103442	0.0939351	0.035266	0.0373069	0.0359098	0.0505453	0.035823	0.0430105	0.0486206	0.0643814	0.0607354	0.0483725	0.0344428	0.0462514	0.0173318	0.034524
3332	0.0788985	0.0798673	0.0424616	0.123259	0.075833	0.0539978	0.0949122	0.0769386	0.0169797	0.0526193	0.067883	0.0819388	0.0759855	0.0445561	0.0500039	0.0486863	0.0235137	0.0642546	0.0579611	0.0687877	0.0843553	0.0624012	0.0700959	0.103354	0.094056	0.0352815	0.0373729	0.0359769	0.0506221	0.0359265	0.0429973	0.0486266	0.0643206	0.0606498	0.0484807	0.0344728	0.0462267	0.0174182	0.0343749
3331	0.0787863	0.0797377	0.0424143	0.123159	0.0757257	0.0539181	0.0948176	0.0768119	0.0169142	0.052498	0.0677658	0.0818457	0.0758102	0.0445274	0.0499156	0.0486394	0.0235593	0.0643109	0.0580142	0.0687603	0.0842403	0.062177	0.069994	0.103333	0.0941978	0.0353074	0.0374539	0.0360497	0.0507498	0.0360451	0.0430176	0.0486759	0.0641921	0.0606324	0.0484935	0.0344742	0.0462183	0.0174326	0.0343066
3330	0.0787824	0.0797664	0.0423666	0.123159	0.0757034	0.0539569	0.0948538	0.0768441	0.0168854	0.0523759	0.0677535	0.0818319	0.0757298	0.0444772	0.0498563	0.0485973	0.0236222	0.0643146	0.0580969	0.068817	0.0842231	0.0620619	0.0699646	0.103372	0.094313	0.0353279	0.0375001	0.0360947	0.050878	0.0361156	0.0430461	0.0487729	0.064054	0.060684	0.048406	0.0344446	0.0461973	0.0173615	0.0342921
3329	0.0788639	0.0798742	0.0423571	0.123261	0.0757783	0.0540644	0.0950141	0.0769471	0.0169153	0.0522876	0.0678333	0.0818859	0.0757467	0.0444067	0.0498304	0.0485543	0.0236721	0.0642983	0.0581602	0.0689148	0.0842759	0.0620245	0.0699742	0.103407	0.0943744	0.0353376	0.037481	0.0361059	0.0509496	0.0361186	0.0430655	0.0488766	0.0639729	0.0607464	0.0482572	0.0343894	0.0461463	0.0172333	0.034288
3328	0.0789646	0.0799021	0.0423866	0.123391	0.0758661	0.0541485	0.0952042	0.0769974	0.0169752	0.0522452	0.0679335	0.0819308	0.075802	0.044314	0.0498164	0.0485006	0.023691	0.0643113	0.0581692	0.0689834	0.0843082	0.0619988	0.069962	0.103359	0.0943794	0.0353509	0.0374115	0.0360925	0.0509455	0.0360917	0.0430697	0.0489094	0.0639728	0.0607463	0.0481067	0.0343124	0.0460697	0.0170886	0.034274
3327	0.0790253	0.0797565	0.0424119	0.123465	0.0758535	0.0541524	0.0953017	0.076925	0.0170212	0.052239	0.0679931	0.0819093	0.0758238	0.0441962	0.0497862	0.0484458	0.0236788	0.0643748	0.0581266	0.0689664	0.0842507	0.0619342	0.0699105	0.103184	0.0943431	0.0353856	0.0373416	0.0360609	0.0508922	0.0360826	0.043062	0.0488294	0.0640327	0.0606649	0.0480068	0.0342267	0.0459955	0.0169521	0.034256
3326	0.0790282	0.0794749	0.0423921	0.123444	0.0757097	0.0540905	0.0952465	0.0767496	0.0170344	0.0522452	0.0680088	0.0818368	0.0757781	0.0440602	0.0497249	0.0484084	0.0236441	0.0644655	0.0580604	0.0688539	0.0841115	0.0618175	0.0698621	0.102924	0.0942868	0.0354364	0.0373226	0.03601	0.0508272	0.0360961	0.0430497	0.0486786	0.0641104	0.0605538	0.047981	0.0341545	0.0459608	0.0168372	0.0342389
3325	0.0789946	0.0791626	0.0423387	0.12335	0.0755135	0.054015	0.0950849	0.0765366	0.0170214	0.0522348	0.0680198	0.0817615	0.0756705	0.0439265	0.0496395	0.0483887	0.0236008	0.0645464	0.0580002	0.0686817	0.0839552	0.0616715	0.0698606	0.102676	0.0942268	0.0354748	0.0373744	0.0359362	0.0507691	0.0360972	0.0430365	0.0485393	0.0641565	0.0604758	0.0480158	0.0341016	0.0459752	0.0167644	0.0342091
3324	0.0789516	0.0788929	0.042311	0.12324	0.0753652	0.0539586	0.094925	0.0763283	0.016992	0.0521907	0.0680493	0.0816955	0.0755186	0.0438197	0.049555	0.0483682	0.0235721	0.0646071	0.0579625	0.0685037	0.083837	0.0615392	0.0698915	0.102512	0.094175	0.0354797	0.0374733	0.0358395	0.0507226	0.0360581	0.0430203	0.0484509	0.0641304	0.0604461	0.0480685	0.034042	0.0459948	0.0167517	0.0341475
3323	0.0789025	0.0786816	0.0423594	0.123173	0.075292	0.0539179	0.0948508	0.0761313	0.0169519	0.052124	0.0680684	0.0816162	0.0753479	0.043756	0.0495009	0.0483363	0.0235817	0.064672	0.057949	0.0683695	0.0837649	0.0614559	0.0699032	0.102431	0.0941457	0.0354593	0.0375685	0.0357355	0.0506973	0.0359911	0.0430006	0.0483861	0.064025	0.0604311	0.0480922	0.0339462	0.0459512	0.0167844	0.0340552
3322	0.0788253	0.0785367	0.0424738	0.123173	0.075248	0.0538788	0.0948756	0.0759592	0.0169154	0.0520674	0.0680209	0.0815276	0.0752051	0.0437376	0.0494921	0.0483028	0.0236333	0.0647718	0.0579548	0.0683094	0.0837139	0.0614184	0.0698775	0.102382	0.0941523	0.0354377	0.0376163	0.035658	0.050703	0.0359296	0.0429834	0.0483015	0.0638733	0.0603903	0.0480631	0.0338237	0.0458116	0.0168162	0.0339634
3321	0.0787006	0.0784864	0.0425835	0.123225	0.075182	0.0538382	0.0949579	0.0758508	0.0169091	0.0520469	0.0678798	0.0814813	0.0751378	0.0437495	0.0495164	0.0482784	0.0237007	0.0649112	0.0579799	0.0683173	0.0836596	0.0613746	0.0698453	0.10233	0.0941907	0.035425	0.0376036	0.0356341	0.0507277	0.0358901	0.042967	0.0481899	0.0637207	0.0603089	0.0479976	0.0337259	0.0456049	0.0168136	0.0339142
3320	0.0785439	0.0785375	0.0426123	0.123294	0.0750865	0.0537988	0.0950434	0.0758284	0.0169512	0.0520573	0.067678	0.0815178	0.0751441	0.0437574	0.0495371	0.0482554	0.0237413	0.0650572	0.058023	0.0683485	0.0835971	0.0612567	0.0698305	0.102271	0.0942346	0.035413	0.0375442	0.0356514	0.0507397	0.0358629	0.0429287	0.0480835	0.0635956	0.0602038	0.0479443	0.0336983	0.0453924	0.0167795	0.0339249
3319	0.0784097	0.0786309	0.0425433	0.123358	0.0749914	0.0537625	0.0950974	0.0758591	0.0170257	0.0520629	0.067493	0.0816112	0.0751662	0.0437213	0.0495117	0.0482148	0.0237219	0.0651551	0.0580663	0.0683561	0.0835439	0.0610503	0.0698117	0.102218	0.0942551	0.0353956	0.0374614	0.0356621	0.0507189	0.0358402	0.0428411	0.0480211	0.0635133	0.060109	0.0479509	0.0337289	0.0452264	0.0167232	0.0339615
3318	0.0783583	0.0786739	0.0424366	0.123398	0.0749297	0.0537386	0.0951205	0.0758783	0.0170867	0.0520219	0.0674035	0.0816921	0.0751534	0.0436245	0.0494187	0.0481446	0.0236417	0.0651687	0.0580799	0.0683409	0.0835307	0.0608298	0.0697584	0.102182	0.0942415	0.0353787	0.0373769	0.0356302	0.0506772	0.0358369	0.0427098	0.0480181	0.0634928	0.0600462	0.0480227	0.0337469	0.0451323	0.0166325	0.0339557
3317	0.078405	0.0786255	0.0423774	0.123388	0.0749076	0.0537447	0.0951437	0.0758458	0.0170981	0.051918	0.0674501	0.0817138	0.0751203	0.0434909	0.0492756	0.048046	0.0235409	0.0651159	0.0580596	0.0683478	0.0835806	0.0607061	0.0696806	0.10216	0.0941993	0.0353665	0.0373089	0.0355662	0.0506391	0.0358718	0.0425821	0.0480546	0.063543	0.0600035	0.0481083	0.0336765	0.0451029	0.016505	0.0338631
3316	0.078501	0.0785291	0.0424062	0.12331	0.074901	0.053789	0.0952005	0.0757679	0.0170688	0.0517739	0.0676185	0.0816791	0.0751225	0.0433659	0.049132	0.0479277	0.0234786	0.065057	0.0580517	0.0684077	0.0836867	0.0607237	0.0696234	0.102132	0.0941381	0.0353511	0.0372684	0.0355098	0.0506118	0.0359321	0.0425053	0.048084	0.0636305	0.0599515	0.0481365	0.0335055	0.0450966	0.016389	0.0337114
3315	0.0785703	0.0784507	0.0425005	0.123184	0.0748812	0.0538543	0.0952967	0.0756743	0.0170364	0.051633	0.0678493	0.0816177	0.0751866	0.043279	0.049037	0.0478028	0.0234878	0.0650387	0.0581171	0.0684949	0.0838073	0.0608223	0.069623	0.102075	0.0940749	0.035326	0.037255	0.0354855	0.0505831	0.0359716	0.0424796	0.0480602	0.0636864	0.059888	0.0480779	0.0333062	0.0450649	0.0163547	0.0335801
3314	0.0785726	0.0784007	0.0426149	0.12305	0.0748446	0.0539059	0.0954059	0.0755872	0.0170142	0.0515203	0.0680603	0.0815623	0.0752817	0.0432258	0.0490036	0.0476901	0.023546	0.0650552	0.0582622	0.068553	0.0838873	0.0609057	0.0696855	0.101994	0.0940419	0.0353014	0.0372616	0.035485	0.050546	0.0359519	0.0424663	0.0479678	0.0636598	0.0598483	0.0479708	0.0331826	0.0450031	0.0164182	0.0335289
3313	0.0785301	0.0783323	0.0427185	0.122924	0.0748067	0.0539091	0.0954902	0.075507	0.0169715	0.0514241	0.0681748	0.0815411	0.0753571	0.0431842	0.0490035	0.047612	0.0236011	0.0650788	0.0584169	0.0685513	0.0838877	0.0609329	0.0697954	0.101925	0.0940684	0.035294	0.0372834	0.0354853	0.0505142	0.0358823	0.0424395	0.0478318	0.063562	0.0598557	0.0478793	0.0331873	0.0449636	0.0165202	0.0335527
3312	0.0784935	0.0782112	0.0427969	0.122787	0.0747662	0.0538428	0.0955221	0.075414	0.0168781	0.0513195	0.0681526	0.0815628	0.0753852	0.0431394	0.0489977	0.0475825	0.0236256	0.0651127	0.0584933	0.0685047	0.0838066	0.0609234	0.0699291	0.10191	0.094147	0.0353049	0.0373188	0.0354711	0.0505116	0.0358128	0.042413	0.0476975	0.0634487	0.0598801	0.0478277	0.0332871	0.0449958	0.0165852	0.0336032
3311	0.0784882	0.0780638	0.0428433	0.122633	0.0746939	0.0537116	0.0954929	0.0752879	0.0167547	0.0512053	0.0680165	0.0816018	0.0753687	0.0430902	0.0489665	0.0475955	0.0236354	0.0651883	0.05846	0.0684469	0.083685	0.0608945	0.0700616	0.101947	0.0942284	0.0353162	0.0373606	0.0354373	0.0505503	0.0357889	0.0424108	0.0476014	0.0633648	0.0598697	0.0477853	0.0334035	0.0450761	0.0165813	0.0336364
3310	0.0784959	0.0779483	0.0428662	0.122501	0.0745738	0.0535542	0.095414	0.0751343	0.0166582	0.0511136	0.0678422	0.0816186	0.0753212	0.0430416	0.0489127	0.047623	0.0236548	0.0653094	0.0583553	0.0683994	0.0835893	0.0608319	0.0701751	0.10198	0.0942568	0.035311	0.0373881	0.0353823	0.0506173	0.0358128	0.0424246	0.0475556	0.0633074	0.059818	0.0477154	0.0334727	0.0451169	0.0165174	0.0336293
3309	0.0784803	0.0778896	0.0428902	0.122434	0.0744366	0.0534216	0.0953095	0.0749868	0.0166255	0.0510855	0.0677041	0.0816049	0.075249	0.0429938	0.0488466	0.0476274	0.0236832	0.0654293	0.0582392	0.0683626	0.0835707	0.0607216	0.0702538	0.101946	0.0942127	0.0352865	0.0373738	0.0353069	0.0506761	0.0358454	0.0424156	0.0475536	0.0632334	0.0597665	0.047624	0.0334656	0.0450518	0.0164147	0.0335725
3308	0.0784199	0.0778527	0.0429295	0.122428	0.074329	0.0533312	0.0952043	0.0748701	0.0166495	0.0511382	0.0676214	0.081586	0.0751397	0.0429386	0.0487796	0.0475821	0.0237051	0.0655012	0.0581477	0.0683241	0.0836258	0.0605782	0.070268	0.101816	0.0941257	0.0352496	0.0373069	0.035223	0.0506852	0.0358456	0.0423548	0.0475862	0.0630938	0.0597378	0.0475504	0.033379	0.0448986	0.0163015	0.0334723
3307	0.0783175	0.0777806	0.0429671	0.122442	0.0742547	0.0532525	0.0951182	0.0747693	0.0167071	0.0512459	0.0675647	0.0815725	0.074971	0.0428623	0.0487224	0.0474871	0.0237157	0.0655308	0.0580901	0.0682704	0.0837004	0.0604269	0.0701857	0.101616	0.0940551	0.0352133	0.0372161	0.0351599	0.0506253	0.0358137	0.0422521	0.0476457	0.0628736	0.0596999	0.0475178	0.0332337	0.0447341	0.0162197	0.03336
3306	0.0781927	0.0776512	0.0429775	0.122442	0.0741714	0.0531536	0.0950738	0.0746524	0.0167796	0.0513436	0.0675142	0.081535	0.0747467	0.0427593	0.0486753	0.04737	0.0237187	0.0655634	0.0580721	0.0681994	0.0837377	0.0602826	0.070022	0.101404	0.094057	0.0351993	0.0371628	0.0351523	0.050516	0.0357947	0.0421451	0.0477131	0.0626185	0.059615	0.0475126	0.0330791	0.0446249	0.0162028	0.033277
3305	0.0780786	0.0774974	0.0429666	0.122422	0.0740504	0.053053	0.0950954	0.0745179	0.0168374	0.0513601	0.0674917	0.0814501	0.074527	0.0426428	0.0486182	0.0472721	0.0237097	0.0656301	0.0581041	0.0681269	0.0837216	0.0601609	0.0698639	0.101238	0.0941447	0.0352284	0.0371932	0.0352119	0.0504033	0.035833	0.0420673	0.0477486	0.0624203	0.0594982	0.0475129	0.03297	0.044591	0.0162408	0.0332386
3304	0.0780171	0.0773731	0.0429713	0.122387	0.0739149	0.0530056	0.0951817	0.0743992	0.0168371	0.0512676	0.0675249	0.0813517	0.0743987	0.0425367	0.0485247	0.0472215	0.0236791	0.065721	0.0581858	0.0680758	0.0836723	0.0600865	0.0698071	0.101156	0.0942636	0.0352936	0.0372843	0.0353067	0.0503265	0.0359199	0.0420267	0.0477129	0.0623526	0.0594018	0.0475207	0.0329259	0.0446177	0.016284	0.0332167
3303	0.0780374	0.0773022	0.0430185	0.122338	0.0738119	0.0530377	0.0952854	0.0743171	0.0167611	0.0511039	0.0675969	0.0812979	0.0743976	0.0424557	0.0483923	0.0472042	0.0236293	0.0658	0.0582925	0.0680568	0.083609	0.0600652	0.0698621	0.101155	0.0943121	0.0353477	0.0373496	0.0353787	0.0502919	0.0359917	0.042003	0.0476084	0.0624033	0.0593554	0.047548	0.03292	0.0446755	0.0162889	0.0331634
3302	0.0781285	0.0772603	0.0430965	0.122292	0.0737623	0.0531177	0.0953406	0.0742496	0.0166536	0.0509435	0.0676531	0.0812922	0.0744699	0.0423953	0.0482502	0.0471638	0.0235757	0.0658294	0.0583852	0.0680595	0.0835298	0.0600586	0.0699442	0.101196	0.0942174	0.0353368	0.0373147	0.0353911	0.0502766	0.0359847	0.0419637	0.0474911	0.0624816	0.0593486	0.0475816	0.0329143	0.0447257	0.0162615	0.0330542
3301	0.0782365	0.0772093	0.043169	0.122287	0.0737517	0.0531911	0.0953164	0.0741645	0.0165884	0.0508461	0.0676551	0.0812697	0.0745208	0.0423424	0.0481313	0.0470489	0.0235311	0.0657928	0.0584345	0.0680665	0.0834258	0.0600124	0.0699653	0.101225	0.0940088	0.0352569	0.0371914	0.0353587	0.0502578	0.0358946	0.0418922	0.0474271	0.0625037	0.059366	0.0475841	0.0328986	0.0447342	0.0162484	0.0329189
3300	0.0782977	0.0771425	0.0432056	0.12234	0.0737522	0.0532273	0.0952322	0.0740691	0.0165974	0.0508283	0.0676116	0.0811728	0.0744943	0.0422883	0.0480432	0.0468767	0.0235011	0.0657146	0.0584348	0.0680741	0.0833021	0.0599109	0.0699171	0.101211	0.0938092	0.0351707	0.0370663	0.0353268	0.0502383	0.0357831	0.0418078	0.0474364	0.0624695	0.0594055	0.0475396	0.0328916	0.0446979	0.016283	0.0328325
3299	0.0782786	0.0770856	0.043196	0.122405	0.0737337	0.0532242	0.0951222	0.0740029	0.0166451	0.0508673	0.0675522	0.0810152	0.0743962	0.0422291	0.0479738	0.0467366	0.0234926	0.0656522	0.0583981	0.0680934	0.0831793	0.0597888	0.0698507	0.101169	0.0937365	0.0351587	0.0370162	0.0353228	0.0502406	0.035729	0.0417521	0.0474883	0.0624427	0.0594587	0.0474833	0.0329093	0.0446533	0.0163454	0.0328595
3298	0.078191	0.0770578	0.0431502	0.1224	0.073666	0.0531877	0.0950086	0.0739802	0.016675	0.050914	0.06749	0.0808608	0.0742605	0.042162	0.0479179	0.0467108	0.0235102	0.0656498	0.0583421	0.0681288	0.0830801	0.0596937	0.0697984	0.101142	0.0938032	0.035247	0.0370425	0.03533	0.0502719	0.0357636	0.0417495	0.0475425	0.0624674	0.0595014	0.0474683	0.032941	0.0446392	0.0163823	0.0329836
3297	0.0780763	0.0770457	0.0430965	0.122287	0.0735398	0.0531278	0.094913	0.0739646	0.0166696	0.0509149	0.0674201	0.0807646	0.0741224	0.0420877	0.0478847	0.0467929	0.0235434	0.0656948	0.0582846	0.0681628	0.083019	0.0596498	0.0697434	0.101161	0.0939119	0.035381	0.0370874	0.0353095	0.0503014	0.0358422	0.0417827	0.0475803	0.0625224	0.0595212	0.0475053	0.0329595	0.0446498	0.0163636	0.033097
3296	0.0779782	0.0770212	0.0430688	0.122117	0.0733938	0.0530692	0.0948641	0.0739118	0.0166542	0.0508478	0.0673424	0.0807504	0.0740211	0.0420091	0.0478794	0.0468977	0.0235716	0.0657354	0.0582388	0.06817	0.083001	0.0596499	0.0696593	0.101223	0.0939474	0.0354702	0.0370977	0.035239	0.0502826	0.0358743	0.0418094	0.0475959	0.0625539	0.0595279	0.0475501	0.032954	0.0446387	0.0163082	0.0330852
3295	0.0779185	0.0769661	0.0430805	0.121983	0.0732968	0.0530439	0.0948719	0.0738204	0.0166526	0.050742	0.0672683	0.0808153	0.0739884	0.0419236	0.0478888	0.0469492	0.0235896	0.0657426	0.05821	0.0681438	0.0830206	0.0596591	0.0695514	0.101297	0.093871	0.0354605	0.0370636	0.0351286	0.0502004	0.0357985	0.0417989	0.0475816	0.0625297	0.0595212	0.047553	0.0329462	0.0445753	0.0162502	0.0329331
3294	0.0778894	0.0768714	0.0431127	0.12193	0.0732853	0.0530645	0.0949056	0.0737222	0.0166554	0.0506473	0.0672039	0.0809217	0.0740169	0.041821	0.0478923	0.0469416	0.0236171	0.0657452	0.0581992	0.0681001	0.0830608	0.0596275	0.0694497	0.101337	0.0937311	0.0353702	0.0370097	0.0350027	0.0500898	0.0356401	0.0417484	0.0475409	0.0624547	0.0594685	0.0475071	0.0329667	0.0444833	0.0162014	0.0327344
3293	0.0778693	0.0767307	0.0431407	0.121924	0.0733288	0.0531121	0.0949226	0.0736371	0.0166388	0.0505833	0.0671419	0.0809982	0.0740558	0.0416985	0.0478839	0.0469169	0.023675	0.0657997	0.0582147	0.0680593	0.0830987	0.0595263	0.0693786	0.101305	0.093602	0.0352662	0.0369674	0.0348768	0.0500045	0.0354928	0.0416746	0.0474998	0.0623551	0.0593467	0.0474418	0.0330147	0.0444142	0.0161635	0.0325927
3292	0.0778468	0.0765577	0.0431697	0.121908	0.0733664	0.0531567	0.0949144	0.0735614	0.0166044	0.0505298	0.0670787	0.0809877	0.0740568	0.0415762	0.0478762	0.04691	0.0237576	0.0659306	0.0582696	0.0680379	0.0831139	0.0593844	0.0693485	0.101212	0.0935258	0.0352067	0.0369577	0.0347576	0.049971	0.0354382	0.0415995	0.0474813	0.0622626	0.0591952	0.0473824	0.0330563	0.0443933	0.016161	0.0325299
3291	0.0778241	0.0763979	0.0432272	0.121854	0.0733701	0.0531873	0.094908	0.0734946	0.0165852	0.050467	0.0670267	0.0808984	0.0740166	0.0414868	0.0478819	0.046927	0.0238325	0.0661015	0.0583579	0.0680541	0.0830896	0.059269	0.0693647	0.101121	0.0935	0.0352024	0.0369869	0.0346602	0.0499772	0.0354832	0.0415414	0.0474673	0.0621994	0.0590935	0.0473314	0.0330666	0.0443996	0.0162295	0.0325003
3290	0.0777986	0.0762949	0.0433128	0.121772	0.0733528	0.0532116	0.0949197	0.0734394	0.0166048	0.0504045	0.066994	0.0807831	0.0739591	0.0414465	0.0478925	0.0469553	0.023866	0.0662388	0.0584414	0.0681138	0.0830086	0.0592135	0.0694262	0.101075	0.0934985	0.0352194	0.0370429	0.0346088	0.0499974	0.0355738	0.0415081	0.0474109	0.0621603	0.059076	0.047284	0.0330577	0.0443917	0.0163676	0.0324679
3289	0.0777545	0.0762378	0.043373	0.121687	0.0733214	0.053225	0.0949246	0.0733667	0.0166395	0.0503626	0.0669577	0.0806668	0.0738877	0.041438	0.0478812	0.0469748	0.0238462	0.0662855	0.0584768	0.0681784	0.0828623	0.0591827	0.069511	0.10103	0.0934897	0.0352135	0.0370963	0.0346104	0.0500191	0.0356519	0.0414923	0.047299	0.0621158	0.0590937	0.0472409	0.0330501	0.0443357	0.0165204	0.0324378
3288	0.0776866	0.0761605	0.0433462	0.121622	0.0732535	0.0531955	0.0948784	0.0732175	0.0166352	0.0503402	0.0668805	0.0805268	0.0737785	0.0414212	0.0478285	0.046964	0.023789	0.0662397	0.0584593	0.0681721	0.082674	0.0591201	0.0695783	0.100891	0.0934447	0.035163	0.0371109	0.0346373	0.0500435	0.0356865	0.0414789	0.0471877	0.0620486	0.0590704	0.0472029	0.0330335	0.0442217	0.0166163	0.032421
3287	0.0776184	0.0760001	0.0432298	0.121589	0.0731321	0.0530937	0.0947607	0.0729717	0.0165612	0.0503128	0.0667604	0.0803497	0.0736213	0.0413579	0.0477428	0.0469106	0.0237256	0.0661445	0.0584221	0.0680494	0.0825003	0.0590111	0.069596	0.100644	0.0933437	0.0350769	0.037062	0.034648	0.0500675	0.0356677	0.0414575	0.0471533	0.0619815	0.0589814	0.0471671	0.0329822	0.0440773	0.016612	0.0324047
3286	0.0775793	0.0757522	0.0430875	0.121572	0.0729844	0.0529355	0.0945945	0.0726945	0.0164408	0.050258	0.0666462	0.0801747	0.0734474	0.0412324	0.0476506	0.0468171	0.0236785	0.0660409	0.0583908	0.0678518	0.082388	0.0588814	0.0695624	0.100408	0.093189	0.0349847	0.036953	0.0346284	0.0500735	0.0355983	0.0414279	0.0472091	0.0619528	0.0588648	0.0471392	0.0329006	0.0439636	0.0165063	0.0323706
3285	0.0775645	0.0754723	0.0429873	0.121523	0.0728612	0.052777	0.0944299	0.0724789	0.0163286	0.0501781	0.0665858	0.0800531	0.0733056	0.0410626	0.0475674	0.04669	0.0236448	0.0659373	0.0583499	0.0676764	0.0823259	0.0587481	0.0694963	0.100321	0.0930129	0.0349184	0.0368154	0.0346024	0.050041	0.0354957	0.0413963	0.0472847	0.0619633	0.0587727	0.0471383	0.0328234	0.0439286	0.0163363	0.032319
3284	0.0775359	0.0752394	0.0429426	0.121397	0.07278	0.0526601	0.0943099	0.072348	0.0162713	0.0501036	0.0665699	0.0799826	0.0732168	0.0408963	0.047486	0.0465358	0.0236067	0.0658254	0.0582673	0.0675866	0.0822569	0.0586065	0.0694135	0.10039	0.0928644	0.0348948	0.0366926	0.0346024	0.0499688	0.0353863	0.041372	0.0472981	0.0619637	0.0587298	0.0471765	0.0327628	0.0439533	0.0161645	0.0322597
3283	0.0774644	0.075114	0.042922	0.121188	0.0727057	0.0525774	0.0942445	0.0722477	0.0162855	0.0500718	0.0665454	0.0799084	0.0731573	0.040787	0.0473917	0.0463759	0.0235589	0.065713	0.0581418	0.0675699	0.0821489	0.0584613	0.0693235	0.100494	0.092773	0.0349056	0.036616	0.0346355	0.0498788	0.0352891	0.0413633	0.0472383	0.0618985	0.0587344	0.0472317	0.0326895	0.0439607	0.0160464	0.0321985
3282	0.0773581	0.0750984	0.0428973	0.120932	0.0725908	0.0524988	0.0942107	0.0721285	0.0163554	0.0500912	0.0664802	0.0797838	0.0730848	0.0407599	0.0472823	0.0462494	0.0235165	0.0656259	0.058012	0.0675712	0.0820387	0.0583387	0.0692409	0.100518	0.092718	0.0349222	0.0365892	0.034679	0.0497943	0.0352148	0.0413681	0.0471693	0.0617544	0.0587737	0.047254	0.032582	0.0438919	0.0159996	0.0321526
3281	0.0772426	0.0751214	0.0428672	0.120675	0.0724185	0.0524144	0.094177	0.0719913	0.0164371	0.0501256	0.066393	0.0796104	0.0729763	0.040789	0.0471654	0.0461813	0.0234924	0.0655811	0.0579158	0.06754	0.0819878	0.0582537	0.0691797	0.10045	0.0926426	0.0349198	0.0365907	0.0346973	0.0497197	0.0351801	0.041365	0.0471572	0.0615643	0.0588282	0.0472053	0.0324737	0.0437582	0.0160173	0.0321615
3280	0.0771298	0.0750822	0.0428426	0.12045	0.0722046	0.0523313	0.0941288	0.0718451	0.0164786	0.0501211	0.0663165	0.0794218	0.0728442	0.0408096	0.0470453	0.0461502	0.0234794	0.0655679	0.0578547	0.0674443	0.0820025	0.0581902	0.0691338	0.10034	0.0925078	0.0349003	0.0365909	0.0346633	0.0496468	0.0352045	0.0413231	0.047203	0.0613811	0.0588669	0.0470921	0.0324204	0.0436088	0.0161045	0.0322491
3279	0.0770186	0.074937	0.0428321	0.120284	0.071977	0.0522419	0.0940747	0.0716699	0.0164538	0.050052	0.0662559	0.0792521	0.072718	0.0407608	0.0469223	0.0461111	0.0234637	0.0655557	0.0577992	0.067279	0.0820201	0.0581282	0.0690806	0.10022	0.0923297	0.0348856	0.0365704	0.0345759	0.0495755	0.03528	0.041226	0.0472475	0.0612535	0.0588473	0.04696	0.0324276	0.0434733	0.0162626	0.0323695
3278	0.0769205	0.074744	0.0428469	0.12018	0.0717711	0.0521296	0.0940336	0.0714606	0.0163811	0.0499308	0.0661987	0.0791253	0.0726153	0.0406295	0.0468016	0.0460488	0.0234458	0.0655111	0.0577223	0.0670834	0.0819769	0.0580763	0.069017	0.100091	0.0921571	0.0348862	0.0365273	0.0344666	0.0495175	0.0353552	0.0410877	0.0472305	0.0612078	0.0587335	0.0468565	0.0324344	0.0433616	0.0164292	0.0324215
3277	0.0768649	0.0746067	0.0429013	0.120095	0.0716371	0.0520108	0.0940162	0.0712762	0.0163018	0.0497846	0.0661449	0.0790599	0.0725336	0.0404559	0.046693	0.0459901	0.0234335	0.0654121	0.0576228	0.0669347	0.0818704	0.0580557	0.0689736	0.0999629	0.0920165	0.0348812	0.0364693	0.0343811	0.0494791	0.0353702	0.0409417	0.0471397	0.0612285	0.0585261	0.0467996	0.0323753	0.0432977	0.0164798	0.0323392
3276	0.0768713	0.0745697	0.0429948	0.11996	0.0716203	0.0519449	0.0940106	0.0711923	0.0162391	0.0496409	0.0661072	0.0790662	0.0724673	0.0402973	0.0466009	0.0459609	0.0234208	0.065258	0.0575202	0.0668907	0.081744	0.0580634	0.0689748	0.0998653	0.0918914	0.0348359	0.0364021	0.0343412	0.0494499	0.0353111	0.0408181	0.0470111	0.0612561	0.0582811	0.04678	0.0322465	0.0433066	0.0163416	0.0321617
3275	0.076915	0.0745799	0.0430978	0.119737	0.0717153	0.0519795	0.0939839	0.0712043	0.0161834	0.0495317	0.0660863	0.0791388	0.0724188	0.040181	0.0465217	0.0459519	0.0233924	0.0650718	0.0574338	0.0669354	0.0816276	0.0580652	0.0689906	0.0998097	0.0917512	0.0347367	0.0363243	0.0343243	0.0494098	0.0352182	0.0407276	0.046895	0.0612243	0.0580858	0.0467898	0.0321073	0.0433599	0.0160951	0.0319975
3274	0.076931	0.0745441	0.0431656	0.119459	0.0718455	0.0520957	0.0939054	0.0712154	0.0161167	0.0494777	0.0660651	0.0792505	0.0723827	0.0400881	0.0464517	0.0459332	0.0233496	0.0648862	0.0573673	0.0669894	0.0815142	0.0580216	0.0689497	0.0997631	0.0915857	0.0346043	0.036235	0.034288	0.0493423	0.0351388	0.0406604	0.0468226	0.0611168	0.0579991	0.0468364	0.0320258	0.0433702	0.0159167	0.031925
3273	0.0768591	0.0744102	0.0431677	0.119203	0.0719073	0.0522214	0.0937715	0.0711332	0.0160418	0.0494539	0.066024	0.07935	0.0723304	0.0399771	0.0463912	0.045881	0.0233147	0.0647211	0.0573078	0.0669733	0.0813908	0.0579078	0.0688037	0.0996673	0.0914081	0.0344768	0.0361414	0.0342153	0.0492439	0.0350843	0.0405996	0.0467933	0.060983	0.0580099	0.0469176	0.0320256	0.0432685	0.0159098	0.0319373
3272	0.0766931	0.0741938	0.043105	0.119024	0.071844	0.0522915	0.0936055	0.0709535	0.0159828	0.0493954	0.0659497	0.0793693	0.0722312	0.039822	0.0463366	0.0457776	0.0233007	0.0645748	0.0572346	0.0668577	0.0812652	0.0577204	0.0685662	0.0994837	0.0912375	0.0343871	0.0360572	0.0341343	0.0491331	0.0350417	0.0405398	0.0467793	0.0608895	0.0580576	0.0469836	0.0320766	0.0430733	0.0160191	0.0319681
3271	0.0764811	0.0739483	0.0430081	0.118928	0.0716754	0.0522829	0.0934362	0.0707384	0.0159589	0.0492613	0.0658292	0.0792505	0.072088	0.0396349	0.0462768	0.0456098	0.0232916	0.0644312	0.0571317	0.0666638	0.0811481	0.0574837	0.0682917	0.0992225	0.0910835	0.0343496	0.0359917	0.0340908	0.0490479	0.03501	0.0404959	0.0467407	0.0608573	0.0580894	0.0469508	0.0321252	0.0428639	0.0161146	0.0319471
3270	0.0762806	0.0737239	0.0429194	0.118879	0.07146	0.0522041	0.0932824	0.0705392	0.0159611	0.0490817	0.0656566	0.0789856	0.0719347	0.0394588	0.046202	0.0453941	0.0232658	0.0642764	0.0569984	0.0664369	0.0810253	0.0572499	0.068032	0.0989316	0.0909369	0.0343532	0.0359397	0.0341023	0.0490149	0.0350051	0.0404864	0.0466478	0.0608539	0.0580921	0.0467766	0.0321305	0.0426997	0.0161273	0.0318355
3269	0.0761169	0.0735414	0.0428669	0.118831	0.0712432	0.0520694	0.0931528	0.0703594	0.0159616	0.0489271	0.0654523	0.0786389	0.0717942	0.0393365	0.0461134	0.0451904	0.0232282	0.0641114	0.0568532	0.0662181	0.0808662	0.0570685	0.0678163	0.0986591	0.0907697	0.0343632	0.0358825	0.0341346	0.0490146	0.0350227	0.040502	0.0465002	0.0608403	0.0580745	0.0465191	0.0320782	0.0425813	0.0160884	0.031643
3268	0.0759859	0.0733851	0.0428424	0.118752	0.0710485	0.0518896	0.0930401	0.0701763	0.0159463	0.0488393	0.0652588	0.07832	0.0716543	0.0392755	0.0460189	0.0450599	0.0232025	0.0639512	0.0567214	0.0660259	0.0806596	0.0569456	0.0676514	0.0984247	0.090557	0.0343418	0.0358022	0.0341258	0.0489915	0.0350191	0.0404996	0.0463292	0.0608073	0.0580389	0.0463038	0.0319732	0.0424825	0.016064	0.0314351
3267	0.0758721	0.0732138	0.0428061	0.118633	0.0708903	0.0516695	0.09291	0.0699674	0.0159281	0.0488017	0.0651004	0.0781103	0.0714927	0.0392409	0.0459202	0.0450023	0.023192	0.063805	0.0566124	0.0658493	0.080424	0.0568409	0.0675214	0.0982234	0.0903055	0.0342765	0.0356991	0.0340397	0.0489073	0.0349451	0.0404358	0.0461783	0.0607579	0.0579799	0.0462209	0.0318324	0.0423897	0.0160835	0.0313065
3266	0.0757471	0.0729884	0.0427201	0.118468	0.0707638	0.0514088	0.0927172	0.0697119	0.0159189	0.0487661	0.0649482	0.0779983	0.0713107	0.0391867	0.0458102	0.0449556	0.023165	0.0636563	0.05651	0.0656595	0.0801801	0.056707	0.0673931	0.0980453	0.0900518	0.0341869	0.0355929	0.0338985	0.0487719	0.0347965	0.0403074	0.0460776	0.0606765	0.0579016	0.0462548	0.0316873	0.0423031	0.0161264	0.0313166
3265	0.0755712	0.0727059	0.0425803	0.118238	0.0706218	0.051115	0.09245	0.0693936	0.0158948	0.0486953	0.0647451	0.0778919	0.0711283	0.0390974	0.0456848	0.0448632	0.0230864	0.0634736	0.0563874	0.0654365	0.0799305	0.0565238	0.0672353	0.0978821	0.089825	0.0341046	0.0355033	0.0337616	0.0486189	0.0346189	0.0401537	0.0460323	0.060539	0.0578234	0.0463088	0.031577	0.0422172	0.0161489	0.0314339
3264	0.0753303	0.0724091	0.04242	0.117929	0.0704036	0.0508249	0.0921527	0.0690247	0.0158128	0.0485917	0.0644764	0.0777124	0.0709532	0.0389901	0.0455515	0.044727	0.0229545	0.0632438	0.0562291	0.0651899	0.0796781	0.0563007	0.067042	0.0977241	0.0896163	0.0340505	0.0354309	0.0336725	0.0484728	0.0344644	0.0400181	0.0460274	0.0603525	0.0577628	0.0462855	0.0315232	0.0421164	0.0161096	0.0315458
3263	0.0750745	0.0721597	0.0422881	0.117568	0.0701083	0.0506058	0.0918924	0.0686668	0.0156705	0.0485005	0.0642071	0.0774815	0.070772	0.0388841	0.0454223	0.0445895	0.0228007	0.0629871	0.0560361	0.0649606	0.0794497	0.0560661	0.0668363	0.0975628	0.0893949	0.0340272	0.0353595	0.0336304	0.0483526	0.0343558	0.0399134	0.0460372	0.0601597	0.057716	0.0461506	0.0315099	0.0419868	0.0159881	0.031536
3262	0.0748863	0.0719915	0.0422228	0.117223	0.0698187	0.0505171	0.0917103	0.0684097	0.0155321	0.0484756	0.0640356	0.0773004	0.0705716	0.0387792	0.0452998	0.0444824	0.0226598	0.062733	0.0558179	0.0647951	0.0792771	0.055864	0.0666545	0.0974006	0.0891459	0.0340183	0.0352763	0.033609	0.048285	0.0342925	0.0398261	0.0460312	0.0599986	0.0576597	0.0459444	0.031498	0.0418278	0.0158026	0.0313666
3261	0.0747938	0.0718842	0.0422306	0.116949	0.0696212	0.0505592	0.0916097	0.0683088	0.0154761	0.0485214	0.0640027	0.0772373	0.0703587	0.038664	0.045177	0.044404	0.0225501	0.0624969	0.0555897	0.0647124	0.0791518	0.0557394	0.0665244	0.0972488	0.0888828	0.0339922	0.0351806	0.0335865	0.0482783	0.0342721	0.0397458	0.0459869	0.0598728	0.0575709	0.0457492	0.0314621	0.0416577	0.0156155	0.0311024
3260	0.0747375	0.0717834	0.0422772	0.116749	0.0695134	0.0506636	0.091571	0.068334	0.0155258	0.0485694	0.0640504	0.0772542	0.0701593	0.0385342	0.0450537	0.0443346	0.0224786	0.0622842	0.0553731	0.0646845	0.0790196	0.0557017	0.0664493	0.0971135	0.0886267	0.0339215	0.0350776	0.0335532	0.0482898	0.0342916	0.039677	0.0459092	0.0597669	0.0574451	0.0456339	0.0314081	0.0415148	0.0155005	0.0308594
3259	0.0746412	0.0716449	0.0423047	0.11659	0.0694149	0.0507426	0.0915548	0.0683837	0.0156409	0.0485292	0.0640729	0.0772523	0.0700051	0.0383961	0.0449475	0.0442546	0.0224499	0.0621002	0.0551843	0.0646507	0.0788326	0.0557028	0.0663998	0.0969869	0.0883871	0.0338129	0.0349742	0.033505	0.0482519	0.0343345	0.0396224	0.0458309	0.0596714	0.0572956	0.0456129	0.0313561	0.0414365	0.0154838	0.0307196
3258	0.0744961	0.0714605	0.0422722	0.116445	0.0692627	0.0507498	0.0915026	0.0683534	0.0157627	0.0483657	0.0639994	0.0771698	0.0699126	0.0382603	0.0448749	0.0441541	0.022461	0.061939	0.055017	0.0645512	0.0785969	0.0556648	0.0663223	0.0968504	0.0881605	0.0337082	0.0348827	0.0334436	0.0481399	0.0343704	0.0395656	0.04578	0.0595813	0.0571432	0.0456535	0.0313145	0.0414166	0.0155217	0.0306843
3257	0.0743538	0.0712458	0.0421835	0.116296	0.0690669	0.0506892	0.0913611	0.0682006	0.0158465	0.0481207	0.0638272	0.0770152	0.0698595	0.0381372	0.0448212	0.0440387	0.0224892	0.061778	0.0548499	0.0643576	0.0783588	0.0555367	0.0661661	0.0966807	0.0879352	0.0336396	0.0348131	0.0333776	0.0479933	0.0343701	0.0394814	0.0457396	0.0594882	0.0570049	0.0457175	0.0312772	0.0413817	0.0155451	0.0307041
3256	0.0742587	0.0710236	0.0420736	0.116116	0.0688759	0.0505739	0.0911202	0.0679544	0.0158594	0.0478649	0.0635966	0.0768237	0.0697851	0.0380314	0.04474	0.0439277	0.0224978	0.0615984	0.0546746	0.0640872	0.0781516	0.0553256	0.0659201	0.0964656	0.0876952	0.0335894	0.0347537	0.0333075	0.047859	0.0343161	0.0393593	0.0456532	0.0593968	0.0568873	0.0457794	0.0312362	0.0412326	0.0155206	0.0307427
3255	0.0742176	0.0708221	0.041975	0.115876	0.068722	0.0504006	0.0908202	0.0676809	0.0157841	0.047645	0.0633617	0.0766187	0.0696347	0.0379303	0.0445975	0.0438419	0.0224604	0.0614034	0.0545058	0.0638	0.0779736	0.0550849	0.0656346	0.0962281	0.0874256	0.0335088	0.0346719	0.0332134	0.0477344	0.0342078	0.0392097	0.0454815	0.059335	0.0567779	0.0458025	0.031182	0.0409352	0.0154537	0.0307965
3254	0.0742179	0.0706714	0.0419009	0.115577	0.0686136	0.0501768	0.0905255	0.0674374	0.0156444	0.0474753	0.0631768	0.0764194	0.0694134	0.0378062	0.044415	0.0437877	0.022382	0.0612001	0.0543594	0.0635709	0.077811	0.0548732	0.0654002	0.0960265	0.0871229	0.0333775	0.0345459	0.0330724	0.0475837	0.0340689	0.0390462	0.0452496	0.0593219	0.0566508	0.04573	0.0310931	0.0405685	0.0153474	0.0308569
3253	0.0742318	0.0705731	0.0418517	0.115253	0.0685477	0.0499483	0.0902931	0.0672409	0.0155083	0.047358	0.0630687	0.0762486	0.0691815	0.0376381	0.0442553	0.043757	0.0222925	0.0609808	0.0542326	0.063438	0.0776611	0.0547153	0.0652869	0.0959073	0.0867993	0.0332304	0.0343935	0.0328916	0.0473982	0.0339417	0.0388777	0.045026	0.0593268	0.0564922	0.0455319	0.0309469	0.0402723	0.0151899	0.0308824
3252	0.0741996	0.070477	0.0418178	0.114939	0.0685006	0.0497688	0.0901503	0.0670649	0.0154442	0.0472969	0.0630033	0.076111	0.068989	0.037434	0.0441593	0.0437341	0.0222182	0.060743	0.0541132	0.0633678	0.0775181	0.0545856	0.0652814	0.0958479	0.0864804	0.0331206	0.0342541	0.0327107	0.0472181	0.0338575	0.0387211	0.0448596	0.0592835	0.0563246	0.0452562	0.0307547	0.0401384	0.0149949	0.0308279
3251	0.074055	0.070313	0.0417743	0.114646	0.0684208	0.0496397	0.090073	0.0668694	0.0154696	0.0472884	0.0629011	0.075978	0.0688264	0.0372229	0.0441027	0.0436997	0.0221588	0.0605132	0.0539956	0.0632793	0.0773514	0.0544317	0.0652848	0.0957635	0.0861962	0.0330703	0.0341468	0.032564	0.0470901	0.0338044	0.0386053	0.0447496	0.059154	0.0561927	0.045004	0.0305758	0.0401511	0.0148228	0.0306898
3250	0.0737952	0.0700618	0.0416924	0.114374	0.0682586	0.0495077	0.0899849	0.0666481	0.0155508	0.0473045	0.0627144	0.0758146	0.0686506	0.0370268	0.0440231	0.0436337	0.0220941	0.0603218	0.0538749	0.063114	0.0771228	0.0542229	0.065185	0.0955784	0.0859653	0.0330623	0.034057	0.0324512	0.0470183	0.0337357	0.0385432	0.0446771	0.0589649	0.0561201	0.0448502	0.0304722	0.0402224	0.0147384	0.0305086
3249	0.0735059	0.0697833	0.0415708	0.114133	0.0680125	0.0493357	0.0898031	0.0664474	0.0156441	0.0472954	0.0624816	0.0756226	0.0684437	0.036847	0.0438851	0.0435267	0.0220085	0.0601591	0.0537339	0.0628783	0.0768356	0.0539787	0.0649462	0.0952898	0.085778	0.0330704	0.0339637	0.032354	0.0469621	0.0336175	0.0385057	0.044643	0.0587741	0.056086	0.044799	0.0304475	0.0402683	0.0147528	0.0303314
3248	0.0732939	0.0695603	0.0414506	0.113926	0.0677378	0.0491643	0.0895068	0.0663273	0.0157277	0.0472226	0.062287	0.0754416	0.0682256	0.0366756	0.0437116	0.0433878	0.021907	0.0599827	0.0535542	0.0626196	0.0765523	0.0537491	0.0646328	0.0949627	0.085596	0.0330798	0.0338645	0.0322728	0.0468762	0.0334635	0.0384406	0.0446579	0.0586141	0.0560508	0.044809	0.0304423	0.0402557	0.014819	0.0301835
3247	0.0731981	0.0694153	0.0413836	0.113724	0.0675096	0.0490809	0.0891613	0.066296	0.0157944	0.0470924	0.0621725	0.0753061	0.0680191	0.0365142	0.0435502	0.0432354	0.0218098	0.0597687	0.0533411	0.0623723	0.0763455	0.0535738	0.0643467	0.0946741	0.0853788	0.033078	0.0337698	0.0322302	0.0467462	0.0333186	0.0383211	0.0447063	0.058476	0.0559945	0.0448308	0.030396	0.0401928	0.0148755	0.0300649
3246	0.0731745	0.0692919	0.0413805	0.113484	0.0673745	0.0491253	0.0888656	0.0662848	0.0158303	0.0469489	0.0621093	0.0752039	0.0678259	0.0363762	0.0434172	0.0430796	0.0217358	0.0595299	0.0531261	0.0621383	0.0762237	0.0534614	0.0641423	0.0944587	0.085114	0.033037	0.0336833	0.0322359	0.046591	0.0332143	0.0381656	0.0447445	0.0583374	0.0559222	0.0448196	0.0302956	0.0400885	0.0148836	0.0299567
3245	0.0731488	0.0691181	0.0413959	0.113194	0.0673231	0.0492352	0.0886672	0.0661919	0.0158138	0.0468292	0.062046	0.0750828	0.0676443	0.0362717	0.0432821	0.0429182	0.0216902	0.0592838	0.0529383	0.0619114	0.076114	0.0533955	0.0639945	0.0942907	0.0848207	0.0329222	0.0335977	0.0322647	0.0464387	0.0331481	0.0380115	0.0447392	0.0581904	0.0558421	0.044747	0.0301591	0.0399272	0.0148398	0.0298353
3244	0.0730689	0.0688798	0.0413719	0.11288	0.0673012	0.0492946	0.0885231	0.0659623	0.015739	0.0467351	0.0619554	0.074903	0.0674882	0.0361912	0.0431072	0.0427471	0.0216606	0.0590317	0.0527791	0.0617041	0.0759328	0.0533444	0.0638401	0.0941115	0.0845284	0.0327274	0.0335081	0.032277	0.0463076	0.0331008	0.0378854	0.0446937	0.0580397	0.0557512	0.0446225	0.0299935	0.0396853	0.0147758	0.0297003
3243	0.0729223	0.0686277	0.0412987	0.112582	0.0672502	0.0492388	0.0883457	0.0656326	0.0156314	0.0466507	0.0618293	0.0746855	0.0673708	0.0361076	0.0428958	0.0425686	0.0216238	0.0587792	0.0526243	0.0615401	0.0756714	0.0532728	0.0636464	0.093886	0.0842544	0.0324978	0.0334191	0.0322535	0.0462033	0.0330631	0.0377977	0.0446286	0.0578837	0.0556402	0.0444876	0.0297979	0.0393765	0.0147398	0.0295892
3242	0.0727329	0.0684182	0.0412237	0.112313	0.0671412	0.0491078	0.0880929	0.065305	0.0155314	0.0465635	0.0616599	0.0744983	0.0672788	0.035997	0.0426946	0.0423956	0.021562	0.0585524	0.0524507	0.0614235	0.0754011	0.0531626	0.063441	0.0936351	0.0839952	0.0323028	0.0333328	0.0321972	0.0461191	0.0330331	0.0377441	0.0445487	0.0577129	0.0555036	0.0443723	0.0295971	0.0390683	0.0147601	0.0295463
3241	0.0725449	0.0682533	0.041196	0.112071	0.0669696	0.0489916	0.0878095	0.0650711	0.0154625	0.0464574	0.0614517	0.074384	0.0671746	0.0358592	0.0425496	0.042252	0.0214782	0.0583732	0.0522591	0.0613235	0.0751912	0.0530247	0.0632778	0.0934049	0.0837329	0.0321784	0.0332358	0.0321091	0.0460356	0.0329978	0.0376976	0.0444428	0.0575351	0.0553449	0.0442731	0.0294413	0.0388342	0.0148256	0.029569
3240	0.0723881	0.0680831	0.0412048	0.111862	0.0667318	0.0489305	0.0875729	0.0649453	0.0154187	0.0463104	0.0612399	0.0743083	0.0670229	0.0357197	0.042465	0.0421591	0.0213933	0.0582335	0.0520726	0.0611978	0.0750367	0.0528787	0.0631734	0.0932048	0.0834561	0.0321027	0.033107	0.031984	0.0459337	0.0329327	0.037616	0.0443121	0.0573921	0.0551809	0.044189	0.0293611	0.0386862	0.0149076	0.0295966
3239	0.0722564	0.067866	0.0411855	0.111702	0.0664403	0.0488814	0.0874014	0.0648654	0.0153825	0.0461275	0.0610745	0.0741948	0.0668134	0.035607	0.0424064	0.0421079	0.0213293	0.0581044	0.0519119	0.0610349	0.074875	0.0527232	0.0630844	0.0929986	0.0831819	0.0320341	0.0329472	0.0318341	0.0458179	0.0328343	0.0374776	0.0441871	0.0573309	0.0550357	0.0441527	0.0293341	0.0385716	0.0149912	0.0295577
3238	0.0721282	0.0676196	0.0410924	0.111585	0.066158	0.048783	0.0872395	0.0647561	0.0153461	0.0459614	0.0609827	0.0740086	0.0665707	0.0355252	0.0423393	0.0420537	0.0212937	0.0579633	0.0517694	0.0608652	0.0746666	0.0525437	0.0629541	0.0927585	0.0829523	0.0319643	0.0327955	0.0316996	0.0457216	0.0327431	0.0373057	0.044108	0.0573464	0.0549212	0.0441916	0.029304	0.0384428	0.0150721	0.0294248
3237	0.0720013	0.0674031	0.0409519	0.111463	0.0659746	0.0486344	0.0870377	0.0645888	0.0153091	0.0458649	0.0609515	0.0737866	0.0663486	0.0354464	0.0422556	0.0419576	0.0212809	0.0578056	0.0516198	0.0607211	0.0744364	0.0523477	0.062772	0.092505	0.0827939	0.0319198	0.0326978	0.0316182	0.0456717	0.0327125	0.0371457	0.0440855	0.0573684	0.0548226	0.0442649	0.0292274	0.0383097	0.0151305	0.0292262
3236	0.0718906	0.0672492	0.0408334	0.111265	0.0659131	0.0484873	0.0868184	0.0643824	0.0152644	0.0458234	0.0609393	0.0735786	0.0661979	0.0353324	0.0421642	0.0418316	0.0212781	0.0576394	0.0514561	0.0605922	0.0742287	0.0521682	0.0625715	0.0922749	0.0826782	0.031914	0.0326544	0.0315858	0.0456513	0.0327444	0.0370223	0.0440805	0.0573197	0.0547162	0.0442764	0.0291058	0.0382101	0.0151324	0.0290212
3235	0.07179	0.0671265	0.0407765	0.110953	0.0658816	0.048376	0.0866421	0.0641633	0.0152013	0.04576	0.0608993	0.0733852	0.0661129	0.0351657	0.0420657	0.0417248	0.0212676	0.0574781	0.0513047	0.0604346	0.0740422	0.0520223	0.0623733	0.0920709	0.0825363	0.0319182	0.0326078	0.0315565	0.0456094	0.0327704	0.036925	0.044026	0.0571829	0.0546011	0.0441637	0.0289822	0.0381463	0.0150607	0.0288681
3234	0.0716623	0.0669788	0.0407635	0.110546	0.0657568	0.0482827	0.0865278	0.0639444	0.0151221	0.0456142	0.0607967	0.0731714	0.0660125	0.0349622	0.041949	0.0416627	0.0212324	0.0573287	0.051192	0.0602275	0.0738313	0.0518812	0.0621586	0.0918662	0.0823187	0.0318883	0.0324958	0.0314831	0.0455095	0.0327156	0.0368275	0.0438817	0.0570006	0.0545038	0.0439548	0.0289072	0.0380818	0.0149321	0.0287987
3233	0.0714788	0.0667906	0.0407568	0.110113	0.0655088	0.0481727	0.0864364	0.0637348	0.0150451	0.0453975	0.060619	0.0729236	0.0658056	0.034758	0.0418094	0.0416198	0.0211715	0.057182	0.0511069	0.0600008	0.0735717	0.0516995	0.0619104	0.0916494	0.0820363	0.031809	0.0323134	0.0313553	0.0453578	0.0325742	0.0367077	0.0436762	0.0568252	0.0544483	0.0437301	0.028896	0.0379959	0.0147818	0.0288039
3232	0.0712549	0.0665978	0.0407376	0.10973	0.0652167	0.0480337	0.0863148	0.0635468	0.0149843	0.0451703	0.0603765	0.0726639	0.0654907	0.0345824	0.0416603	0.0415576	0.021106	0.057022	0.05101	0.0597967	0.0732962	0.0514626	0.0616586	0.0914345	0.0817424	0.0317043	0.0321157	0.0312056	0.0451877	0.0324103	0.0365616	0.0434894	0.056686	0.0544299	0.0435464	0.0289169	0.0379133	0.0146414	0.028844
3231	0.0710336	0.0664335	0.0407035	0.109437	0.0649667	0.0478724	0.0861253	0.0633804	0.0149387	0.0449878	0.0600938	0.0724111	0.0651716	0.0344386	0.0415219	0.0414684	0.0210589	0.0568456	0.0508746	0.0596155	0.0730549	0.051193	0.0614576	0.0912299	0.0814841	0.0316143	0.0319684	0.031086	0.0450323	0.0322898	0.036413	0.0433826	0.0565937	0.0544228	0.0434114	0.0289316	0.0378684	0.0145281	0.0288788
3230	0.0708428	0.0662792	0.0406493	0.109216	0.0647743	0.0476972	0.0858408	0.0632121	0.0149067	0.0448741	0.0598041	0.0721551	0.0649588	0.0343071	0.041405	0.0413712	0.0210271	0.0566632	0.0507055	0.0594185	0.0728532	0.0509198	0.0613221	0.0910229	0.0812751	0.03157	0.031906	0.0310337	0.0449124	0.0322288	0.0363047	0.0433461	0.0565423	0.0544034	0.0433159	0.0289386	0.0378555	0.0144446	0.0288859
3229	0.0706776	0.0660792	0.0405718	0.109009	0.0646087	0.0475211	0.0854543	0.0630122	0.0149004	0.0448225	0.0595439	0.0718812	0.064864	0.0341653	0.0413075	0.041278	0.0209807	0.0564776	0.0505199	0.0591813	0.0726516	0.0506631	0.0612087	0.0908049	0.0811007	0.0315769	0.0319244	0.0310452	0.0448328	0.0322047	0.0362564	0.0433164	0.0565034	0.0543595	0.0432622	0.028959	0.0378268	0.0143866	0.0288515
3228	0.0705189	0.0658011	0.0404832	0.10876	0.0644516	0.0473624	0.0850063	0.0627661	0.0149299	0.0448015	0.0593402	0.0716054	0.064804	0.0340065	0.0412186	0.0411815	0.0208905	0.0562773	0.0503294	0.0589275	0.0724236	0.0504431	0.061065	0.0905867	0.0809345	0.0316069	0.0319863	0.0310787	0.0447731	0.0321913	0.0362338	0.0432431	0.0564371	0.054286	0.0432541	0.0289833	0.0377358	0.0143558	0.028758
3227	0.0703557	0.0654749	0.0404011	0.108452	0.0643046	0.0472234	0.0845787	0.0624748	0.0149751	0.0447687	0.0591924	0.0713707	0.0646917	0.0338432	0.0411196	0.0410671	0.0207545	0.0560521	0.0501405	0.0587068	0.0721879	0.0502816	0.0608793	0.0903773	0.0807481	0.0316067	0.0320274	0.0310838	0.0446943	0.0321683	0.036178	0.043132	0.0563237	0.0541819	0.0432732	0.0289631	0.037578	0.0143617	0.0285993
3226	0.0701907	0.0651714	0.0403299	0.108106	0.0641636	0.0470856	0.0842471	0.0621471	0.0149901	0.0446936	0.0590712	0.0712103	0.0645	0.033697	0.0409881	0.0409247	0.0205975	0.0558058	0.0499587	0.0585466	0.0719793	0.0501823	0.0606782	0.0901655	0.0805181	0.0315319	0.0319822	0.0310325	0.0445697	0.0321177	0.0360678	0.0430251	0.0561752	0.0540493	0.0432818	0.0288695	0.0373931	0.0144014	0.0284079
3225	0.0700359	0.0649462	0.0402652	0.107762	0.0640184	0.046946	0.0840452	0.0618105	0.0149457	0.044567	0.058945	0.0711185	0.064249	0.0335842	0.0408172	0.0407561	0.0204545	0.0555537	0.0497852	0.0584332	0.0718072	0.0501205	0.0604887	0.0899454	0.0802353	0.0313825	0.0318303	0.0309243	0.0444104	0.0320317	0.0359351	0.0429524	0.0560187	0.0538865	0.0432527	0.0287338	0.0372265	0.0144479	0.0282475
3224	0.0699047	0.0647965	0.0402117	0.107447	0.0638712	0.0468451	0.0839614	0.061523	0.0148622	0.044394	0.058807	0.0710539	0.0639702	0.0335042	0.0406273	0.0405815	0.0203481	0.0553194	0.0496187	0.0583308	0.0716559	0.0500544	0.0603168	0.0897459	0.0799128	0.0312018	0.0316152	0.0307755	0.0442517	0.031923	0.035816	0.0429066	0.0558821	0.0536869	0.043188	0.0286082	0.0370883	0.0144746	0.0281644
3223	0.0697995	0.0646651	0.0401738	0.107169	0.0637284	0.046828	0.0839409	0.0613443	0.0147901	0.0441926	0.0586722	0.0709641	0.0636951	0.0334365	0.0404471	0.0404276	0.0202756	0.0551309	0.0494613	0.0582134	0.0715078	0.0499451	0.0601508	0.0896058	0.0795861	0.0310385	0.0314083	0.0306132	0.044116	0.0318129	0.0357087	0.042858	0.0557862	0.0534579	0.0431008	0.0285016	0.0369559	0.0144868	0.0281485
3222	0.0697025	0.0644829	0.0401292	0.106931	0.0635731	0.0468793	0.0838944	0.0612779	0.0147569	0.0439992	0.0585509	0.0708171	0.0634518	0.0333532	0.0402792	0.0402986	0.0202158	0.0549982	0.0493126	0.0580804	0.0713454	0.0497715	0.0599762	0.0895159	0.0792995	0.0309146	0.0312518	0.0304694	0.0439947	0.0317105	0.0355924	0.0427866	0.0557235	0.0532445	0.0429837	0.0283823	0.0368167	0.0145117	0.0281469
3221	0.0695859	0.0642237	0.0400394	0.106719	0.063369	0.0469251	0.083753	0.061254	0.0147434	0.0438528	0.0584324	0.0706202	0.0632502	0.0332393	0.0400993	0.040168	0.0201566	0.0548911	0.0491596	0.0579536	0.0711463	0.0495455	0.0597905	0.0894104	0.0790838	0.0308251	0.0311415	0.0303654	0.0438654	0.0316136	0.0354692	0.0426984	0.0556433	0.053117	0.0428137	0.0282361	0.0366892	0.0145569	0.0281128
3220	0.0694363	0.0639294	0.0399094	0.106504	0.0631083	0.0469083	0.0835332	0.0611918	0.014715	0.0437611	0.0582966	0.0704175	0.0630775	0.0331023	0.0398965	0.040011	0.0201112	0.0547605	0.0489853	0.0578634	0.0709043	0.0493165	0.0596151	0.0892347	0.0789371	0.0307601	0.0310577	0.0303011	0.0437204	0.0315269	0.0353683	0.0426135	0.0554865	0.0531119	0.0425977	0.0280877	0.0365844	0.0145946	0.0280349
3219	0.0692686	0.0636854	0.0398156	0.106242	0.0628445	0.0468395	0.0833223	0.0610764	0.0146648	0.0436923	0.0581367	0.0702577	0.0629209	0.0329587	0.0397	0.0398359	0.0200963	0.0545915	0.0487918	0.0578271	0.0706559	0.0491398	0.059488	0.0890058	0.0788228	0.0307181	0.030996	0.0302687	0.0435782	0.0314674	0.0353117	0.04254	0.0552524	0.053181	0.0423965	0.027954	0.0364669	0.0145817	0.0279269
3218	0.0691144	0.0635544	0.0398401	0.105911	0.0626561	0.0467598	0.0831736	0.0609519	0.0146115	0.0436122	0.0579651	0.0701532	0.0627783	0.0328137	0.0395503	0.0396675	0.0201002	0.0544154	0.0485998	0.0578242	0.0704529	0.0490212	0.0594247	0.0887865	0.0786893	0.030696	0.0309609	0.0302676	0.0434675	0.0314462	0.0352866	0.0424639	0.0550103	0.0532131	0.0422838	0.0278034	0.0362917	0.0144859	0.0278067
3217	0.0689903	0.0635204	0.0399731	0.105527	0.0625699	0.04667	0.0830362	0.0608342	0.0145604	0.0435164	0.0577947	0.0700624	0.0626317	0.0326606	0.0394521	0.0395094	0.0200912	0.0542607	0.0484214	0.0577903	0.0702948	0.0489029	0.0593832	0.0886072	0.0784975	0.0306744	0.0309366	0.0302896	0.0433981	0.0314506	0.0352506	0.042367	0.0548331	0.0531218	0.0422777	0.0275928	0.0360759	0.0143012	0.0276929
3216	0.0688788	0.0634953	0.0401065	0.105136	0.0625294	0.0465219	0.0828139	0.0606643	0.0144862	0.0434216	0.0576215	0.0699209	0.0624276	0.0325006	0.0393723	0.0393444	0.020058	0.0541116	0.0482468	0.0576563	0.0701121	0.0487217	0.0592843	0.0884422	0.078241	0.0306176	0.0308813	0.0302949	0.0433441	0.0314459	0.0351569	0.0422489	0.0547366	0.0529132	0.0423234	0.0273421	0.0358941	0.0140683	0.0276032
3215	0.0687428	0.0633888	0.0401361	0.10478	0.062448	0.0462809	0.0824816	0.0603773	0.0143692	0.0433387	0.057433	0.0697013	0.062116	0.0323509	0.0392791	0.0391668	0.0200203	0.0539334	0.0480667	0.0574129	0.0698378	0.04848	0.0590838	0.0882625	0.0779438	0.0305002	0.0307609	0.0302292	0.0432613	0.031395	0.0349842	0.0421247	0.0546909	0.0526652	0.0423434	0.027148	0.0357859	0.0138788	0.0275368
3214	0.0685645	0.0631746	0.0400523	0.104478	0.0622913	0.0459775	0.0821182	0.0600046	0.0142388	0.0432657	0.0572378	0.0694414	0.0617142	0.032227	0.0391669	0.0389941	0.0199941	0.0537237	0.0478955	0.0571347	0.0694871	0.0482446	0.0588203	0.0880788	0.0776357	0.0303353	0.0305874	0.0300758	0.0431252	0.0312841	0.0347528	0.0420053	0.0546596	0.0524499	0.0422949	0.0271055	0.0357049	0.0138205	0.0274664
3213	0.0683686	0.0628946	0.0399194	0.104227	0.0620972	0.0456889	0.0818275	0.0596666	0.0141594	0.0431907	0.0570729	0.0692076	0.0613084	0.032124	0.0390416	0.038849	0.0199684	0.0535196	0.0477621	0.0569222	0.0691508	0.048074	0.0585771	0.0879136	0.0773241	0.0301745	0.0304136	0.0298754	0.0429502	0.0311382	0.0345077	0.0418915	0.054607	0.052288	0.042181	0.0272156	0.0355813	0.0138954	0.0273673
3212	0.068198	0.0626084	0.0397883	0.104009	0.0619155	0.0454767	0.0816463	0.0594531	0.0141692	0.0430876	0.0569725	0.0690273	0.0609844	0.0320252	0.0389051	0.0387463	0.019932	0.0533617	0.0476833	0.0568144	0.0689154	0.047961	0.0583994	0.0877562	0.0769926	0.0300678	0.0302829	0.0296866	0.0427705	0.0310057	0.034282	0.0417863	0.0544928	0.0521673	0.0420271	0.0273765	0.0354081	0.014006	0.0272525
3211	0.0680655	0.0623557	0.0396605	0.103788	0.0617456	0.0453523	0.0815291	0.0593385	0.0142408	0.0429257	0.0569307	0.0688672	0.0607679	0.0319221	0.0387642	0.038694	0.019902	0.053261	0.047651	0.0567641	0.0688017	0.0478504	0.0582646	0.0875763	0.0766312	0.0300221	0.0301858	0.029537	0.0426085	0.0309136	0.0340789	0.0417	0.0542994	0.052077	0.0418583	0.0274666	0.0352302	0.0140444	0.0271591
3210	0.0679362	0.0621554	0.0395281	0.103525	0.0615455	0.0452946	0.0814034	0.0592265	0.0143062	0.0427035	0.0569047	0.0686782	0.0606299	0.0318107	0.0386406	0.0386825	0.0198994	0.0531926	0.0476334	0.0566912	0.0687695	0.0476987	0.0581299	0.0873724	0.0762642	0.0300007	0.0300759	0.029422	0.0424687	0.030839	0.0338925	0.0416343	0.0540604	0.0520071	0.0416931	0.0274372	0.0350733	0.0139833	0.027098
3209	0.0677661	0.0620056	0.0394092	0.103205	0.0612917	0.0452811	0.0812278	0.0590537	0.0143129	0.04247	0.0568502	0.068452	0.0605265	0.0316738	0.0385485	0.0386687	0.0199078	0.0531062	0.0475789	0.0565507	0.0687511	0.0475062	0.0579834	0.0871734	0.0759397	0.0299641	0.0299276	0.0293317	0.0423539	0.0307381	0.0337327	0.0415715	0.0538356	0.0519328	0.0415463	0.027334	0.0349232	0.0138739	0.0270405
3208	0.06755	0.0618662	0.0393303	0.102855	0.0610152	0.0452889	0.0810037	0.0588258	0.014252	0.0422883	0.0567438	0.068224	0.0604246	0.0314852	0.0384641	0.0385948	0.0198832	0.0529495	0.0474361	0.056352	0.0686769	0.047304	0.0578347	0.0869913	0.0756926	0.0299038	0.0297703	0.0292633	0.0422728	0.0306063	0.0336172	0.0414908	0.0536551	0.0518262	0.0414354	0.0272409	0.0347684	0.0137766	0.0269614
3207	0.0673199	0.0616645	0.0392961	0.102513	0.060776	0.0452826	0.0807473	0.0585717	0.0141427	0.0421759	0.0565772	0.0680288	0.0603051	0.031243	0.0383329	0.0384377	0.019808	0.0526997	0.047191	0.0561342	0.0684951	0.0471238	0.057677	0.0868002	0.0755194	0.0298371	0.0296607	0.029214	0.0422253	0.0304934	0.0335452	0.0413921	0.0535075	0.0516888	0.0413816	0.027202	0.0346173	0.0137182	0.0268723
3206	0.0670985	0.0613508	0.0392926	0.102184	0.0606078	0.0452231	0.0804659	0.0583022	0.0140107	0.0420906	0.0563467	0.0678619	0.0601592	0.0309891	0.0381149	0.0382302	0.019712	0.052383	0.0468858	0.0559322	0.0681949	0.0469718	0.0574898	0.0865707	0.0753808	0.0297769	0.0296238	0.0291752	0.0421878	0.0304439	0.0334932	0.0412942	0.0533768	0.0515534	0.0413954	0.027185	0.0344654	0.0137038	0.0267943
3205	0.0668706	0.0609527	0.0393034	0.101835	0.0604838	0.0450988	0.0801668	0.0580185	0.0138873	0.0419738	0.0560609	0.0676836	0.059982	0.0307859	0.0378251	0.0380262	0.019636	0.052067	0.0465905	0.0557514	0.0678163	0.0468176	0.0572724	0.0862991	0.075224	0.0297206	0.0296274	0.0291322	0.0421191	0.0304358	0.0334357	0.0412108	0.053266	0.0514431	0.0414522	0.0271106	0.0342841	0.0137313	0.0267196
3204	0.066612	0.0605589	0.0393088	0.101446	0.0603315	0.0449388	0.0798714	0.0577347	0.0138156	0.0418009	0.0557473	0.067458	0.0597643	0.0306671	0.0375269	0.0378536	0.0195907	0.0518273	0.0463498	0.0555629	0.067432	0.0466105	0.0570481	0.0859968	0.0750111	0.0296665	0.029612	0.0290683	0.0419883	0.0303997	0.0333645	0.0411396	0.0531806	0.0513397	0.0414912	0.0269235	0.0340668	0.0137854	0.0266257
3203	0.0663328	0.0602468	0.0392871	0.101046	0.0600913	0.0447882	0.079601	0.0574733	0.0138302	0.0415929	0.0554422	0.0671916	0.0595008	0.0306121	0.0372841	0.0377021	0.0195562	0.0517036	0.0461578	0.0553339	0.0671073	0.0463292	0.0568315	0.0856755	0.0747472	0.0296278	0.0295426	0.0289781	0.0418017	0.0302972	0.0332866	0.0410728	0.0531068	0.0512034	0.0414513	0.0266475	0.0338582	0.013835	0.0265164
3202	0.0660764	0.0600294	0.039235	0.100692	0.0597736	0.0446712	0.0793496	0.0572481	0.0139206	0.041391	0.0551741	0.0669345	0.0592089	0.0305667	0.0371143	0.0375422	0.019508	0.0516618	0.0459796	0.0550701	0.0668656	0.046022	0.0566169	0.0853627	0.0744825	0.02962	0.0294328	0.028882	0.0416038	0.0301632	0.0332136	0.0410044	0.0530163	0.0510247	0.0413168	0.0263748	0.0337126	0.0138519	0.0264228
3201	0.065873	0.0598639	0.0391773	0.100405	0.0594537	0.0445773	0.0790906	0.0570568	0.0140185	0.0412225	0.0549551	0.0667348	0.0589254	0.0304886	0.0369867	0.0373527	0.0194339	0.0516003	0.0457896	0.0548193	0.066679	0.0457809	0.0564083	0.0851036	0.0742691	0.029634	0.0293223	0.0288151	0.0414447	0.0300612	0.0331524	0.0409212	0.0528819	0.0508431	0.041128	0.0261985	0.0336314	0.0138257	0.0263632
3200	0.0657072	0.0596917	0.0391334	0.100146	0.0592009	0.0444738	0.0788106	0.0568858	0.0140405	0.0410818	0.0547778	0.0665843	0.058672	0.0303757	0.0368677	0.0371459	0.0193376	0.0514231	0.0455935	0.0546238	0.0664937	0.0456595	0.056233	0.084921	0.0741043	0.0296306	0.0292389	0.0287875	0.0413386	0.030015	0.0330963	0.0407991	0.0526932	0.0507081	0.0409439	0.0261496	0.0335661	0.0137556	0.0263257
3199	0.065543	0.0594746	0.0390853	0.0998374	0.0590178	0.0443335	0.078525	0.0567156	0.0139495	0.0409409	0.054618	0.0664178	0.0584367	0.0302538	0.0367637	0.0369719	0.019238	0.0511286	0.0454223	0.0544782	0.0662762	0.045619	0.056106	0.0847826	0.0739211	0.0295685	0.0291813	0.0287619	0.0412533	0.0299961	0.0330222	0.0406283	0.052466	0.0506261	0.0407974	0.0261913	0.0334785	0.0136423	0.0262909
3198	0.0653702	0.0592189	0.0390043	0.0994302	0.0588596	0.0441629	0.0782619	0.0565336	0.0137784	0.0407777	0.0544526	0.0661785	0.0582051	0.0301373	0.0367083	0.0368809	0.0191591	0.0508143	0.0453018	0.0543444	0.0660439	0.0455672	0.0559978	0.0846366	0.073646	0.0294351	0.0291315	0.0286853	0.0411441	0.0299653	0.0329033	0.040442	0.0522359	0.0505561	0.0406842	0.0262544	0.0333743	0.0135015	0.0262494
3197	0.0652116	0.0589731	0.038904	0.0989423	0.0586994	0.0440088	0.0780474	0.0563458	0.0135958	0.0405951	0.0542799	0.0658776	0.0579966	0.0300101	0.0367056	0.0368675	0.0191117	0.0505788	0.0452223	0.0541998	0.0658483	0.0454485	0.0558619	0.0844713	0.073264	0.0292523	0.0290714	0.0285421	0.0409973	0.0299085	0.0327321	0.0403025	0.0520292	0.0504597	0.0405869	0.0262742	0.0332699	0.0133787	0.0261935
3196	0.0650834	0.0587846	0.0388334	0.0984507	0.0585485	0.0439216	0.0778988	0.0561698	0.0134581	0.0404106	0.0541158	0.0655752	0.0578411	0.0298505	0.0367028	0.0368644	0.019087	0.0504325	0.0451395	0.0540558	0.0657218	0.0452837	0.0556856	0.0843129	0.0728256	0.0290584	0.0289872	0.0283721	0.040839	0.0298305	0.0325322	0.0402472	0.0518432	0.0503425	0.0404991	0.0262154	0.0331459	0.0133306	0.0261083
3195	0.0649622	0.0586475	0.0388113	0.0980415	0.0584147	0.0438993	0.0778001	0.0560082	0.0133896	0.0402423	0.0539661	0.0653089	0.0577191	0.029668	0.0366319	0.0368038	0.0190695	0.050313	0.0450124	0.053929	0.0656411	0.0451222	0.0554903	0.0841682	0.0724017	0.0288886	0.0288711	0.028237	0.0407032	0.0297385	0.0323445	0.040251	0.0516692	0.0502363	0.0404204	0.0260926	0.0329588	0.0133759	0.0259831
3194	0.0648016	0.0585039	0.0387965	0.0977558	0.0582707	0.0438721	0.0776784	0.0558316	0.0133871	0.0401089	0.0538127	0.0650631	0.0575572	0.0294973	0.0364719	0.0366742	0.0190499	0.0501673	0.044837	0.0538136	0.0655428	0.0449753	0.0552897	0.0839974	0.072039	0.0287634	0.0287269	0.0281713	0.040596	0.0296407	0.0321938	0.0402507	0.0515223	0.0501508	0.0403382	0.0259653	0.0327029	0.0134688	0.0258208
3193	0.0645763	0.0583075	0.0387395	0.0975632	0.0580801	0.0437565	0.077443	0.0555959	0.0134248	0.0400294	0.0536322	0.0648116	0.0573028	0.0293571	0.0362599	0.036509	0.0190193	0.049993	0.0446407	0.0536858	0.0653703	0.0448093	0.0550775	0.0837561	0.0717475	0.0286805	0.0285686	0.0281557	0.0404855	0.0295473	0.0320652	0.0402022	0.0514245	0.0500615	0.0402289	0.0258893	0.0324435	0.0135275	0.0256334
3192	0.064302	0.0580674	0.0386378	0.0973752	0.0578389	0.0435255	0.0770708	0.0552769	0.0134594	0.0399975	0.053415	0.0645647	0.0569888	0.0292305	0.0360482	0.0363396	0.0189629	0.0498121	0.0444503	0.0535272	0.0651064	0.0445919	0.0548536	0.0834425	0.0715092	0.0286127	0.0284064	0.0281295	0.0403264	0.0294605	0.0319156	0.040106	0.0513584	0.0499475	0.0400791	0.0258579	0.0322728	0.0134957	0.0254362
3191	0.0640151	0.0578159	0.0385167	0.0970948	0.0575751	0.0432237	0.0766326	0.0548923	0.0134497	0.0399592	0.0531595	0.0643481	0.0567002	0.0290944	0.0358637	0.036175	0.0188722	0.0496376	0.0442742	0.0533357	0.06477	0.044324	0.0546312	0.0830946	0.0712938	0.0285247	0.02824	0.0280391	0.0400991	0.0293657	0.0317193	0.0399841	0.0512668	0.0498218	0.0398968	0.0258023	0.0322261	0.0133804	0.0252498
3190	0.0637438	0.0575482	0.038377	0.096681	0.0573164	0.0429202	0.0762148	0.0544924	0.013382	0.0398392	0.052864	0.064148	0.0564784	0.0289548	0.0357078	0.0360172	0.0187621	0.0494731	0.0441076	0.0531172	0.0643917	0.0440287	0.0544062	0.0827558	0.0710764	0.0284032	0.0280736	0.0278842	0.0398364	0.0292462	0.0315044	0.0398493	0.0511099	0.0497083	0.0397004	0.0256621	0.0322487	0.0132388	0.0250957
3189	0.0635016	0.0572226	0.0381988	0.0961828	0.057069	0.0426573	0.0758391	0.05413	0.013272	0.0396066	0.0525423	0.0639073	0.0562752	0.0288383	0.0355753	0.0358706	0.0186633	0.0493212	0.0439409	0.0528736	0.0639946	0.0437292	0.0541488	0.082453	0.070849	0.0282699	0.0279271	0.0277146	0.039607	0.0291045	0.031333	0.0397054	0.0509061	0.0496012	0.0395075	0.0254486	0.032246	0.0131378	0.0249839
3188	0.0632921	0.0568222	0.0379983	0.095702	0.0568211	0.0424395	0.0754798	0.0538251	0.0131483	0.039309	0.0522338	0.0635896	0.0560093	0.0287537	0.0354642	0.0357336	0.018596	0.0491772	0.0437657	0.0526039	0.0635927	0.0434455	0.0538467	0.0821916	0.0706126	0.0281625	0.027818	0.0275754	0.0394618	0.0289654	0.0312385	0.0395608	0.0507061	0.0494661	0.0393425	0.0252292	0.032157	0.0131208	0.0249137
3187	0.0631046	0.0563961	0.0378431	0.0953063	0.0565567	0.0422551	0.0751276	0.0535553	0.0130413	0.0390342	0.0519764	0.0632304	0.0556548	0.0286766	0.0353682	0.0355924	0.0185559	0.0490205	0.0435835	0.0523206	0.0631975	0.0432004	0.0535378	0.081953	0.0703614	0.0281015	0.0277344	0.0274643	0.0393917	0.0288583	0.0311906	0.0394281	0.0505445	0.0492842	0.0392362	0.0250566	0.0319818	0.0131851	0.0248834
3186	0.0629076	0.0560315	0.0377897	0.0949792	0.0562692	0.0421015	0.0747975	0.0532859	0.0129851	0.0388377	0.051769	0.0629054	0.0552693	0.028573	0.0352686	0.0354279	0.0185279	0.0488274	0.0434093	0.0520582	0.0628229	0.0430092	0.053277	0.0817049	0.0700794	0.0280721	0.0276405	0.0273479	0.03934	0.0287976	0.0311282	0.0393119	0.0504239	0.0490785	0.0391968	0.024927	0.0317609	0.0132753	0.024884
3185	0.0626665	0.0557901	0.0378202	0.0946563	0.0559748	0.0419916	0.0744933	0.0530158	0.0130031	0.0387077	0.0515805	0.0626518	0.0549407	0.0284267	0.0351375	0.0352248	0.0185044	0.0485947	0.0432553	0.0518557	0.062487	0.0428651	0.0530795	0.0814305	0.0697532	0.0280306	0.0275126	0.0272061	0.0392537	0.0287743	0.0310171	0.0392086	0.0503263	0.048889	0.0391833	0.0248078	0.0315476	0.0133094	0.0248832
3184	0.0623816	0.0556704	0.0378604	0.0942999	0.0557096	0.0419378	0.0742132	0.0527858	0.0130788	0.0385952	0.0513947	0.062438	0.0547155	0.0282453	0.0349556	0.0349833	0.0184817	0.048352	0.0431089	0.0517247	0.0622137	0.0427444	0.0529198	0.0811496	0.069384	0.0279296	0.027359	0.0270453	0.0391164	0.0287552	0.0308686	0.0391163	0.0502225	0.0487274	0.0391301	0.0246907	0.0313855	0.013243	0.0248382
3183	0.0621028	0.055611	0.0378523	0.0939225	0.0555045	0.0419276	0.0739843	0.0526319	0.01315	0.0384705	0.0512217	0.0622102	0.054568	0.028049	0.0347342	0.0347314	0.0184436	0.0481428	0.0429401	0.05164	0.0620239	0.0426235	0.052778	0.0809023	0.0689859	0.0277514	0.0272044	0.0268789	0.0389401	0.0286985	0.0307109	0.0390346	0.0500818	0.0485694	0.0390066	0.0246044	0.0312839	0.0131121	0.0247378
3182	0.0618831	0.0555244	0.0377891	0.0935496	0.055356	0.0419158	0.0738393	0.0525312	0.0131538	0.038345	0.0510546	0.0619476	0.0544241	0.0278602	0.0345172	0.0345201	0.0183638	0.047989	0.0427358	0.0515611	0.0619102	0.0424802	0.0526548	0.0807058	0.0685829	0.0275298	0.027066	0.0267171	0.0387433	0.028584	0.0305605	0.0389539	0.0498939	0.048389	0.0388434	0.0245773	0.031208	0.0129981	0.0246172
3181	0.0617129	0.0553434	0.0376883	0.0931853	0.0552234	0.0418459	0.073742	0.0524048	0.0130817	0.0382419	0.0508429	0.0616625	0.0542131	0.0276979	0.034352	0.0343911	0.0182362	0.0478722	0.0425195	0.0514543	0.0618159	0.042287	0.0525372	0.0805325	0.0682092	0.0273303	0.0269508	0.0265785	0.0385466	0.0284338	0.0304202	0.0388546	0.0496761	0.0481929	0.0386937	0.0246011	0.0311139	0.0129445	0.0245184
3180	0.0615176	0.0550585	0.0375588	0.0928158	0.0550577	0.0416868	0.0735855	0.0521822	0.0129825	0.0381534	0.0505391	0.0613665	0.0539166	0.0275744	0.0342536	0.0343469	0.0180965	0.04775	0.0423313	0.0512979	0.0616592	0.0420265	0.0523817	0.0803305	0.0679018	0.0271996	0.0268595	0.0264886	0.0383739	0.0282946	0.0302891	0.0387256	0.0494509	0.0480121	0.0385791	0.0246408	0.0309986	0.0129247	0.0244488
3179	0.0612372	0.0547185	0.0374118	0.0924239	0.0548357	0.0414551	0.0732955	0.0518639	0.0129107	0.0380412	0.0501717	0.0610643	0.0535819	0.0274898	0.034195	0.0343538	0.0180003	0.0475888	0.0421926	0.0510844	0.0613976	0.0417227	0.052156	0.0800668	0.0676786	0.0271324	0.0267858	0.0264571	0.0382394	0.0281941	0.0301701	0.0385783	0.0492263	0.0478638	0.0384778	0.0246683	0.0309029	0.0128953	0.0243912
3178	0.0609047	0.0543848	0.037281	0.0919951	0.0545717	0.0412044	0.0729106	0.0515162	0.0128797	0.0378814	0.0498411	0.0607722	0.0532834	0.0274271	0.0341314	0.0343668	0.0179714	0.0473765	0.042088	0.0508305	0.0610693	0.0414419	0.0518826	0.0797503	0.0675188	0.0270908	0.0267188	0.026462	0.0381325	0.0281177	0.0300716	0.0384368	0.049013	0.0477331	0.0383565	0.0246702	0.0308592	0.0128565	0.0243408
3177	0.0606204	0.0540807	0.0372052	0.0915299	0.0542989	0.0409886	0.0725297	0.0512044	0.0128646	0.0376987	0.0496262	0.0605171	0.0530573	0.0273549	0.0340322	0.0343427	0.0179788	0.0471182	0.0419769	0.0505735	0.0607566	0.0412429	0.0516187	0.0794187	0.06737	0.027048	0.0266551	0.0264625	0.0380255	0.0280278	0.0300027	0.0383144	0.0488446	0.0475939	0.0382045	0.0246244	0.0308528	0.0128424	0.024305
3176	0.0604457	0.0537913	0.0371881	0.0910598	0.0540409	0.0408232	0.0722014	0.050938	0.0128356	0.0375393	0.0495111	0.0603063	0.0528761	0.027245	0.0338934	0.0342479	0.0179712	0.0468394	0.0418227	0.050345	0.0605105	0.0411314	0.0513985	0.0791031	0.0671809	0.0270002	0.0265988	0.0264234	0.0378988	0.0279009	0.0299567	0.0382004	0.04875	0.0474405	0.03804	0.0245011	0.0308416	0.0128664	0.0242686
3175	0.0603389	0.0535074	0.0371932	0.0906295	0.0538041	0.0406782	0.071901	0.0506851	0.0127789	0.03742	0.0494201	0.060119	0.052689	0.027096	0.0337304	0.0340768	0.0179279	0.0465887	0.0416199	0.0501561	0.0603235	0.0410671	0.0512137	0.0788089	0.0669272	0.0269439	0.0265404	0.0263303	0.0377529	0.0277457	0.0299032	0.0380732	0.0487078	0.0472863	0.0378917	0.024302	0.0307949	0.0129026	0.0241911
3174	0.0602071	0.0532537	0.0371831	0.0902482	0.0535914	0.0405126	0.0716036	0.0504294	0.0126939	0.037317	0.0493115	0.0599361	0.05248	0.0269375	0.0335617	0.0338663	0.0178655	0.0464064	0.0414008	0.0500138	0.060166	0.0410016	0.0510484	0.0785256	0.066614	0.026864	0.0264487	0.0261935	0.037595	0.0275934	0.0298075	0.0379284	0.0486537	0.0471397	0.0377773	0.0240816	0.0307001	0.0129161	0.024055
3173	0.0600054	0.0530596	0.0371506	0.0898718	0.053407	0.0403205	0.0713291	0.0501947	0.0125884	0.037205	0.0492034	0.0597641	0.0522732	0.0268058	0.0333956	0.0336717	0.017802	0.0462735	0.0412087	0.0499278	0.0600207	0.0408971	0.0509055	0.0782494	0.0662634	0.0267538	0.026299	0.0260432	0.0374245	0.027475	0.0296604	0.0377907	0.0485432	0.0469953	0.0376947	0.0239069	0.030548	0.0128893	0.0239042
3172	0.059768	0.0529093	0.0371064	0.089451	0.0532386	0.0401384	0.0711015	0.0500126	0.0124804	0.0370841	0.0491078	0.0596145	0.0520885	0.0267092	0.033229	0.0335183	0.017731	0.0461135	0.0410576	0.0498793	0.059872	0.0407238	0.0507887	0.0779886	0.0659043	0.0266342	0.0261103	0.0259169	0.0372409	0.0274025	0.029484	0.0376919	0.0483858	0.046847	0.0376325	0.0238038	0.0303357	0.0128232	0.0238105
3171	0.0595542	0.0527414	0.0370527	0.0889888	0.0530519	0.0400077	0.0708982	0.0498814	0.012398	0.0369603	0.0489785	0.0594695	0.0519131	0.0266201	0.0330546	0.0333846	0.0176382	0.0458645	0.0409183	0.049799	0.0596915	0.0404731	0.0506765	0.0777523	0.0655672	0.0265418	0.0259402	0.0258397	0.0370631	0.0273654	0.0293114	0.0376332	0.0482078	0.0466932	0.037583	0.0237595	0.0300812	0.0127372	0.0237965
3170	0.0593871	0.0525088	0.0369818	0.0885337	0.052825	0.0399363	0.0706667	0.0497716	0.0123643	0.0368177	0.0487579	0.0592866	0.0517228	0.0265023	0.032871	0.0332352	0.0175304	0.0455432	0.0407475	0.0496159	0.0594619	0.040182	0.0505377	0.0775432	0.0652772	0.0264996	0.0258367	0.025812	0.036933	0.0273463	0.029167	0.037574	0.0480064	0.0465231	0.0375381	0.0237646	0.0298186	0.0126737	0.0238032
3169	0.0592462	0.0522293	0.0368921	0.0881242	0.052581	0.0398977	0.0703813	0.0496579	0.0123805	0.0366352	0.0484591	0.059038	0.0515137	0.0263453	0.0326857	0.0330607	0.0174373	0.0452246	0.0405298	0.0493355	0.0592079	0.0399201	0.0503672	0.0773592	0.0650429	0.0264997	0.025799	0.0258098	0.0368872	0.0273373	0.0290659	0.037466	0.0477683	0.0463161	0.0374776	0.0238168	0.0295792	0.0126766	0.0237429
3168	0.0590966	0.0519648	0.036788	0.0877594	0.052363	0.0398504	0.07006	0.049526	0.0124207	0.036424	0.0481586	0.0587359	0.0512983	0.0261697	0.0325137	0.0328846	0.0173849	0.0449712	0.0402913	0.049045	0.0589743	0.0397348	0.0501889	0.0771891	0.0648481	0.026511	0.0257846	0.0257982	0.0369167	0.0273382	0.0290114	0.0372941	0.0475168	0.046071	0.037374	0.0238821	0.0293833	0.0127488	0.0235843
3167	0.0589113	0.0517538	0.0366689	0.0874179	0.0521746	0.0397534	0.0697302	0.0493526	0.0124439	0.0362277	0.0479049	0.0584233	0.0510795	0.026003	0.0323705	0.0327419	0.0173729	0.0447942	0.0400766	0.0488257	0.0587731	0.0396112	0.0500184	0.0770022	0.0646554	0.0264989	0.0257494	0.0257509	0.0369563	0.0273404	0.0289831	0.0370807	0.0473016	0.0458259	0.0372204	0.0238865	0.0292427	0.012837	0.023381
3166	0.0586781	0.0515778	0.0365371	0.0870828	0.0519724	0.0395832	0.069405	0.0491082	0.0124179	0.0360747	0.047669	0.0581463	0.0508479	0.0258533	0.0322592	0.0326519	0.017378	0.0446657	0.0399121	0.0486824	0.0585713	0.0394945	0.0498412	0.0767583	0.0644219	0.0264469	0.0256762	0.0256666	0.0369246	0.0273205	0.0289376	0.0368595	0.0471335	0.0456327	0.0370482	0.0237718	0.0291557	0.0128681	0.0232203
3165	0.0584058	0.0513925	0.0364147	0.0867441	0.0517284	0.0393594	0.069097	0.0487925	0.0123404	0.0359458	0.0474019	0.0579292	0.0506028	0.0257106	0.0321605	0.0325988	0.0173699	0.0445394	0.0397872	0.0485677	0.0583359	0.0393474	0.0496337	0.0764455	0.0641248	0.0263612	0.0255738	0.0255661	0.0367823	0.0272554	0.0288335	0.0366563	0.0469635	0.0455122	0.0369072	0.0235493	0.0290982	0.0127978	0.0231468
3164	0.058121	0.0511765	0.036335	0.0863908	0.0514739	0.0391419	0.0688267	0.0484507	0.0122392	0.0358022	0.0471106	0.0577591	0.0503621	0.0255696	0.0320442	0.0325366	0.0173265	0.0443675	0.0396668	0.0484514	0.0580679	0.0391757	0.049396	0.076104	0.0637799	0.0262554	0.0254555	0.0254716	0.0365544	0.0271408	0.0286586	0.0364891	0.0467439	0.0454388	0.0368233	0.0232923	0.0290357	0.0126253	0.0231322
3163	0.0578509	0.0509373	0.0363017	0.086014	0.0512592	0.0389799	0.0685919	0.0481338	0.0121458	0.0356352	0.0468433	0.0575917	0.0501422	0.0254433	0.0318974	0.0324234	0.017242	0.0441275	0.0395231	0.0483357	0.0577794	0.0390042	0.0491507	0.0757959	0.063431	0.0261307	0.0253251	0.0253901	0.0362977	0.0269934	0.0284329	0.0363691	0.0464915	0.0453651	0.0367777	0.0230846	0.0289527	0.012388	0.023107
3162	0.0576063	0.050681	0.0362711	0.0856092	0.0510856	0.0388578	0.0683391	0.0478477	0.0120696	0.0354679	0.0466166	0.0573831	0.0499356	0.0253451	0.031734	0.0322591	0.0171273	0.0438425	0.039354	0.0482129	0.0574601	0.0388417	0.0489155	0.0755416	0.0631152	0.02598	0.0251827	0.0253164	0.0360542	0.0268397	0.0281911	0.0362939	0.0462605	0.0452524	0.0367248	0.0229734	0.0288631	0.0121571	0.0230216
3161	0.0573863	0.0503982	0.0361901	0.0851761	0.0509046	0.0387105	0.0679998	0.0475608	0.0120015	0.035314	0.0463928	0.0571253	0.0497169	0.0252633	0.0315693	0.0320811	0.0170046	0.043562	0.039171	0.0480445	0.0570957	0.0386786	0.0486934	0.0752941	0.0628346	0.0258089	0.0250383	0.0252408	0.0358376	0.0267053	0.027966	0.0362474	0.0460683	0.0450832	0.0366276	0.0229487	0.0287854	0.012017	0.0228869
3160	0.0571929	0.050088	0.0360496	0.0847206	0.0506797	0.038496	0.0675672	0.0472599	0.0119417	0.0351573	0.0461334	0.0568505	0.0494696	0.0251624	0.0313966	0.0319195	0.0168955	0.0433188	0.0389757	0.0477989	0.0567145	0.0385109	0.0484859	0.0749871	0.0625657	0.0256394	0.0249093	0.0251477	0.0356497	0.0266043	0.0277806	0.0362103	0.0458818	0.0448634	0.0364802	0.0229524	0.0287159	0.0120108	0.0227634
3159	0.0570253	0.0497834	0.0358903	0.0842626	0.05042	0.0382383	0.067119	0.0469787	0.0119066	0.0349853	0.045848	0.0565971	0.0491993	0.0250157	0.0312028	0.0317652	0.0168114	0.0431131	0.0387585	0.0474937	0.0563863	0.0383496	0.0482995	0.0746045	0.0622907	0.0254912	0.0247998	0.0250206	0.0354895	0.0265308	0.0276427	0.0361634	0.0456777	0.0446151	0.0362987	0.0229266	0.028631	0.0120943	0.0227022
3158	0.0568594	0.0495351	0.0357584	0.0838285	0.050152	0.038001	0.0667461	0.0467559	0.0118998	0.0348165	0.0455767	0.0563709	0.0489177	0.0248315	0.030998	0.0315866	0.0167493	0.0429304	0.0385175	0.0471862	0.0561567	0.0381994	0.0481334	0.0741966	0.0620111	0.0253687	0.0246908	0.0248623	0.035349	0.0264606	0.0275439	0.0360878	0.0454841	0.0443638	0.036102	0.0228679	0.0285144	0.0121634	0.0226879
3157	0.0566492	0.0493639	0.0356662	0.0834292	0.0498856	0.0378335	0.0664671	0.046579	0.0118904	0.0346726	0.0453468	0.0561394	0.0486214	0.0246489	0.0308087	0.0313679	0.0166943	0.0427552	0.0382675	0.0469261	0.0559942	0.0380373	0.0479714	0.0738286	0.0617316	0.0252719	0.0245587	0.0247055	0.0352162	0.0263703	0.0274666	0.0359756	0.045347	0.0441304	0.0359074	0.0228252	0.0283711	0.0121391	0.0226442
3156	0.0563655	0.0492344	0.0355999	0.0830454	0.0496241	0.0377467	0.0662274	0.0463923	0.0118407	0.0345351	0.0451567	0.0558669	0.0482995	0.024507	0.0306428	0.0311263	0.0166263	0.0425683	0.0380278	0.0467233	0.0558204	0.0378354	0.0477939	0.0735241	0.0614457	0.0252042	0.024402	0.0245853	0.0350914	0.0262553	0.0273966	0.0358455	0.0452741	0.0439362	0.0357425	0.0228277	0.028215	0.0120243	0.0225061
3155	0.0560327	0.0490839	0.0355485	0.0826452	0.0493892	0.0377151	0.0659712	0.0461629	0.0117534	0.0343579	0.0449922	0.055561	0.047964	0.0244175	0.0304848	0.0309021	0.0165305	0.0423547	0.0378105	0.0465594	0.0555916	0.0376086	0.047595	0.073264	0.0611453	0.0251571	0.0242434	0.024501	0.0349855	0.026131	0.0273252	0.0357325	0.0452266	0.043801	0.0356426	0.0228312	0.0280481	0.0118795	0.0222856
3154	0.0557167	0.0488759	0.035512	0.0822195	0.0492132	0.0376851	0.0656914	0.0459209	0.0116711	0.0341266	0.0448397	0.0552816	0.0476619	0.0243586	0.0303298	0.0307384	0.0164117	0.042126	0.0376231	0.0464162	0.0553381	0.0374179	0.047383	0.0730245	0.060838	0.0251005	0.0241087	0.0244184	0.0348916	0.0260181	0.0272431	0.0356524	0.0451521	0.0437194	0.0356172	0.022755	0.0278622	0.0117576	0.0220568
3153	0.0554724	0.0486222	0.0354844	0.0817992	0.049101	0.0375998	0.0654123	0.0457193	0.0116277	0.0338781	0.0446902	0.0550885	0.0474386	0.0242913	0.0302018	0.0306582	0.0162997	0.0419183	0.0374702	0.0462894	0.0551168	0.0373082	0.0471712	0.0727975	0.0605431	0.0250075	0.024007	0.0243135	0.0347701	0.0259305	0.0271368	0.035583	0.0450164	0.0436423	0.0356218	0.0225691	0.0276615	0.0116717	0.0218824
3152	0.0553008	0.048358	0.0354492	0.0814292	0.0490106	0.0374385	0.0651464	0.0455647	0.0116163	0.0336544	0.0445399	0.0549709	0.0472922	0.0241858	0.0301195	0.0306422	0.0162319	0.0417559	0.0373429	0.0461783	0.0549353	0.0372512	0.0469692	0.072576	0.0602717	0.0248867	0.023929	0.0242005	0.0345836	0.02587	0.0270007	0.0354882	0.0448194	0.0435044	0.0355809	0.0223297	0.0274739	0.0116118	0.0217691
3151	0.0551553	0.0481067	0.0353982	0.0811202	0.0488786	0.0372349	0.0648826	0.0454075	0.0116105	0.0334621	0.0443867	0.0548382	0.0471742	0.0240389	0.0300583	0.0306296	0.0162192	0.0416215	0.0372155	0.0460715	0.0547359	0.0371695	0.0467783	0.072339	0.0600184	0.0247719	0.0238553	0.024111	0.0343473	0.0258225	0.0268517	0.0353547	0.0445962	0.0432789	0.035454	0.0221295	0.0273318	0.0115722	0.0216937
3150	0.0549859	0.0478732	0.035345	0.0808274	0.0486636	0.0370463	0.0646023	0.0452032	0.0115992	0.0332962	0.0442185	0.0545984	0.0470392	0.02387	0.0299642	0.030555	0.0162278	0.0414709	0.0370632	0.0459447	0.0544586	0.0370109	0.046587	0.0720669	0.0597711	0.0246802	0.0237683	0.0240538	0.0341294	0.0257608	0.0267247	0.0352023	0.0443899	0.043002	0.0352713	0.0220241	0.0272378	0.0115568	0.0216488
3149	0.0547774	0.0476592	0.0353022	0.0804883	0.0483691	0.0369066	0.0642974	0.044964	0.011587	0.0331771	0.0440133	0.0542456	0.0468812	0.0237033	0.0298054	0.0303948	0.0162053	0.0412742	0.0368826	0.0457747	0.054111	0.0367838	0.0463802	0.0717658	0.0595214	0.0245936	0.0236646	0.0240015	0.0339907	0.0256611	0.0266438	0.0350623	0.0442071	0.0427442	0.035098	0.0220002	0.0271567	0.0115678	0.0216435
3148	0.0545482	0.0474682	0.0352509	0.0800825	0.0480338	0.0368136	0.0639761	0.0447369	0.0115739	0.0331327	0.0437592	0.0538641	0.0467145	0.0235532	0.0296009	0.0301814	0.016128	0.0410422	0.0366922	0.0455567	0.0537687	0.0365256	0.0461604	0.0714659	0.0592647	0.0244873	0.0235574	0.0239152	0.033929	0.0255237	0.0265959	0.034953	0.0440133	0.0425648	0.0349675	0.0219976	0.0270444	0.0115972	0.0216659
3147	0.0543189	0.0472958	0.0351499	0.0796453	0.0477037	0.0367446	0.063662	0.0445403	0.0115514	0.0331448	0.0434736	0.0535504	0.0465366	0.02342	0.0294001	0.0299728	0.0160196	0.0408179	0.0365138	0.0453113	0.053507	0.0362664	0.045954	0.0711951	0.0589962	0.0243643	0.0234613	0.0237792	0.0338849	0.0253753	0.0265369	0.0348674	0.043792	0.0424828	0.0348541	0.0219602	0.0268853	0.0116301	0.0216664
3146	0.0540875	0.0471237	0.0349854	0.0792146	0.0474097	0.0366676	0.0633808	0.0443422	0.0115119	0.0331408	0.0431938	0.0533381	0.0463237	0.0232957	0.0292412	0.0298076	0.0159223	0.0406391	0.0363569	0.0450759	0.0533369	0.0360275	0.0457849	0.070957	0.0587146	0.0242546	0.0233756	0.023619	0.0337975	0.0252482	0.0264282	0.0347823	0.0435877	0.0424655	0.0347079	0.021881	0.0267056	0.0116494	0.02159
3145	0.053839	0.0469276	0.0347991	0.0787811	0.047159	0.0365443	0.0631413	0.0441022	0.011447	0.0330503	0.0429475	0.0531858	0.0460628	0.0231751	0.0291268	0.0296834	0.0158584	0.0405003	0.0362138	0.0448806	0.0532088	0.0358249	0.0456407	0.0707313	0.0584286	0.0241879	0.0232878	0.0234847	0.0336516	0.0251588	0.0262659	0.0346813	0.0434599	0.0424393	0.0345098	0.0218034	0.0265501	0.0116391	0.0214275
3144	0.0535762	0.0466884	0.0346551	0.0783088	0.0469388	0.0363484	0.0629264	0.0438203	0.0113422	0.0328596	0.0427403	0.0530162	0.045773	0.0230642	0.029033	0.0295729	0.0158217	0.0403511	0.0360684	0.0447259	0.0530675	0.0356551	0.0454755	0.0704856	0.0581557	0.02417	0.0231885	0.0234085	0.0334771	0.0251034	0.026073	0.0345676	0.043398	0.0423374	0.0342926	0.0217723	0.0264445	0.0115912	0.0212309
3143	0.0533285	0.0464014	0.0345809	0.0777972	0.0467287	0.0360883	0.0627022	0.043534	0.011193	0.0326145	0.0425652	0.0527687	0.0454936	0.0229744	0.0289384	0.0294586	0.0157964	0.0401448	0.035912	0.0445819	0.0528933	0.0354899	0.0452508	0.0701913	0.0579084	0.0241792	0.0230774	0.0233728	0.0333125	0.0250651	0.0258746	0.0344489	0.043314	0.0421589	0.0341133	0.0217781	0.0263784	0.0115162	0.0210726
3142	0.0531251	0.0460838	0.0345509	0.0772998	0.0465166	0.0358032	0.062433	0.0432768	0.0110267	0.0323838	0.0424095	0.0524353	0.0452549	0.0229046	0.0288427	0.029349	0.0157715	0.0398888	0.0357554	0.0444143	0.0526919	0.0353076	0.0449707	0.0698417	0.057679	0.0241766	0.0229571	0.0233268	0.0331711	0.0250222	0.0256858	0.0343139	0.0431297	0.041972	0.0340051	0.0217569	0.0263225	0.0114425	0.020985
3141	0.0529632	0.0457716	0.0345217	0.0768752	0.0463051	0.0355358	0.062096	0.0430508	0.0108872	0.0322183	0.0422477	0.0520612	0.0450554	0.0228322	0.0287541	0.0292582	0.0157406	0.0396376	0.0356217	0.0442145	0.0524628	0.0351168	0.0446766	0.0694608	0.0574425	0.0241235	0.0228354	0.0232384	0.0330374	0.0249551	0.0255194	0.0341431	0.0428505	0.0418432	0.0339552	0.0216496	0.0262573	0.0113944	0.0209409
3140	0.0528102	0.0454938	0.0344715	0.0765314	0.0461017	0.0353144	0.0616996	0.0428376	0.0107939	0.0321237	0.0420441	0.0517062	0.0448596	0.0227267	0.0286629	0.0291768	0.0157032	0.0394377	0.035524	0.0440013	0.0521937	0.0349376	0.0444112	0.0690912	0.0571794	0.0240008	0.0227324	0.0231252	0.0328893	0.0248574	0.0253876	0.0339503	0.0425508	0.0417675	0.0339296	0.021459	0.0261746	0.0113669	0.020892
3139	0.0526354	0.0452458	0.034403	0.076223	0.0459025	0.0351561	0.0612917	0.0426244	0.0107284	0.0320588	0.0417809	0.0514001	0.0446208	0.0225762	0.0285439	0.0290766	0.0156657	0.0392919	0.0354566	0.0437976	0.0518857	0.0347697	0.0441892	0.0687671	0.0568943	0.0238182	0.0226676	0.0230284	0.0327194	0.0247403	0.0252879	0.0337895	0.0423071	0.0416819	0.0339096	0.0212477	0.0260573	0.0113341	0.0208146
3138	0.0524311	0.0450009	0.0343221	0.0758891	0.0456932	0.0350631	0.0609334	0.0424139	0.0106691	0.0319703	0.0414849	0.0511406	0.0443216	0.022399	0.0283893	0.0289454	0.0156358	0.0391785	0.0354038	0.0436089	0.0515686	0.0345978	0.0439931	0.0684977	0.0566036	0.0236075	0.0226307	0.0229606	0.0325336	0.0246214	0.0251941	0.0337025	0.0421491	0.0415363	0.0338936	0.0210797	0.0258829	0.0112889	0.0207124
3137	0.0522071	0.0447548	0.0342244	0.0754913	0.0454671	0.0350099	0.0606457	0.0422144	0.0106257	0.0318394	0.0412136	0.0509266	0.0439958	0.0222318	0.0282234	0.028807	0.0156127	0.039081	0.0353466	0.0434284	0.0512834	0.0344189	0.0437896	0.0682672	0.0563078	0.0234048	0.0225772	0.022891	0.0323398	0.024507	0.025071	0.0336693	0.042049	0.0413339	0.0338673	0.0209685	0.025665	0.011264	0.02059
3136	0.0519761	0.0445417	0.0341019	0.0750338	0.0452373	0.0349516	0.0603886	0.0420284	0.0106264	0.0316896	0.0410055	0.0507718	0.0437018	0.0221091	0.0280718	0.0286959	0.0155912	0.0389854	0.0352536	0.043254	0.0510476	0.0342456	0.0435537	0.0680467	0.0559892	0.0232329	0.0224662	0.0227807	0.032146	0.0243899	0.024902	0.0336268	0.041942	0.0411044	0.0337964	0.0208813	0.0254669	0.0112933	0.0204493
3135	0.0517476	0.0443897	0.0339571	0.0745649	0.0450292	0.0348604	0.0601098	0.0418516	0.0106768	0.0315485	0.0408467	0.0506746	0.043473	0.0220446	0.0279285	0.028619	0.0155711	0.0388654	0.0350847	0.0430929	0.0508413	0.0340832	0.0432893	0.0678087	0.0556443	0.0230933	0.0222975	0.0226274	0.0319667	0.0242637	0.0247039	0.0335344	0.0417751	0.0408637	0.0336634	0.0207887	0.0253449	0.0113554	0.0203125
3134	0.0515256	0.0442673	0.0338075	0.074148	0.0448609	0.034747	0.0598083	0.0416773	0.0107429	0.0314113	0.04069	0.0505876	0.0432964	0.0220179	0.0277686	0.0285505	0.0155528	0.0386936	0.0348227	0.0429473	0.0506302	0.0339213	0.0430317	0.0675428	0.0553032	0.0229739	0.0221052	0.0224684	0.0318175	0.0241366	0.0245157	0.0334062	0.0415507	0.0406134	0.033497	0.0206969	0.0252855	0.011379	0.0202225
3133	0.0513033	0.0440955	0.0336722	0.0738115	0.0447287	0.0346384	0.0595315	0.041496	0.0107746	0.0312529	0.0405042	0.050435	0.0431345	0.0219813	0.0275897	0.0284604	0.0155236	0.0384705	0.0345018	0.0428012	0.0504004	0.0337508	0.0428231	0.0672606	0.0550044	0.0228681	0.0219241	0.0223463	0.0317001	0.0240267	0.0243723	0.0332835	0.0413173	0.0403696	0.0333454	0.020621	0.0252255	0.0113154	0.0202083
3132	0.0510647	0.0438221	0.0335539	0.0735243	0.0446004	0.0345423	0.0593057	0.0412947	0.0107429	0.031068	0.0402992	0.0501673	0.0429576	0.021895	0.0274239	0.0283432	0.015462	0.0382323	0.0341914	0.0426281	0.0501676	0.0335766	0.0426749	0.0669769	0.054758	0.022784	0.0217741	0.0222776	0.0315986	0.0239491	0.0242814	0.0331914	0.0411136	0.0401693	0.0332253	0.0205411	0.0251308	0.0111914	0.0202561
3131	0.0508024	0.0434755	0.0334422	0.0732297	0.0444254	0.0344472	0.0590891	0.041066	0.0106596	0.030885	0.0401069	0.0497979	0.0427527	0.0217633	0.0273042	0.0282159	0.0153649	0.0380247	0.0339449	0.0424197	0.0499496	0.0334109	0.0425518	0.0666877	0.0545455	0.0227305	0.0216662	0.0222504	0.0314956	0.0239052	0.0242228	0.0331204	0.0409374	0.0400417	0.0331142	0.0204106	0.0250191	0.0110773	0.020319
3130	0.0505315	0.0431394	0.0333398	0.072901	0.0441658	0.0343457	0.0588098	0.0408229	0.0105681	0.0307365	0.0399459	0.049392	0.0425185	0.0216256	0.0272275	0.0280919	0.0152578	0.0378701	0.0337692	0.0422037	0.0497357	0.0332636	0.0423988	0.0663756	0.0543461	0.0226975	0.0216005	0.02224	0.0313843	0.0238811	0.0241678	0.0330388	0.0407722	0.0399751	0.0329899	0.0202169	0.0249045	0.0110197	0.0203441
3129	0.0502777	0.0428763	0.0332791	0.0725506	0.0438321	0.0342367	0.058442	0.0405959	0.0105132	0.0306264	0.039808	0.0490271	0.042265	0.0215095	0.027154	0.0279608	0.0151672	0.0377559	0.033635	0.0420269	0.0494968	0.0331395	0.042187	0.0660372	0.0541451	0.0226566	0.0215562	0.0222189	0.031264	0.0238521	0.0241004	0.0329193	0.0406208	0.0399227	0.0328568	0.020012	0.0247657	0.0110216	0.0202892
3128	0.0500547	0.04268	0.0332971	0.0721931	0.0434849	0.0341057	0.0580319	0.0404067	0.0105134	0.0305291	0.0396704	0.048753	0.0420154	0.0214067	0.0270392	0.0277996	0.0150922	0.0376436	0.033508	0.0419085	0.0492254	0.0330304	0.0419378	0.065692	0.053925	0.0225831	0.0215022	0.0221599	0.03113	0.0237956	0.0240203	0.0327659	0.040498	0.0398431	0.032728	0.0198671	0.0245921	0.0110687	0.0201429
3127	0.049854	0.0424955	0.0333865	0.0718245	0.0431866	0.0339225	0.0576494	0.0402443	0.0105569	0.0304213	0.0395094	0.0485696	0.0417955	0.0212939	0.0268711	0.0276068	0.0150113	0.0374958	0.0333712	0.0418115	0.0489526	0.0329089	0.041701	0.0653581	0.0536717	0.0224713	0.021426	0.0220481	0.0309765	0.0237056	0.0239304	0.032617	0.0404077	0.0397325	0.0326037	0.0198072	0.0244226	0.011139	0.0199461
3126	0.0496537	0.0422811	0.0334791	0.0714431	0.0429475	0.033669	0.057321	0.0400725	0.0106171	0.0303081	0.0393062	0.0484333	0.0416135	0.0211625	0.0266792	0.027419	0.0149157	0.0373018	0.033232	0.0416704	0.0487136	0.032741	0.0415109	0.0650336	0.0533944	0.0223322	0.0213398	0.0218937	0.0308024	0.0235954	0.0238273	0.0325123	0.0403426	0.0396097	0.0324811	0.0198016	0.0243037	0.0111898	0.0197797
3125	0.0494313	0.0420463	0.0334865	0.071069	0.0427311	0.0333648	0.0570152	0.0398662	0.0106641	0.0302123	0.0390525	0.0482893	0.0414534	0.0210212	0.0265084	0.0272803	0.0148203	0.0370813	0.0331113	0.041456	0.0485035	0.0325183	0.0413647	0.0647129	0.0531207	0.0221856	0.0212528	0.0217265	0.0306105	0.0234813	0.0237031	0.0324542	0.0402859	0.0394734	0.0323757	0.0198101	0.0242298	0.0111694	0.019701
3124	0.0491809	0.0418314	0.0333647	0.0707219	0.0425103	0.0330636	0.0566908	0.0396358	0.0106662	0.0301368	0.0387644	0.0481066	0.041289	0.0208791	0.0263788	0.0271934	0.014743	0.0368615	0.033018	0.0412111	0.0482856	0.0322733	0.0412427	0.0644131	0.0528636	0.0220544	0.0211536	0.0215756	0.0304093	0.0233693	0.0235545	0.0324063	0.0401998	0.039294	0.0323132	0.0198147	0.0241627	0.011066	0.0196894
3123	0.0489284	0.0416591	0.0331484	0.0703887	0.0423014	0.032827	0.0563535	0.0394134	0.0106023	0.0300456	0.0384855	0.0478861	0.0411072	0.0207376	0.0262742	0.0271143	0.0146841	0.0366565	0.0329345	0.041013	0.0480392	0.0320594	0.0411365	0.0641658	0.0526094	0.021953	0.0210315	0.0214567	0.0302211	0.0232602	0.0233908	0.0323267	0.0400346	0.039058	0.0322959	0.0198074	0.0240934	0.0109335	0.019666
3122	0.0487203	0.0415155	0.0329273	0.0700367	0.0421309	0.0326947	0.0560539	0.039218	0.0104896	0.0298953	0.0382639	0.0476442	0.040917	0.0205955	0.0261695	0.0269971	0.0146333	0.0364701	0.032832	0.0409036	0.0477839	0.0319136	0.0410507	0.0639807	0.0523455	0.021874	0.0209041	0.021373	0.0300786	0.0231615	0.0232327	0.0321958	0.0397816	0.0388053	0.032287	0.0197746	0.0240456	0.0108479	0.0195676
3121	0.0485822	0.0413747	0.0327825	0.0696558	0.0419867	0.0326614	0.0558307	0.0390387	0.0103856	0.0296843	0.0381201	0.0473967	0.0407363	0.0204589	0.0260549	0.0268353	0.0145872	0.0363069	0.0326978	0.0408599	0.0475506	0.031838	0.0409829	0.063834	0.0520869	0.0217949	0.0208063	0.0213177	0.0300002	0.0230852	0.0231048	0.0320216	0.0395071	0.0386007	0.0322347	0.019707	0.0240202	0.0108437	0.0193944
3120	0.048487	0.0412263	0.0327337	0.0692683	0.0418276	0.0326776	0.0556661	0.0388531	0.0103386	0.0294605	0.0380395	0.0471612	0.0405741	0.0203474	0.0259315	0.0266582	0.0145518	0.0361691	0.0325422	0.0408293	0.0473478	0.0318098	0.0409157	0.0636968	0.0518632	0.0217073	0.0207561	0.0212744	0.029969	0.0230353	0.0230233	0.0318351	0.0393007	0.0384692	0.0321135	0.0196155	0.0239761	0.0108984	0.0191985
3119	0.0483754	0.0410696	0.0327369	0.0688923	0.0416371	0.0326812	0.0555039	0.0386517	0.0103377	0.0292764	0.0379922	0.0469626	0.0404261	0.0202875	0.0257996	0.0265038	0.0145288	0.0360487	0.0323839	0.0407784	0.0471658	0.0317989	0.0408295	0.0635578	0.051686	0.0216293	0.0207409	0.0212275	0.029945	0.0230054	0.0229864	0.0316767	0.0391836	0.0383788	0.0319445	0.0195234	0.0238753	0.0109659	0.0190419
3118	0.0482083	0.0408942	0.0327295	0.0685186	0.0414421	0.0326366	0.0552993	0.0384409	0.0103293	0.0291448	0.0379436	0.0468188	0.0402843	0.0202866	0.0256678	0.0264002	0.0145067	0.0359378	0.0322363	0.0406998	0.0469964	0.0317728	0.0407153	0.0634068	0.0515348	0.0215798	0.0207313	0.0211754	0.0298949	0.0229831	0.0229714	0.031567	0.0390893	0.0382888	0.0317785	0.0194462	0.0237221	0.0110052	0.0189635
3117	0.0479882	0.0406825	0.0326763	0.0681364	0.0412656	0.0325422	0.0550384	0.0382265	0.0102865	0.0290442	0.0378481	0.0467145	0.0401414	0.0203067	0.0255576	0.026352	0.0144711	0.0358435	0.0321054	0.0405846	0.0468321	0.0316935	0.040568	0.0632099	0.0513713	0.0215464	0.0206975	0.021124	0.0298065	0.0229501	0.0229413	0.0314833	0.0389401	0.0381919	0.0316596	0.0193867	0.0235516	0.0109852	0.0189611
3116	0.0477403	0.0404318	0.032578	0.0677659	0.0410864	0.0324103	0.0547231	0.0380082	0.0102401	0.0289522	0.037661	0.0466018	0.0399844	0.0202792	0.0254776	0.0263251	0.0144223	0.035778	0.0319853	0.0404138	0.0466555	0.0315301	0.0403783	0.0629271	0.0511622	0.0214935	0.0206179	0.0210672	0.0296811	0.0228825	0.0228626	0.0313806	0.0387235	0.0380975	0.0315979	0.0193431	0.0234006	0.0108884	0.0189936
3115	0.0474917	0.0401632	0.0324553	0.0674386	0.0408686	0.0322542	0.0543674	0.0377897	0.0102282	0.0288591	0.0373845	0.0464392	0.0397987	0.020161	0.0254005	0.0262575	0.0143801	0.0357291	0.0318564	0.0401883	0.046451	0.03129	0.0401436	0.062562	0.0508997	0.0214005	0.0204887	0.0209887	0.0295252	0.0227685	0.022729	0.031242	0.0384894	0.0379942	0.0315696	0.0193134	0.0232941	0.0107283	0.0190113
3114	0.0472689	0.0399064	0.0323351	0.0671486	0.04062	0.0320923	0.0540134	0.0375826	0.0102342	0.0287516	0.0370926	0.0462289	0.0395874	0.0199772	0.0252896	0.0261083	0.0143656	0.0356559	0.0317022	0.0399509	0.0462238	0.031027	0.039883	0.0621784	0.0506056	0.0212812	0.0203303	0.0208879	0.0293504	0.0226272	0.0225677	0.0310957	0.0382898	0.0378547	0.0315368	0.0192877	0.0232341	0.0105551	0.0189928
3113	0.0470849	0.0396774	0.0322391	0.0668422	0.0403913	0.0319367	0.0537185	0.0373893	0.0102011	0.028608	0.0368748	0.0460021	0.0393798	0.0197986	0.0251493	0.0258977	0.0143744	0.0355244	0.0315313	0.0397583	0.0459911	0.0307967	0.0396285	0.061849	0.050311	0.0211678	0.0201747	0.0207892	0.0291721	0.0224995	0.0224175	0.0309771	0.0381338	0.0376756	0.0314691	0.0192453	0.0231874	0.0104328	0.0189495
3112	0.0469183	0.0394729	0.0321628	0.0664675	0.0402141	0.0317686	0.0534988	0.037191	0.0101025	0.0284243	0.0367492	0.0457718	0.0392027	0.0196808	0.0250244	0.0256875	0.0143714	0.0353417	0.0313721	0.0396256	0.0457552	0.0306024	0.0393971	0.0615917	0.0500304	0.0210853	0.0200454	0.0207157	0.0290064	0.0224121	0.0222951	0.0308877	0.0379932	0.0374896	0.0313579	0.0191658	0.0231057	0.0104006	0.0188981
3111	0.0467271	0.0392788	0.0320737	0.066027	0.040067	0.0315483	0.0532974	0.0369721	0.00997921	0.0282371	0.0366518	0.0455169	0.039047	0.0196246	0.0249461	0.0255284	0.0143219	0.0351471	0.031241	0.0395141	0.0455037	0.0304052	0.0391825	0.0613685	0.0497608	0.0210421	0.0199538	0.0206665	0.028871	0.0223625	0.0221899	0.0308044	0.0378434	0.0373284	0.0312204	0.019044	0.0229729	0.0104458	0.0188393
3110	0.0465014	0.0390841	0.0319489	0.0655771	0.0399112	0.0312715	0.0530333	0.0367554	0.00989785	0.0281001	0.0365163	0.045222	0.0388757	0.019587	0.0248977	0.0254321	0.0142299	0.0349734	0.031125	0.0393797	0.0452421	0.0301929	0.0389783	0.0611409	0.0495045	0.0210295	0.0199053	0.0206262	0.0287802	0.0223353	0.0220879	0.0307111	0.0376987	0.0371892	0.0310888	0.0188923	0.0228214	0.0105099	0.0187675
3109	0.0462815	0.0388887	0.031815	0.0651801	0.0397367	0.0310019	0.052683	0.0365894	0.00988774	0.028031	0.0363386	0.0449134	0.0386641	0.0195239	0.0248383	0.0253811	0.0141355	0.034824	0.0310012	0.0392231	0.0450055	0.0300126	0.0387975	0.0609068	0.0492733	0.0210209	0.0198918	0.0205828	0.0287249	0.0223182	0.0219883	0.0306066	0.037601	0.0370477	0.0309845	0.0187326	0.0226891	0.0105287	0.0186826
3108	0.0461052	0.0386988	0.0317238	0.064858	0.0395536	0.0308192	0.0523024	0.0364878	0.00992387	0.0279909	0.0361475	0.0446409	0.0384158	0.0194263	0.0247394	0.0253392	0.01407	0.0346819	0.0308637	0.0390776	0.0448207	0.0299113	0.0386556	0.0606787	0.0490644	0.0209793	0.0198798	0.0205249	0.02866	0.0222928	0.0218913	0.0304901	0.0375665	0.0368945	0.0308997	0.0185854	0.0225716	0.0104834	0.0185805
3107	0.0459549	0.0385145	0.031683	0.0645847	0.0393565	0.0307366	0.0519712	0.0363961	0.00995992	0.0279244	0.0359465	0.0444293	0.038138	0.0193193	0.0245959	0.0252627	0.0140237	0.0345326	0.0307286	0.0389554	0.0446645	0.0298619	0.0385387	0.0604489	0.0488513	0.0208808	0.0198281	0.0204377	0.0285343	0.022233	0.021786	0.0303611	0.0375469	0.0367458	0.0308073	0.0184641	0.0224326	0.0104181	0.0184436
3106	0.0457808	0.0383284	0.0316377	0.0643172	0.0391229	0.0306885	0.0517287	0.0362358	0.00996415	0.0278146	0.0357197	0.0442636	0.0378285	0.0192272	0.0244247	0.0251315	0.0139679	0.0343798	0.0306196	0.0388243	0.0444796	0.0297763	0.0384064	0.0601967	0.0486174	0.020735	0.0197279	0.020322	0.0283429	0.0221304	0.0216662	0.0302328	0.0374604	0.0366175	0.0306885	0.018373	0.0222575	0.0103991	0.0182609
3105	0.0455646	0.038138	0.0315351	0.0640334	0.038843	0.0306044	0.0515573	0.0359797	0.00992969	0.0276877	0.0354804	0.044115	0.0375024	0.0191489	0.0242671	0.0249781	0.0139033	0.034244	0.0305491	0.0386428	0.044236	0.0295947	0.0382324	0.0599182	0.0483861	0.020581	0.0196155	0.0202064	0.0281403	0.0220126	0.0215498	0.0301286	0.0372655	0.0365021	0.0305458	0.0183093	0.022084	0.0104529	0.0180624
3104	0.0453314	0.0379498	0.0313879	0.0637411	0.0385327	0.0304745	0.0514056	0.0356704	0.00986821	0.0275713	0.0352686	0.043961	0.0372122	0.0190706	0.0241642	0.0248623	0.013865	0.0341431	0.0305006	0.0384048	0.0439656	0.0293379	0.0380307	0.0596256	0.0481975	0.0204617	0.0195342	0.0201217	0.0279915	0.0219184	0.0214619	0.0300543	0.0369959	0.036374	0.0303943	0.0182706	0.0219768	0.0105491	0.0179159
3103	0.0451036	0.0377645	0.031256	0.0634518	0.0382208	0.0303423	0.0512209	0.0353705	0.00980167	0.0274638	0.0350965	0.0437832	0.03701	0.0189928	0.0241107	0.0248042	0.0138747	0.0340683	0.0304274	0.0381424	0.04373	0.0290735	0.0378331	0.0593214	0.048058	0.0203981	0.0194908	0.0200664	0.0279125	0.0218586	0.021399	0.0299862	0.0367238	0.0362118	0.0302533	0.01826	0.021972	0.0106385	0.0178753
3102	0.044879	0.0375678	0.0311825	0.0631535	0.0379444	0.0302501	0.0509793	0.0351152	0.00975326	0.0273505	0.0349325	0.0435716	0.0368875	0.0189248	0.0240468	0.02476	0.013905	0.0339842	0.0302878	0.0378968	0.0435571	0.0288552	0.0376551	0.0589997	0.0479303	0.0203792	0.0194584	0.0200124	0.0278628	0.0218147	0.0213264	0.0298931	0.0365021	0.0360119	0.0301484	0.0182789	0.0220447	0.0106887	0.0179258
3101	0.0446623	0.0373539	0.0311709	0.0628249	0.0377505	0.030204	0.0507043	0.0349191	0.00973642	0.0272329	0.0347597	0.043345	0.0367789	0.0188572	0.0239214	0.0246747	0.0139037	0.0338601	0.0300925	0.0376987	0.043421	0.0287032	0.0374985	0.0586818	0.0477762	0.0203697	0.0194108	0.0199392	0.0277878	0.0217684	0.0212182	0.0297675	0.0363401	0.0357898	0.0301016	0.0183117	0.0221296	0.0106801	0.017988
3100	0.0444881	0.0371501	0.0312111	0.0624729	0.0376696	0.0301793	0.0504527	0.0347994	0.00974837	0.0271274	0.0346187	0.0431502	0.0366323	0.0187599	0.0237496	0.0245394	0.0138464	0.0336989	0.0299019	0.0375702	0.0432855	0.0286205	0.0373749	0.0584244	0.0475923	0.020329	0.019342	0.0198462	0.0276649	0.0217157	0.0210871	0.0296303	0.0362153	0.0355785	0.0301071	0.0183247	0.0221738	0.010592	0.0179834
3099	0.044385	0.0369998	0.0312917	0.0621354	0.0376725	0.0301441	0.0502678	0.0347637	0.00977095	0.0270426	0.034561	0.0430242	0.0364619	0.0186178	0.0235857	0.0243818	0.01375	0.0335265	0.0297617	0.0375241	0.043155	0.0286054	0.0373043	0.0582712	0.0474011	0.0202348	0.0192543	0.0197395	0.0275111	0.0216527	0.0209694	0.0295094	0.0360948	0.0354171	0.0301263	0.0182879	0.0221606	0.0104232	0.0179009
3098	0.0443349	0.0369139	0.0313845	0.0618353	0.0376751	0.0300818	0.0501414	0.0347757	0.00977551	0.0269713	0.034573	0.0429565	0.0363231	0.0184556	0.0234522	0.0242202	0.0136433	0.0333621	0.0296542	0.0375551	0.0430657	0.0286493	0.0372835	0.0582021	0.0472206	0.0200959	0.019147	0.0196291	0.0273592	0.0215685	0.0208897	0.0294173	0.035957	0.0353245	0.0301219	0.0182007	0.0220815	0.0102201	0.0177976
3097	0.0442868	0.0368574	0.0314437	0.0615447	0.0376053	0.0300023	0.0500195	0.034763	0.00973289	0.0269005	0.0345715	0.0428952	0.0362508	0.0183129	0.0233279	0.0240557	0.0135402	0.0332137	0.0295289	0.0376341	0.0430259	0.0287291	0.0372751	0.0581446	0.0470529	0.019946	0.01902	0.0195363	0.0272281	0.0214609	0.0208455	0.0293454	0.035804	0.0352704	0.0300916	0.018093	0.0219144	0.0100621	0.0177335
3096	0.0442023	0.0367821	0.0314366	0.0612173	0.0374589	0.0299257	0.0498437	0.034674	0.00963344	0.0268158	0.0344771	0.0427855	0.0362269	0.0182036	0.0231986	0.0239002	0.0134445	0.0330992	0.0293717	0.0377139	0.0429811	0.0288011	0.0372331	0.0580319	0.0468922	0.019821	0.0188851	0.0194802	0.0271121	0.0213453	0.0208113	0.0292713	0.0356543	0.0351863	0.0300553	0.0180019	0.0216579	0.0100047	0.0177105
3095	0.044072	0.0366581	0.0313628	0.0608514	0.0372807	0.0298475	0.049591	0.0345163	0.00950702	0.0267018	0.0342769	0.0425992	0.0361942	0.0181141	0.0230871	0.0237838	0.0133642	0.033041	0.0292194	0.0377403	0.0428538	0.0288016	0.0371323	0.0578443	0.0467321	0.0197354	0.0187656	0.0194498	0.0269965	0.0212419	0.0207507	0.0291719	0.0355164	0.0350221	0.0300163	0.0179453	0.0213744	0.0100407	0.0176782
3094	0.0438983	0.0364702	0.0312382	0.0605011	0.0371044	0.0297281	0.0492857	0.0343299	0.00941471	0.0265545	0.0340219	0.042342	0.0360892	0.0180325	0.023021	0.023723	0.0133107	0.03303	0.0291118	0.0376674	0.0426153	0.028674	0.0369709	0.0576068	0.046566	0.0196768	0.0186859	0.0194102	0.02688	0.0211606	0.0206369	0.0290379	0.0353799	0.034795	0.0299534	0.0179128	0.0211569	0.0101198	0.0175978
3093	0.0436867	0.0362148	0.0310803	0.0602167	0.0369305	0.0295347	0.048977	0.0341345	0.0094024	0.0263977	0.0337808	0.0420464	0.0358791	0.017961	0.0229969	0.0236987	0.013291	0.0330143	0.0290504	0.0374824	0.0423118	0.028412	0.036762	0.0573637	0.0463911	0.0196225	0.0186575	0.0193427	0.0267817	0.0211042	0.0204805	0.0288835	0.0352342	0.0345735	0.0298495	0.0178805	0.0210424	0.010193	0.0174861
3092	0.0434571	0.0359199	0.0309168	0.0599854	0.0367526	0.0292964	0.0486976	0.0339234	0.00945384	0.026267	0.0336004	0.0417592	0.0355926	0.0178993	0.0229848	0.0236715	0.0133028	0.0329457	0.0290074	0.0372256	0.0420252	0.0280777	0.0365364	0.0571508	0.0462143	0.0195648	0.0186687	0.0192654	0.026726	0.0210735	0.0203325	0.0287431	0.0350876	0.0344134	0.0297081	0.0178362	0.0209853	0.0102356	0.0173904
3091	0.0432419	0.0356515	0.03079	0.0597427	0.0365775	0.0290997	0.0484377	0.0336977	0.00949735	0.026173	0.0334884	0.0415207	0.0353118	0.0178344	0.0229528	0.0236137	0.0133313	0.032826	0.0289521	0.0369739	0.0418141	0.0277654	0.0363378	0.0569679	0.0460524	0.0195161	0.0186879	0.0192059	0.0267205	0.0210635	0.020244	0.0286519	0.0349549	0.0343175	0.0295371	0.0177892	0.0209237	0.0102419	0.0173274
3090	0.0430622	0.0354692	0.0307277	0.0594384	0.0364119	0.0290123	0.0481632	0.0334793	0.00947062	0.0260895	0.0334166	0.0413428	0.035116	0.017755	0.022879	0.023524	0.0133499	0.0326944	0.0288647	0.0367856	0.0416817	0.0275379	0.0361939	0.0567723	0.04592	0.0194879	0.0186796	0.0191704	0.0267431	0.0210586	0.0202175	0.0286201	0.0348353	0.0342543	0.0293382	0.0177511	0.0208407	0.0102145	0.0172636
3089	0.0429144	0.0353734	0.0307128	0.0590856	0.0362442	0.0290122	0.04786	0.033285	0.00938082	0.0259893	0.0333407	0.0412057	0.0350198	0.0176663	0.0227593	0.0234229	0.013335	0.0325806	0.0287462	0.036657	0.0415825	0.0273927	0.0360893	0.056517	0.0458126	0.0194709	0.0186204	0.0191445	0.0267451	0.0210385	0.0202031	0.0286236	0.034713	0.0341953	0.029128	0.0177081	0.0207426	0.0101601	0.017163
3088	0.0427833	0.0353134	0.0306975	0.0587465	0.0360552	0.0290047	0.0475557	0.0331108	0.00929513	0.0258755	0.0332274	0.0410782	0.0349696	0.0175844	0.0226171	0.0233369	0.0132918	0.0324863	0.0286274	0.0365382	0.041461	0.0272856	0.035979	0.0562084	0.0457011	0.0194433	0.0185061	0.0191119	0.0266751	0.0209897	0.0201447	0.0286224	0.0345761	0.034121	0.0289526	0.0176307	0.0206151	0.0100879	0.0170432
3087	0.042659	0.0352439	0.0306489	0.0584724	0.0358442	0.028916	0.0472928	0.0329567	0.00927097	0.0257669	0.0330717	0.0409452	0.0348979	0.0175197	0.022489	0.0232771	0.0132563	0.0324041	0.0285496	0.0363915	0.041298	0.0271806	0.0358324	0.0559115	0.0455511	0.0193969	0.0183559	0.0190612	0.0265176	0.0209103	0.0200254	0.0285914	0.0344293	0.034013	0.0288578	0.0175178	0.0204415	0.0100076	0.0169671
3086	0.0425332	0.0351535	0.0305715	0.0582577	0.0356349	0.0287623	0.0470881	0.0328472	0.00930209	0.0256626	0.0328905	0.0408127	0.0347676	0.0174714	0.0223868	0.0232283	0.0132634	0.032328	0.02852	0.0362242	0.041119	0.0270741	0.0356539	0.0556839	0.0453516	0.0193423	0.0182107	0.0189851	0.0263131	0.0208112	0.0198691	0.0285333	0.0342882	0.0338674	0.0288443	0.0174133	0.0202497	0.00993506	0.0169749
3085	0.0423855	0.0350356	0.0304861	0.0580495	0.0354525	0.028617	0.0469224	0.0327967	0.00933479	0.0255461	0.0327034	0.0406835	0.0345702	0.0174319	0.0222873	0.0231637	0.0133124	0.0322467	0.028497	0.0360633	0.0409511	0.0269738	0.0354624	0.0555116	0.0451222	0.0192848	0.018113	0.0188844	0.0261301	0.0207112	0.0197128	0.0284626	0.0341701	0.0337175	0.0288661	0.0173597	0.0200977	0.00989499	0.0170401
3084	0.0421921	0.034862	0.030399	0.057798	0.0352985	0.0285224	0.0467647	0.0327656	0.0093258	0.0254204	0.0325158	0.0405359	0.0343085	0.0173911	0.0221691	0.0230732	0.0133666	0.0321496	0.0284331	0.0359147	0.0407804	0.0268687	0.035266	0.0553269	0.0448937	0.0192083	0.0180759	0.0187701	0.0260092	0.0206262	0.0195826	0.0283836	0.0340839	0.0336133	0.0288733	0.0173449	0.0200065	0.00990536	0.0170977
3083	0.0419535	0.0346106	0.0303016	0.0574976	0.0351519	0.0284545	0.0466018	0.0326835	0.00927493	0.0253189	0.0323258	0.0403408	0.0340046	0.0173382	0.0220439	0.0229698	0.0133815	0.0320445	0.0283227	0.0357624	0.0405755	0.0267387	0.0350669	0.055089	0.0446888	0.0190963	0.0180761	0.0186591	0.0259369	0.0205594	0.0194897	0.0282886	0.0340206	0.0335643	0.0288445	0.0173187	0.0199415	0.00995167	0.0171037
3082	0.0417087	0.0343121	0.0301916	0.0571836	0.0349933	0.0283737	0.0464458	0.0325291	0.00920774	0.0252681	0.0321448	0.040104	0.033711	0.017264	0.0219347	0.0228659	0.0133304	0.0319498	0.0281909	0.0356026	0.0403501	0.0265926	0.0348784	0.054827	0.0445187	0.018961	0.0180836	0.018568	0.0258732	0.0205047	0.0194312	0.0281748	0.0339545	0.0335194	0.0287769	0.0172556	0.0198696	0.00998316	0.0170534
3081	0.0415065	0.0340425	0.030085	0.0568967	0.0348204	0.0282804	0.046314	0.0323596	0.00914236	0.0252504	0.0320038	0.0398718	0.033485	0.0171648	0.0218375	0.0227545	0.0132157	0.031863	0.028049	0.0354581	0.0401687	0.0264725	0.0347222	0.0545966	0.0443819	0.0188373	0.0180882	0.0185097	0.0257926	0.0204582	0.0193885	0.0280532	0.033863	0.0334214	0.028668	0.0171753	0.0198078	0.00994942	0.0169568
3080	0.0413585	0.0338569	0.0300045	0.0566492	0.0346394	0.0282012	0.046198	0.0322387	0.00907951	0.0252187	0.0319221	0.0396815	0.0333404	0.0170455	0.0217312	0.022625	0.0130714	0.0317595	0.0278878	0.0353486	0.0400702	0.0264008	0.0346065	0.0544087	0.0442555	0.0187488	0.018086	0.0184823	0.0256945	0.0204148	0.0193328	0.0279342	0.0337454	0.0332727	0.0285213	0.0170992	0.0197951	0.00984812	0.0168215
3079	0.0412272	0.0337369	0.0299604	0.0564164	0.0344513	0.0281388	0.0460558	0.0321545	0.00901469	0.0251442	0.0318723	0.0395163	0.0332379	0.0169208	0.0216172	0.022488	0.0129536	0.0316343	0.0277165	0.0352609	0.0400063	0.0263386	0.0345179	0.0542218	0.0440986	0.0186895	0.0180552	0.0184608	0.0255878	0.0203594	0.0192453	0.0278109	0.0336167	0.0331266	0.0283669	0.0170172	0.0198366	0.00973316	0.0166644
3078	0.0410697	0.0336141	0.0299458	0.0561531	0.0342612	0.0280672	0.0458496	0.0320375	0.00894925	0.0250371	0.0317969	0.0393303	0.0331326	0.0168121	0.021523	0.0223696	0.0129103	0.0315238	0.0275807	0.0351635	0.0398848	0.0262212	0.034437	0.0540051	0.0438844	0.0186409	0.0179683	0.0184118	0.0254804	0.0202746	0.0191349	0.0276698	0.0334842	0.0330173	0.0282561	0.0169141	0.0199009	0.00966991	0.0165144
3077	0.0408836	0.0334405	0.0299426	0.0558308	0.0340944	0.027972	0.0455903	0.0318542	0.008891	0.0249219	0.0316686	0.0391075	0.0330168	0.016732	0.0214604	0.0222795	0.0129451	0.0314658	0.0275231	0.0350489	0.0396664	0.0260348	0.0343531	0.0537875	0.0436253	0.0185907	0.0178269	0.0183211	0.0253796	0.020161	0.0190262	0.0275211	0.0333417	0.0329213	0.0282237	0.0168062	0.0199621	0.00968089	0.0163924
3076	0.0406982	0.0332279	0.029927	0.0554734	0.0339822	0.0278662	0.0453273	0.0316498	0.00885246	0.0248077	0.0315143	0.0388724	0.0329055	0.016672	0.0214055	0.0221988	0.0130101	0.0314496	0.0275376	0.0349417	0.0393938	0.0258343	0.0342597	0.0536268	0.0433584	0.0185272	0.017665	0.0181999	0.0252859	0.0200388	0.0189293	0.0274063	0.0331872	0.032796	0.028251	0.0167298	0.0200134	0.00973366	0.0163033
3075	0.040531	0.0330232	0.0298767	0.0551498	0.0339209	0.0277602	0.0450873	0.0314877	0.00884928	0.0246916	0.0313677	0.0386456	0.0327936	0.0166107	0.0213266	0.022104	0.0130396	0.0314252	0.0275725	0.0348612	0.0391325	0.0256825	0.0341458	0.0535342	0.0431116	0.0184346	0.0175157	0.0180649	0.025185	0.0199267	0.0188302	0.0273607	0.0330349	0.0326361	0.0282728	0.0167018	0.0200375	0.00977567	0.0162565
3074	0.0403733	0.0328623	0.0297867	0.0549158	0.0338599	0.0276434	0.0448424	0.0313734	0.00889126	0.0245789	0.031213	0.0384213	0.0326496	0.0165363	0.0212179	0.0219944	0.0129993	0.031356	0.0275702	0.0347879	0.0389114	0.025592	0.0340005	0.0534451	0.042894	0.0183105	0.0173921	0.0179282	0.0250597	0.0198317	0.0187192	0.0273686	0.0329029	0.0324792	0.028227	0.0167089	0.0199941	0.00977605	0.0162739
3073	0.0402224	0.0327527	0.0296846	0.0547517	0.0337447	0.0275099	0.044553	0.0312561	0.00896547	0.0244811	0.0310013	0.0381994	0.0324538	0.0164598	0.0210963	0.0218893	0.0129094	0.0312473	0.0274985	0.0346827	0.0387248	0.0255313	0.033828	0.0532759	0.0427084	0.0181838	0.0173004	0.0178099	0.0249168	0.0197621	0.0186159	0.0273687	0.0327953	0.0323625	0.0281079	0.0167279	0.019861	0.0097383	0.0163566
3072	0.0400977	0.0326857	0.0296161	0.0545716	0.0335681	0.0273797	0.0442271	0.031093	0.00902779	0.024393	0.0307167	0.0380117	0.0322237	0.0164023	0.0209815	0.0218033	0.0128244	0.031127	0.0273562	0.0345322	0.038561	0.0254657	0.0336525	0.0530065	0.0425518	0.018095	0.017248	0.0177384	0.0247927	0.0197314	0.018551	0.0273098	0.032702	0.0322865	0.0279706	0.0167363	0.0196778	0.00968485	0.0164557
3071	0.0400065	0.0326433	0.029605	0.0543005	0.0333705	0.0272756	0.0439158	0.0308912	0.00902086	0.024288	0.030404	0.037891	0.0319954	0.0163734	0.0208907	0.0217338	0.0127873	0.031014	0.0271696	0.0343625	0.0384082	0.0253809	0.0335048	0.0526994	0.0424071	0.0180547	0.0172316	0.0177253	0.0247245	0.019737	0.0185269	0.0271967	0.0326093	0.032217	0.027879	0.016709	0.0195199	0.0096366	0.0164973
3070	0.0399088	0.0325974	0.0296253	0.0539397	0.0331924	0.0271902	0.0436622	0.0306901	0.008914	0.0241454	0.0301297	0.037827	0.0317915	0.0163615	0.020837	0.02167	0.0127971	0.0309051	0.0269803	0.0342081	0.0382491	0.0252822	0.0334032	0.0524379	0.0422586	0.0180373	0.0172338	0.0177473	0.024713	0.0197487	0.0185139	0.0270775	0.0325066	0.0321148	0.0278487	0.0166242	0.0194236	0.00960235	0.0164391
3069	0.0397456	0.0325188	0.0296216	0.0535544	0.0330393	0.027098	0.0434746	0.0305225	0.00873509	0.0239757	0.0299356	0.03777	0.0316176	0.0163434	0.0208145	0.0216023	0.0128167	0.0307814	0.026821	0.0340822	0.0380745	0.0251873	0.0333404	0.052252	0.0421173	0.0180165	0.0172428	0.0177665	0.0247175	0.0197366	0.0184883	0.0269928	0.0323865	0.0319697	0.0278433	0.016485	0.0193525	0.00957854	0.0162925
3068	0.0395033	0.0323948	0.0295538	0.0532121	0.0328896	0.0269903	0.0433371	0.0303977	0.00856258	0.0238124	0.0298268	0.0376713	0.0314748	0.0162996	0.0207892	0.0215219	0.0128066	0.0306259	0.0266962	0.0339791	0.0379016	0.0251106	0.0332837	0.0521045	0.0420065	0.0179915	0.0172581	0.0177609	0.0246876	0.0197023	0.0184534	0.026946	0.032249	0.0318144	0.0278196	0.0163302	0.0192499	0.00955573	0.0161038
3067	0.0392326	0.0322302	0.0294219	0.0529417	0.0327238	0.0268805	0.0432183	0.0303021	0.00847719	0.0236888	0.029778	0.0375096	0.0313588	0.0162232	0.0207201	0.0214211	0.0127513	0.0304463	0.0265898	0.0338918	0.0377599	0.0250441	0.0331933	0.0519415	0.0419133	0.0179677	0.0172663	0.0177296	0.0245999	0.0196681	0.0184164	0.026913	0.0321079	0.031702	0.0277645	0.0162141	0.0191091	0.00952762	0.0159319
3066	0.0390007	0.0320322	0.0292547	0.0527333	0.0325359	0.0267767	0.0430714	0.030205	0.00851061	0.0236255	0.02974	0.0372906	0.0312495	0.0161188	0.0205935	0.0213041	0.0126593	0.0302811	0.0264894	0.0338137	0.037655	0.0249601	0.0330515	0.0517482	0.0417787	0.0179291	0.0172295	0.0176766	0.0244667	0.0196404	0.0183657	0.026868	0.0319839	0.0316584	0.027687	0.0161708	0.0189772	0.0094952	0.0158339
3065	0.0388364	0.0318097	0.0290889	0.0525517	0.0323264	0.0266704	0.0428597	0.0300744	0.00863195	0.0236249	0.0296588	0.0370413	0.0311218	0.0159957	0.0204303	0.0211942	0.012554	0.0301717	0.0263958	0.0337289	0.0375585	0.0248444	0.0328748	0.0515526	0.0415568	0.0178537	0.0171199	0.0176048	0.0243158	0.0196004	0.0182864	0.0267979	0.0318847	0.031655	0.0275923	0.0161897	0.0188958	0.00946189	0.0158383
[truncated: 2,415 more rows]

## Sheet: Wavenumbers
Wavenumbers of peaks (for definitions, see Table S1 of "procedure for R program.docx" at https://github.com/shodgkins/FTIRbaselines/tree/175a18c5ecafb472d5b6a3648506dd171ecca37c)	carb	arom15	arom16	trough16	acids	aliph28	trough28	aliph29
[truncated: 39 more rows]

[truncated: 7 more sheets: W1, W2, Norm.Corr.Peaks, Norm.Raw.Peaks, Corr.Peaks, Raw.Peaks, Notes]
