# Supplementary material for: Tropical peatland carbon storage linked to global latitudinal trends in peat recalcitrance
Source: Nat Commun. 2018 Sep 7;9:3640. doi: 10.1038/s41467-018-06050-2 (PMC6128871; doi:10.1038/s41467-018-06050-2)
Supplement: Supplementary file 7 — Supplementary Data 4 [file 41467_2018_6050_MOESM7_ESM.xlsx]

## Sheet: Sheet1
Sample Info						14C Ages (uncalibrated)		Calendar Years BP (calibrated using OxCal, IntCal13 curve)								Other Information
SampleID	Peatland	Core	Latitude	Longitude	Depth (cm)	14C Age	Error	old end - 95.4% confidence interval	young end - 95.4% confidence interval	confidence interval (%)	mu (mean)	sigma (sd)	median	error (positive)	error (negative)	14C Literature Source	DOI of Paper	Notes
CPP_12.5	Stordalen	CPP	68° 21.1857' N	19° 02.8388' E	12.5	>modern										this study
CPP_32.5	Stordalen	CPP	68° 21.1857' N	19° 02.8388' E	32.5	455	25	533	488	95.4	510	12	510	23	22	this study
CPP_52.5	Stordalen	CPP	68° 21.1857' N	19° 02.8388' E	52.5	740	65	791	556	95.4	685	60	686	105	130	this study
CPP_72.5	Stordalen	CPP	68° 21.1857' N	19° 02.8388' E	72.5	1680	25	1690	1531	95.4	1587	35	1583	107	52	this study
RLII Bog_60	RLII Bog	RLII Bog	48° 15.28' N (approximate based on FTIR core)	94° 41.8557' W (approximate based on FTIR core)	60	1300	30	1291	1181	95.4	1237	34	1243	48	62	Chasar et al. (2000); Chanton et al. (2008)	10.1029/1999GB001221	14C Age Error not listed in literature. Estimated as the average error of other samples.
RLII Bog_100	RLII Bog	RLII Bog	48° 15.28' N (approximate based on FTIR core)	94° 41.8557' W (approximate based on FTIR core)	100	1800	30	1820	1625	95.4	1731	54	1732	88	107	Chasar et al. (2000); Chanton et al. (2008)	10.1029/1999GB001221	14C Age Error not listed in literature. Estimated as the average error of other samples.
RLII Bog_200	RLII Bog	RLII Bog	48° 15.28' N (approximate based on FTIR core)	94° 41.8557' W (approximate based on FTIR core)	200	2000	30	2034	1880	95.4	1949	36	1949	85	69	Chasar et al. (2000); Chanton et al. (2008)	10.1029/1999GB001221	14C Age Error not listed in literature. Estimated as the average error of other samples.
RLII Bog_280	RLII Bog	RLII Bog	48° 15.28' N (approximate based on FTIR core)	94° 41.8557' W (approximate based on FTIR core)	280	3500	30	3855	3692	95.4	3771	46	3771	84	79	Chasar et al. (2000); Chanton et al. (2008)	10.1029/1999GB001221	14C Age Error not listed in literature. Estimated as the average error of other samples.
T3F_22.3	S1 Bog	T3F	47° 30.376' N	93° 27.164' W	22.3129	17.1268	30	254	32	95.4	94	70	55	199	23	Tfaily et al. (2014)	10.1002/2013JG002492	14C Age Error not listed in literature. Estimated as the average error of other samples.
T3M_45.2	S1 Bog	T3M	47° 30.383' N	93° 27.190' W	45.1701	1305.38	30	1293	1181	95.4	1240	35	1248	45	67	Tfaily et al. (2014)	10.1002/2013JG002492	14C Age Error not listed in literature. Estimated as the average error of other samples.
T3M_87.3	S1 Bog	T3M	47° 30.383' N	93° 27.190' W	87.3469	3119.15	30	3399	3241	95.4	3327	46	3341	58	100	Tfaily et al. (2014)	10.1002/2013JG002492	14C Age Error not listed in literature. Estimated as the average error of other samples.
T3F_87.3	S1 Bog	T3F	47° 30.376' N	93° 27.164' W	87.3469	3246.89	30	3560	3398	95.4	3475	46	3469	91	71	Tfaily et al. (2014)	10.1002/2013JG002492	14C Age Error not listed in literature. Estimated as the average error of other samples.
T3M_112.4	S1 Bog	T3M	47° 30.383' N	93° 27.190' W	112.381	3725.61	30	4153	3981	95.4	4068	55	4070	83	89	Tfaily et al. (2014)	10.1002/2013JG002492	14C Age Error not listed in literature. Estimated as the average error of other samples.
T3F_112.4	S1 Bog	T3F	47° 30.376' N	93° 27.164' W	112.381	3646.28	30	4084	3877	95.4	3970	55	3961	123	84	Tfaily et al. (2014)	10.1002/2013JG002492	14C Age Error not listed in literature. Estimated as the average error of other samples.
T3M_162.2	S1 Bog	T3M	47° 30.383' N	93° 27.190' W	162.177	5116.32	30	5928	5751	95.4	5841	58	5823	105	72	Tfaily et al. (2014)	10.1002/2013JG002492	14C Age Error not listed in literature. Estimated as the average error of other samples.
T3F_162.3	S1 Bog	T3F	47° 30.376' N	93° 27.164' W	162.313	5561.75	30	6403	6298	95.4	6351	31	6350	53	52	Tfaily et al. (2014)	10.1002/2013JG002492	14C Age Error not listed in literature. Estimated as the average error of other samples.
T3F_187.2	S1 Bog	T3F	47° 30.376' N	93° 27.164' W	187.211	6038.12	30	6965	6792	95.4	6883	47	6887	78	95	Tfaily et al. (2014)	10.1002/2013JG002492	14C Age Error not listed in literature. Estimated as the average error of other samples.
RLII Fen_80	RLII Fen	RLII Fen	48° 17.38' N (approximate based on FTIR core)	94° 42.50' W (approximate based on FTIR core)	80	800	30	767	675	95.4	716	24	713	54	38	Chasar et al. (2000); Chanton et al. (2008)	10.1029/1999GB001221	14C Age Error not listed in literature. Estimated as the average error of other samples.
RLII Fen_140	RLII Fen	RLII Fen	48° 17.38' N (approximate based on FTIR core)	94° 42.50' W (approximate based on FTIR core)	140	1900	30	1922	1737	95.4	1843	39	1848	74	111	Chasar et al. (2000); Chanton et al. (2008)	10.1029/1999GB001221	14C Age Error not listed in literature. Estimated as the average error of other samples.
RLII Fen_220	RLII Fen	RLII Fen	48° 17.38' N (approximate based on FTIR core)	94° 42.50' W (approximate based on FTIR core)	220	2200	30	2315	2141	95.4	2227	53	2234	81	93	Chasar et al. (2000); Chanton et al. (2008)	10.1029/1999GB001221	14C Age Error not listed in literature. Estimated as the average error of other samples.
RLII Fen_260	RLII Fen	RLII Fen	48° 17.38' N (approximate based on FTIR core)	94° 42.50' W (approximate based on FTIR core)	260	3000	30	3326	3075	95.4	3185	58	3185	141	110	Chasar et al. (2000); Chanton et al. (2008)	10.1029/1999GB001221	14C Age Error not listed in literature. Estimated as the average error of other samples.
RLII Fen_300	RLII Fen	RLII Fen	48° 17.38' N (approximate based on FTIR core)	94° 42.50' W (approximate based on FTIR core)	300	3900	30	4419	4246	95.4	4337	52	4340	79	94	Chasar et al. (2000); Chanton et al. (2008)	10.1029/1999GB001221	14C Age Error not listed in literature. Estimated as the average error of other samples.
Mer Bleue_39.5	Mer Bleue	MB930	45° 23.65' N	75° 30.73' W	39.5	680	70	730	540	95.4	631	54	636	94	96	Frolking et al. (2010)	10.5194/esd-1-1-2010	The paper has its own calibrated calendar ages (from CALIB), which are slightly different. Used Oxcal ages for consistency with other cores.
Mer Bleue_180	Mer Bleue	MB930	45° 23.65' N	75° 30.73' W	180	2990	140	3470	2795	95.4	3158	171	3159	311	364	Frolking et al. (2010)	10.5194/esd-1-1-2010	The paper has its own calibrated calendar ages (from CALIB), which are slightly different. Used Oxcal ages for consistency with other cores.
Mer Bleue_190.5	Mer Bleue	MB930	45° 23.65' N	75° 30.73' W	190.5	3550	150	4282	3458	95.4	3864	201	3854	428	396	Frolking et al. (2010)	10.5194/esd-1-1-2010	The paper has its own calibrated calendar ages (from CALIB), which are slightly different. Used Oxcal ages for consistency with other cores.
Mer Bleue_300.5	Mer Bleue	MB930	45° 23.65' N	75° 30.73' W	300.5	5730	80	6719	6321	95.4	6531	91	6530	189	209	Frolking et al. (2010)	10.5194/esd-1-1-2010	The paper has its own calibrated calendar ages (from CALIB), which are slightly different. Used Oxcal ages for consistency with other cores.
Mer Bleue_480.5	Mer Bleue	MB930	45° 23.65' N	75° 30.73' W	480.5	7340	170	8510	7834	95.4	8162	161	8161	349	327	Frolking et al. (2010)	10.5194/esd-1-1-2010	The paper has its own calibrated calendar ages (from CALIB), which are slightly different. Used Oxcal ages for consistency with other cores.
DNL deep_23.5	NC Pocosin	DNL deep	35° 41.42' N	76° 31.70' W	23.5	2620	20	2767	2738	95.4	2751	7	2751	16	13	this study
DNL deep_48.5	NC Pocosin	DNL deep	35° 41.42' N	76° 31.70' W	48.5	3370	20	3685	3570	95.4	3614	29	3611	74	41	this study
DNL deep_73.5	NC Pocosin	DNL deep	35° 41.42' N	76° 31.70' W	73.5	3660	20	4083	3906	95.4	3993	51	3982	101	76	this study
DNL deep_98.5	NC Pocosin	DNL deep	35° 41.42' N	76° 31.70' W	98.5	4320	25	4961	4840	95.4	4883	36	4867	94	27	this study
DNL deep_148.5	NC Pocosin	DNL deep	35° 41.42' N	76° 31.70' W	148.5	6280	25	7260	7167	95.4	7213	28	7214	46	47	this study
DNL deep_178.5	NC Pocosin	DNL deep	35° 41.42' N	76° 31.70' W	178.5	8770	25	9902	9677	95.4	9777	67	9768	134	91	this study
Lox3_1.5	Loxahatchee	Lox3	26° 35.8' N	80° 21.4' W	1.5	>modern										this study
Lox3_10.5	Loxahatchee	Lox3	26° 35.8' N	80° 21.4' W	10.5	>modern										this study
Lox3_30.5	Loxahatchee	Lox3	26° 35.8' N	80° 21.4' W	30.5	230	20	307	...	95.5	226	81	284	23	162	this study		Young end of confidence interval out of range of calibration curve. Estimated as 2*sigma from median.
Lox3_70.5	Loxahatchee	Lox3	26° 35.8' N	80° 21.4' W	70.5	805	15	735	687	95.4	712	13	712	23	25	this study
Lox3_95.5	Loxahatchee	Lox3	26° 35.8' N	80° 21.4' W	95.5	1160	25	1176	986	95.4	1083	54	1079	97	93	this study
Lox3_120.5	Loxahatchee	Lox3	26° 35.8' N	80° 21.4' W	120.5	1780	15	1777	1620	95.5	1685	40	1698	79	78	this study
Lox3_180.5	Loxahatchee	Lox3	26° 35.8' N	80° 21.4' W	180.5	2340	25	2427	2320	95.4	2353	24	2349	78	29	this study
Lox3_240.5	Loxahatchee	Lox3	26° 35.8' N	80° 21.4' W	240.5	3140	20	3441	3268	95.4	3364	32	3369	72	101	this study
Lox3_280.5	Loxahatchee	Lox3	26° 35.8' N	80° 21.4' W	280.5	4230	15	4849	4727	95.4	4822	33	4832	17	105	this study
Lox3_320.5	Loxahatchee	Lox3	26° 35.8' N	80° 21.4' W	320.5	4940	20	5716	5607	95.4	5658	32	5654	62	47	this study
Lox3_340.5	Loxahatchee	Lox3	26° 35.8' N	80° 21.4' W	340.5	5240	20	6171	5927	95.4	5983	50	5968	203	41	this study
MDM11-2A_25.75	Mendaram	MDM11-2A	4° 22.360' N	114° 21.302' E	25.75	460	25	535	492	95.4	512	11	512	23	20	Dommain et al. 2015	10.1002/2014JG002796
MDM11-2A_43	Mendaram	MDM11-2A	4° 22.360' N	114° 21.302' E	43	660	30	674	557	95.4	615	39	612	62	55	Dommain et al. 2015	10.1002/2014JG002796
MDM11-2A_101.5	Mendaram	MDM11-2A	4° 22.360' N	114° 21.302' E	101.5	755	25	727	667	95.4	689	16	686	41	19	Dommain et al. 2015	10.1002/2014JG002796
MDM11-2A_132	Mendaram	MDM11-2A	4° 22.360' N	114° 21.302' E	132	1030	35	1053	804	95.3	947	40	946	107	142	Dommain et al. 2015	10.1002/2014JG002796
MDM11-2A_184.25	Mendaram	MDM11-2A	4° 22.360' N	114° 21.302' E	184.25	1150	25	1174	980	95.4	1063	55	1058	116	78	Dommain et al. 2015	10.1002/2014JG002796
MDM11-2A_237.5	Mendaram	MDM11-2A	4° 22.360' N	114° 21.302' E	237.5	1160	20	1175	989	95.4	1084	53	1077	98	88	Dommain et al. 2015	10.1002/2014JG002796
MDM11-2A_299.25	Mendaram	MDM11-2A	4° 22.360' N	114° 21.302' E	299.25	1445	30	1386	1297	95.4	1338	24	1336	50	39	Dommain et al. 2015	10.1002/2014JG002796
MDM11-2A_341.5	Mendaram	MDM11-2A	4° 22.360' N	114° 21.302' E	341.5	2070	25	2122	1951	95.4	2042	41	2038	84	87	Dommain et al. 2015	10.1002/2014JG002796
